# Supplementary material for: A CIC-related-epigenetic factors-based model associated with prediction, the tumor microenvironment and drug sensitivity in osteosarcoma
Source: Sci Rep. 2024 Jan 15;14:1308. doi: 10.1038/s41598-023-49770-2 (PMC10789798; doi:10.1038/s41598-023-49770-2)
Supplement: Supplementary file 3 — Supplementary Table S2. [file 41598_2023_49770_MOESM3_ESM.xlsx]

## Sheet: Sheet1
id	TARGET-40-0A4HLD	TARGET-40-0A4HMC	TARGET-40-0A4HX8	TARGET-40-0A4HXS	TARGET-40-0A4HY5	TARGET-40-0A4I0Q	TARGET-40-0A4I0U	TARGET-40-0A4I0W	TARGET-40-0A4I3S	TARGET-40-0A4I3W	TARGET-40-0A4I42	TARGET-40-0A4I48	TARGET-40-0A4I4A	TARGET-40-0A4I4M	TARGET-40-0A4I4O	TARGET-40-0A4I5B	TARGET-40-0A4I65	TARGET-40-0A4I6O	TARGET-40-0A4I8O	TARGET-40-0A4I8S	TARGET-40-0A4I8U	TARGET-40-0A4I9K	TARGET-40-NAAEDA	TARGET-40-NAAEDD	TARGET-40-NAAEDH	TARGET-40-NAAEDI	TARGET-40-NAASJI	TARGET-40-NAASJK	TARGET-40-PAKFVX	TARGET-40-PAKXLD	TARGET-40-PAKZZK	TARGET-40-PALECC	TARGET-40-PALFYN	TARGET-40-PALHRL	TARGET-40-PALKDP	TARGET-40-PALKGN	TARGET-40-PALWWX	TARGET-40-PALZGU	TARGET-40-PAMEKS	TARGET-40-PAMHLF	TARGET-40-PAMHYN	TARGET-40-PAMJXS	TARGET-40-PAMLKS	TARGET-40-PAMRHD	TARGET-40-PAMTCM	TARGET-40-PAMYYJ	TARGET-40-PANGPE	TARGET-40-PANGRW	TARGET-40-PANMIG
DPM1	6.91375	7.55996	6.96473	7.87277	8.40162	7.63161	6.3894	5.53431	6.50499	6.54895	7.5344	6.45564	6.29527	6.36209	7.17239	7.8017	6.64816	7.39655	7.4848	6.93614	6.82281	7.72282	7.37202	7.29164	7.29687	7.48334	7.33413	7.41608	6.77722	8.1346	7.27858	7.14563	4.61752	7.17552	5.75469	6.63177	7.27148	7.5708	8.42754	7.4158	6.55779	7.45885	7.2901	6.92848	7.10624	6.81587	6.68232	6.73831	7.28641
KLHL13	3.05811	3.6595	4.83811	4.61761	4.00811	3.84436	2.58441	3.25243	5.34997	4.85734	7.89836	5.15183	4.08418	4.45687	4.41751	4.42183	4.68375	4.40304	4.37137	3.93463	2.76471	4.76192	3.71937	5.27573	3.77189	3.0392	3.70314	5.20946	3.26759	4.20091	3.96336	3.46586	2.30656	3.89742	5.59605	3.83568	3.44776	3.84738	4.41549	3.9088	3.23243	3.62596	4.53166	5.97629	4.91893	4.40645	5.02636	4.08801	4.36244
ICA1	5.76296	4.92048	5.19051	3.90733	5.07363	4.59775	5.61839	4.37931	5.61466	5.81976	5.00374	5.16647	5.25368	4.96207	4.64483	4.82496	4.23055	6.95451	4.9737	5.08121	5.75756	4.96126	4.70935	3.91643	4.63976	4.13264	4.69219	4.78384	5.23138	3.50257	4.74013	4.45678	3.19282	3.82143	4.18728	4.81215	6.06474	4.37403	4.26473	4.56636	5.04371	4.84868	3.42382	5.23063	4.86158	5.9456	4.69804	5.89129	5.44398
HCCS	5.37837	5.74296	5.31111	6.43806	6.88284	5.88214	4.36411	5.39804	5.69426	5.29738	5.88432	5.64938	4.89558	5.61265	6.08888	6.11989	6.3331	6.1518	6.29919	5.70604	5.33867	6.12321	5.65987	5.79341	5.13303	5.50823	5.17665	5.59646	5.34864	6.10368	6.10013	5.90149	4.27061	6.10067	5.36482	5.24572	6.28681	5.98606	6.10291	6.09568	5.27855	6.216	5.99881	5.33157	5.35487	6.47336	5.85491	5.74352	5.63524
PON1	4.85159	2.80663	2.5217	2.5217	2.5217	2.53598	3.84837	2.82593	3.70226	2.61685	2.62372	2.6043	2.60134	2.90362	2.70779	3.41507	2.92156	2.55339	2.99116	2.66418	4.07607	2.63708	2.66537	2.57149	2.54466	2.5217	3.17835	3.15108	2.56316	2.91104	2.61316	2.5217	2.56534	2.5217	4.59489	2.63115	2.54073	2.5217	2.62439	2.56736	2.57415	2.58748	2.73958	2.54162	2.5217	2.53066	2.66861	3.08779	2.70851
ARSD	5.64615	5.14146	4.68878	5.11795	5.61529	4.93572	4.93518	5.97706	6.17474	5.82063	4.81235	5.82318	5.69331	5.63828	6.07335	4.81546	4.99244	5.06127	5.38365	5.55858	4.07558	5.33229	4.53781	5.3128	4.49528	4.87398	5.18293	5.094	4.54727	5.46156	5.32	5.17551	4.44127	6.39194	5.38343	4.97542	5.50674	5.2061	5.38125	5.64918	5.68183	5.10437	5.70672	5.45656	3.92648	5.69217	5.79756	4.98358	5.23517
PNPLA4	4.32673	4.7585	4.59045	5.61261	4.28415	5.62153	4.19046	5.2334	5.13758	4.64455	4.50593	5.6375	4.44564	5.13078	5.86805	3.6242	3.69231	4.39534	5.37417	3.27412	5.4559	4.9429	4.81335	5.25431	4.34454	3.9082	5.55172	4.95267	4.07372	6.43953	5.0384	5.69963	4.19517	4.59798	4.21148	4.15957	5.20264	5.64484	4.454	5.2223	5.74019	5.4095	5.13204	4.23971	4.18686	5.30225	5.0963	5.27273	4.60375
SYN1	6.23249	4.54754	5.42255	3.37363	5.36257	2.81375	3.78006	5.47378	5.80575	4.93543	4.23778	5.07608	2.88411	5.60825	5.29746	4.00973	5.83018	3.91697	4.1225	4.53943	3.80881	2.48362	3.43894	4.12279	3.79015	4.18425	3.47609	4.59134	4.01652	5.47208	4.30108	3.30795	3.31934	4.38758	3.03299	4.15623	4.09751	5.35428	4.24945	3.18579	3.74327	4.92204	4.25862	5.08026	2.9318	5.45204	4.58741	4.73748	4.73933
CDKL5	7.31828	3.97153	4.60892	3.66334	4.08054	4.13578	6.07682	4.06467	4.77297	5.42608	5.00442	4.07435	4.89211	3.93442	4.58947	4.10556	3.84855	4.1251	5.06234	4.85533	4.76798	4.17939	3.80388	4.19613	3.46554	3.30682	4.58618	4.74069	3.46663	5.40957	4.12914	3.83998	3.16975	3.51384	4.12295	3.30166	4.06979	3.48228	5.2006	4.99895	4.50438	3.78096	3.72211	4.0833	3.27375	3.711	3.87644	3.97971	4.41378
MAPK8IP2	2.98334	2.71639	3.93946	3.26029	3.88381	2.72948	3.3612	2.71317	3.03888	3.38777	2.77234	5.91864	3.14156	2.80688	2.82877	3.11398	3.07945	2.8003	2.89301	2.9392	3.03771	2.9691	2.67104	2.845	2.75287	2.92092	3.66362	3.44601	2.61082	2.90078	2.89293	3.4648	2.64657	2.6254	3.0525	2.63147	2.81852	2.88912	2.61003	2.79599	2.84476	2.97126	2.66255	2.77202	2.67932	2.7252	2.81635	3.37821	4.05684
IDS	4.99096	5.51454	6.09608	5.83811	6.31868	5.95282	5.76575	6.51058	7.66398	6.63774	6.67866	6.70233	6.65058	5.47273	6.95059	6.88554	5.42436	6.8957	6.53439	6.52588	5.25893	7.52291	5.57462	5.44709	5.9037	5.92701	5.67639	6.15249	4.96377	5.85418	5.50328	5.88019	4.80939	4.83882	6.78367	5.49879	6.07312	5.28528	6.27636	5.82705	4.66568	6.86176	4.07631	5.7466	4.97996	5.23566	5.84997	5.14083	6.71941
BTK	6.01217	5.53942	4.71341	4.14977	3.99861	4.50591	5.95683	5.34772	4.60401	4.09795	5.04506	5.70303	5.41236	5.56586	5.0325	5.88531	4.93746	4.68851	5.49149	5.55257	5.88684	5.49312	4.39293	3.09347	5.01463	4.5555	4.1741	4.97131	4.74004	3.57403	4.76967	5.33261	3.61009	4.43139	3.42299	4.42436	4.41449	4.79582	4.08463	4.51352	5.11292	5.18215	3.39848	5.50089	3.03299	4.7745	5.03659	5.00292	3.85451
GABRA3	4.39025	4.17401	3.56637	2.93885	2.46156	2.48959	3.01298	4.45803	5.70332	2.86822	4.14305	5.30995	3.03044	4.27655	4.79635	5.29734	2.70524	2.5467	2.82796	2.50665	3.31849	2.45123	3.19926	2.45123	4.46579	3.91217	2.51818	3.32347	3.92395	2.49342	3.85505	2.57412	2.8232	4.0439	4.49049	4.25203	2.74373	2.49566	2.65799	3.47285	4.85706	4.22971	2.50933	2.7192	2.76533	2.46562	4.70589	2.51287	2.98506
EXTL3	7.02632	5.91143	7.41947	6.22142	5.92274	5.43059	6.52886	6.0309	6.54571	6.48218	6.44751	6.19915	5.82649	5.65175	6.0698	6.84259	6.73085	5.26775	6.20717	6.34431	5.55162	6.61504	5.39394	5.02897	5.36188	5.1132	5.54337	7.19668	5.42175	6.26508	6.06553	5.63957	4.7711	4.74424	6.88532	4.84934	6.53754	5.66495	6.61408	5.67277	5.9181	6.80693	4.95867	6.01311	5.5375	6.49859	6.6108	5.68796	6.37337
DNASE1L1	2.96562	5.5672	6.09515	4.77092	5.01544	5.63015	5.54329	5.77035	6.64622	5.56515	6.18739	6.63839	5.01063	6.14905	5.85752	6.69921	5.5891	4.99145	5.62174	5.90289	5.01661	7.30234	5.15043	3.75381	5.39104	5.08752	5.08109	5.53108	5.71425	3.50019	5.37335	6.21161	4.23493	5.93371	5.46683	5.45129	5.61259	5.03824	5.80294	5.58724	5.4332	7.15573	3.41487	6.14475	5.43353	5.92878	6.5835	5.36441	5.04161
WAS	5.21296	6.44075	5.60227	5.45121	5.29217	5.1103	7.24345	4.36887	5.3467	5.8832	5.20189	6.69461	6.34438	6.49261	5.96926	6.60462	5.4309	4.22077	5.44465	6.20591	5.95406	5.87207	5.24176	3.69788	6.11566	5.79164	5.24154	6.22053	5.40674	4.34566	6.0599	6.17454	4.26142	5.8414	3.85657	6.78793	5.94258	5.87258	4.31357	5.27324	5.49663	6.01911	3.8047	5.81137	3.63443	5.65905	5.98524	5.9604	4.75023
BID	6.23151	5.98802	6.05064	6.85769	6.52757	6.22979	5.46359	5.20987	7.11776	3.94895	5.24961	6.71097	6.18802	6.01359	5.49518	6.12543	5.85575	4.66685	5.36251	6.28892	5.56634	6.09451	5.5942	5.80799	5.45325	5.42365	4.5117	5.18377	6.49493	5.61875	5.40943	6.18726	4.71865	7.10845	6.0511	6.50139	6.54505	6.82368	4.75443	5.87774	5.37684	6.30202	7.08814	5.77391	5.78833	6.3331	6.44009	5.8873	5.27111
SLC38A5	5.90081	4.99628	4.46363	3.41758	9.40432	7.19149	6.45579	7.06802	5.89333	7.95311	7.1402	4.63331	3.70531	4.51239	4.80344	5.19898	7.68274	8.43606	5.91155	6.85192	3.86814	2.71336	6.2224	8.74097	6.04523	3.78755	6.1975	5.4847	5.54394	3.08432	6.58527	8.28734	5.94915	4.82055	5.10548	2.6473	9.27262	7.07635	5.72937	4.19559	4.54396	7.43866	8.14878	4.65416	4.71549	8.46471	6.27867	6.97656	8.20725
CYP24A1	4.36016	3.20463	6.51149	2.44524	4.59566	5.85237	3.90049	2.42742	2.57173	4.1398	4.1368	4.90975	2.93746	2.46636	2.42742	3.09988	4.75213	4.24894	4.42172	2.70284	3.82606	3.27739	2.44021	2.66275	2.87111	2.48263	5.19352	3.69532	2.44617	5.29779	5.27304	2.42742	2.59032	2.79823	2.42742	2.42742	3.61698	2.86879	3.55185	2.62341	3.08432	3.09796	2.47338	2.49328	5.35158	4.14775	2.84091	2.67787	5.8461
SNAI2	7.28452	7.32288	8.22153	8.61041	7.91931	7.62235	5.826	8.5212	7.03653	8.51553	6.5505	7.84161	7.10223	7.42739	7.94501	8.54618	8.53379	8.44304	7.556	7.74442	7.83012	7.72807	8.29996	4.92934	6.8504	9.15619	8.45436	9.30767	5.18139	8.20492	8.75278	7.33651	5.75056	6.86707	7.55555	7.76087	7.28295	7.31317	10.1927	8.48783	7.54483	7.29343	3.7304	8.72471	6.66249	5.82579	7.03564	6.78952	7.97015
FHL1	6.52432	6.99202	8.13808	8.85537	8.34346	8.16537	6.41034	8.19324	5.99261	8.47503	7.8146	7.35876	7.95824	6.56554	7.50108	6.89868	7.54326	6.58546	7.2999	7.4468	6.11067	7.56404	7.58158	3.93939	6.43139	6.05263	10.0334	7.35725	5.54394	8.04318	6.43628	6.19155	4.84432	5.73233	4.95894	6.43842	6.32459	6.80493	8.48596	7.85055	8.19974	7.16153	5.7928	7.3836	7.4654	9.21285	7.51538	6.34321	7.82985
ZDHHC6	5.60086	6.30853	6.62243	6.39967	6.30554	5.56612	5.52039	4.90453	6.56993	6.01426	6.28581	6.23827	6.48042	5.90314	6.41398	6.49271	5.85158	6.22303	7.43319	6.4026	5.98756	6.18184	6.34963	5.9942	5.60613	5.308	6.51898	6.64487	5.68107	5.12961	6.32974	5.95121	3.94723	5.32706	6.7136	5.87122	6.20103	6.0232	6.75989	5.56405	5.26284	5.62038	5.06819	5.79727	6.55508	5.70027	5.67369	6.17302	5.89245
TOMM34	6.72722	7.64162	7.70855	6.94234	7.74	6.96936	5.70779	5.89775	7.96754	6.36773	6.9344	7.24299	6.12549	7.63571	6.70636	6.9987	7.26696	7.32315	7.7434	6.46667	6.11933	6.05771	6.2419	6.78348	6.40819	6.65448	5.18911	6.92078	6.74088	6.23325	6.14031	7.03342	5.09543	7.41581	6.32939	7.56806	8.07371	7.18819	7.92634	6.40778	7.00757	7.5182	8.67797	6.2247	7.72945	6.99161	6.95319	6.59273	7.08305
KCNG1	6.19831	5.12792	6.51377	5.67424	5.50322	6.13831	4.32568	4.95576	2.52206	5.93493	7.41627	6.39426	4.33024	3.78838	6.50239	5.83367	5.91849	4.77118	3.74156	6.98757	6.14746	5.12148	5.08291	5.19886	5.61575	5.94791	5.19868	5.33725	7.3585	7.48708	5.97806	5.71415	2.90529	6.00275	2.40715	6.1735	3.40611	6.14102	6.26919	5.23399	7.00557	6.22031	3.6353	5.82044	4.41367	4.58103	4.82731	3.70083	4.25911
ANK1	3.48513	3.31167	4.49501	5.24775	3.08315	2.72461	3.34474	2.75307	2.63912	3.13207	2.72518	2.93086	2.95962	2.74002	2.68335	2.75267	2.73027	2.84534	3.31683	3.48602	2.75106	2.69168	2.80101	2.62656	2.94028	3.25884	5.40415	4.91378	2.85041	2.605	2.73679	2.72556	3.11443	2.5642	2.61536	2.99595	3.68528	2.64524	3.97888	2.62653	2.66258	3.20571	2.50805	2.7971	3.37928	5.71686	3.29472	3.22692	2.73217
MYOC	2.85263	2.63809	2.67258	2.73533	2.61929	2.65525	2.79688	2.6285	2.61966	3.00048	2.6513	2.58132	2.58132	2.65271	2.58132	2.61666	2.6048	2.58132	2.85189	2.61826	2.59496	2.58132	2.60367	2.605	2.59292	2.61159	3.17229	2.65446	2.58132	2.64549	2.63262	2.58132	2.58132	2.58132	2.58132	2.61182	2.58132	2.60587	2.58132	2.58132	2.58132	2.58132	2.58132	2.72203	2.5924	3.10766	2.58132	2.58132	2.60365
OTC	4.87812	2.54588	2.54588	2.54588	2.54588	2.63542	2.88796	2.54588	2.63535	3.42484	2.69612	2.54588	2.67924	2.56767	2.54588	2.64442	2.65081	2.54588	2.54588	2.90752	2.5786	2.57976	2.63524	2.60319	2.57119	2.54588	2.94774	2.65268	2.54588	2.54588	2.62628	2.54588	2.54588	2.7432	2.54588	2.68529	2.54588	2.54588	2.54588	2.54588	2.64295	2.70404	2.61584	2.54588	2.54588	2.56077	2.54588	2.54588	2.54588
OFD1	6.04055	4.61791	5.1743	4.83086	5.67787	6.52611	5.62753	4.82018	5.41526	6.29122	6.21955	4.99035	5.36809	4.95448	5.66506	4.47181	5.83346	5.56441	6.14412	6.07273	4.63467	5.21508	5.11012	4.98554	4.75075	4.27748	6.18731	5.57124	4.45008	6.04092	5.96413	5.09878	3.82574	6.20646	4.25804	4.19409	5.40308	5.20297	6.05281	6.11945	5.09804	5.02403	4.95476	5.1342	4.35347	5.48145	4.78391	5.24254	5.22188
CTPS2	5.4176	4.89674	5.48382	5.2737	5.46218	5.66932	4.71335	4.5594	5.69404	5.71579	5.00843	4.88329	5.64308	4.50646	5.56486	4.80868	5.71428	4.69102	5.75449	5.5156	4.00529	5.24214	4.84654	5.08228	4.4113	4.0871	5.76686	5.21793	3.80667	6.00851	5.30168	4.81287	3.52687	4.83907	4.49795	4.2018	4.59596	4.84085	5.52077	5.76383	4.25576	4.76472	4.5106	4.88633	4.63731	5.13839	4.81875	4.77847	4.80147
ATP6V1H	6.72717	7.33404	7.36239	5.51307	6.28027	5.26201	6.51722	6.64275	7.12838	5.96427	7.07671	7.37713	6.09384	7.51831	5.71765	6.60907	8.20738	6.0615	6.1628	6.8786	6.42749	7.30085	6.37453	6.03457	6.69201	5.80583	5.52551	8.88683	7.48881	5.46212	7.40698	7.82447	5.02718	7.57666	6.17202	7.16241	6.4316	6.05231	6.92962	6.30001	6.10468	7.1871	6.22396	6.9918	5.71014	6.54853	6.91706	7.36969	5.91366
FOXP3	4.20835	3.46737	3.81087	2.89579	2.72332	2.8164	3.22521	2.71893	3.50709	3.02749	2.71653	4.59455	3.36514	3.62031	2.69474	3.54751	3.28705	3.23661	3.17295	3.25742	3.20554	2.9562	2.84688	2.72931	3.04015	2.6458	2.89405	4.10732	2.68003	2.80253	3.23223	2.62532	3.02219	2.55564	3.12513	2.79599	3.8535	3.38408	2.87168	3.0456	3.19357	3.30808	2.69021	2.74445	2.88388	2.73761	2.68077	3.12011	2.83597
PPP1R3F	5.85312	4.35609	4.54218	3.74609	3.9018	3.79713	4.08325	4.08698	4.28247	4.86173	4.35614	3.82494	4.10495	3.86887	4.76645	4.70452	4.87396	4.72072	4.1707	4.76494	6.38055	4.37101	4.46534	3.66309	4.30554	5.22426	4.24529	5.52337	3.80367	4.82046	4.85657	3.69912	3.67589	3.14381	3.38078	4.02247	5.78316	4.45958	3.94462	5.17017	4.95657	5.41617	2.77392	3.98445	4.26586	4.64402	4.13891	4.97165	4.48946
NNAT	2.55986	3.52435	3.81227	3.20524	5.86229	3.4185	3.1371	3.03824	3.4845	4.43575	3.72791	3.37521	3.06782	3.05992	3.28887	3.59969	3.35064	2.83684	4.09935	3.82145	2.97883	3.21654	2.84052	2.80043	3.08671	2.75104	5.69067	5.65797	2.5102	2.681	2.80553	2.76388	2.65713	2.49459	2.5477	2.81259	2.97535	2.68134	2.68483	2.90669	2.7012	3.11122	2.46954	2.95159	2.52444	2.99008	3.006	2.79053	2.9359
SPO11	2.58564	2.58564	2.58564	2.58564	2.58564	2.58564	2.7105	2.58564	2.6118	2.58564	2.58564	2.58564	2.58564	2.62146	2.66562	2.58564	2.58564	2.58564	2.58564	2.68644	2.58564	2.58564	2.58564	2.62765	2.58564	2.58564	2.58564	2.58564	2.58564	2.58564	2.58564	2.58564	2.58564	2.58564	2.62471	2.58564	2.58564	2.58564	2.58564	2.58564	2.68909	2.58564	2.58564	2.64293	2.58564	2.58564	2.58564	2.58564	2.58564
CBLN4	2.91422	2.70396	3.62975	6.43732	4.87117	3.46527	3.22397	2.99326	2.63691	4.27598	2.7604	2.68341	5.13487	2.80136	3.06649	2.77249	2.51242	4.88896	4.71129	2.64491	2.82685	3.2351	7.51764	2.51641	4.6233	3.65662	6.56313	5.04248	2.48032	4.84627	3.10705	2.55495	2.74467	4.67233	2.58847	4.48518	3.6976	2.65968	2.85762	4.35817	2.69813	3.0501	2.48032	3.02624	7.44682	3.11081	4.45662	3.77426	5.31119
GYG2	5.8401	5.69456	6.95296	4.46762	4.89123	4.76536	5.24037	4.7325	6.55692	5.60524	7.43783	6.90667	5.01971	6.22829	7.10645	5.84659	8.27056	3.68823	4.76959	7.89244	5.97131	6.78819	5.34997	6.27439	6.35008	6.32541	4.74857	5.51768	6.31829	6.11027	6.87276	7.05426	3.36575	6.57954	5.10935	5.80826	4.27642	7.5282	4.68465	5.13155	6.00245	6.8196	8.77811	7.78661	3.67115	7.07648	5.97323	6.23292	4.43673
OGFR	5.62261	6.82678	6.49658	7.3259	6.8065	6.59226	6.47184	5.01955	5.61778	5.9251	6.34495	6.57174	6.30809	6.7798	6.49136	6.86707	5.76529	5.62296	6.2934	6.88121	6.5683	5.98484	5.84224	6.22116	6.1569	6.14971	5.67434	6.94293	6.50787	6.95606	6.19543	6.45239	4.77198	6.77584	6.6074	7.27771	7.44833	7.36327	6.42173	6.41117	7.23297	7.30746	6.69443	6.33537	5.46995	6.89157	6.71951	6.03708	6.16074
PTPRU	5.24738	6.11381	6.49633	5.50762	6.00721	5.16188	5.30477	4.73036	5.91449	5.75015	3.04737	5.94349	3.94122	4.78548	6.45697	5.66559	5.70912	3.64019	4.5818	5.19633	6.36293	5.20781	4.66046	3.71567	3.74844	5.26334	5.10654	6.94379	4.39073	5.9742	4.64841	4.39105	3.38077	5.31911	5.64744	5.5094	4.25409	7.01454	4.95143	4.80114	5.95243	5.86918	3.29884	3.87796	5.71387	7.07091	3.98187	4.609	3.48541
LZTS1	4.92727	4.94633	6.41832	5.73319	5.67893	4.71342	4.16144	6.07539	4.77857	5.23813	6.67511	6.2874	4.22512	5.03805	5.64143	5.77261	6.808	4.77266	5.60547	6.84671	4.41877	5.15512	4.45496	4.796	5.18783	4.41907	3.94444	6.33678	5.17509	5.7441	5.29667	5.61698	4.00833	3.79941	6.90918	4.36741	6.11299	5.92362	7.2813	5.00478	4.65901	5.95951	4.23411	5.60591	5.36923	6.6372	6.8511	5.61765	5.42042
SPAG4	5.35495	5.23762	4.64058	3.14819	5.63486	5.13912	5.32539	4.93909	4.40699	4.39387	5.13975	3.42914	4.09837	4.09068	6.17713	4.55502	4.33598	5.9166	4.48763	4.60987	3.68875	4.34391	2.95348	4.88861	4.56727	5.4892	3.75894	4.61668	4.12961	3.57069	3.91151	4.28685	3.9767	5.55555	2.80748	4.23123	5.84647	4.54666	3.95687	3.99918	3.93344	4.59828	3.04817	5.35436	3.043	5.69833	4.74728	3.58203	4.3911
ARSF	3.7517	2.67673	2.87123	2.65007	3.60564	2.84011	3.08743	3.57161	3.14398	3.59715	2.74362	2.86146	2.77397	2.65932	2.85201	2.64762	2.73571	3.07206	2.72019	2.72984	2.80946	2.77965	2.62534	2.6847	2.65563	2.77071	2.79546	3.02161	2.59276	2.74065	2.93599	2.61251	2.60485	3.46799	2.65405	2.69462	2.95552	2.65501	2.69728	2.92833	2.75756	2.66134	2.64732	2.77158	2.61835	2.76195	2.79296	2.70017	2.67776
ELMO2	5.29831	6.36743	6.58181	6.03045	5.7785	6.05797	5.15523	4.81151	5.64067	5.85124	6.41035	6.29018	6.41249	6.22459	5.86085	6.35385	6.22978	5.07926	5.93683	6.53807	5.69288	5.64071	5.41284	4.70978	5.54792	5.84669	5.31405	6.74212	4.87449	5.38037	5.54539	5.6948	3.86532	5.31073	4.62888	6.23507	5.64199	6.36395	6.58278	6.16705	5.98142	5.94131	4.80204	5.45333	5.20649	5.90295	5.79726	5.21887	5.82082
MTMR1	4.22538	4.19147	5.38983	4.44609	4.60139	3.12351	3.89432	4.67977	6.69978	5.53962	5.13715	5.02744	4.53103	4.69496	4.92738	5.36122	3.86326	4.97353	5.00917	5.02964	3.78011	4.69192	4.55038	4.72654	4.34604	3.3108	4.74333	5.39995	3.47376	4.57555	3.898	3.71859	3.03743	3.56555	5.64351	4.40321	4.23167	3.95819	5.34236	4.67553	2.60182	4.81811	3.66508	4.69888	4.68004	4.16946	4.4269	3.83335	4.71037
EYA2	4.96922	4.04722	6.81007	2.64351	2.35957	5.77763	4.39699	3.56198	3.70281	5.47372	3.0584	5.76175	6.085	4.02395	4.84268	5.36465	4.62975	4.46877	4.93603	3.86583	4.64867	4.08991	4.52501	2.89955	5.00162	4.1898	5.34401	5.3501	4.08489	4.82973	5.8605	4.45995	3.20783	3.29151	5.03639	4.40807	6.25123	4.63968	6.71128	5.08784	5.1417	5.28755	3.65171	4.58933	5.89463	3.34881	4.5806	6.20933	5.3574
SLC9A7	4.80991	4.20532	4.28956	2.98553	3.19878	2.97057	4.12329	3.42587	3.72034	3.41364	4.28096	3.69587	4.19081	3.57889	3.9374	4.22414	3.78179	3.09784	4.48525	3.91341	3.68627	4.61433	3.10446	2.99137	3.67761	2.94628	3.20007	3.92206	4.28137	2.91371	3.2538	4.11095	2.86326	3.06549	2.7097	3.42484	3.14985	3.21763	3.34284	3.53507	3.42649	4.3688	3.46757	3.96381	3.23849	4.3001	4.29268	4.28235	3.24437
ARFGEF1	4.99927	6.24768	6.55057	5.19073	6.48407	5.65388	5.23607	5.99999	6.44735	6.41414	6.74889	5.82011	6.07463	5.88168	6.48246	6.92252	6.56648	6.05651	6.21948	7.16653	6.09206	6.34483	5.45077	5.73947	5.5222	4.99496	6.0386	7.85468	5.56633	6.03786	6.91268	6.26896	4.25048	5.12542	6.15227	5.76547	6.19143	6.17588	7.01756	6.27695	6.16357	5.89705	4.52402	6.47424	5.71711	5.74348	5.95563	5.36474	6.00506
MTFR1	5.88684	6.98075	6.91376	5.77794	7.26656	6.27454	5.18771	5.74759	6.35496	6.70432	7.34347	6.44839	6.17962	6.06512	6.36395	7.70297	6.75548	6.94021	6.6874	7.5463	6.30265	6.64817	5.22351	6.54947	5.64963	5.93239	6.10986	7.50426	5.08665	6.41171	7.42309	6.30264	4.47719	5.32305	6.45862	5.50915	6.04634	6.2204	7.22841	6.2552	6.77262	6.15208	5.56737	6.38447	6.60204	5.52651	6.00192	5.50327	6.17692
DDX3Y	5.63578	4.34496	4.45025	6.35029	7.03604	2.21582	2.24258	6.41113	4.49344	6.07128	2.25793	2.22175	2.26424	2.29356	6.6979	6.79616	5.76231	3.90561	7.10631	5.50381	5.75161	4.30156	6.87129	2.78727	5.14232	2.20778	6.92065	7.46949	3.57533	2.23495	6.40942	2.19726	2.19726	2.92086	2.20364	5.17129	2.217	5.4957	7.24189	7.05311	2.24604	5.39072	2.19726	2.19726	2.20129	6.11022	6.33623	5.9403	6.75038
PHKA1	4.04619	3.21765	2.75736	3.2748	4.38261	4.53109	3.58152	3.42139	4.83648	5.43668	4.13722	2.78141	3.42565	2.95183	2.5527	3.26664	3.20495	5.5738	3.8336	2.90557	2.6488	3.31316	3.3178	4.74654	3.1431	2.62311	4.14012	4.24975	2.94209	2.59767	2.59204	2.96569	2.78191	2.79127	2.53001	2.56451	3.86299	3.42023	2.54265	3.30784	2.60753	3.58117	4.29038	3.73225	2.5622	4.73605	3.19023	3.5821	3.77552
TRO	3.80857	5.37072	6.70842	5.59217	5.51836	3.96547	5.32933	5.77198	6.71298	7.00938	6.19797	6.17368	6.65229	8.35117	6.8945	6.58857	6.69891	4.52224	6.00745	7.06692	6.13431	6.12075	5.78459	5.18153	5.12149	5.57336	6.33576	7.15152	5.64243	5.23152	5.23504	5.02814	3.72724	4.72185	5.95491	6.48114	5.07521	3.6404	5.83191	6.41015	5.25411	5.60864	4.01174	6.54469	5.19383	7.03495	5.39979	5.25117	6.03023
ZFY	4.3754	4.55841	4.19463	5.48232	4.55177	2.52615	2.4081	4.03738	3.4551	3.29408	2.43117	2.42409	2.4081	2.4081	5.0794	5.27933	4.16962	2.80536	5.05262	4.60479	4.85849	3.30379	4.42833	2.56518	4.32046	2.4081	4.78723	4.6578	2.61302	2.4081	3.11631	2.4081	2.4081	2.5602	2.4081	3.92879	2.4081	4.28718	5.28212	5.9884	2.44222	4.70288	2.4081	2.484	2.4081	4.01199	4.24904	4.06138	4.77874
PDZD4	3.6793	2.72835	6.29499	3.08459	3.01681	3.15044	4.06791	2.80427	3.69424	3.52785	3.11468	3.14801	5.3211	3.34861	5.6466	3.44358	3.08514	3.47075	3.3182	5.60167	5.88891	3.1673	3.79259	4.35049	3.58477	3.53963	4.07877	4.29332	2.46909	4.17172	3.26648	3.18871	3.04924	2.60766	3.33389	2.79514	2.70271	3.99101	3.03815	3.37377	4.16532	2.72792	2.70025	4.35866	4.11214	2.97645	2.92719	2.52205	4.06024
PDK3	6.25067	5.57935	5.23749	4.91699	6.11082	5.819	5.30474	5.72325	5.03011	5.97067	6.27407	6.37306	4.53906	5.74957	7.03223	5.90405	6.94693	6.13313	5.66774	5.54492	6.04724	7.30345	5.27105	5.18246	5.32055	4.7544	4.32634	5.23412	5.52809	5.693	6.45933	5.8783	3.92562	6.27791	5.91677	4.71409	5.68118	5.69311	5.63453	5.78697	6.00425	5.91293	4.3102	6.26947	5.05152	6.54721	6.72034	5.5869	5.52601
TFE3	6.65923	5.8525	5.82226	5.60363	6.1294	5.70469	5.59209	5.88712	6.23187	6.42145	6.19435	6.86133	6.30209	6.41111	6.38951	6.72156	7.38574	5.441	6.20552	6.92949	5.72961	6.43467	5.46106	5.29467	5.77463	5.90246	5.25619	6.48487	4.79934	5.89739	5.83913	6.42296	4.39755	4.44177	5.87782	6.12456	6.45708	6.74223	5.99773	6.23561	5.78897	6.74217	4.4549	5.26218	5.04638	6.58307	6.18461	5.5055	5.57495
GPKOW	6.43133	5.43592	5.45579	6.22125	6.60352	5.89763	5.22802	4.65336	5.76062	6.25726	5.57821	5.7634	5.79429	5.25904	6.62101	6.37671	6.54942	5.87083	5.67394	6.38048	5.01114	6.51365	5.50869	5.79417	5.61948	5.92483	6.16212	6.39334	5.95953	5.98018	6.33209	5.87336	4.32507	5.24518	6.71534	5.71919	6.88467	6.87733	6.21059	6.3614	5.97619	6.97409	5.62522	5.56651	5.45691	6.63593	6.2689	5.97358	5.5026
GRIPAP1	6.5515	5.28115	5.86501	4.96432	6.00613	4.96333	5.7025	5.15265	5.77504	6.42041	6.16829	5.83326	6.00806	5.19863	5.95024	6.36179	6.53032	5.58522	6.09302	6.30999	5.52003	5.45991	5.22505	5.5074	5.29221	5.07679	5.59342	6.65615	4.88193	5.4884	5.66091	5.1796	3.50954	4.42474	5.49213	5.73463	6.2441	5.83065	5.53734	5.47211	5.41067	5.91698	4.61831	5.24766	4.7813	6.48856	5.61694	5.09691	5.39071
FTSJ1	7.17405	5.94661	6.43737	6.5515	7.94779	6.7327	5.5226	6.36263	6.72844	6.46596	7.18539	7.10405	6.43414	7.24578	7.09923	6.96941	8.00841	6.54112	6.51068	7.3217	6.94184	7.39175	5.9734	7.0694	6.33779	6.26783	6.07671	6.86076	6.56165	6.57251	6.93566	7.03506	4.90267	7.60954	6.2175	7.18747	7.6038	7.3533	7.06689	7.32189	6.66001	7.44567	6.66371	5.96379	6.29096	7.19773	6.74454	6.14291	6.31059
FUNDC1	6.8841	5.5546	5.29885	6.68114	6.78842	6.38125	4.86139	4.64225	6.10415	5.52801	6.52716	5.83587	5.43149	6.14989	6.8547	6.36297	6.55086	5.79473	5.51795	5.75212	5.33944	6.62093	6.01704	5.96584	5.29903	6.27555	5.7576	5.65736	5.12351	6.76983	6.23106	6.59498	4.31541	7.58779	5.24201	6.51696	5.73265	5.83049	6.05395	6.54051	5.61208	5.88743	5.57312	6.25191	5.64142	5.97034	5.92809	6.23702	5.61349
CLTCL1	5.93519	4.24491	4.55468	4.21066	4.21448	3.89342	4.25288	4.24587	4.63357	6.65571	4.95025	4.20289	5.40368	4.42776	5.43224	4.8235	4.71503	4.43478	4.67795	5.0604	4.65308	4.0047	3.64286	3.34568	3.97019	4.67413	5.36393	5.44928	3.21132	4.13986	4.32785	5.28813	3.41488	4.15919	5.06545	5.5598	5.20982	5.54828	3.15339	4.60327	5.81576	4.9124	3.35773	3.85693	4.74532	4.86329	5.12836	5.3236	5.26911
DGCR2	6.81335	6.68132	6.73033	6.9644	6.17626	6.23587	5.55916	6.02616	7.23858	6.64807	6.61774	7.46877	6.9389	6.20899	7.66224	6.93384	6.68101	5.91779	5.8295	6.90838	6.41632	6.73482	5.89102	5.47155	6.02875	6.86915	5.5957	6.96454	6.14076	6.26642	6.06884	6.61704	5.34123	6.17769	7.25244	7.03763	7.51015	7.13398	6.80063	7.26686	7.221	7.07805	5.0793	6.60087	5.81682	6.78315	7.50173	6.45639	6.68805
POLB	8.98974	6.97207	7.05053	6.41599	7.12856	6.63342	7.08047	5.26372	6.91959	6.59897	6.99918	6.2796	6.59479	6.4277	6.23991	6.65734	6.30851	6.05084	6.42254	6.87131	6.10942	7.61116	7.13728	6.30911	5.98608	5.18374	6.74892	7.19767	6.46536	6.56915	6.56909	6.22255	4.48609	6.64129	6.17302	5.93243	6.32612	5.51946	6.4231	6.43901	5.69944	5.93441	6.54281	6.60765	6.28022	6.31954	6.4724	6.45392	6.46379
ATP6AP1	7.70326	9.57405	9.49073	9.23934	8.23901	8.91241	8.71115	8.80249	10.5983	8.7996	9.8883	9.78398	8.91242	9.76215	9.77822	10.8135	9.25463	8.75283	8.59266	9.57365	8.77061	10.078	8.69656	8.48988	9.2328	8.94437	7.66857	8.92046	10.261	9.08238	8.59651	10.113	7.34039	9.41394	9.88111	9.53004	9.59615	9.75822	9.18926	9.17146	9.07649	10.6253	8.12246	9.76897	9.06333	9.68671	10.0902	9.48458	8.80227
FAM3A	6.36279	6.78299	7.39316	6.96204	6.3815	7.17078	7.15395	6.48031	8.4489	7.29437	7.6137	8.12132	7.07678	7.21436	8.00184	8.41049	6.18988	6.92695	6.8233	7.9583	6.29949	7.90776	6.95087	6.97882	6.80024	7.02752	6.27226	7.50417	7.28458	7.21478	6.79287	7.51581	5.9457	8.38197	7.8314	7.68585	8.09938	8.13722	7.75509	7.51264	7.42756	8.36097	7.08895	7.89852	7.31816	7.51992	7.40538	6.51098	7.00154
PANX2	4.53101	2.88517	5.2102	4.22959	3.70595	4.25895	3.74972	2.97348	3.45706	3.47298	2.97112	3.92116	4.11888	2.80775	4.51855	2.93261	3.07739	2.64477	3.47769	4.1209	3.42648	4.35448	3.55574	3.08436	2.78601	3.4827	3.20985	3.11637	2.86786	3.26083	2.70015	3.9816	2.60213	3.00025	2.66094	3.37916	3.79818	4.27457	4.00531	3.02173	2.62173	3.89905	3.75027	3.24116	3.73347	2.7805	3.43182	4.14296	2.99
CLCN4	3.84757	3.53363	4.6666	5.0505	5.09534	4.03816	2.9346	4.51448	6.09844	5.24736	4.20629	4.55608	4.80408	2.98234	4.51408	4.15339	5.34403	4.71756	4.21081	3.7703	3.22023	3.76063	4.69494	2.92831	3.44364	3.82806	4.79066	4.43126	3.00703	5.59958	4.4167	2.60923	2.55299	3.96295	3.49332	3.43648	4.28867	3.35147	4.02285	5.23029	4.27221	4.80737	2.83805	3.43029	3.80303	4.79485	4.44112	4.51674	4.88328
ST6GAL1	4.77513	4.81764	5.70615	4.83781	4.61361	4.77512	5.20691	4.72124	5.36863	4.69989	3.74863	5.42583	5.36841	5.31822	4.40161	5.7779	4.78289	3.2475	5.20793	5.12204	5.50032	5.28591	5.8876	3.71018	5.21774	4.65148	4.82671	6.34154	2.88112	4.94673	4.65217	3.75901	3.98799	3.17386	3.65235	4.72212	3.94604	5.08649	4.68158	4.71919	4.84625	4.35891	4.45685	4.75112	3.05821	4.17875	4.04753	3.78303	3.88379
KCNQ2	5.74463	3.54067	6.19245	2.65868	2.64845	2.89963	4.94674	2.55092	2.63601	2.47296	2.47804	2.6983	3.95483	3.39965	2.47296	2.47296	2.47296	2.47296	3.29387	2.54984	3.38191	2.84663	2.65653	2.96032	2.47296	2.47296	3.10443	3.43424	2.47296	3.22047	2.76373	2.47296	3.44278	2.47296	2.63278	2.58862	2.5304	2.53951	2.47296	2.69454	3.61423	2.47296	2.47296	2.75933	2.47296	2.71764	2.57771	2.47541	2.54204
GTSE1	5.52118	5.13106	6.74938	4.79953	5.9529	5.45643	4.71742	5.26094	6.60024	4.74593	5.41473	6.33309	4.8537	5.39016	7.15972	6.15365	6.49176	4.96902	5.52738	5.77339	5.2185	5.26097	4.26194	5.75987	5.09496	4.93279	3.72444	5.8311	4.53803	5.15327	4.97115	5.82154	4.05945	5.33658	6.24542	5.0097	6.58686	5.61246	5.76741	5.51915	4.35184	6.69361	5.00502	5.56383	5.74174	4.74338	6.52716	4.61458	5.63883
CELSR1	3.71869	3.45835	3.98372	3.40265	3.44409	3.03497	3.76369	4.17544	4.27776	3.45605	3.31219	3.83054	3.76953	2.98362	5.25283	2.99816	3.53249	3.44265	4.04936	4.32315	3.26489	4.33141	2.76037	3.52244	2.78763	3.05145	2.76348	3.48224	3.28344	3.39477	2.90334	2.922	2.68542	2.56633	2.47653	3.85253	5.46741	2.66422	3.64742	3.57887	2.69247	4.40705	2.79049	3.28082	4.28669	3.89568	4.02848	3.38239	4.27416
PAG1	5.04443	3.6428	4.78799	3.33447	3.06794	3.56063	3.36642	4.42663	3.59011	3.53873	4.81946	4.51462	3.51417	3.21352	4.93002	4.53967	3.36646	5.11779	4.27383	3.80037	3.8479	4.29787	3.33211	2.84761	3.60154	3.51778	3.28262	7.03305	2.66387	3.5286	3.82678	3.96703	3.23982	2.95623	4.76456	3.51984	3.80234	3.53103	3.68627	4.00013	3.75977	3.10229	2.60186	4.31145	4.12529	3.05521	3.65282	2.98389	2.89928
GPC4	6.29262	6.86432	7.85115	7.27228	6.12658	7.5128	5.26461	7.8997	4.07145	7.04651	7.52084	7.78317	6.52836	7.532	8.68347	7.01832	6.91005	8.23819	6.7999	7.20823	5.80893	9.4326	7.1988	6.56388	7.84705	7.57739	6.27696	7.31555	6.60302	7.44751	7.38388	8.42302	4.60151	7.1207	9.11015	8.02427	6.53462	7.83574	8.56398	7.58351	7.21087	8.46626	5.40217	8.62935	7.71683	7.29261	7.97756	7.53088	7.49055
MBNL3	3.06097	3.73643	5.19226	5.11052	3.21574	3.70049	4.26361	4.30445	4.16324	4.44766	3.86846	4.23633	3.43901	3.55559	4.13838	4.44488	3.45054	3.55511	3.90165	4.0269	4.35727	4.82298	4.31887	2.73481	3.90038	3.59526	3.77094	5.01223	2.57107	4.35486	3.62072	3.21799	3.01025	3.04742	4.07829	3.32957	3.23747	3.88325	3.60345	4.2634	3.86717	4.14418	2.32336	3.90185	3.91714	3.07995	3.74154	3.2078	3.87698
CAPN6	3.084	3.21364	6.10716	3.39077	5.97584	4.44236	5.61598	3.14846	3.47933	8.98754	3.07962	3.89123	6.11897	3.04537	3.78852	3.05873	4.5299	7.97847	6.28221	3.0577	3.09327	3.61856	3.36205	3.43946	3.69335	3.52305	5.39172	5.49796	3.02025	4.01441	3.20633	3.05592	3.67541	3.83362	3.0261	3.54392	4.27985	3.02025	3.04295	4.61847	3.44102	3.04932	3.25856	3.1555	3.91634	3.2127	3.1081	5.73555	4.24804
DCX	3.4452	2.62442	2.8086	2.8715	2.63533	2.66758	2.9577	2.63039	2.62181	2.66098	2.70309	2.63975	2.92652	2.58736	2.6215	2.64703	2.602	2.80101	2.70845	2.69901	2.62162	2.59863	2.61627	2.64107	2.60054	2.71586	2.74567	3.53273	2.5918	3.11711	2.61244	2.62102	2.59185	2.64812	2.59382	2.62011	2.62124	2.6023	2.59286	2.80795	2.65904	2.60867	2.65918	2.75087	2.59156	2.59935	2.6089	4.25994	2.60987
FGFR1	6.67412	6.65854	8.74597	7.77763	7.3348	8.51357	6.73946	7.24428	5.84784	8.83945	8.68682	7.85942	8.7199	6.61256	7.5491	7.01672	8.21426	6.46537	7.37228	8.67988	8.07439	9.41618	7.37633	6.46601	6.92199	5.74987	8.21584	8.39027	7.45014	6.69968	8.08024	6.56309	4.82148	5.14466	6.25439	7.3519	7.76282	6.66584	7.34443	7.56326	6.64632	8.15548	5.23223	7.56404	7.63132	7.88905	8.15335	7.21625	8.29874
FBLN1	6.84771	7.30139	9.64684	8.30401	5.64947	8.1689	6.04565	5.39384	8.04351	8.26548	6.46191	7.55091	10.3378	5.46856	8.62814	6.27892	8.75626	7.40355	7.71864	7.21674	6.91136	8.74789	6.96075	3.50927	6.6444	5.71823	8.39391	7.99516	5.09077	8.0463	7.37582	6.52843	5.98621	7.4644	4.03022	7.87106	9.83549	5.14299	7.53892	8.53102	6.61067	8.53637	6.45124	6.92567	8.37675	7.90078	8.87289	8.59829	9.08389
P2RY10	2.57314	2.98123	3.36762	3.05312	2.84302	3.00277	3.58795	2.5882	3.01835	2.57314	2.70226	3.0593	3.39826	3.05126	2.65132	3.97285	2.66796	3.67126	3.71264	2.91543	2.65943	2.65833	2.80333	2.57314	3.46084	2.75962	2.72555	3.47774	2.57314	2.77353	2.70975	2.57314	2.73063	2.57314	2.57314	2.57314	2.86983	2.66256	3.3351	2.83136	2.94084	2.70347	2.57314	2.60985	2.69564	2.73992	2.80279	2.70785	2.69498
VDAC3	8.29735	8.47171	8.5988	9.12252	9.8547	8.93533	7.08401	7.23033	8.42813	8.14758	8.80796	8.22151	8.20394	8.5685	8.50351	9.07644	8.47397	8.1393	8.77244	8.72353	8.10919	9.25923	8.62201	8.51395	7.63813	7.15991	8.66594	8.72604	7.81008	8.98118	8.37322	8.70217	6.35232	8.61825	8.17553	8.18829	8.76181	8.34624	8.09184	8.42076	7.73549	8.56102	8.86057	9.14256	9.21304	8.70508	8.76906	8.63177	8.83057
ITCH	5.29991	6.36469	5.81775	6.22209	6.41343	5.19363	4.75994	4.96912	6.13476	5.98132	6.90737	5.28724	5.90233	5.18871	6.02844	7.02841	5.49802	5.61106	5.94122	5.84414	7.01559	6.29145	5.46304	5.50698	5.85955	5.43322	5.6445	5.96492	4.71485	6.18632	5.79081	5.60607	3.62972	4.67647	6.40182	4.60274	5.46725	5.32474	6.03444	6.33648	5.52086	6.51221	4.71178	5.68166	5.25784	5.04992	5.47469	4.9903	6.10026
MYH7B	5.42502	3.20654	3.87422	3.03323	3.29679	3.1726	5.15265	3.38221	3.68277	5.26744	3.79198	3.01085	4.94821	2.88342	3.01592	2.91151	2.77282	4.89803	3.88572	4.06767	4.00375	3.0152	2.71002	2.94094	2.6879	2.66561	4.43273	6.6342	2.60325	3.57357	3.25237	2.99858	2.48381	2.74823	2.68655	2.72674	3.0442	2.86302	2.95064	2.90529	3.72158	2.88432	2.80429	3.24703	2.63377	3.46478	2.84122	2.62083	3.14475
CDH17	5.90621	3.8002	3.74047	2.53777	3.25016	3.08219	4.9115	3.49157	3.35191	3.72248	3.71958	2.69728	4.02222	3.13061	3.06416	2.84672	3.11533	3.99376	3.61588	3.59441	3.20146	2.98435	2.64255	3.50778	2.65352	3.0066	3.15377	3.63901	2.55121	2.7101	3.88619	3.20274	2.63038	2.61866	2.92068	3.45403	3.8176	2.88244	3.10229	3.22614	3.43695	2.68671	2.89961	3.07062	2.54065	2.90361	3.12807	2.8077	3.52362
MKNK1	7.18634	5.93136	6.52617	6.0642	6.4763	6.66362	6.4933	5.46906	6.34505	7.06561	7.0693	7.01978	7.21873	6.36022	7.16041	6.97266	6.01567	6.26711	6.60144	6.64724	6.46777	6.5474	6.40959	5.959	6.04561	6.27205	6.61545	7.12312	5.73609	7.08756	6.86687	5.7827	3.86501	6.09542	6.71149	5.82615	5.38789	6.18985	6.01843	6.85007	6.37803	6.54078	5.9327	6.44179	6.19625	6.37777	6.21358	5.60208	6.19497
RABL2B	5.10251	5.11599	5.32004	5.37667	5.30047	5.26816	5.44806	4.76497	5.63533	5.58211	4.89119	5.22084	5.96862	4.9393	6.03912	5.44307	5.13857	4.73461	5.98463	6.0334	5.24462	4.93754	4.4625	4.82587	4.86077	4.94199	4.84684	5.60378	4.45963	5.04171	4.972	5.45598	3.336	5.13022	5.31586	4.25279	4.75474	4.63852	5.04877	5.17537	4.12822	5.33567	4.73154	4.82299	4.48315	5.00616	4.55421	4.97376	6.06339
SLC35C2	5.57529	7.28744	7.20252	6.68148	6.8673	7.23966	6.31881	6.08708	6.41597	7.19946	6.4498	6.39362	6.86551	6.50613	6.09344	6.97272	6.41875	5.49724	6.47438	6.79809	6.78299	6.61512	6.26432	6.15349	6.20642	6.55826	6.58691	6.94666	7.1327	5.67783	6.33335	6.25956	4.25201	6.57482	5.47599	6.828	6.56731	6.83329	7.32164	6.89749	6.95237	7.19157	6.86467	5.78652	6.26353	6.41991	6.48448	6.18585	7.02129
MID2	5.17361	3.9889	3.95246	4.75233	3.28476	4.44702	3.06349	4.38572	4.94471	5.12533	2.99848	3.31725	4.31211	2.91678	4.13824	3.40782	3.77235	4.70971	4.31521	4.49378	3.65717	4.17973	3.94385	2.67689	3.39618	2.7885	4.03546	4.32149	3.14451	4.47464	3.37466	3.90664	3.31149	2.75348	2.84352	4.24236	4.77458	3.68706	4.70584	4.79442	3.58783	3.9683	2.47578	3.27787	3.06763	2.97162	3.1486	3.40023	4.19941
RBL1	5.11212	4.94999	5.28704	4.6519	4.88775	3.7001	3.99019	3.84994	3.95122	4.47098	4.44401	4.86012	3.59443	4.04033	4.73915	5.5798	5.23149	3.69643	4.87383	4.52981	3.42388	4.71402	3.70461	4.57401	4.44007	3.98598	4.04958	5.01663	3.61441	3.97325	4.71916	4.32536	2.91105	4.28272	4.45261	3.51973	4.42899	4.67038	4.42884	4.88097	3.57798	4.73124	3.48861	4.50984	4.61697	4.62817	4.42307	4.13353	5.04122
RRAGB	4.56646	4.68225	6.32227	5.33615	5.96516	5.65397	4.35388	6.18821	6.32237	5.94273	5.90923	5.0479	5.89896	5.60843	5.01393	5.90834	7.11471	6.0692	5.91792	5.84592	5.28782	6.67857	5.85459	4.41801	4.94865	4.33788	6.66293	7.00062	5.36474	5.17292	6.34228	5.53335	3.62536	5.05176	6.40459	5.27253	5.43195	5.86326	6.67229	6.27288	4.78691	5.58102	3.11582	5.70524	4.46786	5.85957	5.16224	5.65733	4.95964
SLC27A5	4.80853	5.55936	5.2963	4.36935	6.21976	5.1872	5.60831	3.54727	5.02502	5.73135	5.15898	5.60836	4.79811	4.29152	3.8765	4.57965	4.79098	5.06143	5.07456	4.99925	4.29451	5.55671	4.6999	7.05402	5.83584	3.40405	4.17993	4.59986	5.51902	3.52587	5.43025	4.40962	3.27102	5.17363	4.21733	4.70908	5.66282	5.87681	4.07721	4.87059	4.31951	5.8473	7.68686	5.19342	4.16919	5.76558	4.1626	4.9833	4.81348
ZNF324	4.08637	4.23587	5.78048	4.46513	5.06327	4.21148	4.3959	4.43922	5.1654	5.08122	4.38153	5.43903	4.56381	4.16347	4.74843	4.3175	4.98475	4.37405	4.68655	4.54274	3.97967	5.3175	4.84526	4.67514	5.31562	4.07132	3.89311	5.39169	4.0237	4.68101	5.11492	4.40171	3.34843	3.62457	5.11905	5.23978	5.63695	5.73458	4.74145	5.42848	5.31167	5.7122	4.4227	4.59399	4.35981	5.28357	4.70853	4.19667	4.73432
ZNF416	3.36585	3.85869	4.78856	4.24534	4.33643	3.47834	3.36327	4.00092	4.96254	3.81007	4.30685	4.76743	3.92366	4.15879	4.22061	4.11178	3.9147	3.7348	4.21673	3.78718	3.34102	4.1545	4.17159	3.96049	4.40361	3.3549	4.79905	4.86227	3.79239	4.23117	4.21275	3.68259	3.32011	3.54253	4.26752	4.93461	4.78676	4.15679	4.60241	4.52778	4.15775	4.91337	3.44035	4.15517	3.90253	4.00119	4.30454	3.68642	4.06966
ZNF586	4.86893	5.25045	5.56931	5.02875	5.68311	4.605	4.99762	4.81749	5.93468	5.71559	5.80108	5.72108	5.88295	4.61935	5.42223	5.2176	4.93689	4.46488	5.96314	5.70559	4.53722	5.23642	4.77228	5.15928	5.03425	4.0878	4.9522	6.51636	4.24757	4.57482	5.84388	4.80215	3.72725	4.64508	5.20673	4.75033	5.34363	4.96639	6.01349	5.3628	5.09088	5.73575	4.4794	5.50156	4.47365	4.57086	4.87805	4.37339	5.08385
ZNF446	3.5124	4.20291	5.81712	4.06492	5.05072	4.31749	4.27466	4.13418	4.79049	4.94634	4.38852	5.64264	4.68043	4.64625	4.71607	4.21482	4.96147	3.87936	4.53803	4.9244	5.31469	4.30785	4.46658	4.10917	5.01321	4.08417	3.71298	5.55627	4.55969	4.40706	4.52251	4.09556	3.14911	4.60661	4.85711	4.78218	4.99387	5.58427	4.95656	5.21182	4.47107	5.66608	3.82275	4.25512	4.39067	5.29485	4.69833	3.98528	4.53116
RPS5	10.2432	11.1816	11.6754	11.4372	12.4614	11.2011	11.3505	11.1776	11.3798	10.1916	11.0481	11.9938	10.0681	10.9433	11.1571	10.8904	11.1431	10.0841	10.6761	10.5195	10.8546	10.846	11.2623	12.6422	11.6485	10.5161	10.6407	11.179	11.531	11.4554	10.5773	11.0269	9.75929	11.2281	10.9274	11.3699	11.244	11.9779	10.7777	10.8034	10.9381	11.7904	12.3879	10.7398	11.3599	10.9078	10.9841	10.0784	10.596
ATRX	5.40732	5.34577	6.60194	5.86929	5.54809	5.4283	4.74686	5.02043	5.29578	6.10519	5.85064	4.98641	5.72542	4.28913	5.7652	5.68844	5.10516	6.15769	5.93127	6.02795	4.13182	6.05264	5.41938	5.08461	4.58439	4.70013	5.54678	6.46403	6.52234	6.29776	4.5832	4.699	3.79816	3.90029	5.49448	4.5829	4.8935	5.59189	6.57051	5.8592	6.26522	5.55748	4.33824	6.09355	4.78938	4.33299	5.29936	4.42193	4.89996
CPNE3	6.91511	7.14044	7.6405	7.16066	8.2435	7.41604	6.62248	7.49842	7.47376	7.79154	7.57021	7.15633	7.12466	7.03099	8.24398	7.82258	7.70425	8.04426	7.1446	7.64861	6.49001	7.94216	6.29263	6.82107	6.60342	6.30947	7.71436	7.07466	5.52146	7.4713	7.78919	6.86886	5.22835	6.86612	7.53499	6.27063	6.39372	6.49632	8.70632	7.73357	6.5639	6.6625	5.45266	6.96041	6.77814	6.45599	6.95088	6.66397	7.82765
HUWE1	7.43899	5.9377	7.6986	6.66763	7.08684	6.59054	6.25381	7.64218	7.5874	7.22949	7.11666	7.42891	6.84788	9.3055	7.00554	7.05428	8.44718	7.36238	7.21618	7.73444	7.17553	7.16576	6.56927	6.67019	6.10974	6.72136	6.96988	7.94743	6.56058	7.27963	7.03009	6.71564	4.91191	5.90365	7.95241	7.62106	7.49884	6.979	7.30905	7.19519	6.74811	7.01468	6.04057	6.94555	6.72477	7.72692	7.26447	6.99666	6.84348
TFAP2C	5.16656	2.9101	4.23004	3.93752	3.37495	5.03251	4.07861	4.89076	2.76742	2.67614	4.71452	4.34253	2.73931	2.76312	3.61954	2.59095	3.98614	6.71416	2.68235	4.40652	4.13349	5.39213	3.75256	2.76009	2.73021	2.71697	2.79406	2.80887	2.59529	3.49737	3.23528	2.93173	3.01415	2.56855	2.55285	2.5638	2.8544	2.59917	2.61109	2.56527	2.77611	2.78951	2.59126	2.82493	2.58373	3.12387	2.81509	2.56502	2.62842
DNMT3B	4.04866	4.24202	4.64385	4.04706	4.96364	3.31516	2.73593	3.10715	3.4834	3.48529	3.73025	3.93358	3.25184	3.52443	4.3855	4.53621	4.15246	3.98219	4.11055	3.77642	3.30174	3.33623	3.56437	3.79054	3.55675	3.38332	3.5181	4.36889	3.18947	3.69599	3.61276	3.55504	2.70879	3.56017	3.74839	3.64618	4.47569	4.21189	4.842	3.9374	3.16194	4.64012	3.39012	3.88067	4.18852	3.33439	3.58114	3.24089	3.62142
PDRG1	5.19546	6.63484	6.12695	5.7558	6.16986	5.6749	5.10228	4.46183	5.4569	5.25116	5.87746	6.06183	5.11807	6.43496	6.56042	6.78507	5.36218	5.67071	5.39239	5.93625	5.36983	5.71418	5.73849	5.82053	6.05949	5.88032	5.17803	6.39937	5.78491	6.05547	6.06194	5.95154	4.68848	7.24638	6.22363	6.30991	6.9765	7.11901	5.78322	6.0168	6.04067	6.89416	6.53677	5.85085	6.14433	6.20086	6.0643	5.89243	6.35458
EPB41L1	4.00975	5.71272	6.12982	5.29071	4.73606	4.22416	4.61497	4.75875	5.45657	5.52637	5.75596	5.94442	5.57961	5.02658	5.2207	6.0582	5.56298	4.60876	5.21432	4.81881	5.32163	5.76419	5.24576	4.80618	5.10838	4.90064	4.75559	4.99811	2.62508	4.79871	4.64259	4.52438	3.22859	4.7404	3.68753	4.85192	4.1952	4.60626	5.35608	4.90368	3.98344	4.82231	3.94655	4.19532	3.17057	5.19547	4.39046	3.68729	4.93683
DEFB127	2.58914	2.58914	2.58914	2.58914	2.58914	2.58914	3.53868	2.58914	2.58914	2.58914	2.58914	2.58914	2.67749	2.58914	2.58914	2.58914	2.58914	2.58914	2.72785	2.6959	2.58914	2.58914	2.58914	2.58914	2.58914	2.58914	2.77568	2.58914	2.58914	2.58914	2.58914	2.58914	2.58914	2.58914	2.58914	2.58914	2.64844	2.58914	2.58914	2.58914	2.76642	2.58914	2.58914	2.58914	2.58914	2.58914	2.58914	2.58914	2.58914
SMOX	6.67054	6.46451	6.92159	6.59467	6.8548	5.05052	6.2519	6.39203	5.9577	5.97625	7.86646	6.80258	5.65858	6.62984	5.57781	5.79991	7.00779	6.24034	5.65891	6.86995	5.31398	6.42318	5.92168	7.30393	6.29116	6.51728	6.15651	5.98194	7.10018	5.13686	7.70064	7.63916	3.98913	5.55878	5.57604	5.94346	6.70516	6.59235	6.64843	6.32802	6.30166	7.49891	4.11852	7.03056	4.54502	6.78143	5.81094	5.63732	6.74813
FKBP1A	8.01821	8.62141	9.65081	9.48167	8.59433	8.16657	7.253	8.99726	8.53762	8.14534	9.29892	9.67533	8.24649	9.52071	8.74306	9.54127	9.83002	7.84452	9.16651	8.51864	8.55175	9.23124	8.56888	8.80996	8.55508	8.76699	8.0917	9.0044	7.89953	8.19242	9.66877	9.03619	7.29686	8.51542	9.33485	9.49537	8.49231	9.2752	9.7867	8.33544	8.93101	9.56298	8.77191	8.64167	8.81112	8.59156	9.01963	8.55523	8.85267
SLC4A11	2.66434	3.59319	3.70724	2.83486	2.97497	2.87901	4.03509	2.73124	3.94899	2.98939	2.9024	2.76994	3.72728	3.08877	3.00913	3.32353	2.98505	3.03045	3.4496	3.07795	3.83908	2.99791	3.08462	3.44688	3.37196	2.72856	3.11476	3.81515	2.85223	2.87218	3.39945	2.98445	2.64389	2.56213	2.7153	2.75961	4.2482	2.86266	3.0343	3.15608	2.6433	3.05311	2.83604	2.80726	3.21869	3.09741	3.18364	2.69373	2.77381
ZNF343	5.18195	5.05247	4.62869	5.48017	5.27912	4.67724	4.88484	3.70231	4.836	5.81313	5.11562	4.89554	4.6889	5.07615	5.09063	5.32193	5.11427	4.47018	5.21388	5.05938	4.73853	4.85274	5.1348	5.41462	4.43857	4.89926	5.45997	5.54564	3.88815	4.48118	5.37659	4.58219	3.15487	4.35041	4.8389	4.70507	4.73929	4.15563	5.93252	4.85546	4.94037	5.25446	4.53425	4.81534	4.83503	4.38552	4.88158	4.30047	5.15141
XRN2	4.92628	6.52777	6.73441	7.10258	7.52946	6.86793	4.92897	5.29108	5.87311	6.245	6.0086	6.39182	5.86124	6.59235	6.38382	7.30355	6.90389	6.5039	6.76327	6.34819	6.44176	6.71784	6.7452	6.70167	6.25924	6.40427	6.72979	7.13861	5.50794	5.96792	6.85482	6.0483	4.49727	5.51432	7.00658	6.11897	6.52426	6.66546	7.81008	6.63672	5.87697	6.88617	5.84972	6.19126	6.37894	6.68162	6.86084	5.84553	6.61645
RBBP9	4.29128	5.22714	5.64232	5.37033	5.26286	5.02604	4.02254	4.36163	5.0177	5.15191	4.23467	5.13605	4.68305	5.22386	4.53238	5.98127	5.65745	5.03041	5.24291	4.59301	4.52263	6.06896	4.95946	4.37879	4.57461	4.26685	5.14439	5.52484	3.84116	4.35541	5.2878	4.20239	3.46468	3.93386	5.29736	4.76455	4.88644	5.41382	6.06964	5.49357	4.11527	5.54532	3.96698	4.54197	5.00256	4.47353	4.50097	4.66536	5.62931
CHGB	4.53056	3.05914	3.28517	2.58329	3.77662	2.61238	3.60173	2.53954	2.7921	3.14506	2.79325	2.5814	3.0157	2.62888	2.60955	2.74072	2.64059	2.69845	2.99919	2.89793	2.71249	2.63647	2.56291	2.81494	2.96657	3.20827	3.01512	4.1674	2.5872	2.75782	2.68322	2.69537	2.53654	2.66569	2.66905	3.42643	2.68423	2.58703	2.54487	2.78952	3.35342	2.68336	3.03848	2.73292	2.60713	2.80603	3.68322	2.67754	2.82671
IGBP1	5.78106	6.31097	6.69801	6.44301	6.12768	6.85892	6.15557	5.84412	6.85247	6.37296	6.21746	6.20854	5.95953	6.05574	6.57871	6.05578	6.28964	6.34159	6.26504	6.39897	6.03609	6.84355	6.54577	6.2303	5.89414	6.09422	6.77691	6.5237	7.50281	7.50733	5.86711	6.84564	5.3678	6.55949	6.54383	6.8385	6.55984	6.83664	6.47187	6.51984	6.41053	6.69496	5.65689	6.70128	6.21515	6.18101	6.45602	6.34612	6.34115
ARHGAP4	4.23008	6.61144	6.169	4.32525	4.35641	4.83902	7.37838	5.12955	7.03932	5.08064	5.6918	7.62799	7.43967	7.12284	6.8156	6.63803	5.84285	4.1343	6.23377	7.30265	6.96991	6.40597	5.9121	4.20022	6.59842	5.72667	4.52824	7.18155	6.8125	4.37779	6.11058	6.8172	4.74539	6.35038	5.13436	7.04526	6.33581	6.93186	4.77546	5.61622	6.51625	7.06944	4.2595	6.57276	3.81462	6.40494	6.30381	6.44687	5.43886
SLC17A6	2.57441	2.67065	2.57441	2.57441	2.57441	2.57441	2.79231	2.58671	2.61485	2.64265	2.58464	2.57441	2.57441	2.58311	2.57441	2.57441	2.57441	2.57441	2.57441	2.76503	2.57441	2.57441	2.57441	2.57441	2.57441	2.69039	2.63892	2.57441	2.57441	2.57441	2.57441	2.57441	2.57441	2.57441	2.58252	2.57441	2.57441	2.58147	2.57441	2.59032	2.58112	2.57441	2.61375	2.57441	2.57441	2.57441	2.57441	2.57441	2.57441
TBL1Y	4.07125	2.62944	2.89301	2.72727	2.64366	2.59882	2.59882	2.59882	2.60624	2.65605	2.61198	2.59882	2.66892	2.59882	2.59882	2.74976	2.92564	2.59882	2.64024	3.12384	2.6061	2.59882	2.77317	2.61108	2.61714	2.59882	2.7436	2.63694	2.59882	2.59882	2.59882	2.59882	2.59882	2.68559	2.59882	2.59882	2.59882	2.62814	2.59882	2.59882	2.59882	2.61096	2.59882	2.59882	2.59882	2.60998	2.59882	2.59882	2.59882
COL9A3	3.95101	7.48369	5.6723	5.25595	7.73239	7.9498	9.65887	3.13567	9.35715	8.98644	4.07534	5.62927	2.80266	5.11899	7.22568	5.81484	3.82636	5.76029	4.85941	3.10805	4.94693	3.22727	4.09148	9.02786	7.01085	5.6421	6.97307	4.23042	2.95924	4.86133	3.50078	2.78096	2.49199	5.95935	4.96278	2.79742	2.61236	4.21364	2.40591	2.43198	5.56529	3.41807	4.91776	4.20313	4.96604	2.84191	3.77661	7.31754	3.36777
DPYSL2	7.42801	8.16276	9.3071	8.58994	8.2991	7.99053	6.967	7.77332	8.20863	8.64836	9.01983	8.27709	7.61508	7.99691	8.31477	8.9135	9.20349	8.15206	8.02217	8.63135	7.64005	9.22658	6.98171	6.47801	7.23148	6.30992	8.04313	8.44411	7.35451	9.31375	8.98181	8.39644	6.2551	6.23275	9.50137	6.84425	8.16252	8.03489	7.99161	8.11255	7.95111	8.99939	6.34436	8.84967	8.04278	8.49274	8.69655	8.17223	8.36913
NUP50	5.70675	5.46826	6.17046	6.14622	5.97669	5.54437	4.993	4.70717	5.86809	5.54071	6.19558	6.30437	5.18425	4.9298	6.62811	6.45786	5.98349	5.46852	5.5361	5.61317	4.70296	5.68171	4.88299	5.40814	5.10395	5.12454	4.88703	5.86182	4.47917	5.2211	5.53106	5.76595	3.53904	4.65124	6.12833	4.93435	6.23394	5.18452	6.07658	5.51175	5.0749	6.13801	4.75968	5.6226	5.48574	5.01456	6.0071	5.03621	5.57767
COMT	7.79562	8.39475	7.64335	8.7324	8.14811	7.80579	7.49325	7.75253	7.8845	7.22047	7.31303	8.05817	8.67687	7.87075	8.42775	8.51168	7.89197	6.66675	7.2627	7.78901	8.20878	8.36799	7.53204	6.98543	7.50638	8.46855	7.07946	8.32563	8.11726	6.84805	7.66521	8.82446	6.27972	7.82067	9.10488	8.60035	8.64879	9.62444	6.65474	8.65477	8.01995	9.01075	7.46233	8.18759	7.54768	8.35423	8.68022	8.04528	7.69283
HDAC6	8.34423	5.86476	7.19009	6.62493	6.69416	6.17569	7.18062	6.35562	6.61067	7.66684	7.24425	6.98456	7.61931	6.84186	6.96681	7.15316	6.9962	6.43677	6.96824	7.73888	6.78177	6.41819	6.08943	6.59767	6.18692	5.90731	6.65423	7.92285	5.70934	6.65551	7.14372	6.49089	4.41173	6.10472	6.32242	6.38577	6.20768	6.80039	6.60956	6.79289	6.4469	6.53536	5.3742	6.34987	5.94537	6.66778	6.31958	6.16375	6.42042
CYP26A1	2.56397	4.0507	3.09586	2.84897	3.0039	3.37072	3.86012	2.6177	2.96661	2.70529	2.83588	2.84369	2.7787	2.69136	3.00456	2.85137	2.85759	2.85232	3.0663	3.11244	2.66727	2.63433	5.37876	2.62092	3.94661	2.68204	3.13423	3.129	3.06827	2.68984	2.79214	2.56397	2.73711	2.56397	2.81739	2.78777	2.89908	2.64214	2.9177	2.81693	2.80174	2.90104	2.61958	3.5148	2.63081	2.6493	3.02611	4.01157	2.60876
MAGEB2	2.56511	4.89473	2.52029	2.52029	2.57729	2.53164	2.95983	4.88923	2.58686	2.67298	2.83364	2.91061	2.75039	2.78239	2.52029	4.07525	2.58276	2.74434	2.52029	2.60016	7.72022	2.52029	2.52029	2.54381	2.87413	5.39724	2.56832	3.02787	3.35517	2.52029	4.01992	2.52029	2.64994	7.38071	2.85529	7.70869	2.58291	2.52029	2.57981	4.67558	2.65143	4.58657	2.52029	2.55232	2.56512	2.52029	4.76195	2.52029	2.52029
AMELY	2.55821	2.55821	2.55821	2.55821	2.55821	2.55821	2.55821	2.55821	2.55821	2.55821	2.55821	2.55821	2.55821	2.55821	2.55821	2.55821	5.25896	2.55821	2.55821	2.55821	2.55821	2.55821	2.55821	2.55821	2.55821	2.55821	2.55821	2.55821	2.55821	2.55821	2.55821	2.55821	2.63891	2.55821	2.55821	2.55821	2.55821	2.55821	2.55821	2.55821	2.55821	2.55821	2.55821	2.55821	2.55821	2.55821	2.55821	2.55821	2.55821
PRKY	7.17569	4.32456	3.8303	4.85857	5.75287	2.88564	4.89589	5.67276	4.6548	5.03718	3.68565	2.4433	4.21291	2.68751	5.71311	5.59785	4.72384	3.73586	5.98108	6.43749	4.97148	2.82076	3.95125	3.38938	4.11589	2.66472	5.06182	6.20513	2.7164	3.03951	4.84664	3.04367	2.44877	2.62032	2.55703	4.48441	2.63696	4.8918	5.62656	5.11466	3.39261	3.98873	3.26997	3.41055	2.54882	4.35768	4.55528	4.33914	5.42632
ZDHHC8	7.49632	7.30387	7.74435	8.44889	7.12251	7.54708	6.9072	7.35651	8.11733	7.67743	7.66073	8.02284	8.85633	7.68808	8.04558	8.23283	7.93906	6.1531	7.34522	8.55926	8.41427	7.37783	6.63998	7.06459	6.94814	6.98172	6.77229	8.07621	7.01539	7.02228	7.2748	6.63997	5.1109	7.08131	7.93533	8.22425	7.76257	8.47104	7.39922	7.96386	7.88387	7.9537	6.72764	6.95595	6.34745	7.50799	7.94037	7.00113	7.41354
SERPIND1	2.84649	2.71608	2.59264	2.57992	2.66013	2.65176	2.68076	2.70249	2.89211	3.0158	2.96455	2.63616	2.91799	2.6998	2.91848	2.85747	2.69416	2.5609	2.7384	3.22787	2.62661	2.76279	2.58414	2.5609	2.62101	2.64805	2.67777	3.12254	2.83011	2.64865	2.63756	2.68956	2.6148	2.59646	2.67833	2.74358	2.6952	2.71232	2.65449	2.61469	2.8314	2.78055	2.57785	2.77813	2.59382	2.6562	2.73955	2.68451	2.65209
CRKL	7.12686	6.82981	7.52015	7.57605	6.95422	7.19239	5.17789	6.55339	7.64151	6.98348	6.97762	7.06632	6.64085	6.43551	7.56133	7.48233	6.98037	6.49634	6.37623	6.77107	6.44459	7.28906	6.22953	6.5825	6.18331	6.48264	6.23945	7.64327	5.89116	6.65375	6.6354	6.50609	5.36196	6.1374	7.5621	7.03279	7.33601	7.44665	7.08692	7.92257	6.75573	7.24511	5.66521	6.71872	6.95821	6.68784	7.1551	6.59562	7.10021
LZTR1	7.75222	6.40144	6.84637	7.28029	6.41251	7.33514	6.64721	7.02485	7.14843	8.13487	7.90867	7.1673	8.08599	6.90971	7.90365	7.45415	7.21796	6.35411	7.42106	8.14783	7.85825	7.20384	6.00305	6.75173	6.28524	6.77214	6.61595	8.6091	6.13794	6.82469	7.32337	6.36909	4.89486	7.03437	6.71336	7.18996	7.62792	7.57255	7.13013	7.79717	7.56245	7.52841	5.81041	6.65303	5.99867	7.22542	7.04186	6.32511	6.96309
MMP11	5.11416	6.38166	6.22791	6.45532	5.14845	6.05733	6.26848	8.51039	6.97854	5.99653	5.52896	8.08371	7.391	6.43347	10.0343	6.238	6.40087	6.51956	8.41713	9.22723	8.01625	7.14846	7.01346	4.07448	7.88398	7.51644	4.45204	7.37727	5.14852	5.69864	6.51492	9.63877	8.08762	5.91627	5.4708	6.28015	10.0984	7.96154	5.3842	8.45966	7.38198	7.11868	5.48044	7.01342	3.94021	8.89828	7.89017	8.10167	6.86585
SMARCB1	6.86146	7.45771	7.58809	7.16723	7.01573	7.08869	6.3399	7.2503	7.71854	7.2198	7.29956	7.56192	7.21694	7.01199	8.22282	7.29844	7.48831	6.14467	6.61047	7.98605	7.64281	7.11562	7.14011	6.71536	6.86324	7.66297	6.15598	8.06833	7.46559	6.65719	7.31571	7.86136	6.40849	7.69771	7.91463	7.797	8.5858	7.96033	6.67871	8.3082	8.26296	8.03075	7.27518	7.32599	7.55106	7.92704	8.07425	7.67396	7.11215
BCL2L13	7.00707	6.40697	6.22551	7.26181	7.06753	6.2761	5.6104	6.12382	7.04415	6.5659	7.25803	6.64658	7.28416	6.3773	6.97437	7.30349	6.65006	6.21909	6.00378	6.99787	5.75886	7.06563	5.9694	5.9695	5.98134	6.59903	6.22752	7.03037	5.65411	5.82819	6.36946	6.27569	4.89592	5.67042	7.3951	6.06472	7.13365	6.96624	6.48751	7.16286	6.79153	7.33414	5.73104	6.34392	6.05085	6.40997	6.83586	6.01962	6.49599
DDT	8.7416	8.81451	8.08795	8.62589	8.717	8.16403	7.75176	8.19356	8.74917	6.95363	8.19589	9.11966	7.44262	7.94579	9.30967	8.38048	8.75402	7.61174	7.72763	7.28985	8.0054	8.2667	8.02544	8.50744	8.17528	8.88627	7.41825	8.06568	8.96124	7.84172	8.19128	9.10152	7.66691	9.80577	8.95576	9.28579	9.50176	8.37923	7.70625	8.79522	8.92953	9.38419	9.36965	9.15604	8.72505	9.11232	8.94004	8.51023	7.94674
OSM	4.87126	4.75891	3.05086	3.05708	4.05915	3.62384	6.86028	3.22436	3.98156	3.48516	4.40542	4.60475	3.28998	3.87445	4.01661	4.84082	3.0548	3.03831	4.01374	4.10423	3.61597	2.78592	4.88408	2.93824	3.35824	5.57252	2.90848	3.97834	2.76281	2.83733	3.138	3.62228	2.91408	3.95016	2.9199	4.04311	4.6706	3.84242	3.31619	3.1769	3.49843	2.96996	2.72625	4.03655	3.00611	3.24054	3.39253	2.7485	3.16947
CABIN1	5.6316	5.94962	6.24877	5.70676	5.86479	6.29393	6.24938	5.59773	6.75254	6.62939	6.50095	6.66902	6.98465	6.14923	7.08885	6.33299	6.61309	5.62419	6.12549	6.92727	6.6437	5.89064	5.70339	4.93073	5.55399	6.05191	5.25447	7.28074	5.89063	5.10622	6.23046	6.05857	4.81517	6.18116	6.21898	6.82447	6.52664	6.74104	5.39616	6.78463	6.74538	6.76254	5.73475	5.81131	5.49127	7.00543	6.40093	5.74429	5.90303
TBC1D10A	5.86856	6.12631	5.30295	5.96706	5.25748	5.85179	5.34676	5.6015	5.64554	6.35415	5.79182	6.15846	6.48357	6.10327	6.68197	5.8391	6.00001	4.98558	5.6064	6.4935	6.00198	5.911	5.0489	4.68168	5.57941	6.12178	5.70705	6.22016	5.2684	4.47268	5.49333	5.42289	4.41507	5.69898	5.01926	6.51382	5.57622	5.73004	5.17045	6.17661	6.66301	6.31033	3.81682	5.44999	4.87073	6.19719	5.6795	5.82554	6.07071
SUSD2	3.2257	3.36708	3.2621	3.9108	5.17519	4.00658	3.80095	3.26856	3.98564	4.89895	3.38293	4.91295	3.29872	6.55168	4.15003	4.11694	4.06329	3.37977	4.86713	2.73623	3.29103	3.0699	3.67412	3.33969	4.161	3.3534	3.63764	3.52359	2.79117	4.49042	6.38178	4.0256	3.02948	4.17427	3.66076	3.30326	3.76966	4.42456	3.063	4.1346	3.43937	6.19013	3.26305	2.91106	2.48657	4.40163	3.28774	2.91756	3.16494
SF3A1	5.83031	6.05651	6.89366	6.80856	6.62706	6.64145	5.42126	5.97513	7.08765	6.87419	6.49413	6.98303	5.91374	5.96938	6.40426	6.56527	6.77304	6.07852	5.86081	6.38056	6.24856	6.24546	5.79554	5.91985	5.50343	6.21816	5.80124	7.07562	5.48588	6.54978	5.79349	5.57905	4.5329	5.21696	6.81977	5.69942	6.90104	6.46543	5.72055	6.45158	6.78662	7.721	4.8972	5.82903	5.79781	7.46009	6.30905	6.24969	6.27364
SEC14L2	5.90764	5.30996	4.49276	4.18895	5.76016	5.38641	5.24057	4.90263	5.45063	6.50482	4.78411	5.32777	5.20747	3.97568	5.83384	4.81947	5.67383	4.65506	5.03049	5.1909	3.94485	6.06225	3.43494	4.29173	4.27839	4.84781	4.68355	5.62286	4.2739	4.01973	5.31821	4.10806	3.43846	4.77868	3.35568	4.47929	4.67033	4.03276	4.26014	4.21861	6.0141	5.54122	2.42972	4.23218	4.43909	6.60741	3.67835	5.22101	5.74119
PPIL2	6.12206	5.4871	5.53141	5.03326	5.29309	5.18766	4.70683	5.44646	5.85776	5.89342	5.32856	5.60168	5.823	4.95309	6.09112	5.78857	5.3542	4.90493	5.58507	5.98488	5.70878	5.25909	4.67232	4.43543	4.85606	5.07269	4.84847	6.26949	5.09931	4.8255	5.01993	4.9514	3.92147	5.80801	6.16223	5.29276	6.36304	6.30783	5.23432	6.21622	5.97567	5.89101	4.7051	5.42998	4.93446	5.89311	5.77011	5.2955	5.642
UPB1	4.93678	2.98879	3.0731	2.62746	2.6667	2.83417	4.07234	2.86834	2.95518	3.22053	3.21605	3.00567	3.43986	2.72809	3.11796	3.13725	2.67204	2.97588	3.02978	3.31791	2.90291	2.95772	2.77131	2.79033	2.6895	2.82735	2.9084	3.79808	2.7449	2.78471	2.86168	3.12681	2.71323	2.5883	2.65902	2.70649	2.85373	3.06474	2.70581	2.95936	3.4663	2.67406	2.85714	2.94758	2.56828	3.27628	2.7851	2.68562	2.96746
YPEL1	4.56633	4.16546	5.50158	3.3697	3.2025	3.26354	4.25467	3.12518	5.51297	3.78009	3.87583	4.37018	4.32583	3.58343	4.20153	4.68403	4.1774	2.78606	3.71051	3.98722	3.78936	3.73625	3.51669	3.6326	3.78188	3.06364	4.67479	4.82332	3.13419	3.14518	3.28527	2.84703	3.189	3.49972	6.1771	2.85447	3.08411	4.28888	3.43856	3.68314	3.18629	3.7951	3.10981	3.32589	3.79476	3.79348	3.54994	4.00275	3.25185
SNRPD3	7.3565	7.39072	6.67256	8.31589	7.41985	7.19945	6.25513	6.25644	7.52508	6.58185	7.40777	6.7711	6.56488	6.25676	8.0102	7.80997	6.90753	7.08234	6.81708	7.39417	7.44103	7.24626	7.55535	7.29575	7.00638	7.66056	6.21309	7.41875	7.29937	6.9129	7.20134	7.92524	6.56299	8.00264	8.80983	7.93607	7.18825	7.05212	7.11569	7.80117	7.54174	7.85157	7.65686	7.5417	7.82661	7.65522	8.03769	7.52551	7.16809
PES1	6.4473	7.01437	6.61632	7.22098	7.54418	7.16129	5.9063	6.09761	6.80608	6.50738	6.89137	7.24423	5.87927	6.49274	7.72534	7.20709	6.95359	6.43088	6.36387	7.07468	7.08959	6.61619	6.31136	6.83721	6.25148	6.98686	5.91693	7.04638	7.18711	6.93154	6.572	6.61433	5.38217	6.9873	6.71565	7.58762	7.44051	6.76259	6.32659	6.99648	8.02014	7.65139	7.97147	7.08928	6.25249	7.43499	6.64209	6.58105	6.46187
TOP3B	4.74543	4.71312	5.77951	5.04667	4.94608	5.05688	4.82714	5.10906	5.9821	6.43268	6.08798	5.26233	5.94211	5.02636	5.8326	5.41803	5.65957	4.43091	5.53262	6.0559	5.65954	4.88696	4.45313	4.51387	4.85934	4.89265	5.14155	6.48248	4.52175	4.58111	5.04483	4.61252	3.53266	5.07615	5.68526	5.661	6.16885	6.27265	4.95193	5.62403	5.09994	6.07474	4.28795	4.84201	4.21317	5.69979	5.32935	4.61117	5.1557
CRYBB3	3.81057	2.52544	2.59681	2.60093	2.96948	2.77745	2.65948	2.52544	3.41682	2.87993	3.13385	2.88355	3.70775	3.04223	2.66364	3.13448	2.5967	2.52544	2.84816	3.21084	2.73053	2.78231	2.6042	2.62244	2.74751	2.54969	2.77932	3.07367	2.65028	2.52544	2.85116	2.62519	2.52544	2.52544	2.5791	2.66594	2.58718	2.52544	2.52544	2.68423	2.52544	2.7696	2.65248	2.5889	2.6282	2.70038	2.65616	2.62093	2.76451
MFNG	4.78674	5.00114	4.68217	4.13663	4.29048	4.41099	5.57163	5.34787	5.23547	3.71537	4.18919	5.83257	5.57916	5.83022	5.0159	5.78661	4.58322	3.5745	5.55845	5.15035	4.97806	4.58123	5.13197	3.56751	5.46507	4.65769	4.54034	5.74216	4.18516	4.27423	5.26388	4.43937	4.09923	4.0998	4.22643	5.66759	4.39268	5.01454	3.7921	4.91585	4.81136	4.95962	3.66693	5.17663	3.27989	4.92797	4.85994	4.54055	4.23531
CARD10	3.62507	4.80154	4.01524	3.49663	3.44925	3.96682	3.81725	3.91921	4.01856	3.74614	3.71539	4.4194	4.8727	4.80684	4.72657	4.48766	3.79299	3.18396	5.02935	5.12216	4.71154	3.5434	3.92306	3.14207	3.85209	3.79002	3.51663	4.87099	3.42053	3.0925	4.42824	4.34056	3.45645	3.39127	3.86741	5.75223	4.60627	4.38742	4.31217	4.23467	3.77031	4.07054	3.05866	4.00725	3.76927	3.79293	4.04855	3.61507	3.28642
LRP5L	5.07185	4.59665	4.5153	3.6699	3.81694	4.1785	4.186	3.7321	4.32619	4.92996	4.74581	5.03697	5.4949	3.53242	5.33021	4.21788	4.66865	3.30842	4.02153	5.48522	4.12609	3.12856	3.57338	3.39804	3.69308	4.15701	3.83046	6.28765	3.40787	3.29744	4.47339	3.42894	3.20559	4.60288	3.25391	3.81203	4.04909	4.07033	3.31482	4.57952	4.22408	4.4328	3.46635	4.18436	4.03452	3.7912	3.66171	3.78364	3.80306
SLC25A1	8.4136	6.89033	7.07098	7.40605	6.97945	7.23578	6.60582	6.61432	7.26624	7.44881	7.14908	7.69658	7.37398	6.88725	7.67331	7.48212	7.54935	6.32175	6.06764	7.11928	7.57646	7.40345	6.12093	6.84225	6.22435	7.05807	6.0619	6.89541	7.13217	6.51592	6.74953	7.21525	5.46332	7.73661	7.44116	7.99212	8.35378	8.51146	6.21851	7.21896	7.84388	7.47726	7.14809	6.85904	6.97828	8.0739	8.10848	7.30808	7.08163
LGALS2	3.79152	4.14321	3.17836	5.06679	5.0537	4.00745	5.15457	5.08764	3.5428	2.73014	4.06603	4.04911	4.70031	4.02276	4.10421	5.83148	3.34142	3.22046	3.41232	4.75182	3.97218	3.92096	4.25039	3.69719	5.11328	4.14092	3.00653	4.40038	2.79026	4.09768	3.96489	3.69549	2.97368	3.83077	4.44012	4.33264	3.37921	5.16396	2.76366	5.44683	4.42663	3.55497	2.62121	3.81632	2.79683	4.19614	4.27556	4.48423	4.29593
HIRA	5.80832	5.05074	5.66546	5.80929	5.22182	5.14717	4.31404	5.10448	5.86243	5.45656	5.5768	5.7311	5.03138	5.08314	6.1053	6.03897	5.77079	4.62998	5.04123	5.52219	5.55037	5.24709	4.66362	4.87914	4.88691	5.32098	4.13854	6.28991	4.70382	4.87388	5.002	4.9099	3.60904	4.28944	6.20792	5.42114	5.89198	6.57114	5.17911	5.45043	6.01977	5.82536	4.83382	5.0333	5.35799	5.57314	5.89596	4.96339	5.24592
SH3BP1	4.67421	5.43887	6.16724	5.19701	3.99872	5.06161	5.48139	4.45897	5.7807	4.2899	4.89323	6.33442	5.76129	5.51054	6.33525	6.12176	5.43267	3.28497	4.55227	5.72109	6.0903	5.3662	4.3701	3.6026	4.76372	5.62355	3.61932	5.90959	4.14888	4.03238	5.84994	5.06197	3.53592	5.62026	3.19793	6.66178	5.14264	5.73683	4.68524	5.31521	5.57035	5.61916	3.54096	5.74582	4.30181	4.96906	6.02484	5.2693	4.9896
LGALS1	12.0715	12.4146	11.7971	12.8824	12.6847	13.221	11.5491	12.2011	12.3611	11.4218	12.1279	11.9482	12.0926	11.7307	13.509	12.7162	12.5653	12.1249	11.7618	12.2197	12.3808	13.1983	11.6716	11.1406	11.9603	12.6151	10.8798	10.931	11.714	11.1019	11.8114	13.2403	12.3479	13.3887	10.9491	12.8873	13.306	12.106	11.5221	12.8044	13.0761	13.2824	9.86912	11.9291	13.2836	12.4878	13.4631	12.8404	12.9801
HPS4	5.43512	5.21283	5.45804	5.38835	5.22673	4.66632	5.20426	4.84789	5.35567	5.6855	5.24376	5.30555	6.07407	4.762	5.94657	5.26915	5.59057	5.28788	4.93098	5.62448	4.59875	5.01615	5.21198	4.71929	4.54403	4.98359	5.01661	6.04329	4.37737	4.58042	4.8462	4.70311	4.18522	4.48308	5.16843	5.28002	4.91026	4.48671	4.98079	4.75297	5.37997	5.44762	4.00753	5.08389	4.46892	4.89101	4.97902	4.74545	5.1188
POLR2F	8.87363	8.91868	7.61165	8.88098	8.4738	8.61884	7.7696	7.16509	8.91751	8.07503	8.89889	8.44082	7.45169	7.85446	9.46955	9.14942	8.19377	8.25311	7.78046	8.21671	8.42083	8.83903	7.93337	8.99623	8.32743	8.59696	7.5075	7.91791	8.76622	8.07568	8.61606	9.06265	7.07784	9.86591	8.67466	9.88014	9.13387	8.64629	8.05416	8.68033	9.43491	9.29649	9.9496	8.88662	8.30928	9.18927	9.18011	8.76987	8.21236
SOX10	2.58565	2.58565	2.58565	2.58565	2.58565	2.92996	2.58565	2.58565	4.54491	3.63036	2.58565	2.58565	2.58565	2.58565	2.58565	2.58565	2.58565	2.58565	2.58565	3.91738	2.58565	2.58565	2.59626	2.73153	2.58565	2.58781	2.58565	2.58565	2.59233	2.58565	2.74705	2.58565	2.58565	2.82504	2.58565	2.63284	2.58565	2.58565	2.86	2.58565	2.58565	2.58565	2.68087	2.58565	2.58565	2.58565	4.32554	2.59934	3.03008
SLC16A8	4.37129	2.88846	3.3597	2.58845	3.86046	4.1666	4.28737	2.74083	5.03454	4.47145	5.91826	5.85057	4.14478	3.56681	4.19831	4.27416	3.23301	3.72068	3.90276	4.03342	4.78069	4.37901	3.70748	6.30092	5.16655	3.16266	4.20187	4.61993	5.60354	2.77263	4.54265	2.78982	3.22381	2.63896	6.25623	3.74655	3.93584	5.57555	2.86718	4.98916	4.52712	4.6878	3.00877	6.06905	2.86542	5.11941	3.27432	5.04178	4.45508
SLC5A4	3.088	2.93326	3.20862	2.57586	2.85557	2.77343	3.78142	2.87447	3.15834	2.63282	2.73382	2.97087	3.19645	3.02643	2.69181	3.43961	2.61903	2.67997	3.5041	3.57498	2.9644	2.88659	2.78037	2.5523	2.98058	2.65024	2.78226	3.51612	2.55428	2.58417	3.09928	2.61155	2.58445	2.55406	2.89642	2.77813	2.60566	2.86032	2.93012	3.14955	2.7957	2.75532	2.55345	2.76053	2.59382	2.68786	2.78398	2.63182	2.8439
KDELR3	6.68944	7.49383	7.19483	9.13058	8.12042	9.09715	6.53334	7.90819	7.55167	7.98171	9.07938	7.2868	8.34559	6.57263	8.3736	8.04258	8.16355	7.54914	7.20032	7.82283	7.74004	9.41391	6.93466	7.87902	8.0047	8.21642	6.38534	6.15596	7.79414	7.67224	8.10585	8.37858	6.81482	7.47052	7.86485	7.86602	6.73528	7.2826	7.30052	9.32881	9.059	8.7205	5.7718	8.22103	8.58224	7.08618	8.6585	8.60518	8.63889
CYP2D6	2.88199	3.16971	3.73925	2.75719	2.76693	3.80446	3.92606	3.20559	3.69946	4.62225	3.59516	3.52583	4.64799	2.94134	3.60742	3.77714	3.15982	2.81722	3.48369	4.26257	3.71338	3.35336	2.80519	2.77736	2.74661	2.69714	3.60539	4.51697	2.6329	3.3359	3.24139	2.78616	2.5855	3.31612	2.63782	2.87264	2.81772	3.00583	3.0953	3.1636	3.04182	3.33381	2.73311	3.21354	2.83535	3.21292	2.6689	2.7534	3.05543
DMC1	4.78846	3.10718	2.70623	2.37628	3.15581	3.69418	4.04473	2.87913	5.12594	5.38236	4.56451	3.10626	2.8042	2.68743	3.30869	3.40712	4.72644	4.24558	3.1956	3.64019	3.42428	2.89418	2.98322	6.11888	4.87028	3.20624	2.56936	3.1992	2.49302	2.46886	3.0858	3.66986	2.8131	3.44825	4.79104	2.42426	3.54688	3.97357	2.69068	4.32284	3.66776	3.86841	2.7991	5.34492	2.36369	4.64305	3.54958	4.46519	5.01346
TCF20	4.4132	4.81678	5.67093	5.20473	4.87019	4.7008	3.8772	3.92834	5.12034	5.22745	5.48506	4.91726	4.67602	4.16983	5.22715	5.02969	4.7298	4.42943	4.32117	4.40273	4.50708	5.14028	4.37539	4.15891	4.49181	4.58863	4.3696	4.92512	3.72776	4.38818	4.42859	3.85163	2.81614	4.06124	4.99843	4.65841	5.55051	4.34144	4.66778	4.49682	3.8847	4.92674	3.72436	4.70433	4.38982	5.00137	4.24551	4.12789	5.21434
TOMM22	6.99093	7.43682	7.48688	7.35667	7.5387	7.0873	6.27581	6.84416	7.70597	6.62689	7.85231	7.31224	6.5427	7.44915	7.54762	7.48627	7.69816	6.31349	6.73673	7.16201	7.06053	7.07974	6.97181	7.87023	6.83141	7.24888	6.8584	7.00173	7.73622	7.19829	7.02844	7.85948	6.33314	8.02689	7.64884	8.16561	7.27702	7.17204	7.04883	7.08371	7.84209	8.01793	8.23294	7.36932	7.12364	7.353	7.97572	7.40133	6.79064
XBP1	7.67222	8.75226	8.03036	8.06354	8.07959	8.53203	7.02672	7.72137	7.97512	8.49175	9.22886	8.62512	8.17869	8.10786	8.72908	8.71743	8.76589	7.54177	7.41552	8.89039	6.50283	8.53822	7.76493	7.65357	7.93934	7.87417	6.26673	7.88405	8.21517	7.68481	8.21734	8.20465	6.52046	7.00029	9.05816	8.29646	7.62986	7.81492	8.08405	8.91131	8.8146	9.02418	7.06948	8.41277	7.77944	8.46962	7.78322	8.308	8.43182
GTPBP1	4.79779	5.06856	5.88844	6.18123	5.20983	5.4472	5.18044	4.43387	5.92389	6.26075	6.23353	5.84569	5.88309	4.92881	5.86621	5.98723	5.86063	4.62867	5.20052	5.98724	5.72824	5.56465	4.63312	5.51867	5.15065	5.22512	4.77366	5.70987	5.01675	4.81031	5.02814	4.972	3.79727	4.7154	5.89748	4.98151	5.17239	5.40001	5.20638	5.08019	5.76975	6.26434	4.22407	5.12154	5.27178	5.7321	5.90198	4.69632	5.27505
RAB36	4.32188	2.92225	3.78323	2.95175	4.62529	3.69625	3.5607	2.66733	4.70926	3.23113	3.14995	3.67635	4.58362	3.37087	4.71994	3.52943	3.86219	3.70484	3.79376	4.25112	4.22208	3.86708	3.35533	3.44571	3.27963	4.04593	3.28507	4.29742	2.6594	3.23831	2.82114	3.23073	2.85484	3.77762	2.69512	3.60767	3.3167	3.87619	2.71819	4.29801	3.51143	4.01996	3.73225	2.72245	2.7271	3.81654	3.83882	3.79403	3.64761
SBF1	5.44079	6.07567	7.04708	6.47102	6.78046	6.62171	6.5514	5.85623	7.5691	6.877	6.78175	6.8966	7.02951	6.59744	7.66249	6.72231	6.97787	5.79652	6.04531	7.30943	7.26138	6.77239	5.86414	6.45197	6.19141	5.87845	5.76576	7.01987	7.12896	6.28648	6.22813	7.00376	4.18196	6.40224	7.19031	6.23698	7.11036	6.76633	6.62679	6.31478	5.7162	7.3261	6.60437	6.45337	5.82407	6.43875	6.44101	6.49172	7.06567
CYB5R3	7.90197	8.2701	8.67588	8.88936	7.99549	8.36938	7.25494	7.5842	8.78999	8.24786	8.55374	8.84628	8.6775	8.44669	8.93824	8.58411	9.06592	7.33339	7.62562	8.3633	7.83161	8.95967	7.47444	6.53537	7.58818	8.08492	8.09332	7.53636	7.95359	7.35421	8.23133	8.15183	6.21925	7.78551	8.49485	8.43505	8.40232	8.39081	7.63246	8.08073	8.00421	9.02666	7.17918	7.80223	7.98817	8.234	8.38797	8.14829	8.17904
DNAL4	5.53681	6.24091	6.12809	7.23003	6.08116	6.61235	5.15557	5.00874	6.05873	6.65147	6.44153	6.15871	5.94345	5.72775	6.8241	6.54561	5.70371	5.69366	5.32803	6.37916	6.03193	6.33951	5.5333	5.93496	5.86917	6.73423	5.54135	6.11566	6.02261	5.49913	5.97823	6.37992	4.58914	6.50791	6.22431	6.24846	6.38186	6.3074	5.63009	6.25134	6.67354	6.91344	5.36923	6.13728	5.73135	6.50246	6.89114	6.60374	6.39162
PACSIN2	7.05538	6.98163	7.42916	7.11672	6.78024	6.95808	6.62333	5.18661	8.68843	7.59297	7.44743	7.29902	6.73678	6.58711	7.52496	7.33342	7.13046	6.213	6.75865	7.00778	6.6033	7.08945	6.35115	6.18484	6.39867	7.01445	7.27491	6.84488	6.26721	7.09535	6.88213	6.91866	4.86385	6.32757	6.95046	6.38071	6.86826	6.46414	6.59018	6.83425	6.53709	7.12534	5.60504	7.02977	7.17861	6.51211	6.55631	6.73354	6.95431
TTLL1	4.2078	4.558	4.419	5.13096	4.41382	4.26489	4.00605	4.08338	4.09022	4.76471	3.6176	4.61498	4.48085	3.98898	4.47138	4.75752	4.21386	4.24355	4.20657	4.35427	4.73493	5.04058	4.53213	3.91608	4.23212	4.73464	5.18676	4.5551	3.72053	3.96607	4.45116	4.46555	3.0898	4.16054	4.62731	4.83313	4.59051	4.67958	4.29406	4.32349	4.21935	4.5613	3.30988	4.15762	5.43069	4.31156	4.28586	5.10461	5.45952
AP1B1	6.31745	6.59074	7.06439	6.08702	6.32429	6.12706	6.59252	6.8993	7.49227	6.26106	6.69914	7.84184	6.82693	7.11866	7.35616	6.80884	7.31981	6.02231	6.55827	7.18118	6.40984	6.83233	6.075	5.45098	6.50712	6.88243	4.86794	7.46894	6.21155	5.87284	6.37349	6.35944	5.44525	6.25874	6.76062	7.43651	7.17611	6.85848	6.31079	6.73062	7.32209	7.44442	6.19158	6.56466	5.74379	7.59276	6.86188	6.31924	6.525
TOM1	6.10349	6.2823	6.16619	6.55288	6.18127	6.87817	6.25094	5.22489	6.35016	6.96806	7.51622	6.57827	6.21824	6.03902	6.70787	7.17798	6.68448	5.87631	5.48755	6.49072	6.08262	6.77839	5.6841	5.10389	5.75942	6.24341	5.78283	6.25343	6.39884	5.18558	6.18257	6.30447	4.52549	5.68424	5.82752	6.10991	6.31551	6.33147	5.87757	6.87754	6.81241	6.99104	5.58075	6.30518	5.21543	6.81201	6.7901	6.05896	6.3716
NEFH	4.7368	3.55928	4.93223	3.51804	4.6515	2.89126	3.63117	3.46902	5.78058	5.49673	2.96252	5.89581	4.16484	3.86774	3.73704	3.69106	3.63662	3.02336	4.41953	3.48232	3.92001	4.04948	5.92014	2.65604	4.84682	3.00551	4.81183	5.32377	4.01281	5.49303	3.93076	3.80405	3.78395	3.04836	4.78301	5.1946	5.6625	3.01153	5.21853	5.21293	3.87757	2.92081	3.54814	3.31576	5.32766	3.24766	4.57066	5.21898	5.62458
BIK	5.13369	2.74445	4.00505	2.71758	3.24135	2.62701	3.3598	2.6211	4.15327	2.8405	2.96367	2.63182	2.77873	2.9563	3.15802	3.1169	3.43877	2.52633	2.69256	2.94459	3.4754	2.62737	2.69518	2.84476	2.95185	2.71443	2.86118	2.92733	2.78795	2.72439	2.76736	2.95604	2.60762	3.0506	2.76829	2.81107	3.39431	2.72372	2.52633	2.93965	2.71418	2.88886	2.87588	2.70503	3.40508	2.6807	2.91167	2.55132	2.52633
HMOX1	6.6672	9.54412	6.71363	5.82143	7.22996	6.56378	7.90807	6.28186	9.4386	5.75292	7.99181	8.63152	6.20713	8.2507	8.5449	8.51522	8.86235	8.50077	8.13794	7.5339	6.15554	6.61382	6.36473	5.55802	7.58934	9.34161	6.27049	7.73297	8.48887	5.54874	6.84931	8.13949	5.32705	7.06104	6.14993	7.08782	9.97654	6.51297	5.73165	6.65288	7.12173	9.46368	5.96015	7.4905	5.61702	7.23611	7.13812	6.43433	7.07781
MCM5	7.33122	6.41406	8.13427	6.87605	6.92431	6.61584	5.53869	6.2677	7.62595	6.8207	7.58596	7.75234	5.55191	6.53867	7.90283	7.32166	8.12667	5.72373	6.24891	6.70509	6.64431	6.86536	6.0842	6.61451	6.04415	6.54354	5.84841	7.14448	6.7957	6.04783	6.63268	6.79097	5.36273	7.39651	7.95719	8.06502	7.51175	7.65416	6.44449	7.3968	7.24033	8.35175	6.62921	7.14738	7.52522	8.69736	8.28102	7.31105	6.61793
RASD2	4.3299	3.77296	4.66109	2.9778	3.80293	4.14682	2.87699	3.1363	4.42389	3.79102	3.6126	4.54322	3.28432	3.54602	3.11869	3.36852	3.91046	4.51251	4.05402	3.03107	3.41317	2.91499	2.94083	2.69345	2.82826	3.63879	3.17472	3.86289	2.61016	3.54112	3.39209	2.96464	2.92863	2.76659	2.7776	3.76671	4.67428	3.00575	3.63124	3.07975	2.98618	3.33755	2.51406	3.09305	3.45132	4.09076	3.60182	4.04612	3.6165
TTLL12	6.53483	6.32179	6.87496	6.89499	4.41043	7.00738	4.95247	5.78964	6.55879	6.37038	6.1553	7.39338	5.94253	6.69798	6.89093	6.27957	7.20236	5.30947	5.70588	6.10684	6.82947	6.51832	5.94727	6.87382	5.58517	6.27577	6.59842	6.35162	5.83767	6.86094	5.7978	6.21401	4.22781	6.12989	6.67479	6.37655	7.55281	6.35646	6.30763	5.79095	5.90392	6.77824	7.63193	6.32233	6.44381	6.43144	6.12099	5.57124	6.1093
CBX7	4.19144	4.11206	4.66312	3.90543	3.96041	4.54726	5.44714	4.21241	5.11015	5.49209	4.65855	5.17579	5.48435	4.24104	4.58794	4.92202	3.78425	3.72233	4.77698	4.74142	4.33478	4.74642	4.21269	4.00667	4.62566	4.4113	5.43966	5.10199	3.99078	3.4102	4.68069	3.79945	3.3722	2.96404	4.9124	3.50381	3.78055	4.07198	3.73147	4.34106	4.51329	4.47783	2.96724	4.21993	3.3532	4.86863	4.22043	3.99007	4.33786
PDGFB	4.18529	5.31596	5.71115	3.9978	4.59716	4.36596	4.47632	5.69745	5.0503	4.04262	5.10614	6.13156	5.08562	6.03597	4.6572	5.55225	5.24012	5.56286	5.87256	5.78686	4.67499	5.32775	4.72736	3.59434	5.06104	5.11337	3.46766	5.0014	5.83424	4.92649	5.27503	5.64403	4.1013	4.29428	5.16192	5.71845	4.65603	6.24202	4.70239	4.66658	4.87457	5.67812	3.1695	5.97026	3.64825	5.23566	5.48439	5.36843	4.5039
ACR	2.56858	2.63236	2.56858	2.63754	2.59001	2.90399	3.14467	2.60505	2.89973	2.93571	2.71413	2.91215	3.06045	2.73291	2.56858	3.0335	2.56858	2.56858	3.23833	3.04612	2.62993	2.82617	3.27796	2.56858	2.66473	2.74424	2.83469	2.9194	2.62821	2.93843	2.69825	2.56858	2.56858	2.56858	2.7477	2.64668	2.59076	2.6819	2.56858	2.56858	2.73577	2.6745	2.63611	2.63624	2.56858	2.61282	2.68713	2.56858	2.67582
CABP7	2.64657	2.73037	2.97431	2.99759	2.59481	2.74037	2.91011	2.66611	3.94338	3.71053	2.76191	2.79289	3.08856	2.75551	2.76491	2.88768	2.66976	2.56115	2.7941	2.9603	2.67772	2.64199	2.62037	3.21498	2.65248	2.71304	2.59975	2.84545	2.73959	4.62177	2.71344	2.60927	5.47572	2.66781	2.70142	2.85801	2.67982	2.83609	2.56115	2.71389	2.6751	2.82164	2.60577	2.72672	2.72778	2.82494	2.64883	2.7018	2.64561
SYNGR1	5.2162	6.66313	6.70541	6.79972	4.79417	6.03441	4.18253	4.99971	5.87258	6.1681	2.99609	5.49696	6.08632	3.60899	6.67622	5.9314	6.84965	4.41024	4.26236	5.68379	6.23553	5.33873	5.09855	4.84787	4.39769	4.47738	5.40977	5.19017	2.68795	5.7603	5.1855	5.44169	3.23053	3.97655	3.23266	6.73063	4.45992	6.09632	4.4767	3.95212	4.88659	3.28256	4.97376	6.19291	6.09153	6.63484	4.04987	5.33054	5.06618
MTMR3	4.9099	5.1538	5.69605	5.49977	5.35108	5.6054	4.46183	5.40238	6.12023	6.46792	6.70273	5.68237	5.66999	5.17453	5.82135	6.19492	5.50327	4.72491	5.12439	6.38749	4.85974	5.24785	4.74618	4.77241	5.03433	5.06173	5.46203	6.22072	4.52551	4.73733	5.17939	4.61717	3.93885	4.00944	6.34006	5.0176	4.86287	4.989	5.31887	5.42945	5.37637	5.93264	3.64083	5.22682	4.32667	5.22491	4.92106	4.77343	5.36324
APOL4	5.64849	6.48156	5.60467	5.02499	3.25271	4.84053	4.2864	3.60199	3.9073	4.99177	5.40517	5.11855	3.51217	4.33849	6.07018	4.1084	6.04221	4.64967	5.24352	6.5139	4.90203	4.45168	4.41704	2.97434	5.09065	5.34849	3.05616	5.52196	4.45315	3.01374	5.07875	4.88308	4.23078	4.60285	4.64017	5.41653	4.54569	5.71805	3.78902	4.85225	5.31904	5.58254	3.1561	5.19625	2.34452	5.57152	6.10177	5.61197	5.16966
PNPLA5	3.73021	2.7735	2.80363	2.67192	2.74614	2.76733	3.17313	2.64713	2.96591	3.36142	2.8049	2.96471	3.13586	2.74919	2.76464	2.74668	2.71082	2.73241	2.99857	3.11649	3.14362	2.69415	2.65203	2.66373	2.64542	2.63922	2.78491	3.01026	2.689	2.74382	2.73907	2.65735	2.65571	2.65764	2.7309	2.74475	2.83348	2.72292	2.71	2.74786	2.85546	2.69877	2.73721	2.70296	2.73567	2.76004	2.70507	2.64367	2.77817
MYH9	9.06041	8.99224	9.13938	8.77675	9.00329	9.18336	8.35683	9.62767	9.39067	9.47449	9.27485	9.38527	9.40509	9.15844	9.7985	9.49187	9.81611	8.99901	9.55833	9.56814	8.61366	9.42813	8.96351	8.0748	8.76332	8.76797	7.61146	8.7188	8.33031	8.50379	8.38813	8.99403	8.25366	7.74326	10.1756	9.24457	10.4307	9.52432	10.4043	9.43458	10.0505	10.1495	7.31769	8.48339	8.47667	10.5254	10.3932	8.94459	9.86672
CACNA1I	2.91151	2.66234	4.05356	2.74094	2.70474	3.10632	2.9102	2.64758	2.65613	3.12751	2.66592	2.7779	2.75302	2.66761	2.88185	2.66572	2.64628	2.69528	2.71211	2.69919	2.92238	2.66326	2.98386	2.65318	2.68465	2.6491	2.96487	2.66515	2.64551	2.72119	2.6454	2.64644	2.647	2.64196	2.64565	2.64196	2.64196	2.65467	2.65371	2.6462	2.68991	2.6511	2.66818	2.66569	2.64196	2.65128	2.65573	2.6814	2.64455
SAMM50	5.77873	7.33408	7.00079	7.52432	7.28701	7.39727	6.54209	6.26189	7.13702	7.09179	7.24495	7.3631	6.71534	6.58948	7.81507	6.97532	7.26677	6.59052	7.14526	6.89511	6.80568	7.59531	6.89276	6.79514	6.70656	6.91772	8.26127	6.91061	6.39039	6.96929	7.12291	7.66145	4.96757	6.78055	6.67735	6.87789	7.82697	6.93775	6.77411	7.01749	6.60151	7.52404	7.13813	7.04932	6.98839	6.89593	6.75928	7.20685	7.00503
TNRC6B	5.5875	4.79584	5.39828	4.99923	4.65124	4.81256	5.05614	5.29809	5.93067	5.49871	5.75254	4.99611	5.57176	4.06772	5.383	5.41212	4.70291	6.50151	4.5878	5.32272	4.95311	5.1589	4.1783	4.4064	4.33862	4.40726	4.72704	4.97169	3.46295	4.81999	4.30415	3.96319	3.94174	3.91295	5.33708	4.11931	4.21381	4.23504	4.87854	5.1651	5.51583	5.25687	4.22302	4.5789	3.9574	4.6484	4.38512	4.13936	5.20312
NCF4	3.58413	5.31786	4.44761	4.27914	3.9547	3.89357	6.68381	3.5756	4.60261	3.58196	4.07785	5.70225	6.24149	5.46863	5.51152	5.21768	4.64916	3.38979	4.78313	5.39244	5.22755	5.0591	5.41647	3.10773	5.65012	5.50812	4.06149	5.31633	5.01742	3.3131	5.01832	5.11242	3.85024	5.0677	3.29697	6.45951	4.91521	5.12643	3.48534	4.49529	5.33645	5.18806	3.33775	5.2456	3.20306	4.62223	4.86725	4.88543	4.12153
CSF2RB	2.7196	3.77186	3.69883	3.48979	3.44952	3.60751	4.41147	3.3146	3.89087	3.06654	3.46822	4.18643	4.83253	4.38323	3.48626	4.49924	3.64207	2.95018	4.39545	4.02982	3.69173	3.94076	3.59611	2.60154	4.08505	3.59946	3.64649	4.25964	3.35779	2.89067	3.42587	3.59434	2.94906	2.79736	3.27922	3.36741	3.28324	3.48108	3.69485	3.39113	3.14942	3.96952	2.62918	3.69135	2.74019	3.43849	3.7353	3.50417	3.35045
SLC25A17	6.24956	5.76037	5.77124	6.29825	5.92769	6.03291	4.60802	5.09418	6.26001	6.07312	6.47759	6.1189	5.32965	5.62323	6.30459	6.3868	6.27646	5.48328	5.37149	6.22829	5.55281	6.27808	4.98346	5.23676	5.00098	5.9388	5.50141	5.48755	5.01784	5.89631	5.78373	5.6302	4.3424	5.97438	6.17545	6.00101	5.46693	5.64313	5.5831	5.70052	6.21854	5.96813	5.47933	5.79788	6.27461	6.07171	5.35762	5.43034	5.98895
UPK3A	2.58035	2.79025	2.63976	2.82588	2.61586	2.70995	2.83719	2.58035	3.03792	2.73987	2.63654	2.6906	2.83663	2.64266	2.66357	2.79542	2.63746	2.58035	2.58035	2.58035	2.61787	2.58035	2.7414	2.6272	2.97654	2.81516	2.91792	2.68182	2.58035	2.58035	2.98938	2.79209	2.58035	2.58035	2.58035	2.9394	2.95103	2.58035	2.58035	2.66892	2.58035	2.69718	2.8888	2.58035	3.30639	3.55996	2.7091	2.98439	3.22847
KCTD17	5.9179	6.57535	6.58426	5.846	6.1279	6.75354	5.85252	5.97012	6.61438	6.79396	6.72588	6.75565	6.2109	5.8981	6.99534	6.67453	6.90264	5.79401	5.99414	7.14401	7.36119	6.62411	5.81705	6.34949	6.21468	6.71965	5.62585	6.89297	6.58155	5.9293	6.21244	6.23228	4.92776	6.53837	6.17513	7.59441	7.55589	6.24345	6.48377	6.48604	7.36668	7.36866	6.07615	6.3128	5.79435	7.2124	7.09856	6.37686	7.0896
IL2RB	5.21538	5.30441	4.61041	4.6204	4.65864	6.16753	4.57473	3.97075	4.30865	4.592	4.64823	5.63564	4.88306	4.73267	7.00515	5.54275	4.50811	4.30178	4.62527	5.72036	5.02349	4.7109	4.15288	3.1448	5.06495	5.72796	3.11673	5.69042	3.41505	3.67283	4.38954	4.90105	4.22969	3.24177	3.70126	4.63939	3.90631	4.7831	3.93669	4.14334	5.66822	4.5652	2.91521	5.64814	3.22742	3.81226	5.52623	4.0378	3.89974
ZC3H7B	4.76381	5.54316	5.96097	6.34477	5.15108	5.69772	4.64667	4.86087	5.86369	6.11739	6.0778	6.82425	5.70782	5.36471	6.27824	6.22216	5.70667	4.88471	5.26357	6.10322	5.69149	6.02954	5.16341	4.98176	5.19206	5.62081	5.02224	5.81911	4.78149	5.57901	5.51055	5.20283	4.01306	4.8766	6.25256	5.62883	5.59093	5.49513	5.81562	5.72417	6.33478	6.2545	4.5522	5.53152	4.65558	5.70888	5.30231	4.92207	5.76581
PMM1	6.06997	6.20722	6.444	6.32605	6.75573	7.02427	6.33967	6.28796	6.84622	7.48777	7.14779	7.64812	6.31283	6.32247	7.80353	6.91063	7.0891	5.65926	6.06406	6.55839	5.79997	7.35657	5.57875	5.91909	6.13652	7.11664	6.7188	6.72719	6.45253	5.75534	6.80107	6.53124	5.4323	6.79816	7.08104	7.45938	7.13179	6.83185	6.2984	6.35398	7.65762	7.21143	5.2312	6.46208	7.28303	6.90593	6.50513	6.63945	6.96275
CERK	5.35665	6.26084	6.74745	5.20936	5.92616	6.21352	5.34141	5.78246	6.53849	6.38451	5.64262	6.85642	5.95209	5.48311	6.93775	6.24106	6.30516	5.62643	5.99675	6.24188	5.64808	6.25014	5.47814	4.99679	5.7124	5.30359	5.71899	6.29005	6.31101	6.0483	6.41815	6.49779	4.3326	5.59429	7.56683	5.92816	6.80042	5.55592	6.68964	5.99651	4.8075	7.05438	4.66295	6.1299	6.18383	6.19126	6.59639	6.19849	7.01103
ZBED4	4.44407	4.98236	5.29635	5.10307	5.00764	4.55812	3.38899	4.85142	5.38573	4.63475	5.09966	5.45671	4.56215	4.63594	5.37181	5.27578	5.57136	4.61957	4.79867	5.18096	4.6851	4.62486	4.48569	4.74705	4.39103	4.6526	4.17526	5.2284	3.86919	5.00906	4.57879	4.95662	3.42967	4.24556	5.68489	4.36405	5.34894	4.64774	5.5692	4.77357	3.50955	5.15215	3.7882	4.81947	4.42769	4.2328	4.51012	4.72797	5.61325
MLC1	2.94696	3.76749	7.1974	6.88503	3.0916	3.69029	4.10141	3.16336	3.81899	4.03502	6.4122	5.16599	3.31486	4.81536	6.03332	3.1187	4.37991	2.96099	2.35519	7.39749	6.53388	4.76587	3.73413	5.78198	4.81084	4.36847	4.63957	2.98562	3.25542	6.7789	2.53932	6.71196	2.6824	4.07587	2.9273	6.80176	2.20683	6.12246	2.20402	4.56147	4.42784	3.49948	4.1738	6.66464	5.57652	4.00775	5.4729	3.80711	2.20027
GSS	5.44252	6.8438	6.56857	6.41455	6.55636	5.71341	5.76125	5.53005	6.45191	5.98112	6.18183	6.82805	6.31528	6.16369	6.45857	7.34736	6.78356	5.83736	6.34204	6.39542	5.8107	6.42912	5.93235	6.15784	6.07993	6.12284	5.59863	6.57648	6.05717	6.09835	6.63131	6.64731	4.72739	7.10045	5.29406	6.74724	7.13136	6.89199	5.95751	6.61104	6.39692	6.78412	6.38941	6.37228	6.42441	6.60297	6.59969	6.2148	6.44187
MMP9	9.0553	14.0021	12.1769	9.82756	9.58133	10.3668	12.9142	11.3702	8.81117	8.66261	12.3382	11.9074	11.6551	12.7575	9.2921	12.0857	12.9631	7.79561	10.7769	12.9013	12.1925	13.6476	10.8433	9.1346	12.154	9.30306	6.34453	8.65671	14.1849	7.70787	10.6591	14.0809	10.4482	12.1504	11.2512	11.662	8.48762	11.969	10.8819	9.44514	12.3059	14.1435	9.65528	14.0512	9.42536	12.2409	13.3914	13.9254	10.1289
TRPC4AP	5.72715	7.17645	7.36679	7.0071	7.04898	6.35618	6.20499	6.07472	6.63993	6.89705	7.22199	7.17593	6.91597	6.87537	6.85427	7.28816	7.40864	6.35523	6.8576	7.05343	6.46737	6.75342	6.66043	6.52273	6.70397	6.69693	6.56967	7.28146	5.98162	7.06306	6.24555	6.50392	5.06647	6.50921	5.70954	7.05002	6.74487	7.10644	7.05487	7.04924	6.25568	7.27319	6.11678	6.19211	6.32835	6.80888	6.6306	6.05527	6.96605
PYGB	4.668	6.19665	6.03349	6.65258	7.13276	6.86986	6.8117	5.86465	6.56051	7.71648	5.9399	7.35078	6.87802	6.76308	6.22314	6.68765	6.98958	7.90176	7.00197	7.11643	6.35237	7.00881	6.58202	6.13755	6.32102	6.34973	6.74724	7.28146	6.2498	6.55341	6.68839	6.20888	5.03169	5.92217	7.04233	6.8377	7.3196	7.11578	7.64338	6.78206	5.97442	7.50414	5.89629	5.90354	6.10849	6.84395	7.22064	5.83333	6.8439
SGK2	3.37357	3.78702	3.81201	2.53751	2.81285	2.66149	3.97005	2.66027	3.79258	3.51466	2.91197	2.86552	3.32167	2.53954	3.31639	2.64621	2.96062	2.98267	4.03815	2.8368	3.20973	2.77788	2.83804	2.61376	2.5966	2.51462	2.73174	3.67046	2.55807	2.58476	2.87832	2.64252	2.72804	2.51462	2.52686	2.64095	2.59706	2.51462	2.82201	2.62947	2.75555	2.59139	2.67411	2.59978	2.51462	2.58663	2.68054	2.5973	3.48373
IFT52	5.75146	6.18617	7.29886	6.45645	6.41114	6.37805	5.82724	4.96707	5.63855	6.00027	6.75311	6.28488	6.52239	6.44399	6.35331	6.50089	6.42787	5.89231	6.3188	6.42149	5.68544	7.14267	6.48645	5.76919	6.06522	5.89007	6.65185	6.89686	6.31903	5.85823	5.94211	5.83335	4.10237	6.36846	5.1711	6.36597	6.16841	6.64607	7.18975	6.57254	6.14546	6.60357	6.03414	5.62357	5.90756	6.21051	6.30942	6.21604	5.83478
NFATC2	3.95935	3.50852	4.58603	3.77986	3.61601	4.28197	3.68634	2.98492	4.75977	4.53998	3.46459	4.64311	4.32895	3.55523	3.62026	4.01373	4.01532	4.05732	4.26058	3.92202	3.20129	3.73087	3.44298	2.44123	3.66919	4.62601	4.37852	4.1639	2.94412	3.30695	4.30754	3.74425	2.93517	3.14776	2.61908	3.381	3.14848	3.52496	5.04506	4.07138	4.53481	3.05324	2.61669	3.34346	3.58312	3.79971	3.43642	3.56098	4.63676
RIMS4	3.64665	4.37753	5.44513	4.05103	3.20175	6.05331	2.52796	2.48209	2.65441	3.36756	2.66993	3.9909	4.61816	2.59751	3.08456	5.80561	4.3398	5.08219	2.99445	4.74634	5.2164	2.48421	2.85914	4.01426	3.46037	4.27513	2.75213	4.2658	2.47508	5.12682	4.28618	2.48266	2.49576	4.06358	3.07848	3.42236	2.46851	3.00431	2.56069	2.59415	5.55986	3.19473	3.13135	5.29695	3.05199	2.51732	3.43106	2.99116	2.51505
ADNP	6.88266	6.34882	7.18933	6.71093	6.03018	6.22164	4.49902	5.7639	6.2373	6.01564	6.85884	6.61699	5.69438	5.60613	6.1957	6.67129	6.13056	8.22911	6.16032	5.84906	6.11189	6.23276	6.33578	5.68813	5.61239	5.1772	5.71289	6.58669	4.93569	7.32039	5.92047	5.805	3.96773	5.27443	5.71018	5.41425	5.73227	6.14943	7.05844	6.30025	5.41319	6.2874	5.36912	5.71715	5.83744	5.58815	5.84252	5.49577	6.0459
PFDN4	6.53571	6.3217	5.84585	6.86134	6.30016	6.60121	5.48036	4.37983	5.25956	5.56341	6.75525	5.57709	5.17683	5.75775	5.90527	6.73935	5.95344	5.47427	5.79496	5.91036	6.72275	5.86263	6.8789	6.78618	6.30395	6.19108	6.58396	6.28628	5.91219	7.1554	5.90836	6.22207	4.29157	6.82141	5.63316	5.25309	6.03613	7.21899	7.03205	6.50105	5.93578	6.29838	7.6931	6.58947	6.33015	5.85808	6.53653	5.87879	6.13028
DOK5	2.59042	5.64291	5.40011	6.27239	3.30538	5.26078	3.93317	3.13448	5.90076	4.53777	7.17984	5.45045	4.91292	5.16594	5.74629	6.24567	5.78915	4.32821	3.98721	4.42882	4.86393	4.05756	4.9843	3.97949	5.80482	4.62975	3.97895	5.01272	3.12897	6.09892	5.64806	4.83424	2.43637	4.99922	6.42398	5.19622	4.83615	5.74681	5.01494	4.58887	3.57264	5.99259	5.27815	5.66591	5.34738	6.26546	4.98179	5.09699	4.2734
RAE1	5.59699	6.06971	6.98862	5.9784	6.44019	6.29541	4.62048	5.36319	5.91772	5.90162	6.24092	6.43097	5.37086	6.54215	6.15919	6.53193	6.26934	5.89852	6.0515	5.97269	5.77621	5.9606	5.88859	5.65644	5.60913	5.85483	5.91337	6.78489	5.37652	6.75448	5.88699	6.35989	4.24901	6.37562	6.11	5.9181	6.57667	5.93759	6.65458	6.24043	5.89176	6.76628	6.60242	5.61731	6.83294	6.45278	5.91992	5.91438	6.17251
DNAJC5	5.1316	5.73879	6.39973	5.464	5.92048	5.38225	5.04873	4.90958	5.46175	5.18165	6.04808	6.1465	5.58461	6.60258	6.06293	6.2561	5.64016	5.3727	5.76243	5.95381	5.62204	5.90061	5.63527	5.53592	5.92615	5.74733	4.43027	6.31593	5.67457	6.02449	5.63359	5.79414	3.86045	4.94762	6.93554	5.94663	6.35189	5.73952	6.24133	5.82276	5.40427	6.46182	5.52273	5.5895	5.62984	6.26026	6.10849	5.44178	5.39599
CTSZ	8.90446	10.3817	7.42773	7.83049	9.5912	9.3932	9.54406	7.86552	9.13585	7.57716	8.6181	9.31616	8.7953	8.06152	8.98385	9.79626	8.85234	8.12447	9.38975	9.28302	8.79956	10.5268	9.07774	7.84136	9.3009	8.32465	7.69697	8.498	10.1125	9.96381	9.12681	10.5509	7.35597	8.01763	8.74657	9.34796	10.2455	10.1577	9.13267	9.50039	7.77098	10.6311	7.45609	9.67542	6.16216	10.1863	9.09077	9.93226	9.11614
TUBB1	2.69166	2.92964	3.01642	2.75752	2.76457	3.07339	2.81503	2.69978	2.75688	2.73726	3.07477	3.19145	3.20587	2.98938	2.98137	3.73777	2.71275	2.65706	3.23486	2.98166	2.79078	2.99374	2.81792	2.65453	3.42161	3.00265	3.31234	3.19688	2.68545	3.83695	2.90872	2.76622	2.62015	2.61384	3.17535	2.67132	2.68537	3.01619	2.74277	2.81453	3.00017	3.03414	2.65534	2.85816	2.62333	2.71009	2.92765	2.69206	2.8537
NTSR1	2.58066	3.68979	4.0384	2.71032	2.96498	2.77472	3.10997	3.02254	2.57509	2.52903	2.75223	3.15162	2.88819	4.64778	2.93689	3.21531	3.79837	2.58375	2.7091	2.92178	3.83752	3.76486	2.93125	2.53554	3.01491	2.67598	2.59751	2.54533	4.08171	3.32622	2.59204	4.64171	2.69061	3.61129	2.52903	3.07918	2.58648	3.03328	2.85407	2.62103	3.26001	4.74956	2.66889	3.64415	2.53353	3.36382	3.80607	3.50287	2.55409
TCFL5	5.31743	5.56487	6.62845	5.61688	5.76982	5.8831	4.97051	4.75569	5.37532	5.77256	5.73832	5.81767	4.81694	5.30089	5.5042	5.61861	5.24224	5.33244	5.90132	5.65072	5.976	4.73632	5.8379	5.90112	5.13051	5.00173	5.44046	5.76396	4.89356	6.40718	6.00312	5.11605	3.22822	5.15734	5.99955	4.93054	5.60824	5.31989	6.24292	5.41614	5.76752	5.59681	5.39669	5.72459	6.65525	5.37713	5.29571	5.62882	6.1428
BIRC7	3.48939	3.49241	3.16536	2.5449	3.28689	2.77488	3.14409	2.80713	3.47367	3.01575	3.40811	4.67656	2.89489	2.52616	4.31642	2.8607	2.93362	2.62255	2.70087	2.7467	3.03264	2.5016	2.73622	2.79689	2.65177	3.60376	2.5016	3.0895	2.85706	2.5016	2.61083	4.16961	2.61788	2.52771	2.91842	2.5016	2.86691	2.99714	2.66663	3.2568	2.58391	2.86261	2.77704	2.71068	2.52788	4.1226	2.72003	3.89747	3.60814
ARFGAP1	6.52326	7.65606	8.25194	7.81995	7.66374	8.3456	7.46102	7.01322	7.24301	8.37179	8.74822	7.43115	8.34864	7.70569	8.09773	8.18549	7.76434	6.93411	8.18633	8.43887	7.54051	7.317	6.95153	7.29589	7.11013	7.02777	6.8325	8.47443	8.22891	7.38981	7.22345	7.21845	5.52734	7.85718	8.35094	7.89767	8.29581	7.81554	8.56647	7.68897	8.51857	8.6329	7.83398	7.00235	7.22662	7.79677	7.5982	7.24683	7.85909
AVP	2.66426	2.97689	4.67744	2.66426	2.66426	2.66426	2.82636	2.66426	3.50535	2.66426	2.71379	3.95775	3.08409	2.7271	2.66426	2.90951	2.84636	2.66426	2.66426	2.79468	3.03729	2.82213	2.74751	2.85665	2.73916	2.74243	2.86605	2.97157	2.66426	2.66426	2.86651	2.66426	2.66426	2.66426	2.66426	2.66426	2.66426	2.66426	2.66426	2.66426	2.91723	2.66426	2.66426	2.66426	2.66426	2.75956	2.66426	2.66426	2.66426
COL20A1	2.70008	2.62644	2.79978	2.56153	2.65847	2.60752	2.84686	2.57445	2.56988	2.76652	2.59552	2.56476	2.89897	2.59387	2.56878	2.58955	2.67373	2.96913	2.63095	2.64233	2.75139	2.65269	2.59336	2.59383	2.70603	2.62577	2.59237	2.79929	2.56653	2.85045	3.12749	2.62273	2.56563	2.77052	2.57782	2.79859	2.58876	2.7126	2.66405	2.56153	2.67387	2.64497	2.61903	2.56713	2.5749	2.57382	2.59206	2.87594	2.62285
EEF1A2	5.18125	3.74722	6.80954	7.94342	6.48657	5.75706	4.9224	2.72288	7.24413	3.21288	3.15064	4.38143	2.57214	2.82672	4.23456	4.30159	3.31647	3.09409	2.94283	2.99045	4.75625	3.97809	3.66656	8.40414	4.49785	3.89021	8.49892	3.20623	3.62288	3.57669	2.87095	2.73238	2.72195	3.84913	2.91213	2.6848	2.92898	3.0803	2.60822	3.76779	3.65451	3.42727	5.78684	2.62516	4.36387	8.39332	4.45802	2.84654	2.94302
GMEB2	4.597	4.93022	6.22623	4.7188	5.15734	5.09095	4.19089	4.38251	4.91743	5.12549	5.00382	5.36413	4.73785	5.14841	5.0138	5.03736	5.44378	4.02991	4.80459	5.13553	4.91489	5.18815	4.87578	4.75505	4.50618	4.35123	4.54316	5.35695	4.75445	5.26493	4.61144	4.78539	3.26613	4.3768	5.58608	4.97345	5.20244	5.21015	5.53184	5.27455	4.79038	5.14998	4.78671	4.80241	4.74526	4.99978	4.96169	4.27755	4.62776
C20orf27	5.65014	6.52225	6.99435	7.17384	6.71948	6.27459	6.08537	5.72718	6.07636	6.91007	6.20607	7.64574	6.39939	7.49009	6.26422	6.65748	6.95343	5.86496	6.51584	6.38036	6.57804	6.98852	6.81897	7.18933	6.02244	6.53955	6.89953	6.84334	6.55315	5.92409	6.77345	6.67345	5.23125	7.07443	6.9242	8.11687	7.48682	7.40894	7.30828	6.54144	6.9838	7.06627	8.19255	6.2134	6.78577	6.80877	6.91714	5.86871	6.29927
CDC25B	6.17167	5.66229	7.62636	6.10864	6.8508	5.72061	5.794	6.13716	6.25872	6.35475	6.70438	6.70903	6.40242	6.96623	7.10202	7.25512	7.21062	6.14952	7.18192	6.26376	6.53284	6.23133	5.86979	6.7726	6.43365	6.02274	5.22229	7.98925	6.46047	5.23138	6.90761	6.26598	4.99731	6.67781	7.2296	7.03793	8.12776	7.29663	7.29033	6.72836	6.69416	8.4222	5.85041	5.39366	6.78067	6.86471	7.63611	6.12027	6.51076
RNF24	5.38233	5.20662	5.72891	5.17864	6.47774	5.19265	5.09728	4.89568	5.39349	6.3547	5.49168	5.42481	5.36888	4.91853	5.51419	5.29137	5.86997	5.59826	5.45231	5.16174	4.56021	6.4457	5.4481	4.09326	4.55168	5.01548	5.62529	6.23457	3.81124	5.22361	5.38931	4.53875	3.96275	4.03817	5.05979	5.59513	5.59366	4.9054	6.66132	5.83445	5.613	5.28626	3.34521	4.37611	5.33334	4.77285	5.59891	4.3283	5.83261
TRIB3	4.53083	3.88892	5.73018	5.30753	5.45415	5.43982	6.01833	5.45619	5.38439	7.17053	5.74068	5.936	5.22531	6.00823	5.78853	5.17246	5.42915	7.84476	5.40314	6.19361	5.74859	5.61377	4.21725	5.6121	4.67383	5.42766	4.47914	4.72012	4.93408	3.79002	5.21201	5.84187	3.72269	4.11698	5.62397	6.44287	6.55155	6.28271	5.02778	5.71206	6.49431	5.71774	4.7079	4.12228	5.70658	4.17598	5.28275	4.33021	4.22458
RASSF2	3.99105	4.56836	4.94155	4.19509	4.03344	4.07768	4.99091	4.42112	4.63199	3.98038	5.8998	5.43148	5.32285	4.87247	4.45204	5.83847	4.78809	4.07102	5.13126	4.71402	4.33874	6.01302	4.12588	3.28271	4.89715	4.66147	4.28861	4.9563	3.75756	3.64738	5.40275	4.44334	3.43969	3.34132	4.07764	4.1469	4.12709	4.66135	4.56176	5.15726	4.30508	4.75773	2.896	5.1337	4.31838	5.45532	5.15224	3.86715	4.17209
CSNK2A1	5.85049	6.46142	7.12073	7.088	7.29037	6.36118	5.63398	5.68488	6.37246	6.6846	6.66457	6.4804	6.14957	6.56373	6.63708	7.25582	6.7164	6.08183	6.8859	6.37229	6.54049	7.46745	6.89087	6.84801	5.87948	6.154	6.77796	6.92579	5.1271	6.01599	6.4293	6.29172	4.42716	5.82249	7.20425	5.54497	6.2731	6.84759	7.24237	6.51252	6.24775	7.18149	6.16748	5.89786	6.21012	6.02357	6.78901	5.74741	6.23063
CDS2	5.73599	6.19887	6.2741	5.79476	6.41004	4.83814	5.45769	5.58561	6.01891	5.96197	6.2332	6.42612	5.68585	6.90625	5.6491	6.47766	6.45508	5.0491	5.7143	5.6437	5.07964	6.37056	5.36931	5.33459	5.37171	5.32233	6.06697	6.10855	5.29507	5.22644	5.8125	5.69688	4.0936	5.39291	6.64189	5.54669	5.87435	6.16029	6.29019	6.214	5.41935	6.43109	4.6198	5.95168	4.97362	5.83101	6.10443	5.5061	5.29586
PROKR2	3.42117	2.63277	3.05519	2.94733	2.70892	2.64874	2.74395	2.63277	2.65053	2.63277	2.68895	2.63277	2.63277	2.63277	2.67398	2.63277	2.66008	2.63277	2.63277	2.67923	2.7106	2.63277	2.78443	2.63277	2.63277	2.66171	3.15882	2.8025	2.63277	3.40295	2.66683	2.63277	2.63277	2.63277	2.63277	2.63277	2.63277	2.69907	2.63277	2.7173	2.72198	2.63277	2.87011	2.68476	2.63277	2.63277	2.77992	2.68697	2.63277
HM13	7.51546	8.52949	7.86434	8.33271	8.50235	8.92603	7.49283	6.94952	7.14136	7.77751	8.46241	8.31311	7.55623	8.1489	7.97743	8.24535	8.27579	7.08804	7.36595	8.00211	7.62186	8.3157	7.5172	9.14795	7.42422	7.75329	6.95439	7.45339	8.12834	8.2374	7.81713	8.29942	6.37722	8.89552	7.9798	7.50674	8.17756	8.83052	7.65828	8.17033	8.21955	8.74088	7.81594	8.08411	7.57594	7.83718	8.08979	7.7976	7.9912
SNPH	2.61243	3.25667	3.57423	4.90579	3.62017	4.03755	3.36527	3.28358	3.65518	5.24319	5.11787	4.73904	4.42695	4.16849	5.0558	4.5418	4.90011	4.04067	3.99176	4.48442	4.1531	5.67275	4.3079	4.41925	4.0596	4.14979	4.05423	4.72835	3.24839	4.48654	5.66696	3.97553	2.8359	3.24251	6.091	4.36129	4.28187	4.45723	3.62455	4.65268	4.07728	4.35195	3.36181	3.49844	3.6635	4.61985	4.96164	3.53441	4.11043
MYLK2	2.75252	2.95704	3.74167	5.09421	3.31606	3.04987	2.92106	3.33817	3.79583	3.11402	3.10689	3.14259	2.84084	2.97922	3.13227	3.45597	3.50989	3.41354	3.56882	3.39582	2.84535	3.05044	2.89517	2.87578	2.89376	3.50434	5.25819	5.6784	3.3212	3.14953	3.18776	3.29454	2.72454	3.1741	3.11007	2.87846	4.29961	3.83573	3.75246	2.90573	2.74754	3.39437	2.90326	3.07847	2.99835	5.23347	3.18366	3.04463	3.39122
SIRPB1	4.13154	2.90998	3.01327	3.92725	3.73126	3.89869	4.66124	3.07301	3.37969	3.37123	3.15473	2.72064	5.36809	4.03572	3.26411	3.50798	2.72508	2.53681	4.06156	3.28756	3.20353	5.93728	3.14341	2.67218	3.73925	2.96062	3.61289	3.02423	2.88855	3.53173	3.76726	3.12462	2.81573	2.56735	4.1906	2.7211	3.35362	2.6826	3.45338	2.64672	3.19006	2.66975	2.68461	3.11352	2.61616	2.97064	3.51082	2.60593	2.73348
SEC23B	6.28339	6.24136	6.41851	6.63996	7.16511	6.54925	5.69298	5.65352	6.47781	6.43811	5.86358	6.56046	6.1785	7.18304	6.00434	7.29632	6.74917	6.12784	6.54606	6.46427	5.37889	6.62396	5.93244	6.738	5.90294	5.95676	5.75047	6.24447	6.1135	5.22026	6.58208	6.64803	4.13665	6.30304	6.97195	6.16336	6.46341	6.32832	6.83359	6.45641	5.73378	7.13326	6.01802	5.78126	6.38666	6.86858	6.60817	6.25504	6.09067
PDYN	2.63617	2.63001	2.63476	2.60794	2.60794	2.66549	2.66102	2.60794	2.60794	2.60794	2.60794	2.60794	2.73629	2.60794	2.60794	2.62392	2.60794	2.63757	2.60794	2.60794	2.60794	2.60794	2.64694	2.60794	2.61486	2.65063	3.1253	2.60794	2.60794	2.60794	2.60794	2.60794	2.61593	2.62409	2.60794	2.60794	2.60794	2.60794	2.64572	2.60794	2.68169	2.62022	2.60794	2.62899	2.60794	2.60794	2.62109	2.64141	2.60794
PLCB4	4.14132	4.34232	5.12505	4.09967	5.45244	4.15586	3.64792	2.48835	3.00799	4.97219	5.09847	4.27793	4.77765	4.28929	5.35606	5.65307	4.84071	4.41423	3.68365	3.60145	4.37446	3.29364	3.91572	6.54585	4.98861	3.98994	4.7651	5.58627	3.22908	4.1878	4.86517	2.75383	2.33694	3.5511	6.33163	2.70884	2.80569	4.47264	4.19626	4.04968	4.1348	4.34763	3.31882	4.39479	4.13258	4.4111	3.75524	3.85193	4.3656
MYL9	6.62495	8.62144	8.17366	6.88215	7.10912	6.98851	7.46783	8.26746	7.98447	6.49669	8.52411	8.70686	8.63963	9.02656	8.60814	7.45029	8.89215	7.33992	8.08938	8.5724	8.19332	7.70498	8.15548	6.91653	8.81876	8.227	6.69478	7.23156	6.77575	6.43449	7.86773	8.57394	6.94558	8.3469	7.77956	8.65498	8.15827	8.60608	8.18971	8.48999	7.09797	8.96688	6.75169	7.0864	6.89154	7.77396	8.2779	8.11242	8.51507
CRNKL1	4.40885	5.35372	5.26352	5.24989	5.73969	5.74084	4.87884	4.06453	4.87716	4.81073	4.46414	4.3566	4.62603	4.81779	5.07473	5.54842	4.99062	4.90234	5.27415	4.79958	4.60145	5.28487	5.66571	5.55818	4.93168	5.00814	5.69357	5.41475	5.2938	3.9201	5.55771	5.20958	3.53818	5.6001	5.58028	5.29162	5.82932	5.31254	6.09093	5.18619	4.76845	5.45597	5.50912	5.42335	5.03761	5.27345	5.29319	5.36609	5.35276
POFUT1	5.70208	6.33186	6.3415	6.06414	6.89657	5.09764	4.68197	5.17109	5.79774	5.82007	5.82887	6.27999	5.76857	5.8368	6.31635	6.59199	5.81711	5.62293	5.96442	5.69969	5.40121	6.57392	5.78105	5.40784	5.77376	5.87135	5.11099	5.99965	4.93251	6.50227	5.57677	5.71263	4.32887	5.33238	5.75152	5.56651	5.93196	5.90397	6.44127	6.20207	5.64544	6.51371	5.06233	5.88744	5.75385	5.30506	6.36473	5.68362	6.34332
MANBAL	6.08447	7.63389	7.13965	7.35203	7.27151	6.28907	6.13351	6.17671	6.44979	6.35246	6.63086	7.12962	6.50677	7.17794	7.07931	7.62326	7.00129	6.64198	6.33518	7.14254	6.41029	7.0661	6.89596	6.46584	7.16564	7.15936	6.38161	7.14052	7.05019	6.74668	7.26593	7.35235	5.57031	7.27208	6.85008	7.49623	7.93704	7.70726	6.70259	7.23628	6.71108	7.56433	6.53531	6.83972	7.21534	7.12613	7.13957	7.13488	6.83597
IDH3B	6.74333	6.73136	7.20234	7.18398	7.3623	6.45853	7.00618	5.55277	6.58406	6.64276	7.19111	7.12122	7.06717	7.25534	7.27515	7.41348	6.77413	6.11288	7.24929	7.44065	7.54192	7.52485	6.90586	7.05605	6.70974	7.31052	7.28623	7.77848	7.38667	6.05755	7.13567	7.2378	5.19551	7.41204	6.73825	7.34531	7.67478	7.01214	6.89715	6.49653	7.56872	8.03533	8.15767	6.53835	7.11791	7.25613	7.51765	6.83747	6.21167
SNTA1	6.00525	6.51673	6.12304	6.46253	5.73734	6.02354	5.31786	4.11798	5.65029	5.84042	6.995	7.36563	5.81548	7.433	7.58968	6.69594	7.16959	5.92685	5.28042	6.29308	5.67742	6.16437	5.41412	6.18412	6.72586	6.61748	6.40121	5.63512	5.94932	5.6689	6.0634	6.69856	5.09047	6.98794	6.63522	6.58373	6.62817	7.84292	4.81033	6.52516	6.46369	7.13674	5.2358	5.96648	6.41173	7.12172	7.29214	5.70284	6.40401
OXT	2.66561	3.13131	4.67846	2.54357	4.31262	2.83905	2.89857	3.07492	4.72063	3.45965	2.54357	4.63524	5.46216	2.96537	3.48601	3.40509	2.96673	2.54357	3.30262	3.04631	4.23385	4.58445	4.2279	2.63025	3.8197	2.62296	4.68253	3.01574	3.61875	2.54357	3.33806	2.97199	3.04843	2.54357	3.02086	3.97956	3.10202	2.95311	2.77427	4.40132	2.67463	3.198	2.79583	3.09924	2.65673	2.91427	2.64458	3.66123	4.31624
PXMP4	5.29129	5.20721	5.33286	4.46057	5.44771	4.28773	4.55148	4.69681	5.00584	5.13179	5.27874	4.94609	4.47098	5.07653	4.76964	5.44811	4.11121	4.20494	4.8659	4.74055	3.85122	5.71584	4.52409	4.74976	4.63549	4.16518	4.52374	4.92994	4.32845	4.5607	4.33028	4.24854	4.08692	5.26077	5.12253	5.06202	4.88455	5.04164	4.47424	4.96557	4.5168	4.96703	4.47335	4.32244	4.0882	5.00425	5.05841	4.36749	4.777
BPI	4.34271	3.39531	3.95197	3.90506	2.68141	3.01845	4.28443	3.10821	3.31184	4.76219	2.93402	3.45382	4.38931	3.33776	2.6964	2.66075	2.82067	3.49516	3.23027	4.0623	2.82332	4.01277	2.73439	2.73963	3.20729	3.66393	3.32407	4.48443	3.47894	2.77437	2.57782	3.45261	2.481	3.08977	2.59588	3.79519	2.77498	3.23338	2.62045	3.03471	3.77134	3.58389	2.60336	3.41421	2.56446	2.95173	3.24457	3.18849	3.30138
CST9L	2.56623	2.56623	2.56623	2.56623	2.56623	2.56623	2.63992	2.56623	2.56623	2.56623	2.56623	2.56623	2.56623	2.56623	2.56623	2.56623	2.56623	2.56623	2.62742	2.74774	2.6675	2.56623	2.56623	2.56623	2.56623	2.56623	2.61047	2.56623	2.56623	2.56623	2.60865	2.56623	2.56623	2.56623	2.56623	2.56623	2.56623	2.56623	2.56623	2.56623	2.56623	2.56623	2.56623	2.56623	2.56623	2.59869	2.56623	2.56623	2.56623
SLC32A1	2.55459	2.56326	2.79815	2.55459	2.55459	2.55459	2.55459	2.55459	2.55459	2.55459	2.65052	2.60066	2.55459	2.56774	2.55459	2.5777	2.55459	2.55459	2.55459	2.57413	2.55459	2.56939	2.57317	2.55459	2.55459	2.55459	2.55459	2.57246	2.56581	2.55459	2.55459	2.55459	2.55459	2.55459	2.57705	2.55459	2.55459	2.55459	2.55459	2.57282	2.55459	2.56587	2.55459	2.55459	2.56786	2.56643	2.56804	2.6073	2.55459
CST3	8.45294	13.2355	12.4741	11.3944	10.5249	10.9688	12.4167	10.7913	10.0546	10.4721	12.2026	12.361	12.6111	13.8293	10.8582	12.0692	13.3239	10.2757	10.8745	12.9559	13.2981	14.1013	11.6845	9.32587	12.611	10.7126	9.8026	10.8625	14.2679	8.98531	11.5559	13.769	10.1399	13.0558	10.2367	12.1462	10.9172	12.4309	10.1444	10.6248	11.1072	13.97	9.91482	13.4325	9.14775	13.4023	13.7886	13.9354	11.3276
ACTR5	4.60369	5.22411	5.26702	4.76997	5.34773	4.49192	4.44413	4.24288	4.33906	5.15619	5.06982	4.80934	4.33912	4.97095	4.59383	5.47112	4.95308	4.04697	5.08062	4.53753	4.67853	5.02694	4.52256	4.34898	4.6372	4.40098	5.0501	5.35041	4.75253	4.20712	4.68467	4.77354	3.29046	5.24163	4.66005	5.06518	5.46809	4.95963	4.87155	4.92933	4.0389	5.14405	4.83372	4.57948	4.32494	5.13243	4.87763	4.53603	4.761
PPP1R16B	3.1058	3.19186	4.48808	3.0038	3.03419	3.36576	3.95778	3.75758	3.52618	3.09301	3.56523	4.01794	4.17443	4.60573	2.80702	4.55086	3.24254	3.16806	4.02914	3.77178	3.34469	3.2616	3.75061	2.92484	3.85686	3.424	3.54648	4.47238	2.97377	2.99686	3.49444	3.30144	3.27291	2.59396	3.51025	3.29509	3.00729	3.85204	3.97614	3.59109	3.08235	3.58399	2.78087	3.79968	2.73206	3.42026	3.77404	3.03634	3.18836
DHX35	4.71967	5.75349	5.57963	4.77619	5.13503	4.80264	4.47599	4.33704	4.74076	5.32786	4.93934	5.33704	5.64661	4.92634	5.06362	5.52398	5.14696	4.48279	5.25813	5.40145	4.85751	4.57387	4.91825	4.32124	4.43339	4.59436	5.17744	5.87197	4.30131	4.59298	4.93782	4.45196	3.23216	4.82247	4.17747	4.86214	5.32401	5.00394	5.38939	4.90507	4.32991	5.07502	4.12931	4.39425	4.52896	4.41402	4.82868	4.16487	5.02008
DNTTIP1	6.29461	7.46305	6.87764	6.65668	7.24784	6.88953	6.07085	5.31796	6.26475	6.11309	6.65183	6.82305	5.90366	6.27883	7.05262	7.33873	6.71228	5.97345	6.35542	6.88268	6.87653	6.7584	6.57503	6.43539	6.45795	7.02466	6.27324	6.84253	6.61232	6.19648	6.4948	6.79003	4.79905	7.43468	6.34528	6.72976	7.34562	7.20437	7.09973	6.8028	6.76061	7.31071	6.97166	6.08787	6.34246	6.87337	6.78626	6.51547	6.30028
MAP1LC3A	5.01662	6.21158	6.14631	6.00744	5.14874	5.40593	5.85129	5.27723	5.6249	5.82534	6.18935	6.42805	6.97069	6.63083	6.01087	6.13783	6.1709	4.83425	5.36381	5.84084	6.72926	6.02652	6.19024	6.33904	6.19034	5.91083	5.9515	6.02698	5.81295	6.33051	5.82431	6.33834	4.26989	6.89326	5.04187	6.69036	5.29782	6.19949	5.52123	5.93633	4.94183	6.53825	4.70446	5.84745	4.14609	5.12245	6.11241	5.94283	5.71811
MXRA5	6.78137	6.51116	5.28188	8.96888	9.55393	8.52062	6.1211	9.78	8.18512	9.09549	6.19074	8.11337	9.03282	8.76883	9.76984	7.39061	8.19625	8.38824	8.98639	8.32377	6.97335	9.24228	8.07293	6.21862	7.35378	8.18689	7.48922	8.14459	4.85817	10.0448	8.51125	7.0679	7.88209	8.02123	5.15065	8.40864	8.62083	8.23438	9.64155	9.22907	8.43407	7.81864	4.58726	7.72726	7.74802	6.1661	9.62598	6.93163	8.68657
VSIG1	4.46347	2.84768	2.88475	2.68085	2.64382	2.66821	3.70627	2.60664	2.8877	3.30361	2.72976	2.70065	3.12321	2.80675	2.91533	2.74055	2.89675	2.90963	3.00931	2.89725	2.63004	2.86018	2.71241	2.7042	2.77054	2.62724	2.87641	3.08533	2.5869	2.80062	2.62535	2.7183	2.56061	2.53684	2.59594	3.49481	2.68506	2.59881	2.97786	2.75613	2.87567	2.65225	2.67946	2.86927	2.54162	2.55295	2.6236	2.60265	2.78072
PSMD10	7.279	7.11083	7.88433	7.87376	7.37648	7.16738	5.64765	6.71209	7.72522	7.00779	6.98833	7.47741	7.0477	6.97737	7.95479	7.95188	6.78878	7.75256	7.43835	7.19014	6.15834	8.59996	7.56414	7.09375	6.76389	7.49335	6.53473	7.77353	6.46002	7.78763	7.11733	7.62303	5.63933	7.468	8.33307	7.15637	7.56565	7.3771	8.00168	8.00989	7.13169	7.78951	6.31976	7.70628	7.51887	6.80763	7.26041	7.18027	7.73415
STS	3.90004	3.23709	4.21005	3.56339	4.12988	3.70379	2.94287	4.67317	4.05571	3.89524	4.62369	3.95448	3.72946	3.76014	3.66028	3.64967	3.35733	5.10414	4.35579	3.9374	3.32529	3.50609	3.5568	2.52547	3.57132	3.9907	3.34374	3.56183	3.1389	4.02172	4.15484	3.55249	3.04093	2.90918	4.3293	3.00428	4.39896	3.87442	4.50327	3.78634	3.58539	3.5466	2.99273	4.00401	3.33549	4.14262	3.5818	3.73874	4.31337
TBL1X	6.7521	5.25514	6.07079	5.15581	5.68174	6.13247	5.40357	5.69957	5.00149	6.11114	6.15348	5.90507	5.32022	4.16181	6.60821	5.63944	6.55039	5.71545	5.81579	6.07936	5.09063	6.40552	5.38968	5.28622	5.15276	4.97691	5.10786	5.92664	5.03665	6.5015	6.35378	5.39644	3.96764	4.99461	4.92709	5.12954	5.47731	5.81468	6.59863	6.2275	6.46524	6.29836	5.63483	5.40121	4.9362	5.77495	6.09476	5.60185	6.40334
GPR143	3.90671	2.90822	3.83238	2.74659	2.62292	3.15407	4.02391	3.17201	3.00802	2.82738	2.94922	3.24681	2.66593	3.09951	3.03792	3.15468	2.77254	2.58985	3.15407	3.30753	2.80268	3.22423	2.90862	2.69454	2.92903	2.68192	2.80882	3.30262	2.69479	2.87058	3.0749	2.98825	3.04287	2.70315	2.79934	3.41627	2.83465	3.3525	3.21701	2.81416	3.04111	3.10475	2.73035	3.39659	2.93371	2.89407	2.83738	3.03247	2.70573
MID1	4.50981	5.24229	5.6375	5.6368	5.88452	5.33036	3.4001	4.314	4.79514	5.75096	5.52511	4.9957	5.44345	4.34681	5.35323	5.40137	6.6004	5.89343	6.5621	4.97123	4.80516	4.29405	4.81913	4.14045	4.10332	5.11102	4.44432	4.96821	3.47669	4.80358	5.47834	4.59393	3.20801	4.88327	5.398	4.06834	5.42839	4.45628	5.64316	5.53146	5.24608	5.78605	3.99074	4.00344	4.88002	5.83331	5.09809	5.37769	6.22749
GUCY2F	2.9119	2.61925	2.58371	2.58371	2.58371	2.58371	2.65161	2.58371	2.58371	2.58371	2.60226	2.58371	2.66397	2.58371	2.60777	2.60416	2.59248	2.58371	2.59775	2.64426	2.59041	2.58371	2.5882	2.61299	2.5883	2.58371	2.60331	2.59523	2.59333	2.58371	2.58371	2.63048	2.58371	2.58371	2.59015	2.59662	2.58371	2.58371	2.58371	2.59738	2.58371	2.66126	2.58371	2.59716	2.58801	2.58371	2.59181	2.5991	2.58371
PRPS2	5.75057	5.3369	6.46281	6.32407	6.95286	6.32607	4.11908	6.11733	6.08819	6.23411	5.35625	6.05412	5.29676	5.01724	6.01168	5.64557	7.0253	5.66771	6.56982	5.66786	4.69752	6.40478	5.7989	5.80117	4.75658	5.0757	6.49723	5.83325	4.60191	6.67475	6.44306	6.3355	4.26447	6.29916	5.62531	4.68778	5.92827	6.13018	6.6788	6.45631	5.27713	5.51787	5.14775	5.85415	6.70851	6.29542	5.76785	5.99372	6.08986
TLR8	2.65079	3.67171	3.02472	3.3247	2.9034	3.03904	3.1729	3.50825	3.2904	2.8269	3.11011	3.6832	3.69874	3.27182	2.77739	4.15805	3.06915	2.89725	3.73928	3.12909	3.01663	2.94777	3.30875	2.70597	3.4063	3.01287	3.50271	3.74943	2.70141	2.90643	3.3841	2.73115	2.85077	2.85194	2.72687	3.25245	2.86475	2.73779	2.89079	3.0772	2.81362	2.76696	2.61775	2.94846	2.66599	2.77	2.91884	2.87053	3.08265
MOSPD1	4.87683	5.19644	5.43287	5.13489	5.14309	4.89484	4.36365	4.86761	5.36254	4.912	6.66103	5.80044	4.72198	5.81236	5.29255	5.60801	5.23979	5.89342	5.6398	5.118	3.85837	5.65847	5.215	5.12549	5.3343	5.16256	4.71737	5.71934	4.96894	5.49165	5.05152	4.9564	3.85633	4.84125	6.8028	4.63623	4.89959	4.88983	6.41238	5.3783	4.46778	5.85136	4.44951	5.76908	4.47974	5.4073	5.60647	4.86101	5.83708
AMMECR1	4.71665	3.98869	4.81131	4.39906	5.36064	4.53034	3.56618	4.29632	5.00021	4.61528	4.96368	4.73735	3.8141	3.66031	4.95286	4.78156	4.13963	6.09241	5.24668	4.49494	3.68698	5.03927	4.66568	4.35794	3.94778	4.61935	4.01936	4.70904	3.61856	5.73152	4.55769	4.45627	3.79858	4.06504	4.85468	4.6028	5.52345	4.30254	6.28149	4.79812	5.52825	6.99316	4.13021	5.26279	4.49792	4.15082	4.7158	4.16884	5.94153
WDR13	7.26276	7.11201	7.28638	7.79317	7.83041	7.92666	7.14929	6.85019	7.72256	6.86897	7.19213	7.48006	7.60962	7.60452	7.6642	7.7351	7.88562	7.25012	7.18712	7.82741	7.28862	7.83653	7.41004	7.90825	7.16012	7.28317	7.45472	7.45647	8.0721	7.40915	7.60816	7.55855	6.02157	10.0259	6.68259	8.69188	8.11221	7.92775	7.32392	7.95369	7.74237	7.76124	7.5905	6.93022	6.75678	7.78279	7.15186	8.00383	6.83863
SUV39H1	6.06619	3.73968	6.01817	5.1305	5.63441	4.94652	3.8213	4.92159	5.26245	4.99559	4.78388	5.15806	4.02889	5.11411	5.21792	5.72163	6.65385	4.79815	5.19379	5.4731	4.89987	4.99149	4.54841	4.86103	4.28674	4.7006	4.61183	5.38602	3.89338	5.01398	5.3226	4.95016	4.05048	7.4311	4.7808	6.03932	5.9539	5.89375	5.59408	5.61442	5.27507	6.31047	5.07079	4.5358	4.90428	5.7326	5.59226	4.88767	4.78054
GLRA2	3.15337	2.60296	2.66447	2.58379	2.58448	2.58878	2.79536	2.73487	2.6038	2.72963	2.69287	2.56976	2.92968	2.60582	2.56976	2.66785	2.56976	2.56976	2.66845	2.66343	2.58522	2.58519	2.56976	2.67669	2.56976	2.56976	2.61771	2.66389	2.56976	2.62491	2.62088	2.59875	2.56976	2.6138	2.56976	2.60072	2.58314	2.56976	2.56976	2.63123	2.5783	2.58583	2.6093	2.56976	2.57876	2.5945	2.57866	2.58264	2.69165
STAG2	9.43803	6.59269	7.25922	7.19873	7.55487	7.18952	6.89062	7.60125	6.81163	6.96241	8.21281	6.67807	6.44136	5.91308	6.85318	6.82334	6.25859	10.5906	6.67729	7.09569	7.99248	7.53216	6.98587	6.90496	6.0087	6.01941	6.75704	6.95872	5.41319	7.59885	6.29477	7.21231	5.4192	5.71572	7.44772	5.65667	6.19376	6.20553	7.57724	7.24208	6.09414	6.71791	5.50726	7.06338	6.84489	5.7866	6.54268	5.76081	6.9014
MCF2	3.22934	3.9363	3.22587	2.58951	2.76692	2.6499	3.42746	2.56309	2.82925	2.7156	3.66921	2.58282	3.36224	2.8555	3.76864	3.06488	2.58657	2.5404	3.02541	3.39154	3.05828	3.05505	2.69553	2.63283	3.6008	2.56653	3.65418	3.20765	2.61878	2.60233	2.84811	2.80694	2.57274	2.74797	3.60959	3.55989	2.64042	2.56329	2.5404	2.714	2.70878	2.73797	2.67475	2.98314	2.62416	2.59211	2.86399	2.71974	2.62691
F9	2.56848	2.56848	2.56848	2.56848	2.56848	2.56848	2.66852	2.56848	2.56848	2.56848	2.56848	2.56848	2.56848	2.56848	2.56848	2.56848	2.56848	2.56848	2.56848	2.56848	2.56848	2.56848	2.56848	2.56848	2.56848	2.56848	2.56848	2.56848	2.56848	2.56848	2.56848	2.56848	2.56848	2.56848	2.56848	2.56848	2.56848	2.56848	2.56848	2.56848	2.59577	2.56848	2.56848	2.56848	2.56848	2.56848	2.56848	2.56848	2.56848
ABCD1	4.06653	5.07743	5.54953	5.53463	4.95991	4.91057	4.53222	4.70575	7.01515	4.9432	5.24084	6.29583	4.73966	6.00023	5.59834	6.25499	4.96774	5.66707	5.16224	5.70379	4.64143	5.70036	5.02602	4.10501	4.68104	4.72624	4.17366	5.59267	4.43816	5.9147	4.82214	4.75753	3.48048	5.01424	6.46992	4.99422	5.65243	6.03176	4.66624	5.05224	5.11772	6.1569	3.29921	5.57384	4.17844	4.92647	4.99868	4.74719	5.32529
CCDC22	5.01537	4.62443	5.78275	4.49153	5.34386	5.18734	4.60848	4.4092	5.05178	5.47405	5.18016	5.77603	5.31525	5.33805	5.13687	5.13748	5.81855	5.12247	4.75398	5.49431	5.17364	5.03253	4.64742	4.72585	4.61375	4.7875	4.82951	5.63905	5.16367	5.56231	4.85697	4.70117	3.68339	4.51655	5.32544	5.26428	5.71149	5.66032	4.75219	5.10875	5.3571	5.60945	4.87341	4.52119	4.36793	5.76341	5.17724	4.93352	4.66568
CACNA1F	4.76059	2.74991	3.04505	2.50385	2.72243	2.68455	3.95475	2.64478	3.08657	3.21504	3.18287	2.85063	3.49249	2.76236	3.04164	2.7516	2.73505	2.6267	3.26854	3.34105	2.83962	2.81372	2.58783	2.62931	2.71596	2.63364	2.91937	3.16958	2.57137	2.71446	3.27739	2.77405	2.49235	2.50389	2.90724	2.67451	2.87247	2.67466	2.59545	3.09369	3.31331	2.59924	2.79927	3.00845	2.59919	2.76838	2.74977	2.57388	2.69535
SYP	4.80146	3.65917	3.89549	3.93761	3.55123	3.0594	3.71444	2.82145	2.97698	3.9063	3.52137	3.70752	4.38715	3.13458	3.58182	4.21355	2.64701	3.09345	3.56529	3.54121	3.2803	4.09684	3.25747	3.62198	3.24977	3.13638	5.26196	3.70129	2.66816	4.56329	3.66304	3.96851	2.74237	2.86252	3.32072	3.11877	3.15192	4.26929	2.70239	3.81583	3.68714	3.44268	2.95773	3.30507	2.93157	2.93085	2.93634	3.35784	3.32389
PLP2	9.33032	7.76133	7.60361	8.21794	9.37618	8.64015	7.44596	9.04563	8.46654	8.21385	7.47478	7.38108	7.42124	7.43491	8.23632	7.82442	9.57336	8.24434	7.92189	7.13196	7.13936	8.78685	7.40035	7.1378	6.95299	7.32125	8.25065	7.29245	7.03303	7.73123	8.31727	8.14259	7.0306	7.36791	7.42649	8.35007	9.06874	8.95823	7.21148	8.51416	6.72243	7.90291	7.1396	7.48404	8.92135	8.57253	8.15887	8.12924	8.4073
BMX	3.18115	2.68296	2.77041	2.70671	2.56879	2.66604	3.39124	2.58541	2.9855	2.67501	2.59502	2.85266	3.04246	3.47604	2.58638	3.01166	2.59302	2.69019	3.21364	2.76078	2.63846	2.71928	3.2788	2.5996	2.90397	2.64255	2.89297	2.84848	2.60735	2.60762	2.72901	2.78022	2.60807	2.56879	2.63383	2.84972	2.90776	2.82928	2.87509	2.83236	2.70502	2.67556	2.58182	2.77481	2.56879	2.6792	3.02429	2.62579	2.67754
PLS3	7.12974	7.76564	8.88576	8.42277	8.33098	8.43874	6.03881	7.90883	7.13667	7.5622	9.55848	8.61142	8.58359	7.62366	9.67784	8.63245	8.71522	8.35714	7.98004	8.74993	6.78791	9.6551	8.32433	8.82738	8.17555	8.33895	7.03169	8.08033	7.32767	9.38837	8.16752	8.4081	5.61283	7.46938	9.63358	7.33566	7.50702	7.9572	9.66043	8.39821	7.72696	8.32261	7.52154	9.08908	8.03344	8.02484	8.42321	8.22125	8.80163
RENBP	6.90756	6.64604	5.1732	4.66001	5.06564	4.87126	6.79584	4.80354	7.34764	4.90077	6.14482	6.85286	6.49897	6.32469	7.33547	7.40416	5.55536	4.5834	5.96826	6.65808	5.68375	6.32433	5.45543	4.81036	6.15922	5.56814	4.18166	6.4882	6.39851	4.6123	5.52997	6.36236	4.21069	5.26496	6.95977	6.03954	6.26751	6.43332	4.51589	5.27983	6.35592	7.39089	5.95775	6.16792	4.1904	6.18414	6.27815	6.25969	5.25215
MTMR8	3.38949	2.71152	2.99447	2.67363	2.60241	2.60647	2.87047	2.75903	3.77058	2.64192	2.66753	3.37605	3.10206	2.96817	2.58711	2.96701	2.79959	2.98759	2.81414	2.77774	2.60063	2.67406	2.6154	2.56948	2.69767	2.6529	2.88674	2.98612	3.26683	2.76687	2.70453	2.62422	2.67115	2.58427	3.43668	2.67899	2.59037	2.63025	2.63685	2.5895	2.62448	2.63575	2.56948	2.60765	2.62628	2.56948	2.59392	2.71795	2.62922
ASB9	4.63332	3.49608	3.67089	2.84312	2.89909	3.1918	3.6	3.95446	3.88756	3.80527	3.10102	3.69786	4.04249	3.80213	3.21766	3.91444	4.18588	4.38999	4.68644	3.65268	2.95205	3.05293	3.36865	2.90454	3.30581	3.35337	3.68467	3.92079	3.04486	2.7025	3.7295	3.46131	3.15169	3.06772	3.06544	3.72549	3.36313	3.65171	3.5759	3.44866	3.36079	3.6184	3.12174	3.54214	2.86843	3.8675	3.63198	3.34372	2.97601
ZC3H12B	4.07759	2.94758	4.4184	3.22743	2.78335	3.60162	3.78152	2.9264	4.15285	3.82668	4.16421	2.96842	3.86632	2.88471	3.86904	3.20015	3.11235	3.82623	3.63489	4.15903	3.03359	2.96244	3.51585	3.23011	3.24393	2.91211	3.40389	4.16563	3.73022	2.73817	3.19693	2.90481	2.77853	3.22049	4.98686	3.09243	3.24637	2.80823	2.9904	3.75168	2.96193	2.83094	2.76611	3.51445	3.29653	3.12689	2.9241	3.18265	3.85662
RBBP7	9.11253	6.57165	7.81823	7.26239	8.01014	7.94112	6.53155	7.06909	8.2109	7.53067	8.0213	7.683	7.62238	7.19778	7.9823	7.33683	8.97664	7.63468	8.72679	8.2197	7.02653	7.63194	7.02563	7.37731	6.89782	7.14513	7.31689	7.89346	6.52752	8.27805	8.22797	8.16932	5.67797	9.03133	7.21602	6.72864	8.22688	8.07913	7.86319	7.94289	8.35967	8.05509	8.46491	7.89766	8.2199	8.95216	7.77176	8.49746	7.52631
OPN1LW	3.0043	2.74758	2.71989	2.58729	2.58729	2.58729	2.7687	2.58729	2.61914	2.58729	2.58729	2.58729	2.66745	2.66408	2.58729	2.67874	2.58729	2.58729	2.69245	2.58729	2.58729	2.58729	2.58729	2.58729	2.59882	2.58729	2.58729	2.58729	2.58729	2.58729	2.58729	2.58729	2.58729	2.58729	2.58729	2.7836	2.58729	2.58729	2.58729	2.58729	2.58729	2.58729	2.66606	2.7172	2.58729	2.58729	2.58729	2.58729	2.73766
FMR1	9.25624	6.06731	6.02493	6.48857	7.07178	6.598	5.77613	7.83879	6.63032	5.82951	8.16964	5.74365	5.18132	5.26149	5.83264	7.03449	5.54595	10.7296	5.99243	6.97491	7.92556	6.19375	5.20576	5.41395	5.26156	5.23978	5.18816	6.26189	4.22409	7.08581	5.19482	7.56437	5.03274	4.64193	6.6186	4.54385	5.15892	5.23613	6.66027	6.00218	4.61377	5.39034	4.40882	5.93494	5.11971	4.90014	5.12898	4.38777	5.91664
PIM2	5.79833	3.72015	5.11534	3.60569	4.83566	4.4791	5.81898	3.7058	4.6905	4.83597	5.12682	4.91571	5.05731	4.54775	5.03604	6.37307	5.67075	4.56546	4.9075	5.13744	3.87105	3.95049	3.92344	5.26523	4.85467	4.23197	4.09887	5.13356	3.77874	4.40168	4.57016	5.25262	3.81371	3.88551	4.10967	4.33816	5.0966	4.74392	4.12605	4.07405	4.01393	4.5152	4.97289	4.45783	4.06329	4.62476	3.90854	4.20987	4.02086
PQBP1	6.78792	6.43988	6.27032	7.2415	7.5431	7.06063	5.9639	5.24892	6.38523	6.39078	6.38715	6.71975	6.0672	6.47862	6.46024	7.43429	7.33428	6.71725	6.11511	6.7348	6.26915	7.27315	6.69771	6.97054	6.20643	6.48998	6.82576	6.47503	6.48623	7.40163	6.60384	6.5261	5.00644	6.68341	5.93395	6.77406	7.34709	7.30793	6.09562	6.94764	6.82996	7.20551	7.11982	6.16758	5.95592	7.38131	6.64196	6.23454	6.0771
RS1	3.2786	2.59569	2.65953	2.60807	2.59569	2.64394	2.64848	2.6174	2.70469	2.64221	2.6617	2.59569	2.64962	2.64576	2.61025	2.67611	2.64917	2.61907	2.69835	2.67589	2.75836	2.6236	2.61045	2.67737	2.63723	2.6573	2.60837	2.65601	2.68565	2.66835	2.74747	2.69907	2.59569	2.63375	2.60379	2.59569	2.6875	2.69419	2.62448	2.70824	2.64686	2.64461	2.59569	2.66003	2.61608	2.60467	2.60659	2.60881	2.64564
EMD	7.2631	7.35248	8.49594	7.97823	7.78725	7.68231	7.35334	7.57168	9.00013	7.97938	8.92415	8.80187	7.58598	8.59411	8.78349	8.8526	7.76059	7.77695	7.5199	8.00517	7.35316	8.31645	7.5942	8.21171	7.74159	7.40296	6.75649	8.04708	7.63428	8.20084	7.46838	8.00943	6.51295	8.2719	8.23108	8.59621	8.2293	8.62083	7.65319	7.92576	8.08761	8.61059	7.86379	7.96165	8.49189	7.40415	8.22235	7.29923	7.62017
PGK1	11.0145	9.19216	9.6388	9.82028	9.89364	10.5241	8.83559	10.3195	10.0841	11.0115	11.6285	10.1745	8.77553	8.98054	11.4675	8.78039	9.99198	11.4565	9.47335	9.84949	8.4549	10.0964	9.96572	10.6581	9.17772	10.4403	8.35944	9.73863	11.1932	10.5005	8.70427	10.9468	8.77169	10.4054	10.5946	9.45263	11.5357	10.3373	9.5813	9.16468	9.74798	10.2634	10.1875	10.5182	10.3098	10.8819	10.9615	9.6595	9.78677
GATA1	2.56307	2.7674	2.80794	2.58293	2.77427	2.59665	3.21739	2.65872	2.69722	2.68247	2.58916	2.76193	3.16659	2.5905	2.61197	2.65237	2.61558	2.75303	2.83589	2.75813	2.63617	2.72504	2.62089	2.57685	2.95595	3.36298	2.81608	2.76455	2.56307	2.61635	2.60639	2.56307	2.58492	2.56307	2.56307	2.58538	2.56307	2.56307	2.63686	2.56307	2.60058	2.56307	2.56307	2.56307	2.57243	2.65222	2.63115	2.56307	2.61054
SMS	6.39235	7.71206	7.34546	7.44781	8.66764	7.3555	6.47321	6.67715	7.55983	7.31844	7.18889	6.80109	6.87893	6.85315	7.33703	7.06579	7.42869	8.62405	8.66764	7.13589	7.13938	7.33275	7.02983	7.44843	6.61075	6.68894	7.04876	7.29605	6.88358	7.06191	7.08247	8.07734	5.78069	7.9783	7.09923	6.35598	8.71311	7.2601	8.29976	7.36543	6.76863	7.37761	7.44374	7.49021	7.40818	6.83197	7.32954	8.12522	7.43339
CD99L2	6.19785	6.19769	7.3213	7.12724	6.34799	6.64059	5.60342	6.555	8.98916	7.36661	7.2285	7.72794	6.82658	7.07957	7.3269	7.87599	6.43107	7.6781	6.90744	7.58243	5.80857	8.24725	6.59168	6.27625	6.81487	6.80609	6.16379	6.89755	5.89691	6.4209	6.11825	6.80224	5.60983	6.00369	7.75691	6.9198	7.25109	7.49909	7.77626	7.18002	7.27093	7.76925	5.33663	6.80086	6.56276	7.50859	7.72157	6.10424	7.4116
GPR50	2.63675	2.64929	3.26175	2.61065	2.61065	2.61065	2.64274	2.61065	2.66012	4.29232	2.61065	2.61065	2.63328	2.61065	2.61065	2.64773	2.61065	2.61065	2.63743	2.63798	2.61065	2.63235	2.61065	2.61065	2.62549	2.61065	2.61065	2.63524	2.61065	2.61065	2.64603	2.61065	2.61065	2.61065	2.64414	2.61065	2.61065	2.61065	2.61065	2.61065	2.66459	2.65753	2.61065	2.61065	2.61065	2.61065	2.61065	2.61065	2.61065
RP2	5.85201	4.91954	5.34229	6.06016	5.7532	5.08562	3.67615	4.70873	5.22048	5.10883	5.18573	5.02141	5.04244	5.50134	5.45313	6.10997	5.75699	5.59133	5.45451	4.93682	4.40289	6.52174	4.96063	4.7155	5.08428	5.14408	5.03816	5.25415	3.72905	5.37598	5.31848	5.13608	3.46776	5.52709	5.10012	4.78909	4.63269	4.78326	5.6056	5.80219	4.39588	5.0813	3.44864	4.59452	4.59219	4.53627	5.26815	4.6675	5.23854
USP11	7.38861	6.5709	8.21795	6.99289	7.2165	6.99052	6.46666	6.5236	8.08912	7.00924	6.92535	7.1009	7.63668	7.21851	7.04951	7.87294	7.92178	6.2648	7.02034	7.71868	6.8377	7.26219	7.05367	6.6107	6.42807	6.66922	7.08284	7.68081	6.23482	8.5067	6.94284	6.21602	4.83254	7.5104	6.62374	7.68544	7.26744	7.40648	7.10963	7.60764	7.13894	7.34119	5.96494	6.76221	6.38817	7.39933	7.05278	6.78105	6.68885
PCYT1B	3.96871	2.70415	3.06432	2.80148	2.71535	2.62176	3.35719	2.68842	4.95814	3.25558	2.81055	2.52237	2.70456	2.73123	2.84884	2.86828	3.91328	4.23887	2.88156	3.39122	2.68675	2.57615	3.33811	2.69186	2.5875	2.49964	3.15003	3.29487	2.50655	2.64932	3.31102	2.68345	2.62503	2.52736	2.64538	2.70998	3.11406	2.65855	2.59482	2.65623	2.71461	3.23685	2.89322	2.72062	2.53273	3.76892	2.64829	2.78361	3.32508
BRS3	2.75894	2.72731	2.87954	2.63405	2.59585	2.61016	2.85734	2.59585	2.6028	2.64003	2.62709	2.65044	2.59585	2.6437	2.6534	2.63381	2.59585	2.59585	2.64048	2.6263	2.65822	2.59585	2.60417	2.63387	2.61216	2.67015	2.61136	2.71302	2.61024	2.73359	2.63077	2.59585	2.59585	2.59585	2.63034	2.59585	2.60464	2.60543	2.59585	2.66396	2.59585	2.64544	2.59585	2.63436	2.59585	2.59585	2.64641	2.60443	2.65731
VGLL1	3.14641	2.68042	2.62688	2.57669	2.57669	2.57669	2.81075	2.57669	2.57669	2.63081	2.57669	2.57669	2.57669	2.57669	2.61374	2.57669	2.57669	2.57669	2.57669	2.57669	2.57669	2.57669	2.57669	2.60191	2.57669	2.57669	2.57669	2.61606	2.57669	3.01524	2.63404	2.57669	2.57669	2.57669	2.57669	2.57669	2.57669	2.57669	2.57669	2.57669	2.57669	2.57669	2.689	2.57669	2.57669	2.57669	2.57669	2.57669	2.57669
TIMP1	13.0367	12.6028	10.2015	10.4914	11.0661	12.0054	11.5593	11.3416	10.6223	10.7014	12.1071	11.8659	10.6195	11.836	12.2435	11.5666	12.4852	10.9677	10.9927	11.6924	10.9359	12.0753	10.0045	9.48056	11.134	11.7297	9.20145	10.9571	11.4492	10.4907	11.8892	12.6077	10.7723	12.3251	9.64342	12.3888	11.4912	12.2463	10.6318	10.8778	11.0073	12.1822	9.01875	12.6317	9.37076	12.5106	11.8718	12.447	11.2608
KLHL4	2.89404	2.77345	3.72622	2.61433	2.57625	2.88602	2.60421	4.65107	4.93762	2.87561	2.68561	2.73462	4.22891	2.8015	3.62828	2.82562	2.95008	3.24768	4.79758	2.80522	2.55646	2.69237	2.62435	2.54704	2.81869	2.57438	2.60462	3.87142	2.49345	2.60604	2.79124	2.67335	3.16855	3.11816	2.79855	2.74486	4.16632	2.65828	5.69633	2.68631	2.57551	2.6633	2.52635	2.71484	2.60726	2.63245	2.75889	3.30879	4.9745
PCDH11X	4.08507	2.73185	3.23247	2.71833	2.57545	2.62415	3.20237	2.62113	4.22077	3.86001	3.63953	2.86664	3.32702	2.58103	2.64547	2.75311	3.40025	2.56225	2.75603	2.80733	2.60276	2.55567	2.5352	3.07541	2.72671	2.54116	2.83903	4.13191	2.61065	2.85557	2.90945	2.58393	2.53089	2.86731	2.55034	2.53089	2.64012	2.54306	2.64403	2.70519	2.61426	2.76899	2.64687	2.79421	2.51784	2.63716	2.59837	2.81984	2.89074
PIN4	5.819	5.51115	4.62091	6.59056	5.36971	5.40717	4.76171	4.27841	4.92542	5.59987	5.30014	4.50717	4.90557	3.73926	5.58048	5.95853	3.79775	5.8284	5.76626	6.0916	4.65357	5.6197	5.96447	6.64782	6.07547	6.51361	5.28967	5.09222	6.13978	5.69399	5.58974	5.65589	4.255	6.26788	6.68792	5.92631	6.82732	6.09403	5.68047	5.49586	5.30092	5.22904	5.75443	6.57338	5.43235	6.07678	5.86717	5.74138	6.12419
PORCN	6.42576	4.65386	4.94813	5.11868	6.17288	5.93551	4.63302	4.90732	4.73754	4.93866	5.41672	5.9364	4.71242	5.27693	5.88736	5.73418	6.42351	5.4838	4.77513	6.11448	5.2144	5.56977	4.69202	5.69456	5.09338	5.92409	5.05892	5.43898	4.7474	5.70072	6.29217	6.31645	3.68573	7.60497	4.68841	5.04799	5.60052	6.68272	5.02463	5.40936	5.93256	5.38167	4.92924	5.04746	4.2649	5.96065	5.67814	4.96991	5.2312
MAGED2	7.02701	7.23817	8.04179	8.02474	8.33722	7.5209	6.84992	7.54708	8.30788	8.34262	8.35806	8.0144	7.66788	9.62538	8.23864	8.08004	8.38784	7.29389	7.5651	8.2828	7.63063	8.80824	7.56202	7.24235	7.76617	7.96273	7.58346	8.50959	7.94854	7.62817	7.68022	7.76813	5.8339	6.919	7.60467	8.32061	7.62803	8.13986	8.10795	8.27979	7.92369	8.70429	5.95417	8.15356	6.96579	7.95846	8.02374	7.6712	7.80421
RBM3	7.56436	7.39911	7.6094	6.83361	9.24534	7.81386	6.56057	6.39143	7.45255	7.59638	8.3948	7.19061	7.78662	7.74552	8.8748	8.47081	7.99701	7.84715	8.30525	8.70483	7.8205	8.9539	7.71507	7.59946	7.98714	7.60939	7.93893	7.31038	7.72505	7.8821	7.39881	8.24961	5.68602	6.69068	7.88335	7.18574	6.83261	8.15435	7.55567	7.79622	8.00217	7.87953	7.17775	7.40632	7.58152	7.58256	7.77281	7.07827	7.06421
SYTL4	5.50426	4.40386	4.95832	3.17965	4.58578	3.56412	4.76911	4.89772	4.43613	4.47642	4.1479	3.90774	4.46437	3.92083	4.57601	4.46453	4.05003	4.98881	5.37349	5.54682	3.37947	5.41547	3.87327	3.54303	4.4975	3.86481	4.93946	5.23471	3.96992	2.9231	5.14991	5.47487	3.11429	3.25209	3.62787	5.03848	5.15828	4.42843	5.35284	3.7807	3.51005	4.16616	3.07881	4.98168	4.18814	4.91355	4.48518	4.96001	5.17274
DRP2	2.74976	2.70116	3.13176	2.70637	2.59319	2.61589	2.86782	2.94803	3.27203	4.00239	3.28068	2.79724	2.6912	2.89988	3.13393	2.79991	2.66237	2.65614	3.52374	2.96908	2.70388	2.75112	2.68652	2.63414	2.64204	2.59291	2.60649	3.48161	2.5697	2.59039	2.64377	2.85507	2.77827	2.79026	2.70235	2.57988	3.27996	2.62529	3.53974	2.63419	2.58296	2.76634	2.57684	3.08882	2.61422	2.89107	2.79295	2.61879	2.64618
TAF7L	4.69374	3.5377	3.90039	2.60791	2.64392	2.54083	2.86393	3.25996	2.89262	3.16822	3.9506	2.99071	2.73741	2.59203	3.28288	3.13582	2.75762	3.26562	3.00571	2.86078	3.01992	3.11022	2.82619	2.63589	3.40549	2.62147	2.55884	3.19439	2.73077	2.54158	2.77483	2.65585	2.55348	2.6615	3.22252	2.86503	2.75988	2.59494	2.49688	2.67723	2.6829	3.00027	2.59427	2.79631	2.68352	2.53578	2.69447	3.20196	2.82032
ARMCX3	5.7115	5.86056	6.48134	7.21944	6.2541	6.78351	4.60511	5.79683	6.41405	6.80107	6.61655	6.32862	6.30312	6.32535	6.7453	6.78928	5.73234	6.80342	6.51056	6.70456	5.58824	7.89494	6.51478	6.59917	6.09135	6.13211	5.89999	6.6477	5.2152	6.90677	6.07368	6.23983	4.17873	5.48329	6.6822	5.5352	5.86591	6.09131	7.54032	7.26143	5.91995	6.30368	4.46047	6.5614	5.9434	5.69288	6.34739	5.85263	6.68514
CRISPLD2	6.9489	4.62599	5.86177	5.08589	4.81643	6.58094	6.31639	5.85062	7.43768	8.42171	4.33793	6.33078	7.50627	5.2403	6.13955	5.61598	6.94893	6.58239	7.53007	5.64556	5.80693	3.98113	6.23468	3.94333	5.77703	6.05225	7.09302	5.87999	3.75541	5.45034	6.40198	5.20837	4.26984	3.32364	5.13405	7.14123	7.72536	5.27868	9.37209	7.1207	5.98404	6.10949	3.78331	4.69859	7.64049	5.79771	5.75194	5.71076	8.01788
CSPP1	3.61418	4.578	5.13286	3.61647	5.33217	4.37956	4.38354	4.33193	4.41493	5.48897	4.89687	4.19685	4.61556	3.9794	5.11837	4.94962	4.28894	4.53079	4.97694	5.77386	5.63194	4.43941	4.54096	4.83633	4.28393	4.04374	4.7765	6.03164	3.27081	4.4115	5.25577	3.96989	3.23018	3.61435	4.23326	3.61852	4.6533	4.80333	5.69017	4.4507	5.47078	4.19901	4.39564	4.89932	4.14186	4.32709	4.09241	3.56073	4.63784
TRIM35	4.22005	4.14881	5.31672	4.95447	4.88375	3.96206	3.60262	4.31515	4.3427	5.15107	4.52032	4.10278	4.30128	4.09168	4.1513	4.65746	4.39027	4.00788	4.62449	4.39712	3.50525	5.09695	3.94168	4.04703	4.18299	3.53339	4.59621	5.01013	3.8456	4.85659	4.29869	3.98324	3.15086	3.59441	4.73033	3.82528	4.75787	4.43261	4.26066	4.09161	4.04853	4.95216	3.5084	4.3144	4.31046	4.88077	4.38865	4.29721	4.67834
ZFAND1	6.27478	6.8653	6.57995	5.74216	7.43085	6.87409	5.13146	6.23828	6.52287	6.84569	7.13752	6.00531	6.04566	5.89884	6.79305	7.5754	6.27032	6.33134	6.43215	5.76891	6.32066	6.61584	5.65399	7.43057	6.46782	6.08961	7.09762	8.93561	6.53991	6.78117	7.54884	5.70628	4.15716	5.93931	7.2384	5.43026	5.72554	6.77769	7.58976	7.16874	6.01784	6.28818	5.5135	6.87518	6.60357	5.39465	5.6696	5.24039	6.60081
RP1	3.1014	2.75985	2.76213	2.55151	2.51197	4.29855	3.45885	4.4594	2.79936	2.49227	2.63301	3.079	2.5732	3.17292	2.64686	3.04435	3.41117	4.24029	3.83707	3.21646	3.02286	2.68171	2.61956	2.50344	2.80742	2.67557	2.61708	3.03018	2.48944	2.47285	4.57864	2.78436	2.47877	2.48698	2.77912	2.51988	2.7367	2.89897	3.88426	3.14484	2.58986	2.73838	2.50436	3.61213	2.48607	2.97906	2.67899	2.53103	2.77279
EYA1	5.41324	4.98019	5.23609	4.09145	4.67873	4.70252	3.7677	3.7776	3.16782	3.10075	5.96907	5.62727	5.87698	5.15376	6.15606	6.19043	6.47638	5.95457	5.71508	5.90067	4.88905	2.56665	4.55847	4.93529	4.48881	4.60591	2.95184	6.34624	3.59496	4.07642	4.67531	4.80031	3.45144	4.56165	5.05356	5.12004	5.25066	5.31637	5.29471	5.75488	5.85215	5.33717	4.24747	4.58578	5.51229	5.26797	5.30721	4.14952	5.75719
LAPTM4B	7.71372	9.55212	10.0086	8.54686	9.80949	8.59149	6.04111	9.32239	9.69384	7.76821	8.92742	9.58054	7.32944	8.77076	9.96812	9.66537	9.77057	8.71516	8.48455	9.65776	9.12792	8.79581	8.92714	9.00564	8.73508	8.6757	7.70715	8.0978	8.06123	9.25387	9.75183	9.48933	6.75562	7.84263	10.195	8.46719	8.7483	9.53401	10.5139	9.13646	9.39458	9.2552	9.44722	8.9785	9.4691	8.8149	9.35543	8.33102	8.6551
UBE2W	6.08517	6.15235	5.76477	5.49677	6.38099	5.30683	4.86057	5.31746	6.05174	5.50477	6.11732	5.58533	5.14107	5.18935	5.83184	6.47331	5.46188	6.06313	5.78066	5.58459	5.24313	6.20873	5.81097	5.51085	5.32691	5.24906	5.78899	7.09504	4.9075	5.89139	6.30044	5.61962	3.80326	4.85932	6.51596	5.13487	5.05023	5.17556	6.63889	6.31113	5.06435	5.18625	4.41868	5.70787	5.38488	4.61531	5.42667	5.04499	5.80327
PLAT	5.97251	5.3605	5.446	3.7328	4.2184	3.94283	4.67535	4.98219	4.78366	3.97011	5.38399	5.94071	5.34706	6.52414	6.90791	6.12052	6.23204	3.34957	5.42239	7.22398	5.39793	9.20891	5.47207	3.26253	5.99416	4.43294	4.19388	6.86763	5.48461	6.16271	6.59817	5.44616	4.77238	4.88586	5.2229	6.54796	4.33341	6.2089	5.06802	4.63574	5.12724	5.9983	3.34125	7.66621	4.03587	5.38548	6.47818	4.34148	3.69639
STK3	6.77276	6.56062	6.44767	5.66684	6.63125	6.38977	5.98795	5.87549	6.51785	6.54764	6.72323	6.51726	6.12977	6.14504	7.61818	7.08961	6.27587	6.05099	6.31883	6.83648	5.56348	6.24266	6.11915	6.52957	5.94049	6.84345	6.31674	6.51636	5.21716	6.53525	6.93014	5.9001	3.9761	5.57278	7.3393	5.32813	5.60303	6.46184	7.86554	6.89424	6.20886	6.10703	5.12491	6.89689	6.09165	5.86224	5.96862	5.25588	6.24415
SH2D4A	7.7669	3.9051	5.11973	4.15162	5.84108	4.52244	5.92402	4.41625	5.0526	5.60402	4.9659	5.09701	4.09916	3.59911	4.1087	4.18072	4.69352	4.99485	4.96764	4.02517	3.67133	4.70672	4.14837	5.59765	4.15136	2.62981	4.83168	4.38542	4.34937	5.84766	4.64426	3.82147	3.34284	4.23224	2.5077	3.17375	4.77447	4.13139	5.74567	4.61851	4.19702	4.64982	4.57044	4.76385	5.14964	4.79859	4.31604	4.73157	3.8553
GSR	7.03597	6.21514	7.0263	6.91626	7.56195	5.5926	5.0641	5.05133	5.93562	5.53686	7.20568	5.84824	5.82132	6.19563	6.33264	7.31289	7.14011	5.88159	6.7358	6.83175	5.44826	6.87417	5.36451	6.04874	5.65197	5.37524	5.15709	6.07344	5.31642	7.05356	6.3099	6.10841	4.00548	6.32528	6.5714	4.84639	6.24467	5.8937	6.21154	5.83703	5.93388	6.67097	5.75902	5.94949	6.72424	7.25917	7.06691	6.46708	7.05798
RETN	2.49735	2.96537	2.66566	3.07293	2.78157	2.59185	3.17067	3.18337	2.6005	2.49735	2.49735	2.92265	3.28265	4.11449	2.49735	2.79474	2.49735	2.49735	2.63066	2.49735	4.19199	2.6892	3.36268	2.55792	3.14954	4.48474	3.75991	2.49735	2.67156	2.49735	2.69587	3.13121	2.69436	4.66916	2.56607	3.12552	2.85598	2.49735	2.49735	2.49735	2.49735	3.31103	2.49735	2.9182	2.49735	2.67154	2.80256	2.49735	2.49735
ZNF419	5.35422	4.20376	5.21311	4.54542	4.71058	3.9076	5.07857	4.344	5.54087	5.17938	5.30058	4.78358	5.32703	4.16871	4.75151	4.91565	4.20417	4.34571	5.40769	4.83246	4.13708	4.04933	4.67998	4.51465	4.81888	3.72708	4.3501	5.80475	4.03325	4.69776	4.78593	4.42169	3.16159	4.05356	4.69788	4.54655	4.97459	4.46294	4.85583	4.74904	4.46941	5.32809	3.82269	4.3438	3.74468	4.37847	4.38649	4.23795	4.60648
AURKC	2.96209	3.56957	3.28448	3.41653	3.19616	2.96062	4.69585	2.8643	5.71549	2.74218	4.10422	3.59084	3.53172	2.95001	3.80409	3.66746	2.7298	3.32812	3.79167	4.31585	4.99615	3.60876	3.36298	3.01315	4.0646	3.0975	3.0023	3.57654	5.44749	2.58171	3.14418	3.61969	2.55579	3.86095	4.45546	3.20936	3.21723	3.7917	3.25781	2.89078	4.12783	3.67944	2.56541	3.43581	2.64048	5.03199	3.27079	3.45384	4.54412
APLP1	6.56803	4.77009	6.91998	6.49557	4.81972	4.76018	5.63552	5.92798	6.24958	4.07151	4.42732	4.91035	5.77774	5.67273	7.15104	5.78412	4.84709	6.38118	4.70145	4.40344	5.74758	6.58316	4.90428	6.04955	6.32019	7.10505	5.82896	5.95795	4.20102	4.81196	6.75967	6.3474	3.41926	4.93176	3.34346	7.29323	5.24986	5.41423	3.02771	7.22105	6.30105	4.90415	5.06812	6.00364	5.65294	7.91473	6.39406	6.33332	5.74153
PIK3R2	6.91603	7.06664	7.88071	7.49816	6.93286	7.13787	6.69891	6.86176	8.28977	7.6404	6.21536	7.9035	7.28767	6.68891	6.85589	6.34788	7.26427	8.19611	6.83145	6.53275	6.77716	7.6025	6.79799	6.69043	6.17115	6.11282	6.00833	7.87733	6.43667	8.51682	7.23763	6.43834	5.48276	6.49564	7.14686	8.30687	7.9272	7.78447	7.53607	7.6262	8.20095	7.45207	6.37747	6.65981	7.70577	7.2907	6.90691	6.48173	7.5996
ENG	7.13803	7.58148	7.55481	8.09813	7.54513	7.51466	7.8533	7.37783	8.22002	6.69244	7.23982	8.9622	7.72133	9.2581	7.9644	8.53638	8.67085	7.50735	8.3138	8.33682	7.73038	7.97153	7.98052	6.15754	7.94405	7.44572	6.29881	7.94779	7.93938	7.69596	8.34389	8.39489	6.32772	7.14425	7.41338	8.73707	8.4949	9.5433	8.00677	7.80822	7.82464	8.49939	6.40485	8.16581	6.35432	8.40463	8.46027	7.43545	7.62659
UGT2B10	2.55584	2.55584	2.55584	2.55584	2.58427	2.55584	2.65502	2.59213	2.58365	2.66518	2.55584	2.55584	2.55584	2.55584	2.55584	2.55584	2.55584	2.55584	2.62405	2.55584	2.56174	2.55584	2.55584	2.58194	2.56697	2.55584	2.57697	2.57738	2.55584	2.65377	2.61745	2.55584	2.55584	2.65853	2.55584	2.55584	2.55584	2.55584	2.55584	2.55584	2.55584	2.55584	2.71341	2.59285	2.55584	2.55584	2.57015	2.55584	2.55584
IFNG	3.41079	3.03	2.83866	2.89588	2.71426	2.81507	3.31142	2.65613	2.72503	2.80889	2.77526	2.65613	3.99693	2.65613	2.65613	2.95822	2.69004	3.10332	2.77139	3.01544	2.70721	2.65613	2.65613	2.71271	3.10828	2.71235	2.73549	2.76722	2.69425	2.65613	2.65613	2.65613	2.72465	2.65613	2.65613	2.65613	2.69907	2.702	2.65613	2.72012	2.65613	2.65613	2.65613	2.65613	2.67616	2.67661	2.68123	2.72439	2.65613
C12orf57	8.55102	9.26285	9.83041	9.18526	9.83298	9.71511	9.22243	9.55703	9.58934	9.30999	9.42322	10.1668	10.1544	9.22713	10.38	9.03285	9.33651	8.56679	9.25701	9.46048	9.31822	8.6898	8.82432	9.18909	9.55788	10.1952	9.72599	9.37781	11.188	8.55819	9.86441	9.32691	8.73351	10.2047	9.92182	10.745	11.0914	9.47295	9.59681	10.6593	9.52376	10.9599	8.99946	10.1316	10.455	9.83472	9.85777	9.61663	9.58719
AICDA	6.4894	2.97383	3.41022	2.81296	3.32212	3.44063	4.37866	4.35888	2.97405	3.16957	5.8714	2.81843	3.01572	2.78287	2.83868	3.10048	2.74875	6.95946	3.04546	4.82675	4.1809	2.73861	2.50502	3.21266	2.59395	2.65679	2.83981	3.05588	2.66466	2.91858	2.90389	3.012	2.91947	2.53206	2.67405	2.50513	2.82417	2.57472	2.82115	2.64826	2.94505	2.57256	2.61942	2.87326	2.57317	2.56421	2.5176	2.56776	2.72654
HDDC2	7.43265	8.84728	7.79147	8.37893	8.40075	7.67895	7.21274	7.48777	8.0599	7.29175	7.86179	8.49425	7.31999	8.43282	8.11801	8.34029	7.45147	7.43727	7.89513	8.16972	7.30245	7.72056	8.04705	8.40963	7.62984	7.89706	7.68404	8.21529	7.94064	8.4147	7.48954	8.75933	5.93293	8.50363	9.07902	7.0305	7.33622	8.23204	7.73079	7.42114	7.60764	8.27991	8.8876	8.93519	8.00157	7.29073	7.92893	8.18338	7.52709
IMPG1	2.76562	2.93751	2.8351	2.53445	3.14271	2.71096	2.62157	2.7158	2.78587	2.65654	3.50679	2.79433	2.93149	2.95528	2.73405	3.3068	3.37831	2.64452	2.80247	3.24389	2.7868	3.00047	2.66112	2.70095	2.81742	2.54647	2.61783	3.56795	2.62247	2.67272	2.8381	2.53445	3.26411	2.55872	2.76716	2.54854	2.56964	2.6039	2.88651	2.59362	2.62752	2.6085	2.62637	2.78915	2.54369	2.67909	2.60844	2.59427	2.78223
BRD8	6.45134	5.73035	6.50405	5.56126	6.11407	6.26564	6.32207	5.47662	6.67505	6.42981	6.39537	5.64654	6.67134	5.34148	6.20742	7.03687	5.81529	5.56244	6.89036	6.4791	6.04328	5.27648	5.3891	5.96758	5.5129	5.55185	6.66538	6.87557	5.89153	6.27634	5.90694	5.80133	3.71992	5.9839	5.96578	5.23077	5.75004	5.71115	6.01667	6.08153	5.99274	6.03701	5.51577	5.51967	6.26686	6.12014	5.48612	5.58932	5.94396
GNAI2	8.72086	9.34268	9.54166	9.19716	8.87981	8.7839	8.93897	9.61472	9.6084	8.41256	8.84481	9.81243	9.63114	9.80616	9.19101	9.42919	9.81427	8.43566	9.40601	9.59953	9.37943	9.66072	9.01592	8.19113	9.46782	8.76018	7.86264	9.14098	9.30004	8.5834	9.10113	9.63984	8.22103	8.68602	9.62971	9.98796	9.98202	9.72274	9.14661	9.44413	9.28891	10.3184	8.00527	9.12837	8.79864	9.37475	9.82336	9.17701	9.02756
MRPL3	8.79708	7.71167	8.4538	8.86661	8.91461	8.36337	7.78122	7.79188	8.71384	7.57832	7.92669	7.8925	7.57519	7.60968	7.79715	8.06269	8.02125	7.71327	8.41435	7.79147	7.83802	8.90276	8.71143	8.40511	7.67233	7.29195	8.06041	7.99754	7.87919	8.04317	7.58357	8.52083	5.99415	8.24476	8.44456	8.23115	8.0351	7.79351	8.84476	8.80963	7.70806	8.22231	8.18711	8.00411	8.19536	7.87792	8.2716	8.07638	8.25916
CR2	4.72778	3.43164	3.30162	2.91412	2.62016	3.03877	4.23255	2.73977	2.84255	2.9774	2.7882	2.58147	3.49331	2.58555	3.34912	3.29961	2.95077	3.44682	3.25774	3.73379	2.80764	3.25104	2.77201	2.93	2.86812	2.57952	3.01205	3.24499	2.5192	2.73787	2.5241	2.61017	2.48696	2.52413	2.91995	2.48385	2.61576	2.56141	2.72628	3.08435	2.84818	2.79995	2.62835	3.00327	2.87165	2.61181	2.6769	3.09595	2.99691
RPN2	8.89597	9.7033	9.42358	9.3856	8.65208	7.61387	8.29561	8.35114	8.95665	8.47315	9.74254	9.28912	8.48443	9.42178	9.00413	9.6497	10.085	9.1063	8.92082	8.96962	8.76273	9.48041	8.48476	8.18935	9.41518	9.24951	7.04012	8.75759	9.5743	8.84773	9.07695	10.0336	6.79456	10.2042	8.31439	9.62703	9.69651	9.11921	9.14981	9.62392	9.0533	10.2082	8.85888	9.08722	8.67552	9.6207	9.81939	9.47138	9.2558
TGIF2	5.63199	6.5036	7.12384	5.80147	6.02353	4.62884	4.9217	5.47712	6.08668	5.37834	5.77436	5.82886	5.0698	5.67495	5.33618	6.17788	5.90189	5.18132	5.95292	5.705	5.09562	4.73619	5.68229	5.957	5.25608	5.08532	5.27804	6.78957	4.42947	6.3046	5.40216	5.45106	3.76235	5.27846	5.08944	5.66231	5.95864	6.24462	6.03	5.56344	4.76725	5.2078	6.00933	5.80819	5.44199	5.37042	5.47672	4.95162	5.5495
GNA13	6.40254	6.87783	7.42999	6.75918	6.90718	6.4796	4.75743	6.17131	6.68869	6.75125	7.12469	6.69402	5.84505	6.54454	6.7445	7.48503	7.19204	7.06608	6.79957	6.45084	6.01346	6.84665	6.14944	6.81311	6.02489	6.49321	6.33395	6.55871	5.46545	6.75637	6.20563	6.77178	4.54148	5.57791	7.31908	5.7	6.65811	5.71306	7.13632	6.70568	5.42507	6.49506	5.16097	6.51847	7.36466	5.85074	6.28277	6.51115	6.8845
MAGEB4	2.56695	2.56695	2.56695	2.56695	2.56695	2.57737	2.56695	2.56695	2.57731	2.56695	2.56695	2.56695	2.62929	2.56695	2.56695	2.56695	2.56695	2.56695	2.56695	2.56695	2.586	2.56695	2.56695	2.56695	2.56695	2.56695	2.56695	2.56695	2.56695	2.56695	2.56695	2.56695	2.56695	2.59132	2.56695	2.56695	2.56695	2.56695	2.56695	2.56695	2.56695	2.56695	2.56695	2.56695	2.56695	2.56695	2.58404	2.56695	2.58763
TEX11	3.19465	2.87674	2.57316	2.54117	2.98598	2.53207	2.9041	2.51673	2.55761	3.76912	4.29317	2.56061	2.91448	2.5204	2.5424	2.67303	2.53907	2.50914	2.62047	2.66804	3.05466	4.83729	2.50914	2.56962	2.56454	2.54229	2.59345	2.69315	4.19783	2.62937	2.63553	2.50914	2.58136	2.63881	3.07981	2.50914	2.55788	2.55039	2.97734	3.3412	2.57689	2.8454	2.56665	2.57625	2.51532	2.58179	2.77156	2.52325	2.54519
DUSP4	3.80525	4.99154	4.45575	3.47668	3.9598	3.34114	4.24701	3.83335	3.56309	3.12377	4.24403	4.18934	3.0092	3.97362	3.69766	4.79471	4.33946	3.3914	4.28511	4.25605	4.87483	5.04051	3.66751	2.83665	3.94853	4.07839	3.07882	5.4481	5.05705	3.90041	3.84576	5.01842	3.07602	3.77935	3.61771	3.76111	3.64794	3.62695	3.39872	3.3525	4.10324	4.93825	2.92699	5.30832	2.92351	4.80667	4.77541	4.48016	4.0432
ADRA1A	5.04255	2.78227	4.1251	5.44758	2.66357	2.76748	4.26359	2.65074	3.36351	3.96076	3.6992	3.00764	2.97159	3.25305	3.66709	4.66157	4.67732	2.77806	2.83446	3.55134	3.30999	2.68951	2.87659	3.67866	3.01664	3.20143	3.08956	4.00453	2.65078	3.47289	3.12641	3.30347	2.50312	2.76269	5.71586	2.84448	2.7998	3.25448	2.5	3.01202	3.61865	2.98391	3.90872	4.23205	3.42153	5.02081	4.35032	3.02327	2.92869
PPP3CC	5.50554	5.41658	6.5299	5.65472	6.56894	5.31119	5.44443	5.77619	5.45938	6.43948	6.93567	5.97223	5.62179	5.34822	5.22702	5.83963	6.7881	5.73036	5.92499	6.56263	4.4641	5.78134	4.97498	5.65411	5.25951	4.51138	6.02012	6.19293	5.44899	5.39623	5.8895	5.33708	4.20461	4.4085	5.42267	4.08318	6.12917	5.8153	5.63885	5.54793	5.04302	5.29921	4.74982	5.9691	5.32926	5.84002	5.49794	5.51362	5.82968
RNF170	6.27583	5.0367	5.61753	5.37604	5.73585	5.66054	5.01791	4.54526	4.8162	6.00914	5.71796	5.13727	5.52873	4.94083	4.4172	5.59915	4.62674	4.63718	5.35063	5.49905	5.03948	5.75385	4.48002	5.08122	4.57346	4.58775	5.68461	5.62959	3.92883	5.28058	4.59857	4.52172	3.28551	4.17798	4.91096	4.22801	4.76278	4.32449	5.09644	5.19856	4.53872	5.30448	3.91352	5.11512	4.60417	4.54117	4.95303	4.6463	5.64285
CRISPLD1	5.71912	5.44813	6.58687	6.04611	7.34403	7.43805	4.70576	6.32365	7.1141	10.0634	4.99521	6.14257	6.83326	5.32375	7.05134	6.53948	6.97664	6.72173	5.66772	4.43159	6.46821	3.02344	6.09622	4.19955	5.2762	5.28615	4.70353	7.2853	3.21779	6.73368	6.99666	3.94169	3.30691	4.16229	4.62201	6.56992	6.82114	6.07224	8.33499	7.11242	7.37156	5.69495	4.37344	6.75348	6.47751	2.97986	6.0354	6.07838	6.93451
LRAT	4.70344	2.95802	4.72221	2.54084	2.99796	2.94506	3.91364	3.41897	2.65315	3.67381	4.0926	2.5858	3.03497	2.4801	2.8265	2.5469	2.61086	5.75071	2.84861	2.96075	4.31205	2.66828	3.15423	2.58854	2.93003	2.67707	3.58485	2.83167	2.50866	2.87349	2.46781	2.65439	2.49262	2.51235	2.52051	2.48327	2.57821	2.5413	3.02753	2.57853	2.68347	2.53109	2.57047	2.60662	2.51829	2.51643	2.48951	2.96374	2.52672
ZNF549	4.1154	3.75864	4.71671	4.2278	4.38685	3.596	3.79881	3.74309	4.91762	4.50087	4.41452	4.79542	4.56315	3.80315	4.11815	4.70781	4.20303	3.72886	4.64173	4.41072	4.277	3.53948	4.06685	3.98533	4.15211	3.25135	3.59708	5.18232	3.48554	4.01703	4.27702	3.75017	2.88391	3.25369	4.49283	3.77521	4.21786	3.77181	4.5961	4.41562	3.90723	4.73344	3.21065	3.98702	3.58712	3.82909	4.05142	3.76576	4.10809
ZNF211	3.85288	4.86876	5.34687	4.16385	4.86627	3.83899	4.53245	4.67222	5.84304	5.91526	5.47987	5.01693	5.82494	4.51175	5.67117	5.28838	4.99612	4.02093	5.6627	5.79508	4.85578	4.0383	4.51888	4.90946	4.80809	3.80074	4.82042	6.14692	3.89775	5.03498	5.27557	4.61756	3.11936	3.7063	5.40776	4.61792	5.05648	4.56118	4.78997	4.93995	4.56682	5.38188	3.52155	5.04218	4.47725	4.5097	4.52716	4.28241	4.61781
XPNPEP2	3.21405	2.64339	3.18309	6.41463	3.36088	6.71329	2.68956	3.36714	3.29385	5.91022	2.67721	4.11838	3.7383	2.77536	3.13514	3.14235	3.07671	7.41458	4.00039	3.82404	3.9032	2.77147	3.59802	2.61866	2.70325	2.80388	3.45321	4.16003	2.61093	3.70208	2.66807	2.71493	3.02461	3.08931	2.73569	2.80575	2.96206	2.80703	2.76762	7.0426	5.30984	2.9614	2.65699	2.78374	3.66892	3.65242	4.50294	3.52636	4.98781
OCRL	4.44489	5.09067	6.0898	6.04826	5.87483	5.65516	4.20754	5.80461	6.24695	5.95156	6.1186	6.1136	5.57438	5.91591	5.63734	5.54538	5.3014	6.61751	5.83751	5.75857	4.79833	5.94242	5.7533	5.61064	4.88346	4.76036	5.45103	6.10865	4.63832	6.32767	5.06586	5.39252	3.62963	4.96496	6.59982	5.66399	5.62386	5.62266	6.72136	6.01418	4.88117	5.91755	4.68668	5.83686	5.45434	5.25511	5.66398	4.85084	5.71056
KIAA1191	6.95006	6.95267	6.79797	6.74623	7.15683	7.475	6.48482	6.61704	7.36616	7.92889	8.45487	7.14261	6.87478	6.66147	7.18077	6.95332	7.34414	7.30808	7.15381	7.30616	6.76669	6.66502	6.44293	7.03487	6.46149	7.1467	7.03914	7.23096	6.54544	7.8213	6.8431	6.64971	5.35257	6.80911	7.0269	6.3521	7.1845	7.18525	7.06884	7.07635	6.75897	7.23693	5.94146	6.96759	7.33691	6.47182	6.51647	6.13945	6.36379
RPL5	11.2146	11.907	11.0717	11.5496	12.3331	12.0643	11.064	10.5513	11.2324	10.5865	11.324	11.3358	10.1427	10.9593	11.6414	11.9475	10.6681	11.116	11.2054	10.6062	11.8293	10.9758	11.7737	12.5961	11.1213	11.4619	11.5428	11.2523	12.4522	12.5019	11.24	11.4643	9.44929	11.794	11.3362	12.2713	11.2091	11.7297	11.9811	11.3946	11.4646	11.6328	12.5224	12.0772	12.2771	11.4025	11.1957	11.8835	11.9336
NUDT10	2.95287	2.69426	5.68078	2.99148	2.52087	2.6222	2.99233	2.59877	3.04751	2.7706	2.54671	2.42548	3.82634	2.497	3.47695	3.33628	2.7173	2.74327	2.61864	4.59065	4.34912	4.08032	4.2734	2.42548	3.87433	2.5039	3.14155	4.06243	2.48872	2.49389	3.22129	4.13215	2.72611	2.56808	2.64637	2.6892	2.54421	2.52292	2.58669	3.09793	2.49018	3.2865	2.44762	2.51062	2.51878	2.53241	2.61094	3.3077	2.68288
PRDX4	9.53971	9.10082	9.29796	10.275	10.4069	9.84573	8.47547	9.6014	9.66806	9.49378	9.70117	10.2081	8.43176	10.0486	9.96166	8.73095	11.3774	10.6242	10.1956	9.52479	10.1737	10.1693	9.44088	9.73868	9.07232	9.0818	8.75183	8.5552	9.51714	9.67847	10.0996	10.2167	7.7863	10.8181	9.51598	8.49875	9.81654	10.0128	9.83535	10.095	9.54834	10.0679	8.65582	9.72249	9.78303	10.6578	10.7164	9.96255	9.92996
IL13RA2	2.41407	5.73096	2.89233	3.25414	2.73114	2.9922	2.88213	3.58696	6.89442	2.63867	2.68539	3.44963	2.51923	3.64671	2.74627	4.07864	4.65993	8.99443	3.55483	3.34599	2.6111	8.37837	3.036	2.44902	3.77334	4.20127	2.66468	2.91198	3.0982	7.55013	3.56343	2.52861	2.97706	4.19251	7.08817	3.33953	5.59652	4.20907	3.38244	5.67116	4.05772	3.61281	2.44426	3.80187	3.10825	3.31331	4.23754	3.33784	3.02202
PLP1	2.76913	3.05346	3.0939	2.95606	2.69549	3.04097	3.2295	3.27963	5.07794	3.60504	2.81464	2.73197	2.69549	2.77455	3.27958	3.00271	2.9132	3.23524	3.30979	3.09176	2.84848	2.82275	3.85672	2.79086	2.74965	2.72599	3.24085	3.08062	2.7017	2.69549	3.13867	2.78391	2.9012	2.69549	2.83814	2.69549	2.75035	2.69549	3.68623	2.69549	3.12128	2.77165	2.73223	3.10171	2.69549	2.9645	2.89135	2.90246	2.84204
MAGEA9	2.63164	2.63163	2.6317	2.63162	2.63162	2.63162	2.63164	2.63163	2.6453	2.63221	2.63164	2.63384	2.63162	2.63171	5.04547	6.56377	2.63162	2.63162	2.63171	2.63162	2.6422	2.63163	2.63162	2.63162	2.63162	2.63162	2.63163	2.63177	2.63307	2.63162	2.63162	2.63162	2.63162	2.6329	4.46208	2.63162	2.63162	2.63162	2.63162	2.63263	2.63162	2.6346	2.63162	2.63162	2.63162	2.63162	2.63257	2.63162	2.63162
ATXN3L	2.56658	2.56658	2.56658	2.56658	2.56658	2.56658	2.69694	2.56658	2.56658	2.56658	2.56658	2.61986	2.56658	2.64901	2.56658	2.56658	2.58242	2.56658	2.56658	2.56658	2.56658	2.56658	2.56658	2.56658	2.56658	2.59208	2.56658	2.56658	2.56658	2.56658	2.56658	2.56658	2.56658	2.56658	2.56658	2.56658	2.56658	2.56658	2.56658	2.56658	2.57812	2.56658	2.56658	2.56658	2.56658	2.56658	2.56658	2.56658	2.60711
RAB9A	5.73367	5.59467	5.7413	6.79614	6.72916	7.17779	5.28763	5.57663	6.41344	6.68934	7.06374	6.61489	6.4349	6.18949	6.48575	6.06949	7.79189	6.51038	6.8979	6.38467	5.25932	6.62869	6.03234	6.03516	5.65977	5.92529	6.77623	6.44871	5.13298	7.29375	6.51769	6.12659	4.52242	7.08325	5.65474	5.53775	7.01989	6.53824	7.15155	6.92618	5.9991	6.32169	5.6744	5.88878	5.75731	6.56998	6.23406	5.65027	6.39612
RAP2C	4.92612	5.86152	6.92211	6.88123	5.75412	5.99188	4.6088	5.09538	6.51713	6.66357	6.31408	6.53383	5.73595	5.86224	6.45213	5.97868	5.26713	6.60249	6.02126	6.34629	5.5586	6.97209	5.72579	5.14635	5.65933	5.28452	5.30453	6.44782	4.66819	6.75811	5.76375	5.70288	4.03388	5.00851	6.81706	6.45586	5.5796	6.26081	6.98154	6.21357	5.5869	6.53166	4.24954	6.70297	5.39224	5.17573	5.34673	5.53504	5.82282
WFDC3	4.14778	4.51202	3.40532	3.59957	2.87943	6.8662	4.60536	3.07357	2.87946	3.98751	3.16448	3.02332	3.63655	3.07057	3.70964	3.00708	2.86986	4.99415	2.88598	4.14277	3.09555	2.80154	3.41694	3.24536	3.27155	4.35357	3.00178	3.36462	3.15098	3.19372	3.98025	4.48372	2.75285	3.0528	3.16134	3.05116	6.2373	3.6284	3.89669	3.44864	3.45225	3.46104	2.57282	4.50527	2.72465	4.56687	3.02622	3.77772	4.19931
PREX1	4.32321	6.14588	6.21847	4.79529	4.0424	5.37794	6.28977	4.57124	5.4315	6.05118	7.6057	6.71199	5.7293	5.82745	5.37523	6.84632	6.36577	3.28354	5.14837	6.57356	5.98513	6.14839	5.29468	6.59324	6.28035	5.41838	4.91078	6.63124	6.93398	6.45329	6.19568	5.24921	3.80035	5.14292	6.86384	5.73385	4.24804	6.64563	4.89571	5.70366	5.87647	6.77414	5.27685	6.19771	4.0497	6.05695	5.85638	5.68023	5.72648
KCNS1	2.7148	3.92114	2.79307	2.74839	5.09512	4.7443	3.97454	3.03909	7.42172	6.98336	2.79296	2.95616	3.65969	3.07957	2.83315	2.7881	3.15371	5.96439	2.96323	2.80417	2.93948	2.71679	3.58797	3.89001	3.06833	2.68183	3.07951	2.9684	2.78708	2.67653	2.70153	2.91902	3.04016	2.73224	2.71596	3.02038	4.69035	2.74788	2.69503	3.29128	2.8879	2.77099	2.92339	2.67653	2.82918	2.76279	2.86317	4.49419	3.74228
SLC12A5	4.17577	5.87992	6.80542	2.79643	3.61756	4.1104	5.36221	4.40271	6.93442	3.54378	4.2399	5.24099	3.83747	5.20101	5.5413	6.24691	4.72085	3.62816	5.18658	4.78307	5.35007	4.29401	3.77322	2.64544	4.97487	4.14305	2.6533	4.77573	5.32761	2.41928	5.00874	4.73287	3.31511	4.61542	3.00728	7.20076	3.96927	4.13688	3.5244	3.3197	5.41512	4.84584	4.5514	6.15722	4.15147	4.19887	5.01608	6.12543	3.89005
SDC4	7.90883	8.8874	9.567	6.99166	8.29722	8.24791	8.29036	5.6188	8.91704	9.18781	7.64388	7.25248	7.83662	7.22116	7.73475	7.87594	8.09968	8.30821	7.19089	7.9308	7.6552	7.00304	6.94292	4.71632	7.30916	8.53392	6.46127	6.23314	7.14901	6.25793	7.46117	8.2236	5.63144	7.45194	7.25233	8.70126	7.75076	7.37244	7.74558	6.91393	6.89949	7.51353	6.14378	6.86374	8.23112	7.60839	7.71274	8.41784	7.71905
NCOA3	5.51601	5.91682	5.94218	5.90438	6.01161	6.14217	4.75438	4.78632	5.04533	6.40257	5.96581	5.64012	5.44365	5.07982	5.03171	6.43025	5.00608	5.26308	5.73473	5.41633	4.83372	5.76212	6.19898	4.41478	5.13669	5.04737	6.17464	6.01568	4.43757	6.80845	5.23973	4.7847	3.70284	3.89216	5.62737	4.23749	5.18106	5.31865	6.92347	5.64865	4.77832	5.57145	4.37898	4.81715	4.53133	4.9618	5.46416	4.44346	5.84444
PIGT	8.59985	9.53695	9.54323	8.48202	7.77685	8.51483	7.77157	7.78793	8.73448	8.40469	9.03552	9.60095	8.29103	8.95693	8.99569	8.86942	9.35084	7.84245	8.2703	8.38736	8.3684	8.81368	7.59623	7.21506	8.32514	8.06891	7.43424	8.58244	9.07612	6.92735	8.52938	8.47098	5.81752	9.28783	8.55814	8.53141	9.05097	8.99001	9.46236	8.69204	8.90497	9.67701	8.3697	8.63614	7.59643	9.64507	9.22163	8.49239	8.88578
MATN4	3.00411	3.23028	8.83922	3.46413	8.14477	9.10008	7.47916	4.75704	11.2729	10.6007	2.52267	4.42079	3.57392	2.84635	2.90053	2.71931	4.49195	4.97007	3.06426	2.79099	5.56651	2.54762	3.57117	7.05904	4.72811	2.55958	3.76959	3.17455	2.48399	2.83686	3.14989	2.41307	3.16249	5.07209	2.42993	4.43631	5.41174	3.5585	2.57723	3.2518	2.50854	2.76446	3.88811	2.85548	4.40269	2.62904	3.20419	6.15406	4.68273
NCOA5	6.38519	6.39507	6.91619	6.41583	6.38415	6.47858	4.56229	5.45626	5.70735	6.51735	5.79468	6.01124	5.81298	6.14962	6.29399	6.32124	6.41533	5.80415	6.3469	6.20758	5.83976	5.88621	6.03548	5.85202	5.6881	5.53312	5.85311	6.48051	5.42157	5.90543	5.85146	5.32356	4.02685	5.32664	5.9222	6.14	6.16628	6.52995	6.51001	6.34726	5.80231	6.27486	5.55266	5.88037	5.99291	6.27388	5.82284	5.50763	6.12254
VAPB	4.96869	5.53729	6.15418	5.85299	5.88715	6.46323	4.79882	4.67885	5.35597	5.81401	6.24024	5.73754	5.24478	5.6076	5.99489	6.20306	5.431	5.42761	5.70116	5.54853	5.16129	5.81776	5.56484	5.62974	5.51022	5.60343	5.46525	5.76676	4.9039	6.74131	5.80107	5.78265	3.63929	5.22894	5.71022	5.46667	6.06135	6.40808	6.8377	6.05219	5.74143	5.91818	5.76451	5.65048	6.60359	5.75637	5.37834	5.34262	5.85556
CHD6	4.46235	5.22771	5.75837	5.08813	4.69709	4.83034	4.12012	3.72975	4.60142	5.4116	5.28602	4.52387	4.68947	4.2592	4.83635	5.58829	4.70838	4.14685	4.88258	4.76594	4.60924	4.2714	5.05015	4.79027	5.036	4.70626	5.04446	5.52554	4.00128	4.75625	4.5232	3.94425	3.10446	4.25499	4.98138	4.06117	4.31645	4.619	5.44068	4.87225	4.78243	5.03968	3.53696	4.34974	3.86219	4.59861	4.52379	3.84163	4.87259
PLCG1	6.5659	7.49358	8.05721	6.85541	6.83398	6.80601	7.08852	6.47276	7.05596	8.07032	8.34447	7.46906	7.7343	7.3169	7.73302	7.71651	7.92392	6.19707	7.82353	8.14801	7.0205	6.72604	6.87242	6.78249	6.79388	6.67227	7.72145	8.40651	6.0809	7.63189	7.10683	6.57643	4.63293	6.44276	7.13855	6.74176	7.63625	7.39904	7.82105	7.21516	6.80279	7.09392	5.53931	6.7984	6.75904	7.8733	7.08701	6.42138	7.09574
GDAP1L1	4.11032	2.78702	3.52338	2.69973	2.56389	2.96159	3.69104	2.64097	2.73654	3.93551	2.71953	3.0415	2.7236	2.60597	2.59698	2.68391	2.5768	2.56389	2.78115	2.89719	2.91422	2.66706	2.60455	2.59279	2.58031	2.73856	3.10832	3.47341	2.56389	2.56389	2.6796	2.97656	2.58548	2.95331	2.69332	2.86743	2.69612	2.63616	2.75899	2.69489	2.93747	2.70565	2.75209	2.63772	2.63025	2.56389	2.61617	2.60481	2.71267
ZNFX1	5.84462	5.68739	6.15277	7.68484	6.77048	5.93319	5.29726	5.25424	5.22174	5.79931	5.78935	6.0575	6.05164	6.23681	5.54539	6.47172	5.56802	5.89497	5.87553	5.83881	5.56744	6.1404	5.49207	4.61784	5.84546	5.30815	5.40633	6.04846	5.79197	6.9089	5.69387	5.43791	4.45642	4.5112	5.30854	6.4532	5.94116	6.11042	6.40879	6.42804	6.10709	6.30633	4.62245	5.10073	4.62268	5.87719	6.11366	5.21497	6.24733
CSE1L	7.08908	7.19334	7.6876	7.38976	8.22131	7.33691	5.98416	6.27174	6.78593	6.48923	7.6947	6.90618	5.97225	7.29971	7.39187	8.09042	7.92217	6.54668	7.42188	6.77789	6.50131	7.18698	7.31033	7.77377	6.9074	6.97192	6.83563	7.43927	6.62514	8.97892	7.00594	7.48166	5.40332	7.94598	6.97246	7.59425	6.84729	7.6863	8.51959	7.54651	6.97	7.42557	8.62272	6.81837	7.53602	6.67332	7.10165	7.11529	7.15045
RAB22A	5.45583	6.09631	6.27423	5.95778	5.86329	6.07216	4.82483	4.99913	5.42915	5.85537	6.13819	5.68001	5.83998	5.41888	5.995	6.46685	5.68106	5.81162	6.146	5.76481	5.31796	6.30403	5.43243	4.81415	5.57504	5.47618	5.32741	6.07683	4.72138	6.03785	5.74949	5.74938	4.04285	5.23822	5.87175	5.33113	5.56679	5.48362	7.74744	6.25276	5.39445	5.89855	4.71654	5.27376	5.79458	4.93747	5.08602	5.31216	6.69684
SNAI1	6.72101	6.11399	6.40784	5.82157	6.75607	6.61334	6.2997	4.07917	6.99768	5.05096	6.25541	6.88822	5.41666	6.75703	5.45181	6.09907	6.63723	4.24508	5.95085	5.74073	5.59896	5.9827	6.80676	5.17287	5.61674	6.16094	5.61712	6.25548	5.68471	9.11149	6.18299	5.99141	3.73181	6.42649	4.04478	6.05298	5.60776	7.51252	5.44077	5.56575	6.55351	6.13529	4.20209	5.52847	4.70465	6.2216	6.42618	4.59744	4.83002
MOCS3	4.94105	4.27093	4.82859	4.44254	4.65504	4.17584	3.67072	3.22367	3.88909	4.0526	3.77521	3.73689	3.65739	3.60155	3.99926	4.48021	4.25961	3.44158	4.14287	3.76609	3.72441	4.12706	4.02967	3.7156	3.6243	3.57799	3.81308	4.56368	3.32436	5.15809	3.84689	3.53992	2.72822	3.67916	3.06014	4.3253	3.92985	4.14282	4.84314	4.06849	3.84956	4.09689	3.68619	3.60076	3.36679	3.64162	3.71752	3.58632	3.86944
STX16	5.68638	6.08381	6.35293	6.11841	6.59384	6.29491	5.64703	5.0591	5.87707	6.34581	6.70544	5.87994	6.32686	5.78863	6.89274	7.02309	5.76474	5.35361	6.81537	6.60224	6.83237	5.53547	5.75222	5.91935	5.77711	5.83863	6.05637	7.05733	4.79826	6.43922	6.39231	5.48002	3.74509	5.82358	5.66888	5.46844	5.82317	6.17067	7.0501	6.01224	5.77805	6.12976	5.0603	5.9716	5.3723	5.51972	5.24155	5.25992	6.08031
PPP4R1L	3.9615	4.45924	5.34535	4.00242	3.88723	5.66386	4.08624	3.81303	4.09159	4.7527	4.91268	3.95306	4.68043	4.1599	3.22055	4.74512	4.00689	3.72947	4.8938	4.39184	3.91826	4.52105	4.06181	4.18225	4.16202	4.18274	4.80879	4.64082	3.87251	4.26806	4.11728	4.44123	3.02613	3.38655	3.92266	3.59323	3.99062	4.62804	5.06832	4.21182	3.8389	4.2977	3.58872	4.16406	4.01214	3.73428	3.46216	3.89524	4.20273
DDX27	5.36901	6.9305	6.53932	6.43486	6.80882	6.37707	5.73995	4.40348	5.43099	6.05067	6.42913	6.1664	5.52395	5.94236	6.17088	7.2754	5.88276	5.97152	6.14001	6.11987	5.73331	6.58039	6.164	6.17206	5.80773	6.07835	5.89597	6.71941	6.23217	8.12631	6.08532	6.05659	3.78265	6.10982	5.92426	6.2622	6.66997	7.06807	7.26536	6.1405	7.01125	6.81662	6.72431	5.87724	5.61854	6.29046	6.33918	5.47286	5.9807
KCNK15	2.86192	3.5221	3.72854	2.77384	3.03957	4.59644	3.56157	2.46604	2.91803	3.86002	2.87758	3.02401	2.48653	2.51601	2.69765	3.1545	2.60544	2.49431	3.39704	2.86968	2.71359	2.85082	3.25204	2.78991	2.85587	3.39548	2.96073	2.50924	2.69534	2.86068	2.86325	2.81162	2.59245	2.87617	2.47663	2.57166	2.70345	2.58	2.60592	2.77098	3.17633	3.59338	2.87451	2.9089	2.99261	2.87393	2.54259	2.96243	2.8734
PCK1	3.06042	2.65221	2.79295	2.71129	2.70255	2.6735	2.76385	2.6046	2.66887	2.62999	2.60444	2.607	2.61641	2.57596	2.58586	2.61193	2.58715	2.60438	3.10718	2.65537	2.66222	2.59312	2.70826	2.58903	2.58321	2.58843	3.4307	2.66759	2.57979	2.66607	2.63637	2.58202	2.58499	3.13788	2.62164	2.61748	2.60507	2.59718	2.59402	2.58634	2.60883	2.59256	2.59681	2.63057	2.60811	2.59253	2.59581	2.58009	2.61786
ZBP1	4.82934	4.43604	4.32491	5.24437	4.45079	3.16352	5.14063	3.14456	4.53751	4.67024	3.96563	3.67491	4.45139	3.67795	4.03138	4.91261	2.76028	2.93915	4.30623	4.67895	3.38074	3.18426	2.73932	3.06887	3.64299	2.91705	3.64638	4.68263	2.76316	3.49358	3.91603	3.23713	2.9063	2.64035	3.00793	2.5569	3.46171	3.96634	2.61471	4.31678	3.95371	3.17472	3.01855	3.8894	3.10686	3.28045	3.2164	2.78886	3.91081
NEURL2	3.50525	4.5439	4.58465	2.79711	3.41861	4.31649	4.05302	3.23623	3.55946	3.52697	4.98761	3.36929	3.93662	4.2135	4.92131	4.77744	4.56217	2.86459	4.77171	5.04778	4.69473	2.95083	4.53007	4.94134	4.86498	4.30117	4.15361	5.02916	4.80723	2.93109	4.90302	4.71446	2.732	3.46476	4.28052	3.91777	3.50805	5.26849	4.25164	3.82726	5.62896	4.61175	4.9342	4.77662	3.6958	4.59154	3.3191	3.33027	3.89815
MAGEA10	4.92634	6.08581	2.89599	2.47608	2.76714	2.69348	3.8229	5.17966	5.96876	3.00879	2.79526	5.30218	3.18442	4.60701	7.09607	6.59771	2.52224	2.72565	3.15373	3.30485	4.2969	2.56617	2.56637	2.91165	3.20699	5.223	2.74115	3.23059	2.74648	2.71597	2.80291	2.81592	2.51064	4.97117	7.91506	6.84065	2.68811	2.5069	2.64885	3.52615	3.86396	4.39909	2.61957	2.83368	2.52127	2.6282	4.25765	2.62609	2.88527
IQSEC2	6.29808	5.57967	5.41953	5.49112	5.36753	6.21453	6.02253	4.92976	5.34022	5.43903	5.728	6.26093	6.07741	7.71549	5.63221	5.5979	6.25289	5.06695	5.38844	6.58707	5.79658	6.49756	4.67249	4.16234	5.53794	4.84909	5.01924	6.04992	5.84536	4.97862	5.8887	5.83336	3.81565	6.53732	5.78149	5.64059	4.88217	5.35522	5.02975	5.8266	5.28795	6.32457	3.56533	5.99237	3.66835	5.63115	6.1743	5.80205	5.37699
POF1B	4.09087	2.76552	3.06919	2.73786	2.69653	2.69254	3.54165	2.76819	3.14598	2.87291	2.73631	2.70403	2.6906	2.70078	2.76326	2.79443	2.76637	2.77941	3.07045	2.87185	2.7404	2.71333	2.72865	2.76631	2.66594	2.75097	2.92574	2.90554	2.71281	2.67909	2.80917	2.73803	2.67461	2.64199	2.71931	2.7831	2.7832	2.74699	2.94348	2.70627	2.69238	2.67245	2.67584	2.76955	2.63777	2.66465	2.73634	2.69048	2.75873
NDP	5.02526	3.63425	4.23741	3.76016	4.48121	3.376	4.60364	2.8682	3.15047	3.27798	5.10312	6.11324	3.69964	3.52253	6.20755	3.56669	4.37324	3.07166	3.11516	5.63957	3.55193	7.15908	3.47987	2.75692	3.72176	4.74499	3.26167	4.06342	3.96542	4.51397	5.1488	6.18009	3.19779	4.37648	3.05487	4.39425	3.00309	3.46149	3.02435	3.74181	4.16878	4.24463	3.23381	4.37099	3.12953	4.02038	4.12892	3.76132	3.41317
NDUFA1	7.37715	8.50871	7.34301	9.4488	8.46507	9.05495	8.44181	7.73941	8.29153	8.36942	9.15897	7.53493	7.74512	8.10158	8.9955	8.6352	6.65691	9.41021	8.45387	8.8153	7.9516	9.3337	9.17946	9.75959	9.19524	9.6814	8.9154	8.21319	9.7743	9.1991	8.7066	9.90223	7.60088	10.3879	9.5207	9.81521	9.66959	9.4256	9.12644	9.06149	9.25719	9.36074	9.56489	9.68019	8.83251	8.79979	8.94525	9.5948	8.78407
SRMS	2.64208	2.57484	2.75045	2.71711	2.65187	2.58321	2.59009	2.5631	3.70499	2.62047	2.5825	2.58492	2.55069	2.57055	2.57325	2.56661	2.56953	2.62733	2.64486	2.58634	2.93238	2.70978	2.61934	2.57369	2.59017	2.63511	2.55069	2.61532	2.55069	2.55069	2.55069	2.55069	2.61369	2.55069	2.72148	2.55069	2.55069	2.55069	2.55069	2.77344	2.55069	2.63589	2.55069	2.55069	2.56075	2.55069	2.57506	2.55069	2.5834
SLC2A4RG	7.29102	7.41498	7.52814	7.73689	6.60678	7.02869	6.68809	5.97401	6.56945	6.92026	6.50833	6.91011	7.30664	7.66359	7.43607	6.95525	6.49099	5.79908	6.99175	6.92958	7.75286	7.13919	6.93579	6.85043	7.01831	6.65885	6.52078	7.88016	6.45184	7.50108	6.68497	6.73045	5.08339	7.37462	7.71631	7.88493	7.40564	7.75145	7.12521	7.12689	7.16588	7.55539	6.52771	6.48889	6.49274	7.08096	7.33138	6.29525	6.69764
GRIA3	4.51136	2.61461	2.52021	2.46113	3.82333	3.57728	3.00004	3.42595	3.42255	4.22265	4.38376	2.57199	4.5316	2.73324	3.94579	4.70312	2.58945	6.17624	3.27132	3.39698	2.63198	2.74973	2.68102	2.58377	3.11327	2.49824	3.54903	4.14071	2.47357	3.11794	2.62556	3.24275	2.68505	4.76645	4.58068	4.62457	2.93993	2.63623	2.52244	3.06283	4.81835	3.42445	3.20649	3.42055	2.4726	4.40995	3.20463	2.57502	2.86597
THOC2	6.46937	6.35034	6.66552	6.6038	7.01993	6.52043	5.6736	5.71178	6.26899	6.67398	6.71611	5.99013	6.19776	5.85853	7.08312	6.20725	5.65304	6.79383	6.70014	6.99731	5.7686	6.70633	6.28341	7.07094	5.7364	5.53047	6.01866	6.68875	5.16515	7.77844	6.27053	5.79236	3.94597	5.75965	6.81217	5.71229	6.96027	6.60815	6.98608	6.82077	7.074	6.11025	7.09347	7.2459	6.26061	6.2492	6.12096	5.8019	6.68274
TGM3	3.1803	2.6326	4.41744	3.06809	2.94716	2.80553	3.31902	2.68874	2.87408	3.50836	2.81731	2.60304	2.78102	2.79021	2.62035	2.65742	2.61634	2.67137	2.64538	2.81179	2.84666	2.74501	2.96369	2.66005	2.65056	2.6822	2.94678	2.77544	2.60304	3.50847	2.83353	4.39152	2.6435	2.60304	2.67731	2.61956	2.66519	2.82614	2.63751	3.14581	2.71357	2.86658	2.65787	2.62443	3.03542	2.74047	2.77031	2.67476	2.85137
GNRH2	2.85785	2.71009	3.20167	2.75581	3.3047	2.62124	2.89324	2.63924	2.8011	3.5985	2.63016	2.97351	4.04918	2.79755	2.77697	2.58782	2.77539	2.53798	3.12932	3.38853	3.33443	3.21598	2.65692	2.76408	2.5904	2.78981	3.26011	3.83966	2.72325	2.53798	2.90343	2.53798	2.53798	2.98145	2.64785	2.74359	3.2893	2.70013	2.53798	2.9378	2.76582	2.53798	2.69136	2.53798	2.56203	3.40161	2.6039	2.53798	2.77046
DEFB126	2.7249	2.614	2.614	2.614	2.614	2.614	2.72366	2.614	2.614	2.614	2.68384	2.79645	2.80993	2.614	2.614	2.70904	2.67388	2.614	2.614	2.77407	2.72167	2.614	2.614	2.614	2.614	2.614	2.74292	2.614	2.614	2.614	2.78015	2.614	2.614	2.614	2.614	4.25939	2.614	2.614	2.614	2.614	3.44582	2.66532	2.614	2.614	2.614	2.614	2.614	2.614	2.614
FOXA2	2.76903	2.76929	4.07901	3.91892	2.76677	2.67335	4.42261	2.55556	2.74459	6.06268	2.65231	2.55895	2.7498	2.5485	3.35161	2.5485	2.69788	2.6425	2.56874	2.63763	2.92804	3.92088	2.56784	3.32838	2.78868	2.79296	4.35603	2.75537	2.55862	3.70816	2.62635	5.90834	2.56539	2.67249	2.55982	2.56734	2.5485	2.63158	2.5485	2.60315	2.57461	2.5485	3.18412	2.5485	2.65661	2.5485	2.561	4.11988	2.55962
PAX1	3.57557	2.59093	6.49457	3.24817	2.73746	5.30433	4.71981	2.9967	2.81103	3.37573	3.84734	2.54982	4.60882	2.54072	2.54311	2.8087	3.03065	4.31471	2.71479	2.98175	4.81466	2.55526	4.14618	2.56655	2.56451	2.52061	4.09627	2.61158	2.52663	4.38313	2.67502	2.64749	2.74157	2.50882	2.59939	2.58103	2.50882	2.61684	2.56175	2.70215	2.58732	2.91188	2.57121	2.7693	2.51484	2.67511	2.55359	2.54272	2.68471
CENPB	7.47379	7.50097	8.81579	7.81788	8.20648	7.08002	6.81915	7.15065	7.63476	7.54233	7.53403	8.81811	7.54617	8.07037	7.64471	8.11101	8.50446	7.26462	7.86742	7.78315	7.47049	8.70594	7.60904	7.94833	7.71762	7.7719	6.83509	7.93758	8.02755	6.66229	8.13082	7.01191	6.4887	7.55717	9.12213	8.3798	9.22172	8.749	8.07106	8.01358	8.14959	8.98351	7.08913	7.91804	7.97484	8.71049	8.7139	7.88025	8.19531
PSMF1	6.10819	7.88538	8.29267	8.60528	8.18353	7.84795	7.73752	6.98941	7.99694	8.04085	7.88432	8.26339	8.31203	7.71392	7.85497	8.61063	7.9478	7.10009	7.79798	8.18838	8.12146	8.60377	7.61541	7.07604	7.18917	7.76667	7.84549	8.02051	8.09429	7.07501	7.76986	8.28075	6.29833	7.40323	8.40578	8.50747	8.94847	8.68262	8.16645	8.07744	8.84104	9.309	7.66642	7.55482	8.00005	8.25435	8.82015	7.92791	7.99785
CSTL1	5.80707	3.16186	3.31192	2.62519	2.45576	2.9866	4.87662	2.79644	2.96668	3.62263	3.63151	2.44991	3.85453	2.88733	4.28688	2.97764	2.44991	2.44991	3.38418	3.28274	2.80662	2.52614	2.60136	3.32999	2.57516	2.46545	3.43084	4.31148	2.66056	2.85723	2.92771	3.1313	2.44991	2.59658	2.81626	2.62538	2.66662	2.83434	2.44991	3.26739	3.34278	2.90645	2.76697	3.42641	2.86656	2.63017	3.12506	2.86943	3.43932
CST11	3.17146	2.56607	2.79444	2.56607	2.56607	2.60915	2.56607	2.56607	2.56607	2.56607	2.56607	2.56607	2.90972	2.56607	2.6898	2.56607	2.56607	2.56607	2.56607	2.56607	2.56607	2.56607	2.56607	2.56607	2.6084	2.56607	2.56607	2.56607	2.56607	2.56607	2.56607	2.56607	2.63279	2.56607	2.64367	2.56607	2.56607	2.56607	2.56607	2.56607	2.56607	2.56607	2.56607	2.56607	2.69907	2.56607	2.64331	2.56607	2.56607
STK35	5.38197	5.12466	6.84192	5.93275	5.96871	4.98874	4.66363	4.93001	5.56978	6.05592	5.64484	6.08303	5.3273	5.94022	5.35955	5.79842	6.20158	5.03806	5.75782	5.54007	5.83405	5.99949	5.23096	5.44311	4.83546	5.12722	6.002	6.30051	4.83422	4.96814	5.57705	5.09885	3.81817	4.54319	6.15622	5.73579	5.63868	5.93194	6.34372	5.3506	5.12054	6.37267	4.69285	5.03071	5.15724	5.33256	5.83287	5.36678	5.72174
SNRPB	8.55328	8.82661	9.33653	9.412	9.90315	8.07294	7.79954	7.65448	8.59241	7.95429	8.70469	9.23234	7.44601	9.09631	9.04929	9.69777	9.41378	8.41582	8.71495	8.54447	8.50782	9.21234	8.88022	9.56594	8.62318	9.19526	7.7257	9.2689	9.12916	7.71347	9.13641	9.28548	6.9309	9.21028	9.60261	9.21191	9.97354	9.47286	9.45803	8.50606	8.30545	10.0121	9.58099	8.93882	9.21994	9.51539	9.55371	8.45993	8.44136
RRBP1	7.0584	8.4999	7.93416	8.90568	8.94295	8.85288	7.87203	7.40159	7.68858	8.62177	7.25785	7.84023	8.24645	8.04694	8.64023	8.84512	8.67374	8.42796	8.25702	8.6495	8.07837	8.72119	8.29557	7.15315	7.96294	7.8427	6.8199	7.95881	8.26372	7.73857	8.88006	7.96293	6.40199	7.99305	8.50821	8.37681	9.05503	9.17575	9.80886	9.01597	9.4403	9.55305	6.28518	8.56387	7.78261	9.56799	9.37685	7.96632	9.30473
BMP2	7.34732	5.89201	6.53447	5.14594	6.87538	5.51698	5.27179	2.75488	3.47824	4.61348	7.13252	6.62797	5.96649	4.67287	4.78427	6.38776	6.82805	3.43761	4.77478	5.4262	5.11678	6.13199	5.59334	5.28781	5.60878	6.67098	4.70285	6.06025	6.23512	5.16959	6.53418	4.98407	3.33625	5.39241	5.45665	4.53704	5.4108	5.40561	4.77417	4.44559	5.66414	5.3911	4.56022	6.31518	4.61875	6.40069	5.25923	4.5387	4.87051
ZNF133	4.4009	4.94779	5.41224	5.15853	5.47998	5.50058	5.28	4.37999	5.05448	6.13092	4.62989	5.04459	5.74126	5.26598	5.60151	5.52031	4.71122	4.89973	5.7773	5.95908	5.14648	4.81261	4.94929	5.30857	4.70852	4.3601	5.61486	6.38338	5.09476	4.13089	5.79262	5.24869	3.5132	5.49123	5.26194	5.13669	5.87892	5.76858	5.58626	5.38671	5.25715	6.19178	4.58847	5.44698	4.82645	5.4051	5.37677	4.6891	5.13672
FLRT3	3.66542	2.95088	5.49109	5.86473	4.61603	3.29587	2.90953	3.37128	3.52888	4.10231	2.84073	4.05142	5.49275	5.62214	5.32748	3.91654	4.61369	3.66364	3.8977	3.86937	5.17187	3.04487	4.46323	2.88361	3.24443	4.56569	4.20766	5.61935	2.57092	4.55951	4.07438	4.62331	2.65513	4.09403	2.48207	4.63421	4.69786	3.94415	6.34794	4.6865	4.5599	3.97194	2.68596	2.70133	4.39016	3.43047	5.47264	3.43512	4.53801
OVOL2	3.73041	2.56066	3.12891	2.56066	2.78818	2.56066	2.99235	2.59699	2.72306	2.75586	2.58196	2.56066	2.56066	2.56066	2.56066	2.67789	2.6057	2.69985	2.56066	2.59299	2.71629	2.56066	2.56066	2.56066	2.5906	2.56066	3.11487	2.83352	2.64328	2.9177	2.56066	2.56066	2.56066	2.56066	2.56066	2.56066	2.56066	2.59694	2.56066	2.56066	2.7065	2.69161	2.78814	2.60313	2.71235	2.56066	2.59514	2.57755	2.56066
PCSK2	4.07899	2.6632	3.73265	3.62536	2.56011	2.68292	5.07338	2.58613	4.56239	2.77017	2.62033	2.78512	4.52626	2.51415	2.90053	2.59233	2.4783	2.88404	3.09267	3.096	2.68826	2.48822	4.696	2.64847	2.59249	2.7059	2.75389	3.21601	2.57336	4.67738	2.52616	2.53857	2.47864	2.77089	2.66055	2.8338	2.53423	2.51411	2.62661	3.69308	2.70075	2.62531	2.57727	2.72155	2.62131	2.52104	3.9789	2.60123	2.68272
GFRA4	2.74629	2.60949	2.86439	2.60949	2.60949	2.60949	2.60949	2.60949	2.60949	2.60949	2.60949	2.60949	2.64734	2.60949	2.60949	2.64665	2.60949	2.60949	2.69298	2.65812	2.60949	2.60949	2.63039	2.60949	2.60949	2.60949	2.60949	2.7583	2.60949	2.60949	2.60949	2.60949	2.60949	2.60949	2.60949	2.64306	2.60949	2.60949	2.60949	2.60949	2.60949	2.60949	2.60949	2.60949	2.60949	2.60949	2.60949	2.60949	2.65294
MKKS	6.2583	6.18266	6.16553	6.06364	6.88254	6.17585	6.66747	6.10319	5.85426	6.34144	6.73563	6.26099	6.20269	6.77216	6.13347	6.33032	6.44412	6.31086	6.8371	6.69332	6.17962	6.22938	6.41521	6.59155	6.41172	6.33344	6.64722	6.37776	7.34449	6.55742	7.32197	6.80518	5.51301	6.72837	7.7126	7.11892	7.91241	7.98068	7.00889	6.14228	7.50868	8.02107	7.05995	6.3071	6.5466	7.5898	7.18566	7.19526	6.95224
BFSP1	3.62984	3.73454	3.93275	3.23614	4.43626	3.15743	3.75635	2.6756	3.60343	3.68879	3.283	4.26692	3.34265	3.93039	4.15294	4.7425	4.15957	3.18627	3.8315	4.62803	3.26793	3.48137	3.11229	4.24515	3.68526	3.95089	3.05162	3.89413	3.51449	2.67272	4.42391	4.12281	2.95067	3.90216	4.39357	3.49164	3.39046	4.88796	4.50232	3.79786	3.70579	4.6482	3.46239	4.97923	3.53649	4.56438	3.65135	3.39134	3.81838
DSTN	7.75565	8.94366	8.65654	8.41164	9.46145	8.5188	7.69626	7.8581	7.98058	7.63112	8.75087	8.71857	7.90022	9.15774	8.86726	9.83723	9.50916	8.14099	8.23226	8.74733	8.20349	8.91281	8.80006	10.0694	9.15865	8.51217	7.73709	7.86383	8.40357	7.80556	9.02658	9.27805	6.74134	8.96455	9.52953	8.48039	7.77293	9.01547	9.77871	8.52162	8.31547	9.03147	9.23364	9.03108	8.62718	8.3335	9.1441	8.21124	8.75047
SNRPB2	7.05303	7.69181	7.70665	8.91083	8.79814	8.52213	7.05204	6.96644	7.63943	7.52043	7.78536	7.16107	7.11525	8.14542	8.06241	8.45309	7.89854	7.78328	8.35371	7.7908	8.06365	7.8498	8.55401	8.54976	7.99283	8.23264	8.30281	8.27085	7.38543	7.46649	8.56555	8.30011	6.38662	8.24485	8.52633	8.4319	8.08774	8.30962	8.86128	8.14556	8.18038	8.48944	8.34512	8.08216	7.82119	7.86482	8.33226	7.74585	8.18833
TBC1D20	4.31375	5.43641	6.09743	5.77704	5.72477	5.25257	5.16957	5.17193	5.7083	6.29536	6.16246	6.0585	6.21382	6.00691	5.76524	6.18719	6.01136	5.89554	5.97494	5.86712	5.10196	6.43972	5.57985	5.70417	5.5171	5.35822	5.60062	6.28749	4.72571	4.79531	6.29709	5.60186	4.02438	5.02995	6.49742	5.22911	5.8012	6.33968	6.24409	5.92116	5.44149	6.16091	4.45499	5.52329	5.43152	5.49338	6.05007	5.20385	6.06699
ITPA	5.94028	7.14951	6.75944	6.90146	7.64873	6.01886	6.90318	5.8465	6.66509	6.52182	6.63187	7.44115	7.15442	7.65785	7.42652	7.48636	6.70285	6.39884	7.47008	7.47127	7.14605	7.2408	7.02778	7.64791	6.84371	7.28165	6.76298	7.57139	7.17658	5.56216	7.49578	7.27398	5.19242	7.93552	7.20344	7.64151	7.5834	7.83174	7.87437	6.57033	6.98681	7.67876	8.3116	7.0506	6.95836	7.2794	7.17728	6.70531	6.49401
OTOR	2.67259	2.64702	2.7011	2.61316	2.65521	2.61316	2.65987	2.61316	2.63141	3.11274	2.70098	2.61316	2.70148	2.61316	2.61316	2.61316	2.61316	2.61316	2.61316	2.65599	2.62151	2.61316	2.61316	2.6599	2.61316	2.61316	2.61316	2.65634	2.61316	2.61316	2.61316	2.61316	2.61316	2.61316	2.61316	2.61316	2.61316	2.61316	2.61316	2.61316	2.61316	2.61316	2.66516	2.61316	2.62789	2.61316	2.64203	2.61316	2.67201
DEFB129	2.59382	2.59382	2.59382	2.59382	2.59382	2.59382	2.59382	2.59382	2.59382	2.59382	2.59382	2.6418	2.59382	2.59382	2.59382	2.59382	2.59382	2.59382	2.59382	2.59382	2.59382	2.59382	2.59382	2.59382	2.62068	2.59382	2.59382	2.66176	2.59382	2.59382	2.59382	2.59382	2.59382	2.59382	2.59382	2.59382	2.66988	2.59382	2.59382	2.59382	2.59382	2.59382	2.59382	2.67076	2.59382	2.59382	2.59382	2.59382	2.59382
CITED1	3.02794	2.97385	3.10185	2.58399	5.15084	5.02502	2.66388	2.74312	5.05785	3.96165	2.98103	3.53656	3.7203	2.93294	3.15557	2.97981	3.35216	3.27194	3.0709	4.90418	3.04894	3.02787	3.0128	4.14073	3.19187	3.16447	2.6348	4.18923	3.29146	3.69965	2.97483	2.85025	2.55116	3.54767	2.71786	3.42826	4.10794	3.00067	2.7945	3.81432	3.4099	3.10966	2.93778	2.65545	4.02148	3.17119	3.64118	3.39717	3.36875
GDF5	3.07952	2.9703	5.01933	2.57475	2.93126	2.65493	4.43593	2.59752	5.93345	3.66236	2.60511	2.60419	2.68231	2.66582	2.56398	2.60293	2.63429	2.78794	2.80566	2.6707	2.56393	2.56549	2.60169	2.57512	2.62816	2.60649	2.57899	2.91233	2.6055	3.0534	2.77749	2.57175	2.56075	2.57427	2.54962	2.64203	3.89126	2.67033	5.53452	2.76089	2.59766	2.84126	2.54962	2.95458	2.789	2.8452	2.71191	3.33856	3.08224
MMP24	2.85172	3.39268	3.47251	2.70028	2.7899	2.81665	3.04156	2.82567	3.15225	3.68683	2.90129	2.71454	3.416	2.82082	3.0089	3.11654	2.60942	2.82494	3.22575	3.51907	2.78011	2.7621	2.7065	2.6696	2.93291	2.79221	2.9733	3.40787	2.58723	3.18625	2.82517	2.77657	2.58234	2.55813	2.6599	3.03192	2.74145	2.631	3.00153	2.90054	2.6454	2.7046	2.56724	2.6218	2.61336	2.734	2.74128	2.73863	2.93505
ID1	6.96294	8.77971	7.33495	8.06774	9.2669	8.6689	7.44901	5.98848	8.77744	6.63249	8.54145	8.31293	6.1382	8.79264	9.24654	8.23705	9.21797	6.56272	8.29926	8.29027	7.73855	7.53421	8.42685	10.2144	7.64639	8.27906	7.46606	7.01468	8.19125	9.10623	8.63795	7.80995	6.28074	9.68858	8.4906	8.32905	8.94706	7.09034	4.6924	7.80151	8.51538	7.5885	7.28106	8.3051	7.50959	7.28359	7.8412	8.46345	7.32472
C20orf173	4.67853	2.67043	2.92967	2.55528	2.55528	2.61356	2.79911	2.55528	2.57517	2.69503	2.55528	2.55528	2.60142	2.62961	2.55528	2.59773	2.55528	2.59382	2.55528	2.7686	2.59877	2.60655	2.55528	2.61982	2.57143	2.58736	2.55528	2.84426	2.57543	2.65129	2.63074	2.55528	2.55528	2.62604	2.60474	2.55528	2.55528	2.55528	2.55528	2.55528	2.65777	2.55528	2.55528	2.55528	2.55528	2.58725	2.6332	2.55528	2.70172
ERGIC3	7.86153	9.32876	8.33372	8.31959	8.41666	7.79096	7.99599	7.30807	7.68041	7.84903	8.55926	8.13223	8.04521	8.24665	8.26963	8.92109	8.33459	8.19297	8.0111	8.36757	8.46091	8.30716	7.83208	8.14656	8.24366	8.43296	7.93436	8.43039	9.09077	8.42845	8.50549	8.97709	6.72359	9.6778	7.15284	8.88016	9.324	9.23947	7.92201	8.36175	8.78064	9.5289	8.78868	8.46177	7.91095	9.19223	8.77904	8.57195	8.53966
CEP250	6.03471	5.06262	5.58861	4.65116	5.22918	4.57962	5.11863	4.00721	4.90938	6.46738	6.07897	4.82185	5.1693	4.20866	5.58576	5.5661	5.29638	5.54425	5.70919	6.04028	4.77579	4.32579	4.78369	4.90147	5.25505	5.29663	5.1913	5.90728	4.42669	5.76056	4.33831	4.54288	3.51852	4.49034	4.60978	3.94588	5.97143	5.61523	5.51585	5.0087	4.81513	6.28776	4.02754	4.68039	4.75513	5.74057	5.2585	4.40689	5.12178
PLAGL2	5.22017	5.18016	6.53698	4.82809	5.17932	4.30649	3.55389	4.46326	5.05191	4.94372	4.94394	5.3414	4.45293	4.90061	4.7378	5.33284	5.51597	4.53043	5.08966	4.91264	4.40184	4.44555	4.4497	4.55373	4.36851	3.8601	4.46437	5.54657	3.95087	4.95724	4.40276	4.20316	3.59649	3.78911	4.47086	4.74222	4.79617	4.78325	4.7043	4.90951	4.09051	5.0047	4.35157	4.64288	4.73151	4.56627	4.58167	4.49553	4.81324
GRPR	3.60777	2.5782	3.37498	2.59951	3.41147	2.56253	2.60113	2.56771	2.82004	2.62995	2.84412	3.10211	2.72188	2.89745	2.62867	3.14702	2.76084	2.72007	2.59074	2.81819	2.68135	2.69578	2.56984	2.57379	2.60743	2.63034	2.57459	2.72698	2.53467	2.73312	2.70787	2.53467	2.54567	2.53467	2.54768	2.69059	2.77546	2.58323	2.67498	2.73975	2.56483	2.76738	2.53467	2.56155	2.55223	2.61107	2.64272	2.60683	2.60445
AMOT	4.3661	4.68728	6.93352	6.64029	5.52154	6.33293	3.74833	4.60641	5.06238	7.31416	5.77134	5.95193	6.3042	4.87581	6.5357	5.38959	5.97095	7.11218	4.98788	6.12575	5.24902	6.06961	5.85378	4.56538	5.23123	5.66178	6.41601	5.65141	4.13557	7.40659	5.06611	5.80468	3.23774	4.55733	6.91656	5.36348	5.1046	6.35219	6.14098	6.33338	5.01652	5.50974	4.75777	5.35196	6.87518	6.42863	6.06169	5.14262	6.79911
MCF2L	6.56294	3.62355	6.11213	3.17915	3.68466	4.51997	4.53663	4.66234	4.22586	3.79173	4.1123	5.79515	5.53754	5.3151	6.77392	5.30255	4.04181	5.21885	6.74022	5.19499	4.96128	3.62249	3.85432	5.00821	4.70459	4.24808	3.96621	5.30695	3.19744	3.5304	5.50963	3.4571	3.1057	3.01221	5.94952	4.42509	7.77616	6.96185	4.39219	4.42844	3.8841	4.09432	3.87703	4.91512	6.68838	3.80904	4.89394	4.82246	6.30656
ELK1	7.1669	5.89608	7.52428	6.38684	7.29513	6.32864	4.60354	6.79771	7.03116	6.7858	6.66238	7.29205	5.98786	7.01618	6.93066	6.9288	7.67458	6.4957	6.59954	6.63442	6.35294	6.8831	6.34069	6.69847	6.17068	6.76333	5.83781	6.9851	5.92972	6.93568	6.66455	6.27052	4.88617	7.11672	6.36989	7.148	7.13798	7.19277	7.14973	7.0556	6.00297	7.17009	5.76544	6.08588	6.13021	6.81547	6.7617	6.54823	6.67422
TIMM17B	7.82554	7.07564	6.93912	7.28815	7.76104	6.91405	6.38318	6.00184	7.01125	6.1267	6.81656	7.41808	6.1674	7.1221	7.03743	7.73091	7.91414	6.14985	6.44957	7.1665	6.72296	7.10383	6.27463	7.36377	6.47319	6.77938	6.32347	6.79141	7.04256	6.19063	7.0524	6.98905	5.65387	7.42971	6.23085	7.60972	7.61799	7.92876	6.30776	7.16184	7.16047	7.32756	7.46784	6.5993	6.06369	7.39944	6.89718	6.98742	6.09176
CTAG2	3.0373	7.87879	2.50293	2.50293	2.5962	2.52272	2.60578	3.14771	8.00746	2.69653	2.66992	5.37587	2.50293	7.62283	2.50293	6.08631	2.50293	2.50293	2.50293	2.5651	2.50293	2.57859	2.50293	2.52221	5.0917	5.94035	2.50293	2.56034	5.14427	2.50293	2.92759	2.50293	2.52461	5.21728	7.79984	6.62801	3.03129	2.50293	4.26859	5.17238	2.58822	6.103	2.50293	2.50293	2.50293	2.50293	3.63261	3.09676	2.50293
ARMCX1	4.75092	5.22855	5.6816	7.66899	6.11385	6.99181	4.66227	5.48762	6.88383	6.6912	5.12312	6.47739	5.96497	6.29625	6.52787	6.31713	5.89088	6.4201	6.22356	6.04589	4.98809	7.33898	6.94134	6.18832	5.69091	5.57072	7.11469	6.75583	4.87006	5.57834	5.91343	6.10806	4.33948	4.5658	6.66448	6.01322	5.92117	6.4644	7.06281	7.22362	5.59785	6.28294	4.67437	6.73252	6.31072	5.34788	6.22858	6.02447	6.3829
TIMM8A	4.67194	4.79308	5.39616	5.24654	5.51383	4.63028	3.75613	4.54941	5.30316	4.55158	4.81758	4.85956	4.25896	5.05999	5.48136	4.95811	4.41847	5.04931	5.30388	5.09604	3.89679	5.33948	5.0566	5.35287	4.23743	4.58153	3.92446	5.55433	4.49288	5.39204	4.43318	4.94444	3.52721	5.9362	5.88492	5.74417	4.8422	5.08138	5.78909	5.1988	4.70533	5.05461	5.81196	5.63991	4.56428	4.47932	4.69099	4.31626	4.75969
TAS2R3	2.64392	2.64392	2.99553	2.64392	2.79752	2.75433	3.01155	3.8128	2.8614	3.079	2.68381	2.84851	2.64392	2.64392	2.74713	2.64392	2.64392	2.64392	2.75755	2.87917	2.67197	2.64392	2.66247	2.64392	2.66279	2.64392	2.64392	3.02331	2.67976	2.7509	2.64392	2.64392	2.64392	2.68492	2.64392	2.64392	2.64392	2.64392	2.64392	2.64392	2.64392	2.64392	2.64392	2.64392	2.64392	2.64392	2.64392	2.64392	2.71447
DGCR8	6.30411	5.18764	6.1908	5.34082	5.66033	5.52233	4.85463	5.42916	6.0733	6.61883	5.92568	5.76319	7.12709	5.06882	6.88763	5.79216	5.67596	5.09467	6.17921	6.68051	5.61878	5.16576	5.38004	5.09057	5.3074	4.98832	5.15752	7.34487	4.92596	5.36841	5.44718	5.16188	3.74556	4.95194	6.11691	5.62166	6.02611	6.19025	5.48146	5.89024	5.49414	6.00337	4.6754	5.66114	5.28414	5.97641	5.61052	5.26025	6.19706
ASPHD2	3.87344	4.24259	3.82903	4.56776	3.70075	3.75454	3.25635	3.77854	3.88993	3.44784	3.67187	3.55951	4.95751	3.47206	4.68516	3.69613	3.83794	4.137	3.68124	4.3235	3.5812	3.68632	3.59817	2.91268	3.4045	3.45556	3.34353	4.1894	3.50955	3.32298	3.86079	3.08995	3.68727	2.90052	3.37348	4.6856	4.26199	3.04929	4.5685	3.70454	4.08471	4.05492	2.883	3.57805	2.9823	3.63699	3.32529	3.75944	4.36505
VPREB3	2.55327	2.79685	3.0955	3.43966	2.75502	3.13442	3.8301	2.83598	2.98629	3.45759	2.98553	3.1879	3.59007	3.75226	2.85963	3.79842	2.74421	3.81505	2.70671	3.07041	3.09867	3.54151	3.68529	2.90344	3.04323	3.95957	3.27338	2.83755	3.17347	3.7588	2.55327	3.45774	2.72411	2.93884	2.68319	3.48957	2.9948	3.64669	2.55327	3.33459	3.47225	3.29826	3.04016	2.874	2.77096	3.55476	3.23171	3.0589	3.6709
SDF2L1	9.06295	7.99691	7.11409	7.73098	7.82327	8.16161	7.07383	6.91356	7.39604	6.49952	7.63166	8.34018	7.30514	7.99204	8.27589	8.60774	8.03978	7.1921	7.3173	7.67213	7.7749	8.58293	6.7059	7.2766	7.54272	7.97983	5.37168	7.00078	8.90912	6.52894	7.78144	7.85056	6.75628	9.39982	9.05397	8.97472	10.0485	9.29365	7.23029	8.23081	9.03992	9.0367	8.27218	8.75341	6.99189	9.48668	8.27754	7.98376	7.08063
GAL3ST1	3.25213	3.17099	3.42819	2.59265	2.7874	2.84815	3.65694	2.91541	4.15489	3.9395	3.19959	2.55063	3.18453	2.74059	3.04217	2.78867	2.55809	2.83003	3.03928	3.42	3.36792	2.84326	2.84046	2.74914	2.6059	2.98639	3.14429	4.24823	2.62504	3.19874	2.79504	2.54911	2.52988	3.15483	2.55119	2.9117	2.86038	2.9945	2.79022	2.58209	3.09197	2.60119	3.03116	3.08522	2.539	2.68502	2.56421	2.96909	3.387
ADORA2A	4.60574	4.55282	4.2968	3.54546	4.10337	3.64009	4.59387	4.17752	4.0298	3.55834	4.03987	5.04954	4.70411	4.80712	4.55483	5.03297	4.13933	2.9502	3.60005	4.84778	4.11268	4.17752	3.48106	3.34658	4.07751	3.88464	3.02817	5.04451	3.01406	3.75763	4.20702	4.1814	3.56993	3.11025	4.56585	4.59809	3.34127	5.09933	3.47349	4.044	4.17575	4.36201	4.29406	4.15929	2.84398	4.29939	3.84453	3.53337	3.31953
ATF4	7.67847	8.79589	8.51241	9.16537	9.10128	9.32322	8.61499	7.90763	8.93222	9.29573	9.79924	8.75198	8.62405	8.57367	9.64269	9.00755	8.51987	8.70887	8.02868	9.33746	8.70738	8.82876	8.4411	8.91817	8.70635	8.71128	8.2592	8.2832	9.12453	7.99716	8.49048	9.30911	6.75025	8.30432	8.76919	9.42842	8.87507	9.12665	8.43008	8.83568	9.65891	9.23976	8.56691	9.31358	9.26459	8.69074	8.79935	8.8493	8.97337
RFPL3	2.57164	2.74192	2.57164	2.64344	2.57164	2.57164	2.57164	2.57164	2.93873	2.57164	2.70764	2.57164	2.99871	2.57164	2.71525	2.64281	2.61224	2.57164	2.66902	2.74164	2.57164	2.62783	2.57164	2.57164	2.5938	2.57164	2.60986	3.28478	2.60713	2.57164	2.61962	2.57164	2.57164	2.57164	2.57164	2.57164	2.57164	2.57164	2.8399	2.64956	2.82109	2.57164	2.57164	2.75459	2.63283	2.69338	2.73412	2.57164	2.57164
APOL3	3.40965	4.61065	4.49863	6.50902	5.14063	5.00359	5.27194	4.08433	4.77004	4.73947	4.68427	5.40386	5.37239	5.22114	4.09061	6.84106	4.62474	6.36057	5.12793	6.27347	4.34913	5.20367	4.54898	3.21243	5.52528	4.76589	4.63016	5.267	4.04019	3.48321	5.66757	5.53389	4.75006	3.69933	5.43629	4.52055	4.39114	4.97691	4.58236	5.76699	6.44065	5.94908	3.3338	5.02264	4.35082	5.07765	4.77251	4.39176	5.11124
TPST2	5.79679	7.09224	6.19426	5.6233	5.52401	6.37842	5.97519	6.6277	5.69191	5.38956	6.2275	7.19682	7.76888	6.40457	7.64759	6.41068	6.63844	5.40857	6.08524	7.18197	5.8175	7.26768	5.57262	4.7811	6.0474	6.88584	5.0244	6.41891	6.37351	5.08527	6.42908	7.43356	5.76903	5.92139	6.70721	7.46655	6.94824	6.61675	6.931	5.89751	6.87737	7.34161	4.7965	6.69933	5.50045	7.61415	7.12912	6.84268	6.67934
MPST	5.61702	6.32308	6.59429	6.45737	6.32781	6.87159	5.59858	5.34904	6.66712	5.19706	6.55751	6.49886	5.54157	6.16026	7.19233	6.03752	7.15068	4.83317	5.04499	6.25915	7.0466	6.07146	5.42301	7.04501	5.86742	5.93753	5.33036	5.57496	7.06619	5.35745	5.7413	6.1117	4.82078	7.19296	5.77985	7.69345	6.88845	6.71149	5.10232	6.19322	6.93442	6.89165	6.52371	6.58709	5.91911	6.72754	6.70421	6.24239	5.77976
GALR3	2.87473	2.65321	3.34799	2.87639	2.8951	2.93158	3.31987	2.57844	3.4266	3.42548	2.67066	3.84676	2.96541	3.01875	3.06454	2.98939	2.75919	2.56112	2.83577	3.00711	2.74159	2.69901	2.64268	2.80186	2.87595	2.56112	2.6104	2.76414	2.81835	3.10063	3.07282	2.61025	2.56112	2.86943	2.84105	2.56112	2.61252	2.63222	2.56112	2.61836	2.75447	3.13357	2.56112	2.64447	2.84648	3.69439	2.80638	3.12343	2.56112
TST	4.90252	6.74494	5.86396	6.09838	6.19903	5.4638	5.23862	4.79756	5.70698	3.91284	5.74715	5.96033	5.30704	5.77834	6.67607	5.70914	6.11936	5.03022	5.22487	5.96174	7.2531	6.46078	5.54911	6.67613	6.2931	6.45532	4.9577	5.68659	6.54785	5.05762	5.65598	6.67592	4.75759	6.63756	5.82474	6.84713	6.67657	6.61774	4.51226	5.51571	6.17435	7.21058	5.53016	6.62964	5.58906	6.99	6.8073	6.78878	5.61437
APOL5	2.94359	2.61537	2.61012	2.63694	2.66495	2.65313	2.86311	2.56713	2.73229	2.56713	2.99729	3.9609	2.68092	2.77398	2.77542	2.63458	2.65168	2.56713	2.66551	2.76152	2.61633	2.5942	2.65341	2.60448	2.81596	2.65815	2.59138	2.93378	2.56713	2.56713	2.58973	2.67249	2.60514	2.58986	2.56713	2.56713	2.5868	2.56713	2.56713	2.71571	2.91291	2.72159	2.56713	2.66415	2.57688	2.62138	2.56713	2.61565	2.58598
IGLL1	2.59696	2.62231	2.59696	2.59696	2.59696	2.63033	2.59696	2.70904	2.63336	2.59696	2.59696	2.59696	2.90582	2.59696	2.59696	2.59696	2.59696	2.59696	2.78076	2.7099	2.686	2.59696	2.62193	2.62834	2.60963	3.01271	2.6713	2.80266	2.59696	2.84253	2.59696	2.59696	3.562	2.59696	2.59696	2.59696	2.59696	2.59696	2.59696	2.59696	2.59696	2.59696	2.59696	2.59696	2.59696	2.6832	2.59696	2.59696	2.64651
APOL2	5.64238	5.76856	4.92008	7.20116	6.83236	5.82835	5.47549	5.13245	5.79802	6.15304	6.53872	5.63348	6.16307	5.30088	5.76203	6.97815	5.36789	6.26057	5.71354	6.55338	6.82592	6.35451	5.45864	4.10868	5.36698	5.90799	5.31123	5.20482	4.90934	5.13339	6.14511	5.33986	4.59354	5.35172	5.70064	5.24751	5.77786	5.45218	5.24945	6.69174	7.1648	6.74998	4.34154	5.25055	5.33829	5.18368	6.45086	5.35544	6.15636
C22orf23	3.53854	4.20784	4.30404	3.57696	4.22685	4.17881	3.44439	4.26427	4.5295	4.53114	3.7955	4.28435	4.90194	3.88248	5.3482	5.09263	3.86423	4.34335	3.75165	4.12804	4.20403	4.22729	3.52092	3.55344	3.28386	3.51874	3.04386	4.41508	3.60063	3.98306	3.82915	4.63512	2.77829	2.7284	4.39079	3.94211	4.72101	3.62073	4.71368	4.8738	5.46319	4.65572	4.40994	4.48885	4.18011	4.694	4.48331	4.53307	5.58118
APOBEC3F	4.4515	3.90262	5.19366	6.48628	4.42898	4.90408	4.09328	3.64577	4.55424	4.29156	3.84222	4.64648	4.6311	4.02634	5.29071	4.51748	4.31924	4.44844	4.29898	4.80796	4.74959	5.55056	4.12494	3.98918	4.04281	4.26815	4.22782	4.14534	3.32919	4.11201	3.95251	4.02135	3.71054	4.94221	3.62718	4.94007	4.17083	4.38876	3.68564	4.64405	3.78423	5.07957	2.71085	4.54464	3.06932	4.50085	3.92474	3.99297	4.2554
RIBC2	3.15861	4.31311	3.53445	4.06777	5.15501	4.20244	3.94585	3.1405	4.5662	4.30506	3.87184	5.10043	3.24318	3.19542	3.45718	2.69638	4.50907	3.76235	4.17973	3.69922	3.2886	4.3667	3.65249	3.82414	3.59436	3.88808	4.29591	3.80789	3.68077	3.20389	3.35809	3.62104	2.63289	4.04525	4.37767	3.45449	5.14081	4.23814	4.04721	4.58606	3.7743	4.57499	3.09631	4.89057	2.26549	4.44172	4.99853	4.25329	4.7091
KLK14	3.10484	3.38492	3.28152	2.63	2.85456	2.64708	3.27748	2.91788	2.86873	3.02078	5.51984	4.65656	2.9881	3.16401	3.70349	2.9013	5.42923	2.7144	2.86564	3.08742	3.11384	3.37441	2.64794	3.46764	3.81628	2.61427	2.84975	5.3445	3.47521	2.56151	4.12924	2.91913	2.47872	2.50997	2.77675	2.62372	2.66764	3.35029	2.74149	3.27313	3.96753	5.0491	2.60068	2.90164	2.51029	3.30384	3.94306	2.55623	2.8715
FGF13	4.85455	3.55222	5.13457	5.37431	4.11118	3.41784	4.23839	4.17927	5.50027	3.94652	3.86712	4.37535	3.89438	3.41907	3.82064	3.49614	2.8925	5.47828	3.72959	3.38894	3.15697	3.744	4.27692	2.99026	3.42836	3.82733	4.45215	6.66363	2.54141	5.35385	3.90113	2.52772	3.22984	3.89325	2.89537	5.60246	3.53329	3.72256	2.8288	3.63507	3.8646	2.71059	2.54893	2.96556	2.59895	3.21503	3.13406	3.87219	2.84796
CDKN1C	6.11623	5.04934	8.64803	6.6716	5.25638	5.86791	5.58397	5.25696	6.40051	6.34603	5.44793	5.32265	6.12389	5.20159	4.91125	5.42527	6.79591	4.16989	6.07107	5.55716	7.49689	4.84332	6.6843	6.06014	6.91946	5.32828	7.20677	6.70627	5.13787	6.03529	4.84761	4.32441	3.852	6.75887	3.91908	4.55367	5.27208	7.68148	7.45799	6.16941	4.39984	6.17823	7.08259	8.04043	5.22887	7.12647	6.93393	3.89322	6.44744
RPS4Y1	8.98461	10.3378	8.10456	10.3653	10.1834	2.73637	4.49891	9.39221	7.57753	8.11767	3.61265	3.22826	2.75384	3.9322	10.5048	9.82108	9.6162	6.13129	9.80805	10.3621	10.3994	7.66271	9.94442	4.87985	9.40646	2.86849	10.5643	10.0484	8.14119	2.70984	7.53083	2.75531	2.70984	7.65065	2.7759	10.1222	2.70984	10.7927	10.2948	10.6564	2.70984	10.1517	2.70984	2.70984	2.78402	10.2276	9.86903	10.4378	10.0877
VCY	2.65378	2.65378	2.65378	2.65378	2.65378	2.65378	3.50093	5.20492	2.65378	2.65378	2.65378	2.65378	2.65378	2.65378	2.65378	6.31578	2.65378	2.65378	2.65378	2.65378	8.79805	2.65378	2.70429	2.65378	3.44444	2.65378	2.65378	3.31904	2.65378	2.65378	2.83269	2.65378	2.65378	2.65378	2.72417	7.93966	2.65378	3.04267	2.65378	5.72918	2.65378	4.48471	2.65378	2.65378	2.65378	2.65378	5.93152	2.65378	2.80837
CDY2B	2.64217	2.65553	2.64217	2.64217	2.64243	2.64217	2.64217	2.64533	2.64217	2.64217	2.64217	2.64217	2.64217	2.64217	2.64224	2.64217	2.64217	2.64217	2.64234	2.64217	2.64217	2.64217	2.64217	2.64217	2.64253	2.64217	2.64217	2.64692	2.64217	2.64217	2.64217	2.64217	2.64217	2.64217	2.64217	2.64217	2.64217	2.64217	2.64217	2.64241	2.64217	2.64218	2.64217	2.64217	2.64217	2.64218	2.64217	2.64217	2.64217
LBP	3.15046	2.80867	2.88591	4.31215	3.95214	4.30107	4.19663	2.58565	5.41941	2.63916	3.11717	3.52583	2.53458	2.61314	2.67914	3.27425	2.66824	5.26128	4.53336	2.66069	2.6396	2.76763	2.73513	3.67221	3.08303	2.70406	3.14497	2.69354	3.04747	2.57978	2.88173	6.55665	2.56264	2.53458	2.53458	2.78315	5.32964	2.67835	2.57838	2.55887	2.7556	3.48938	2.66826	2.53458	2.54251	3.50045	2.75759	3.82714	2.78247
PRRG3	4.98898	2.8145	3.41542	2.72495	2.81923	3.32935	4.10552	3.21271	4.25143	4.81335	3.40652	2.98793	4.49211	3.17207	4.15961	3.48379	2.67386	3.43754	4.25635	3.57692	2.91496	2.66364	3.35854	2.88078	2.7324	2.62078	3.3412	4.29352	2.9011	4.47843	2.95747	2.81447	3.76114	2.70837	2.75192	2.68648	3.21841	3.208	4.54102	3.88602	3.1001	3.13545	3.69222	4.138	2.81426	2.75991	2.85797	4.05751	3.76672
STARD8	6.31725	4.51986	5.51776	4.03224	4.55596	5.07101	6.33232	4.84323	5.43614	6.76824	5.55913	5.66486	6.38013	4.90608	5.25171	5.49325	5.70905	4.77295	5.94214	5.8478	4.99073	5.21791	4.6572	3.47306	4.87808	4.89477	4.86668	6.00918	4.19227	4.77131	4.92321	5.05	3.87925	4.19709	6.08605	4.75029	5.08988	4.9741	4.4668	4.74674	5.34173	5.439	3.63485	5.16676	4.1642	5.6057	4.73381	4.51836	5.43815
GDPD2	3.50772	2.70751	2.90534	2.58654	4.73057	2.7209	3.08317	2.68614	2.95199	3.26381	2.61638	2.9148	2.98092	2.76052	2.68059	2.72192	2.54516	2.81093	2.93345	2.80731	2.74694	2.62652	2.60683	2.73413	2.62973	2.6472	2.8053	3.27036	2.60084	2.6335	2.69677	2.57542	2.57371	2.74091	2.79859	2.56587	2.6063	2.69835	2.66231	2.73888	2.83314	2.62169	2.57652	2.6769	2.59158	2.69344	2.75672	2.66043	2.94374
GNL3L	6.34215	5.62331	6.5164	5.74806	7.43815	5.89142	4.97505	5.81528	6.23135	6.66477	6.32524	6.82687	5.8742	8.46098	6.36824	7.07616	6.6456	6.23839	6.02345	6.64622	6.24373	7.60183	5.73389	5.62732	5.73385	5.47466	6.05906	6.74345	5.68887	7.06317	6.1069	5.80955	4.22422	4.76083	7.38774	6.47968	6.5197	6.40575	7.14858	6.75613	6.80581	6.83048	6.16422	6.3016	5.68289	6.95898	6.36151	5.598	6.34771
MOSPD2	9.10391	4.50777	5.20553	5.49892	5.58373	4.878	7.80476	5.18393	5.77366	6.16809	6.33801	5.84695	6.21902	4.79052	5.82388	5.28687	5.46088	5.90703	6.23544	5.95632	3.78864	5.49489	4.85167	5.6035	4.3073	4.81332	6.00159	5.7907	3.81684	5.13172	5.34829	4.69679	3.16026	4.76823	5.39808	4.05935	4.85929	5.03105	5.65759	5.421	4.36211	4.63527	3.78643	5.2338	4.60331	4.47179	4.73052	4.47377	5.52734
LRCH2	4.00778	4.2625	5.57756	5.19842	3.81845	2.87651	2.93738	3.79846	4.86081	3.85733	3.42471	4.29421	3.98595	2.94517	5.75468	4.87878	4.08799	5.33132	4.04367	3.87695	3.5309	3.78326	4.64803	4.4777	3.67627	4.06407	4.25599	4.42916	3.48423	5.28077	3.57432	3.15542	2.70518	4.46477	4.91542	3.7005	4.25877	3.23916	3.4449	4.19538	2.81021	3.87245	4.011	5.07186	4.60944	4.16998	4.81183	4.06332	4.41971
ACE2	3.49634	2.6825	2.79294	2.63804	2.63804	2.63804	2.80601	2.64506	2.74223	2.69073	2.79434	2.69363	2.63804	3.03649	2.79049	2.77446	2.79722	2.63804	2.72299	2.86669	2.78732	2.65251	2.66732	2.65111	2.82449	2.71043	2.78422	2.73395	2.6484	2.70243	2.7203	2.63804	2.63804	2.70458	2.77525	2.71631	2.66681	3.4771	2.85327	2.79127	3.07123	2.68017	2.65937	2.91752	2.66386	2.81013	2.73589	2.91331	2.63804
BMP15	2.61231	2.61231	2.61231	2.61231	2.61231	2.61231	2.61231	2.61231	2.61231	2.61231	2.81506	2.61231	2.61231	2.61231	2.61231	2.61231	2.61231	2.61231	2.66002	2.61231	2.61231	2.61231	2.61231	2.61231	2.62721	2.643	2.68007	2.61231	2.61231	2.61231	2.61231	2.61231	2.61231	2.61231	2.61231	2.61231	2.63832	2.61231	2.61231	2.65808	2.61231	2.61231	2.61231	2.66135	2.61231	3.2633	2.61231	2.61231	2.61231
KLHDC7B	3.1324	2.9446	3.81222	5.01047	4.77891	4.34195	3.29283	2.59511	4.34616	3.74453	2.67271	3.1675	3.03723	3.06723	2.90874	3.33035	2.63854	3.82324	2.65268	3.10157	2.69309	2.59245	2.6308	2.71881	2.98888	2.93705	2.62419	2.95707	2.58819	2.60505	2.753	2.63193	2.83767	2.6608	2.64333	3.07558	3.33395	3.11623	2.54875	3.71057	2.79808	2.84768	2.53522	2.60732	2.65882	2.75786	2.59844	2.65296	2.83201
GATA5	2.54333	2.62168	4.25219	2.64128	2.57183	2.56869	2.67479	2.54333	2.54333	2.64998	2.72986	2.54333	2.54333	2.56491	2.58106	2.79926	2.66393	2.54333	2.5621	2.58321	2.80908	3.0176	2.59412	2.84671	2.57724	2.54967	2.5999	2.54333	2.54333	3.43452	2.62336	2.57771	2.54333	2.54333	2.54333	2.54333	2.55665	2.61056	2.54333	2.55988	2.57485	2.54333	2.54333	2.65793	2.54333	2.54333	2.55679	2.54333	2.54333
LAMA5	7.02382	6.94273	7.03977	6.1317	6.61584	6.33461	6.57386	5.7913	7.67509	6.7657	6.67657	7.42202	7.88121	7.61422	8.003	7.57336	5.7459	5.2091	7.8012	7.91284	7.17331	5.58594	6.13265	7.36223	6.5017	6.50536	5.46296	8.49589	5.49366	5.85158	6.76925	5.86885	4.10673	6.61342	7.20522	6.93883	6.49152	8.09723	5.72691	6.20381	6.62172	6.61499	6.23665	7.23334	5.07433	7.81306	7.51593	5.95025	5.76635
OSBPL2	6.36137	6.04612	6.63381	6.54831	6.38674	6.65248	5.97766	5.57094	5.67865	6.68654	7.32443	5.89992	7.03288	5.86056	6.04983	6.74535	5.82306	5.46725	6.52087	6.67895	5.53611	6.62896	5.90981	5.99589	6.29783	5.71447	5.84067	6.57211	5.49985	6.36706	5.81533	5.87851	3.69921	5.64469	6.38747	5.41331	5.96079	6.40607	7.15134	6.41899	6.24099	6.65796	5.07298	5.65376	5.7064	6.19945	5.91346	5.46216	6.3173
UBE2M	7.84695	7.99114	8.50343	8.10372	8.4197	7.52211	7.67011	7.41655	8.43382	8.02618	8.92266	9.18694	7.59172	7.92576	8.19528	7.49688	8.48303	8.29327	7.81885	8.11788	7.42118	8.35619	7.92171	8.53344	8.77156	7.53379	6.55555	8.37116	8.4749	7.77422	8.49909	8.7097	6.68286	7.99566	8.57201	8.84683	9.41694	9.49331	8.14853	8.50675	8.32242	9.68078	8.63551	8.19964	8.24502	8.70103	8.42264	8.13561	7.79317
TRIM28	7.54693	8.07885	9.66689	8.66033	8.79347	7.57049	8.11341	8.08442	9.02557	7.92269	9.1818	9.58565	8.13392	8.21293	8.4691	8.02904	8.95995	8.23078	8.35606	8.47432	7.54078	8.56544	7.95966	8.87284	8.63426	7.3861	6.67401	9.34743	8.59079	7.96431	8.43637	8.60425	6.15444	8.863	8.45417	9.53725	9.68343	9.56331	8.30028	8.29786	8.51768	9.69908	9.04062	8.37828	8.3707	9.26974	8.71609	7.91201	7.44326
PNCK	4.11061	3.62955	3.40204	3.02936	3.14254	3.91611	3.89281	4.54396	4.49865	4.76515	3.73048	2.99627	2.89038	2.70573	5.56888	3.30075	2.51587	4.62599	3.68968	3.27691	3.32238	3.0139	3.16905	4.17977	3.88134	3.49559	3.81726	4.75257	2.67433	4.13948	2.89457	3.95626	2.61843	2.99833	3.0909	2.57403	3.69171	3.42481	3.19427	2.83946	2.54667	3.36809	3.72452	2.61943	3.75991	2.8411	3.61915	2.53088	3.21006
PLXNA3	5.58682	5.35655	7.016	6.02389	5.25731	6.51213	6.46686	6.63909	7.81503	8.38623	9.01413	7.72075	7.60435	7.05322	7.46296	7.89332	6.4707	4.98281	7.05483	8.45465	6.21428	7.31646	6.07467	7.2199	6.99247	5.22066	5.98409	8.12822	6.07743	6.82594	5.86098	6.40035	3.49314	5.76068	6.65015	6.94188	6.2874	7.15785	5.64502	6.61975	6.3391	7.07085	4.2369	6.52004	6.39536	6.77524	6.72568	5.5928	6.75197
MPP1	4.55173	6.79559	6.23114	6.46666	6.01914	6.02976	6.74158	5.97389	7.45476	5.90326	6.52557	6.81457	6.3962	7.00652	6.96425	7.17063	6.68589	6.45707	7.10353	6.90202	6.01807	6.91738	6.41848	5.14897	6.531	6.54676	5.74171	6.59726	5.95317	6.17042	6.09044	6.75804	4.68611	6.51446	5.23293	6.20434	6.70135	6.58379	6.35017	6.10725	6.38097	6.4557	5.35008	7.02964	5.29554	6.51781	6.71768	6.50434	6.43121
PRRG1	5.39059	4.3078	4.59361	5.94848	6.03168	5.64727	4.01689	4.72462	5.0696	5.58934	5.05092	4.99886	4.71993	4.59962	4.71593	4.83211	5.54952	5.40093	5.27193	4.5945	4.18257	5.45183	5.04337	4.85108	4.10111	4.90089	5.29641	4.98814	3.31228	6.20663	5.02537	4.37268	3.41891	4.0491	4.45154	4.98801	4.39336	4.70326	6.10596	5.78762	4.435	4.07577	3.71892	4.34315	4.81782	4.38472	4.66768	4.39716	5.41559
RGN	4.49326	2.98719	2.84391	2.85574	4.60252	4.61082	3.95125	4.07643	4.87854	4.33869	4.38312	4.55605	5.46029	3.52799	2.94851	2.89353	2.87206	5.4625	2.93465	3.16189	2.87724	2.90332	4.36715	3.77349	3.64018	2.69623	4.92407	3.52331	2.65244	3.32477	5.16164	4.00407	2.76419	2.54027	3.11231	2.71111	4.25434	3.90215	2.57887	5.74916	3.05022	3.80956	3.15874	3.65756	2.5289	4.71178	3.08791	4.47831	4.45199
TTLL9	4.17843	3.0389	3.35363	2.72933	3.19152	2.80076	3.93415	2.66146	3.02248	3.13846	2.99721	2.68037	3.17333	2.88099	2.92272	2.8755	2.67346	2.85213	2.94118	3.01292	2.82875	2.62892	2.73058	3.0043	2.73646	2.61728	3.19485	3.18215	2.67679	3.36568	2.86189	2.6231	2.56581	2.69074	2.63246	2.64207	2.98222	2.62083	2.65789	2.91816	2.93168	2.63205	2.7996	2.8371	2.63543	2.73983	2.84659	2.74619	3.11126
ZNF341	4.44325	4.01001	4.19599	3.6437	3.83751	3.67527	4.14892	3.59212	3.8789	4.35142	3.81867	4.72236	4.18539	3.96051	3.76889	4.10048	4.14749	3.53042	4.31434	3.93283	3.69969	3.54711	3.53097	3.45048	3.45739	3.26135	4.00311	4.46223	3.39822	4.36338	4.07386	3.44995	2.8778	3.6866	4.02628	3.95085	4.35751	4.36843	3.55711	4.02493	3.53063	3.97327	3.82744	3.90453	4.24374	3.98718	3.74203	3.44333	4.06867
ACSS2	5.58517	5.89452	6.29698	4.94016	5.24349	4.833	5.48011	5.14409	5.85549	6.04611	6.09619	5.5104	6.33808	5.90944	6.1004	6.06885	6.29198	6.0706	5.8319	6.02695	5.2381	5.19499	4.79856	4.68901	5.30738	5.15633	6.3247	7.59255	4.5206	5.57281	5.71442	5.55349	3.81864	5.11411	4.40951	5.86185	5.78502	6.17583	5.50847	5.77117	5.2804	5.84351	3.39049	5.03271	5.09605	5.87872	5.44613	5.25495	5.35876
EDA2R	4.17788	2.76297	2.90464	2.75367	2.68543	4.21901	3.26835	3.51822	3.06369	3.12175	2.66368	2.70473	5.07931	2.66667	2.69977	2.77006	2.87993	2.64719	3.63386	2.79013	2.78111	2.76323	3.50346	2.73902	3.17568	2.73141	2.91487	3.42616	2.59328	3.06179	2.64861	2.69997	2.71231	2.57525	2.76063	2.58797	3.38136	2.64765	2.9777	2.69597	2.66327	2.85928	2.65956	2.73358	2.60096	2.75752	2.98275	2.56392	2.72028
ATP6V1E1	8.80894	9.20596	8.33499	8.5727	8.35165	7.82462	8.26243	7.73824	8.79882	7.82432	9.27314	8.47046	9.3991	8.5871	8.90501	9.03788	8.89754	7.7733	7.88447	9.03969	8.64669	9.34219	8.2639	7.49776	8.69698	8.7773	7.79804	8.71615	9.42499	7.47449	8.28312	9.73115	7.25936	9.32126	8.5389	9.0998	9.08491	8.85077	8.24112	8.83501	8.59898	9.81752	7.64984	8.99321	7.96447	8.8223	9.33806	9.28314	8.27023
SH3BGRL	6.15492	7.49175	8.27543	8.6937	6.9218	7.4783	6.45606	7.69024	8.13789	7.71167	8.19272	8.03959	7.95727	8.14982	8.20591	8.21268	7.65027	7.88845	7.95081	7.78699	6.6752	9.01966	8.15673	7.09754	7.80899	7.7395	7.50004	7.70612	7.20181	7.71236	7.97169	7.88473	6.30681	7.3135	8.65815	7.93495	7.23323	7.5789	8.86214	8.0956	7.03518	8.01991	5.95885	8.05446	6.98325	7.01598	7.70068	7.55735	8.28196
CDX4	2.55326	2.57271	2.55326	2.55326	2.55326	2.55326	2.72361	2.55326	2.55326	2.55326	2.55326	2.64808	2.73772	2.55326	2.55326	2.55326	2.55326	2.55326	2.55326	2.55326	2.55326	2.55326	2.5644	2.55326	2.59943	2.55326	2.55326	2.55326	2.55326	2.55326	2.55326	2.55326	2.55326	2.55326	2.55326	2.55326	2.55326	2.55326	2.55326	2.55326	2.55326	2.55326	2.55326	2.58933	2.55326	2.55326	2.55326	2.55326	2.55326
ABCB7	5.29847	6.00929	5.99217	5.96901	6.15287	6.0339	5.24549	5.9352	5.91948	6.06916	5.70129	5.91085	5.51012	5.44221	6.1882	6.01234	5.961	6.04982	5.85754	6.02319	5.56675	5.85391	5.49564	6.02291	5.19235	5.29715	5.98858	6.16844	6.09994	6.59969	5.69744	5.78217	4.02408	5.45466	6.88021	5.63387	6.00275	5.57889	6.39655	5.86952	5.27479	5.97182	5.58057	6.19346	5.50037	5.60323	5.64574	5.26687	5.89065
TTTY6B	2.54075	2.54075	2.54075	2.54075	2.54075	2.54075	2.54075	2.54075	2.54075	2.54075	2.65633	2.54075	2.54075	2.54075	2.54075	2.54075	2.54075	3.06569	2.54075	2.54075	2.54075	2.54075	2.54075	2.54075	2.54075	2.54075	2.54075	2.54075	2.54075	2.54075	2.54075	2.54075	2.54075	2.54075	2.54075	2.54075	2.54075	2.65272	2.54075	2.54075	2.54075	2.54075	2.54075	2.54075	2.54075	2.54075	2.54075	2.54075	2.54075
IL13RA1	6.31846	7.42915	6.94807	6.65073	7.11689	7.3001	6.08344	7.04834	7.44027	7.00194	7.0849	7.57597	6.45943	7.56853	7.32108	7.01467	6.78323	8.36983	7.23382	7.05811	5.97513	8.41153	6.51759	6.2226	6.97899	7.07365	5.79822	6.77657	6.5349	6.70372	6.93144	7.55886	5.48712	6.23138	6.82668	6.85489	7.29581	6.86494	8.21523	7.22244	6.42056	7.33851	4.94862	7.76802	5.6545	6.44324	7.61282	6.87659	7.44611
PDHA1	9.7246	8.09078	7.94684	8.95613	8.97219	7.84097	7.58313	7.47944	7.99262	7.80748	8.77312	7.73412	7.97964	7.79931	8.48863	8.00544	8.2182	8.59557	9.20406	8.62832	8.40256	8.56578	7.88184	8.41163	7.66551	7.19616	8.28247	8.3274	8.49751	8.45238	8.34498	8.79016	6.46324	9.31504	7.53799	7.43348	9.28463	8.6936	8.87166	8.31461	8.35875	8.96987	8.84654	8.25507	8.0462	8.80138	8.57112	8.79335	7.68982
RAI2	5.3315	3.30452	5.19635	5.29539	2.89452	4.68757	3.72233	3.4579	3.64297	3.60808	5.77846	5.41398	5.54877	4.9228	3.57769	4.83078	4.5866	3.63015	4.13787	4.51294	5.29129	6.29129	4.95084	3.02659	4.68048	3.44799	4.40952	4.41354	4.49976	4.84005	5.67258	3.89943	2.94691	4.7799	3.72696	4.3578	4.41494	4.87828	3.84435	5.46106	4.87153	5.55809	2.755	4.30817	3.13832	5.07548	4.79107	3.52855	3.90905
ZNF304	3.73208	4.2296	4.97253	4.47899	4.55496	3.74761	3.40026	3.91848	4.943	4.43123	5.22527	4.63604	4.30015	3.9631	4.25044	4.66979	4.20556	3.78194	4.4086	4.44743	3.22398	4.4493	4.42505	3.92478	4.46744	3.65591	3.93677	5.35373	3.5583	4.09666	4.14567	3.98089	2.83145	3.01834	5.01303	3.69557	4.33734	3.94049	4.58309	4.55731	4.19748	5.27433	3.36835	4.30383	3.5161	3.92925	4.20874	4.1333	4.01864
ZNF132	3.03197	3.56161	4.1529	3.66485	3.84343	3.24469	3.08483	3.8509	4.62247	4.27745	3.26767	4.81813	3.93881	3.79089	3.94578	3.92504	3.5955	3.66937	4.07484	3.80232	3.38704	4.23111	3.71503	3.81037	4.41045	3.24261	3.17755	4.73606	3.26632	4.1543	4.18861	3.38905	2.65461	3.39437	3.93039	3.91442	4.27954	4.26824	4.54951	4.56779	3.16703	4.03051	3.13404	3.97907	3.924	3.93495	3.60955	3.39115	4.06838
USP29	5.38662	3.20513	2.51102	2.75334	3.21909	2.98045	4.0966	2.70585	3.10269	3.6505	3.37287	2.61928	3.92479	3.06171	3.17758	2.84802	2.4578	2.57833	3.66952	3.08276	5.48795	2.75806	2.55642	2.70927	2.54929	2.67838	2.72865	3.30219	2.60807	3.0818	3.38619	2.69336	2.57511	2.5527	2.4578	2.54691	2.64859	2.80095	2.74893	3.37324	3.09917	2.66584	2.56901	2.87824	2.72033	2.72734	2.62534	3.05905	2.86607
FTHL17	2.58514	3.83221	2.58514	2.58514	2.58514	2.58514	2.73718	2.58514	2.58514	2.58514	2.58514	3.57979	2.58514	2.62714	2.58514	2.99895	2.58514	2.58514	2.58514	2.58514	6.47489	2.58514	2.58514	2.58514	2.58514	2.65025	2.63418	2.58514	2.58514	2.58514	2.58514	2.58514	2.58514	2.74577	2.58514	3.95467	2.66318	2.58514	2.58514	2.80425	2.58514	2.73165	2.58514	2.58514	2.58514	2.58514	2.62914	2.58514	2.58514
SNAP25	3.37196	3.47565	5.00703	2.62033	2.69495	3.92664	4.53934	3.1619	6.0315	2.7016	5.37311	3.13785	5.00688	2.72685	5.62702	3.89495	3.32849	2.59365	5.96281	3.42259	3.43298	4.24984	2.78602	2.75079	3.68265	4.2926	3.01357	5.48092	3.35054	2.69069	2.76244	2.59025	2.82621	3.04474	3.20394	3.82047	3.0042	2.60102	6.57607	3.51085	3.61718	3.35326	2.75434	2.70291	3.41447	4.65824	5.5732	4.65624	4.96299
PCNA	6.84533	6.6071	7.88484	7.4263	7.77311	6.13944	5.3584	6.27668	6.97877	6.60729	6.87872	7.50068	6.54655	7.27976	7.36788	7.96031	7.85318	6.51962	7.68371	6.94228	6.02416	7.70844	7.11707	7.42543	6.76551	7.14742	6.75706	7.66996	6.73385	5.60089	8.15455	7.58297	5.17825	7.26638	8.67274	7.08539	7.44561	8.01745	7.70133	7.55312	6.30863	7.66119	6.86058	7.74212	8.82256	7.81026	7.68783	7.71541	7.33789
NXT1	5.1681	6.51553	6.98874	6.96319	7.16283	6.82814	6.17135	5.79551	6.43688	6.21018	6.02795	6.95292	6.15813	7.14573	6.67161	6.53678	7.32336	6.30311	6.81268	6.90797	6.98005	6.57925	6.78126	6.79203	6.17116	6.67678	6.2689	6.96804	7.49342	5.83763	7.4745	7.15989	5.98531	7.55139	7.11917	7.55959	7.29781	7.31852	7.28992	7.15413	5.36298	7.03348	6.93581	6.78032	6.91998	6.61792	6.93781	6.52446	6.51496
SSTR4	2.95515	3.84987	2.53335	4.04233	2.6446	3.30354	2.53335	2.53335	2.53335	2.53335	2.75912	3.13728	2.94388	2.77038	3.48421	4.44126	2.5934	2.53335	2.53335	2.53335	2.80338	2.9295	3.5412	2.75222	2.60727	2.58235	3.10737	2.53335	2.53335	2.71352	2.79339	2.53335	2.53335	2.53335	3.77577	2.95862	2.53335	2.66772	2.53335	2.76846	2.65874	2.83701	2.53335	2.65391	2.54502	2.58251	2.75592	2.53335	2.61171
ZSWIM3	3.25314	3.67532	4.56351	3.52116	3.9245	3.97165	3.04374	3.09059	3.88014	3.95832	3.66985	3.83178	3.69643	4.06985	3.71621	3.90495	3.44233	3.2974	3.82804	3.66062	3.43747	3.66843	3.55224	3.19263	3.38749	2.8335	3.51686	4.14545	3.31874	3.59306	3.71273	3.73162	2.94438	3.61005	3.28522	4.02661	4.06897	3.68553	3.96776	4.09782	3.72783	4.07639	3.0468	3.52486	3.0383	3.96634	3.73756	3.4336	3.92446
PPP1R3D	3.55984	3.94934	4.71597	4.72179	4.08253	4.40242	3.14382	3.49065	4.30203	4.18362	4.09495	4.5213	4.1004	4.5329	3.78183	4.33316	4.35705	3.92474	4.27992	3.98319	3.46076	4.63466	4.13276	3.69812	4.10755	3.45534	4.35404	4.34492	3.65979	4.99649	4.54758	4.15561	2.83578	3.44135	3.74817	3.77742	3.8951	4.34758	5.09617	4.52434	3.94458	4.19876	3.47003	3.8548	3.88058	3.72314	3.93874	3.80139	4.29502
MORC4	8.22187	5.03379	6.59048	5.90417	5.7452	6.44873	8.32654	5.61114	6.38547	8.26477	6.16271	6.48518	7.62248	4.3515	6.07705	5.1395	5.02252	4.87859	7.09851	7.04709	5.97043	4.81263	5.39681	4.58007	4.70037	4.14259	7.188	7.15943	4.98899	6.51772	5.8268	4.64479	4.69575	5.00664	6.28545	5.45674	5.65093	4.7254	6.317	6.83017	5.97589	5.24232	4.53326	5.45744	6.51975	4.99361	5.30832	5.90137	7.14958
RNF128	3.45651	3.12627	3.19139	3.3697	3.76337	3.3149	3.48077	3.11618	3.82516	6.25601	3.32926	3.27898	2.47061	3.51451	2.75526	3.29565	2.9462	6.58693	4.47784	3.27851	2.70701	3.339	3.31195	3.17169	3.29944	3.04717	3.19308	2.95186	2.86691	3.27672	3.57842	4.07102	3.06827	2.67471	3.34639	2.83708	3.77617	3.21684	3.50597	2.96737	2.63798	2.89395	3.02015	5.06503	4.18386	2.77652	2.96234	4.24013	3.62408
BEX1	4.03334	4.90112	7.26771	2.90507	3.41579	2.95403	5.0014	2.97363	6.68203	2.99656	3.05025	4.01706	2.90507	3.00521	5.8573	3.42266	3.05074	2.90507	6.72526	3.0914	4.12105	3.20091	6.47492	2.9466	4.36027	3.66789	4.23183	3.33739	3.16746	3.2723	3.25398	3.46293	3.80072	3.8877	3.41065	3.27549	3.84733	3.08035	3.02993	4.04075	3.17558	3.77641	7.06871	3.05533	3.34082	3.04227	3.80559	3.41353	3.47602
SLC2A11	5.96226	5.03818	4.46975	4.58993	4.65811	4.34205	5.36802	4.14676	5.4868	5.16192	5.82899	5.07406	5.52737	4.38879	6.03878	4.93831	4.45997	3.83594	4.72182	5.67251	5.31933	4.7314	4.32751	5.08889	4.67016	5.00353	4.29116	5.77428	4.9715	3.7552	4.65236	4.4855	3.92472	4.55833	5.5896	4.5881	5.57264	4.9407	3.65892	5.08687	5.56743	4.8059	4.79305	5.43881	3.88874	5.83344	4.80944	4.0526	4.70187
C1QTNF6	5.36781	5.91792	5.68966	7.38068	5.54172	7.21443	5.86208	6.02332	5.65042	6.91874	5.571	6.4016	6.72476	6.04961	7.37409	6.10446	6.76256	4.59968	6.65345	7.36407	6.44178	7.50787	5.83934	4.27426	6.55893	6.39407	5.42955	5.92588	5.30484	4.44107	6.30466	7.06658	5.60409	5.64698	4.71988	7.30894	4.51096	6.24484	6.82623	7.34065	6.94566	6.60013	3.6684	6.5159	5.09966	5.33225	7.40466	6.45103	7.57859
FAM83F	4.07051	3.06097	3.07522	2.86473	2.90076	2.91802	3.56129	2.89103	3.01345	3.25704	3.03524	3.26523	3.26866	3.16676	2.96731	2.94162	2.93188	2.85327	3.09652	3.27198	3.06699	3.07082	2.85583	3.02236	3.05767	2.88583	2.95822	3.18055	3.56525	2.86944	2.89645	3.14299	4.14038	2.94417	2.83889	2.83713	2.88809	2.86678	2.88833	2.91832	3.08091	3.46496	2.88719	3.2108	2.81947	2.94553	3.26471	3.13417	2.90547
SEC14L4	3.88669	2.77214	3.11578	2.53767	2.72383	3.10122	3.44988	2.64886	2.71098	3.43478	2.78764	2.61269	2.94761	2.71305	2.71763	2.72536	2.5449	2.69461	2.82994	2.91961	2.6609	4.73752	2.61533	2.90019	2.57494	2.78747	2.96056	3.03639	2.59441	2.70824	2.72086	2.59515	2.5464	2.62051	2.60992	2.62223	2.7714	2.76619	2.9131	2.78332	2.77737	2.68035	2.68657	2.85341	2.56284	2.6153	2.70547	2.71174	2.75549
CA1	5.60737	4.46951	2.66927	2.58183	2.98503	3.09373	5.20984	2.51848	3.80104	3.23495	2.97843	2.54884	4.08412	2.58407	3.49479	3.34475	3.11602	2.77343	3.04115	3.2784	2.73657	2.73036	3.27091	2.91977	3.37254	6.3637	3.71909	3.20319	2.55444	2.57306	2.91704	2.53313	2.69723	2.51848	2.56229	2.96681	2.5295	2.81961	2.85623	2.86324	3.24057	2.76981	2.56759	3.00797	2.67689	3.22376	2.64818	2.7528	2.53712
ELP3	6.4939	6.70173	6.91071	7.19343	7.48064	5.79127	5.92677	5.18555	6.05267	7.04837	6.75101	5.65885	5.8536	5.49662	6.25821	7.23616	6.89204	5.83132	6.1231	6.57659	5.72429	7.65395	6.03913	5.82175	5.93263	5.47479	6.91263	6.9336	5.66388	6.46111	6.46291	6.16031	4.48548	5.1107	5.96171	5.03589	6.29822	6.14768	6.02377	6.16197	6.1382	6.83175	5.58146	6.38835	6.22859	6.61689	6.48582	6.66576	6.46416
USP26	5.37001	2.92792	3.57559	2.4577	2.98652	2.91052	4.50401	2.71316	3.51039	3.40302	3.16381	2.75134	4.10932	2.86251	3.26174	3.15325	2.44556	3.40367	3.72194	4.06215	2.64861	2.7617	2.68277	2.84659	2.51986	2.76043	2.75076	4.31333	2.69312	2.44556	3.32632	2.71457	2.44556	2.50899	2.6629	2.44556	3.40368	3.06377	3.14711	3.08096	3.72772	2.67028	2.61476	3.40235	2.63843	2.74918	2.85828	2.55304	2.99658
RAB33A	2.72718	3.374	3.04452	2.62511	3.1852	3.65241	3.09385	3.17067	4.13334	3.61916	3.76681	3.3859	3.07106	3.26261	2.92389	3.60978	2.93166	5.76541	2.97962	3.57525	2.71041	2.94619	2.80742	2.70114	3.19797	2.89442	2.72615	3.22814	3.44161	3.19289	3.03238	4.13366	2.83761	2.99033	4.0218	3.40645	4.40775	3.38817	2.85396	3.14247	3.84675	3.94513	2.84722	3.18911	2.78927	3.54682	3.15128	3.4148	4.22964
SOX3	2.60494	2.60494	3.31038	2.63562	2.60494	2.66521	2.60494	2.62143	2.62389	2.7301	2.60494	2.60494	2.60494	2.67637	2.60494	2.60494	2.65883	2.60494	2.62978	2.62831	2.75411	2.6522	2.61413	2.60494	2.6344	2.60494	2.64354	2.6664	2.60494	2.8152	2.60494	2.60494	2.60494	3.55276	2.60494	2.65233	2.63575	2.60494	2.60494	2.64974	2.60494	2.63281	2.66458	2.60494	2.76482	2.63399	2.62082	2.60494	2.61827
RBMX2	5.37003	5.5494	5.43692	5.49225	5.75874	5.55804	5.06237	4.86111	6.73229	5.736	5.77138	5.82414	4.83271	4.9587	6.18313	5.31567	4.13773	5.9242	5.62168	5.67289	5.31324	6.18283	5.56397	5.71485	5.11364	5.18607	5.03027	5.67747	4.86316	5.9564	5.15543	5.30759	3.58126	5.41799	5.74884	5.49105	6.11223	6.02378	5.97575	5.80954	6.71273	6.05793	6.55607	6.55198	5.18732	5.35645	5.46774	5.04976	5.84919
DTNA	5.19789	6.51163	5.9129	5.26581	4.41525	4.06259	4.84525	3.88629	3.40255	4.18145	5.36496	6.97911	4.90942	5.41687	4.5384	6.71005	5.48629	4.83656	5.11106	3.80801	4.88184	5.07902	5.06103	6.1649	4.7205	5.62296	6.33462	5.88935	4.29233	6.5324	4.69848	2.96875	3.04272	5.0236	6.23739	4.64117	4.96127	5.39267	4.1567	5.49205	4.9346	4.58577	6.20223	5.61676	4.87868	6.10277	5.35202	5.51029	5.04927
UGT2A3	2.62423	2.57661	2.66559	2.57661	2.57661	2.57661	3.32963	2.63088	2.61275	2.57661	2.60894	2.57661	2.57661	2.63832	2.57661	2.57661	2.57661	2.57661	2.6495	2.59305	2.58936	4.08375	2.58561	2.57661	2.57661	2.57661	2.65863	2.61014	2.57661	2.57661	2.57661	2.57661	2.57661	2.57661	2.57661	2.57661	2.57661	2.57661	2.57661	2.57661	2.57661	2.58748	2.57661	2.57661	2.57661	2.57661	2.57661	2.57661	2.71991
KCNK1	3.6246	4.60082	4.89488	3.19405	3.21105	5.59849	4.33795	2.64684	5.76112	3.29395	3.22702	2.68819	4.47201	2.45797	4.71765	2.79531	3.46072	2.67082	5.48118	3.20266	2.75795	2.56637	3.05034	2.55132	3.07449	2.65753	2.63228	3.74797	2.53999	3.36676	2.50302	2.89114	3.22221	2.84887	2.53247	4.00814	3.54148	2.45797	2.50551	3.13727	2.48446	3.84712	3.63249	2.64541	3.73988	5.08808	3.91028	4.52952	4.25888
EXOC6	4.98002	3.9927	4.33869	3.94871	4.24103	3.68624	4.30798	3.28541	4.85374	3.41411	4.6937	3.89529	4.47419	4.06983	4.47419	4.64523	3.85833	3.41769	4.60714	3.9884	3.06657	3.72382	3.6564	4.34869	4.05285	3.55242	3.88444	4.28136	3.91022	3.33929	3.77114	3.59881	2.6888	3.78165	4.98016	3.73972	3.40195	4.36484	3.79963	3.70089	3.24805	4.24626	3.82422	3.89466	4.85851	4.65804	3.3777	3.60324	3.56207
SRP14	8.6109	9.75691	9.67523	9.84424	9.57767	9.47013	8.80964	9.1883	9.86398	8.74197	9.38878	9.33278	9.55848	9.71633	10.244	10.0281	9.68657	9.2173	9.76236	9.34393	8.9219	10.1841	9.8132	9.56269	9.4616	9.86515	9.09674	9.4852	9.9709	9.55005	9.88588	9.7862	7.90602	10.5537	10.1841	9.94305	10.0126	9.77929	9.1933	9.44852	9.95093	10.4716	10.0749	9.89222	9.87741	9.9554	9.44762	9.82347	8.943
C18orf21	6.07009	6.32295	6.40946	5.75712	6.50697	5.49485	5.25557	5.52962	6.44522	5.6112	5.93517	5.3243	5.35358	5.7497	5.80072	5.94655	5.56949	6.17357	5.82102	5.91116	6.11003	5.5673	5.90182	6.64819	5.55754	5.41275	8.26689	6.43892	5.6983	6.45641	5.64021	5.87922	4.93309	6.37454	6.13246	6.48167	6.30153	6.28921	5.7919	5.86338	4.97848	6.12586	6.10758	5.94412	5.85005	5.94302	5.89204	5.88652	5.40423
GALNT1	7.53793	6.9301	6.88913	7.17581	7.7371	6.59596	5.16495	6.72585	7.87726	7.40688	6.33827	6.48251	7.66464	6.17918	6.60674	7.69308	6.76464	7.74533	7.14162	6.27893	6.32107	7.59655	7.49812	6.78261	7.19264	6.38843	8.83604	6.63726	5.52807	8.09275	5.82649	6.44262	5.1468	5.3799	7.49762	6.14839	6.33334	6.44994	7.32043	7.08136	5.16157	6.51398	4.70945	6.78438	7.14699	6.6756	7.54882	6.71688	7.43518
SAT2	6.15091	6.86553	6.01581	6.01535	7.68806	7.26105	7.03194	4.72611	6.17374	6.33547	6.29812	6.78033	7.22613	6.69871	7.7873	6.86018	7.36147	7.38526	7.37996	6.84977	7.02878	7.27233	6.30428	6.91072	6.5811	6.73967	6.4763	6.86855	6.65765	6.99388	7.15356	6.83185	5.38239	6.17514	6.41684	7.43397	7.5239	7.13159	8.31694	6.81168	6.33836	6.2139	6.20678	5.82329	5.73532	7.01919	6.38945	6.55262	6.9504
ZIM3	3.60052	2.65799	2.73493	2.6354	2.64392	2.71464	3.3951	2.75147	2.8053	3.43861	2.91065	2.65542	2.98434	2.6796	2.9314	2.69806	2.62642	2.60335	2.96979	3.03118	2.73215	2.63843	2.62664	2.85806	2.67754	2.60335	2.85528	3.1293	2.70892	2.87314	2.73262	2.77173	2.61779	2.68627	2.68109	2.60337	2.70887	2.69042	2.73334	2.80148	2.9426	2.67276	2.7556	2.78574	2.67766	2.71369	2.67744	2.66229	2.8624
HUNK	4.91556	3.44912	5.32788	5.66057	4.55863	3.85332	3.52535	3.29718	3.01465	5.32049	3.88571	3.18977	5.18645	4.48569	3.74364	3.20013	4.77908	3.57387	3.76161	3.9101	3.87678	3.18084	3.58106	3.17234	3.44526	3.09614	3.62566	5.39442	2.33256	3.41013	5.11194	3.37925	2.46774	2.34361	2.43337	3.75966	4.38345	4.63345	5.19865	4.20313	3.5715	3.85518	2.73779	3.2075	4.53124	3.30827	4.25742	4.18157	5.09638
COL6A1	10.1126	9.94088	10.7936	10.4549	12.0085	11.0543	9.59032	11.8282	10.6772	11.9104	8.1247	10.677	10.907	10.2457	10.8257	10.0782	11.6232	12.0317	11.8053	9.79797	11.6087	12.3438	9.98786	8.01555	9.48572	10.1763	10.2366	11.3587	9.26536	11.7815	11.2073	9.55329	9.62814	9.35352	7.99868	11.1676	13.1302	10.2359	12.747	10.7656	10.8627	10.7566	7.60802	10.3741	10.6686	11.0918	11.9092	10.1698	12.0353
SOD1	9.30622	9.12676	9.3944	12.926	10.9683	9.53976	8.91477	8.73397	9.91376	9.14516	8.99659	9.08332	8.5221	9.52923	9.51839	10.0872	9.21959	10.3061	9.204	8.88686	8.52831	9.84904	10.1983	10.655	9.48415	10.0594	9.93517	9.6422	9.29678	10.6831	10.7703	10.1582	8.17069	10.6429	10.3561	9.75915	10.4495	10.2739	10.0154	9.77664	9.5362	10.0273	10.6647	9.82049	10.9491	9.55261	9.62582	10.2781	9.57851
DNMT3L	3.23998	2.60395	2.53472	2.53472	2.95717	2.64109	2.71187	2.53472	2.53472	2.66672	2.56561	3.13394	2.53472	2.53472	2.7612	2.56648	2.53472	2.53472	2.53472	2.53472	3.6118	2.53472	2.53472	2.53472	2.53472	2.56906	2.53472	2.63049	2.53472	2.53472	2.53472	2.53472	2.53472	2.60031	2.58296	2.53472	2.70794	2.57682	2.53472	2.53472	2.53472	2.56597	2.53472	2.53472	2.57975	2.55247	2.53472	2.53472	2.53472
TRPM2	3.24583	3.85436	3.57703	3.41721	3.6351	3.46343	4.91823	3.59847	3.94768	3.15492	3.10211	4.8765	4.67037	4.92488	4.7608	4.07799	3.27794	3.16481	4.23759	4.25242	4.56886	3.6673	4.06121	2.90667	4.458	4.32867	2.48214	4.37752	2.89111	2.58185	4.20709	4.50313	3.20281	3.47942	3.10845	4.90092	4.32244	4.7439	3.55513	4.21692	4.15359	3.57698	2.9893	4.57777	2.91975	3.90213	3.76939	3.5531	3.85834
APP	6.71994	8.30739	9.39302	8.95453	9.37518	9.66901	6.96909	8.89339	10.4895	9.25243	8.30909	8.81892	10.0341	8.56802	8.87398	9.40011	8.88178	9.86946	8.51754	7.8378	7.98926	9.23443	9.09846	8.65637	8.49084	8.75757	8.75329	8.61304	7.41621	9.77349	10.1526	7.74887	6.48251	8.26324	9.77242	8.47646	9.21643	9.37592	10.0006	9.49605	8.39065	9.32784	6.98127	8.74612	9.54656	8.87686	9.17061	9.41923	9.79292
PLK4	5.78661	4.72248	5.36574	5.55794	5.87377	5.58547	4.66755	5.32342	5.79245	4.77793	6.02285	4.42564	4.42279	6.01194	6.75975	6.99056	6.67891	5.62941	5.82918	6.02973	6.47383	5.28545	5.33423	5.8595	5.01402	4.63266	4.59369	6.52527	5.16048	6.12716	5.50371	5.28025	4.1246	5.9408	6.19634	5.42894	5.64896	5.4801	7.2298	6.59078	4.89027	6.19508	5.32759	5.65271	6.30365	4.54242	5.66742	4.92841	5.11501
UCK2	6.75718	6.22875	6.89875	7.24471	7.39716	7.11515	5.39646	6.7335	7.12132	7.12749	6.68111	7.4191	4.97307	7.16071	6.61331	6.97995	7.85402	6.82865	6.83256	6.21508	5.52259	6.02616	6.72819	7.81916	6.37939	6.08711	6.07172	7.18744	6.70342	7.19987	7.23203	6.32531	5.31143	7.14445	7.23003	7.63537	7.53306	7.10959	7.64241	6.05624	5.62625	6.72876	7.83072	7.40015	6.66523	7.27228	6.17106	6.0829	5.57313
VPS54	4.92378	5.70112	5.7065	6.22565	5.53021	5.51056	4.63063	4.70963	5.75927	5.42868	6.08971	5.20278	5.03336	5.71843	5.64009	6.6277	5.61393	6.06552	5.69947	5.24189	5.54067	6.68087	5.51361	4.90021	5.53805	5.40635	5.53249	5.98307	4.66391	5.91982	6.38457	5.84141	3.12677	4.93534	6.37174	4.46741	5.18816	5.08736	6.90011	6.13531	5.06072	5.6768	4.52088	6.26025	5.74401	5.13171	5.35551	5.54527	5.88325
POLR2D	6.1145	6.08943	6.66493	7.28205	6.63367	6.02939	5.05936	5.05079	6.97967	5.36886	6.23048	7.51473	5.2536	5.77652	6.63299	7.24648	6.40499	5.8081	6.54248	5.88658	5.31168	6.70253	5.72557	6.4991	5.30123	5.26717	5.61069	6.19922	5.74323	6.53612	5.60661	6.10706	4.36076	5.6531	7.42465	6.24441	5.83607	5.57471	6.90105	6.71496	5.21409	6.4765	6.71849	6.0441	6.59593	6.09477	6.31247	5.76286	5.72905
TMEM47	6.54009	4.08273	7.25414	7.9936	5.92489	6.84205	4.39943	5.98947	8.15018	7.27441	7.99367	7.37551	7.39798	5.16087	5.50064	6.1468	8.1992	7.07442	5.88274	4.21229	4.7095	5.56567	6.14486	6.7569	6.02306	6.1894	6.28308	6.57364	4.50208	7.2828	6.91775	4.57723	4.37696	6.61723	7.10267	5.70857	5.05773	6.12222	6.6762	7.35618	6.71598	5.93705	4.46685	6.24712	7.38881	6.27619	6.52372	5.81532	4.91805
CASK	6.93278	5.76641	6.17759	6.33019	6.44156	6.42179	4.94021	6.25507	5.58038	6.56202	6.45733	6.00447	6.08437	5.49344	6.34273	6.63115	6.8877	6.52266	6.1556	6.19278	5.16253	7.13822	5.45444	5.62626	4.81001	6.02078	6.20901	6.31842	4.95094	6.51188	5.99747	5.45955	4.12023	5.96663	6.00877	6.04754	6.58836	5.56592	6.72445	6.58161	5.76556	6.24342	4.23738	5.33275	6.3602	5.97798	5.95008	5.90097	6.42432
SLC16A2	4.51014	4.09021	5.69071	4.91068	4.50127	5.36307	3.62979	4.50833	5.39097	6.62295	4.52362	5.14081	5.3001	3.37959	4.49972	3.53716	5.48219	5.25004	4.95716	5.0803	3.79734	5.92435	5.09727	3.31906	3.77645	4.46027	4.88626	5.07781	3.11357	5.24015	4.15249	4.16295	4.42788	3.76702	3.15242	4.46207	4.62681	4.62384	5.00438	5.23236	4.49097	4.35136	2.50526	4.05615	4.79705	4.1663	3.92759	4.27442	5.37081
CHST7	4.6404	4.33135	5.71893	4.43353	4.04442	3.87795	4.55009	4.75374	4.79826	4.50037	5.01117	6.32129	5.74253	5.47974	4.76069	5.0189	6.0278	3.27075	4.39419	5.28728	4.20721	6.33559	4.91128	4.40284	5.34186	5.37206	5.97678	4.79645	5.70135	4.38018	5.73382	5.21114	3.82471	5.86192	4.43649	5.46929	4.42235	5.38738	4.70562	4.91989	4.9709	6.03452	4.01399	5.64579	3.94979	5.63414	5.44855	5.9638	4.1353
ZNF41	4.366	3.88689	4.12598	3.85755	4.7094	3.94151	3.02784	3.65824	4.34501	4.6419	4.13111	4.13372	4.73018	3.92189	4.73473	5.14918	4.76863	4.38485	4.35023	4.788	3.57684	4.98446	3.7932	3.79413	3.88297	3.68359	4.13535	4.81155	2.8342	4.18906	4.38832	3.77009	2.69657	3.91201	4.69611	3.75477	3.81428	3.84487	5.12149	4.70133	3.70746	4.4158	2.79556	3.59677	3.23182	4.01593	3.67188	3.68752	4.21771
RAB41	3.03344	3.30288	3.17193	2.75202	2.6932	3.01139	2.99604	3.64668	3.20732	3.00723	2.94024	2.97426	3.02028	2.978	2.8036	3.1599	3.02061	3.56277	3.04168	3.28108	2.71055	3.30423	2.84654	3.03145	2.87048	3.03449	2.88239	3.36125	3.52835	3.46222	3.23992	3.2234	2.59559	3.50196	3.0923	3.43362	3.4101	3.28446	3.33865	3.34252	2.88639	2.85376	2.68118	2.99618	3.0972	2.98713	3.06876	2.74767	3.31258
ZMYM3	5.04107	4.26201	6.5177	4.85138	4.60862	4.62733	4.34358	4.87419	5.95927	5.62034	4.76249	5.51343	5.06338	4.43917	5.29606	4.90899	5.31756	4.97095	5.44286	5.18009	4.78664	4.95384	5.07964	4.95917	4.47617	4.20797	4.53685	6.03037	4.83977	5.50104	4.27942	4.24218	3.40718	4.27624	5.30106	5.32893	5.47821	5.4846	5.12394	5.21755	4.55032	4.79407	4.28787	5.06966	4.55249	4.87563	5.13369	3.98233	4.94931
TAF1	5.6438	4.70275	5.83039	5.41239	5.29884	5.28669	4.89788	4.57101	5.17018	6.60001	5.49829	5.38916	5.55698	4.04308	5.54954	5.55451	4.95266	5.09051	5.56939	6.2269	5.60573	5.61363	5.06732	4.73283	4.77618	4.60702	5.15416	6.51302	4.8405	5.77719	4.67398	4.66401	3.3292	4.01826	5.43708	4.78814	5.33899	4.96353	5.85937	5.83711	5.64856	5.45792	3.92416	4.98059	4.39084	4.72819	5.10802	4.42886	5.15696
GPR174	2.51371	2.73927	2.77242	3.62295	2.65507	2.59203	2.83557	2.57239	2.54632	2.77602	2.58279	2.60648	2.72082	2.72604	2.51371	3.97623	2.54198	2.51371	2.51371	3.12247	2.51371	2.74487	2.58445	2.51371	3.17229	2.96643	2.51371	3.46854	2.51371	3.141	2.68749	2.51371	2.86712	2.51371	2.95589	2.56043	2.53517	2.67428	2.96897	2.61255	2.70209	2.67452	2.51371	2.61189	2.53026	2.53363	2.61338	2.73847	2.54789
OGT	5.79711	5.48654	7.15144	6.00203	6.50424	7.27932	5.8407	6.16539	7.01531	8.47115	7.2284	6.15356	7.07944	5.39169	7.0733	6.40662	5.94812	6.39597	7.12642	7.32059	6.28795	6.53304	6.06187	7.00542	6.07643	5.23032	7.63083	7.58197	5.75417	6.6607	6.02527	5.87262	3.57673	4.73133	6.77143	5.23575	5.51847	5.71284	7.01322	6.50225	5.6827	5.77182	4.65629	6.59879	5.29197	5.28435	5.70034	5.25942	6.11412
SNX12	5.34318	5.5805	6.26713	6.20294	5.73105	5.59024	4.29014	5.34763	6.04364	5.4053	5.94456	6.41185	5.41617	5.847	6.15724	5.85996	5.8993	5.8219	5.76203	6.05036	5.9695	6.36601	5.83173	5.96835	5.79189	5.75812	5.09665	6.53711	6.3141	5.52324	5.72737	6.2758	4.742	5.05357	6.41052	6.66612	6.56734	6.19693	6.72643	6.14645	5.67674	6.30117	5.21742	6.04207	5.50191	5.69771	5.98551	5.3845	5.709
ITGB1BP2	3.04129	3.05307	3.04972	3.46584	3.62789	3.21789	3.09871	2.69702	3.57261	4.02437	3.09446	2.79626	4.26002	3.09081	3.56532	3.36129	3.23963	2.93299	4.19639	4.51102	3.40903	2.95022	2.74992	3.11384	3.18659	2.82546	3.53527	5.18938	2.86645	3.25113	3.3625	3.53881	2.68021	2.96524	2.93507	2.78053	3.41879	3.04518	3.33311	3.44093	2.95607	3.0242	3.14271	3.45178	2.91677	3.45878	2.68075	3.04447	2.75201
IL2RG	4.78058	5.77313	5.00905	4.43008	6.04725	3.78615	5.98054	4.60104	5.52157	3.59771	4.41709	4.95365	5.18963	5.21314	3.75164	5.61028	4.20547	3.9006	4.23819	5.23367	4.69067	4.13739	4.08445	2.66821	5.64975	3.71383	3.8397	4.7061	4.59106	3.88554	4.38491	4.77348	4.87748	3.90821	2.98033	4.50877	4.64185	4.52656	3.88409	4.34801	4.12191	4.74858	2.79371	4.10475	2.8702	4.29979	4.80241	5.03109	3.3569
DIAPH2	4.7972	3.45075	4.92653	5.47029	5.05562	5.15302	3.47902	4.62379	3.54875	5.12459	3.66571	4.37444	3.78784	3.95224	3.03503	4.79868	4.3388	5.59599	4.69494	4.23517	3.83595	3.75974	5.0367	5.1079	4.11796	4.09266	4.93554	4.89586	2.93327	5.65894	4.28268	4.02084	3.38679	4.02505	5.15077	4.08496	4.46002	4.63253	5.42148	4.34491	3.62295	3.44574	4.06631	4.2129	4.71842	4.06473	4.28454	3.70314	4.95285
PRPS1	6.65406	6.08612	7.28462	7.25595	7.01778	6.70816	5.41697	6.08546	7.14597	7.17965	6.54884	7.08928	6.21992	6.38243	7.19217	6.39264	6.58464	7.0377	6.9435	6.85509	5.63024	7.37718	6.51574	6.94064	6.11471	6.99323	6.18804	6.90381	6.65911	6.75932	6.04361	6.86448	5.58675	6.82111	7.34773	6.87248	7.14356	6.91723	7.52568	6.71703	6.51873	7.05261	6.47913	6.69947	7.06645	6.40042	6.93656	6.18503	6.59608
DOCK11	3.92411	5.40027	5.15355	4.96932	5.00431	5.28439	5.30952	4.36451	4.95156	5.29115	6.16315	6.1726	4.94088	5.59116	6.05334	5.57185	5.41763	5.585	5.9499	5.72411	5.88461	6.13556	5.52892	5.20791	5.91231	5.9545	5.08659	5.8061	5.54099	4.95078	6.30824	6.48342	3.84633	5.76347	6.72437	5.45626	5.91625	5.10452	5.92258	5.68356	5.1596	5.18597	5.42606	6.39912	6.09711	4.94958	6.21939	6.08128	5.96744
IGSF1	3.33824	3.3977	4.73206	2.7381	2.71038	2.68915	3.41796	4.35908	2.71088	3.07591	2.84344	2.59037	2.59426	2.7971	2.98014	3.08935	2.48416	2.80943	2.73208	3.29744	2.6786	2.76554	3.44848	2.6753	2.56703	2.57463	2.57162	3.8758	2.70557	2.90027	2.62669	2.61196	2.63825	2.60362	3.27035	2.76786	2.77308	2.83949	2.9846	2.89174	3.68115	3.0408	2.60599	3.13327	2.5573	2.88094	2.71639	2.5377	2.66377
GPC3	3.10511	4.60589	5.97366	4.76757	4.27455	4.47984	3.31437	4.29817	3.46992	3.89689	3.09684	4.43044	3.24045	2.70995	2.68349	4.99099	3.18968	7.69412	5.49059	2.61199	3.22199	3.52703	4.09479	2.56856	4.0032	4.22691	4.32402	7.98085	2.54086	4.86646	2.57975	3.25621	2.56004	4.16268	2.87439	3.33666	4.40432	2.77596	4.83485	4.703	2.77947	4.33337	3.85691	3.99177	6.47939	3.58215	4.84314	4.65221	6.98604
GPR119	2.5445	2.5445	2.74418	2.5445	2.5445	2.5445	2.5445	2.5445	2.73779	2.5445	2.58318	2.5445	2.5445	2.5445	2.5445	2.5445	2.5445	2.5445	2.5445	2.60525	2.5445	2.5445	2.5445	2.5445	2.5445	2.58018	2.5445	2.60045	2.5445	2.5445	2.5445	2.5445	2.5445	2.5445	2.5445	2.5445	2.5445	2.5445	2.5445	2.5445	2.5445	2.5445	2.5862	2.67383	2.5445	2.5445	2.5445	2.5445	2.5445
RBMX	7.84843	7.946	8.80819	8.76827	8.7129	8.2835	7.10328	7.7343	8.56773	8.8176	8.00119	8.02057	7.4356	7.92587	8.75314	8.35003	8.11327	8.14888	8.57664	8.08741	7.36879	8.20664	8.5172	8.42505	7.95652	7.86496	8.42353	8.64636	8.29976	9.01527	8.00999	8.02391	6.33991	8.13568	8.67083	7.40759	8.02743	8.4921	8.6447	8.38162	7.75141	8.21025	8.2617	8.16874	8.87018	7.7996	8.31032	7.78296	8.3693
FATE1	2.60144	2.6152	2.71253	2.57978	3.08227	2.96954	2.60379	2.70814	2.64864	3.23176	2.7341	2.86573	2.5883	2.63574	2.8229	2.98983	2.60382	2.57884	3.04989	2.73212	2.56472	2.62583	2.82791	2.64233	2.72463	2.70738	2.96018	3.98445	2.79481	2.6995	2.61055	3.07542	2.81185	2.54674	2.9252	2.88209	2.80924	3.24289	2.88931	2.67185	2.57989	2.73667	2.69554	3.00542	2.61489	3.0186	2.91679	2.70166	2.57286
MAGEA4	5.19978	2.67277	3.91471	2.54141	2.54141	2.56192	2.61925	4.50143	8.02003	2.54141	2.62369	5.74374	2.54141	4.34829	5.13613	6.89547	2.56176	2.54141	4.28765	2.54141	7.00427	2.54141	2.54141	2.54141	2.63404	4.50738	2.56525	2.84273	2.87135	2.62927	2.57883	2.54141	2.54141	4.86362	9.08852	4.89432	2.54141	2.62745	2.54141	2.60283	2.72656	4.2007	2.54141	2.54141	2.54141	2.54141	2.58247	2.54141	2.54141
NSDHL	4.51896	5.429	5.54596	7.15724	5.90274	5.89776	5.01363	5.59144	7.28651	5.6268	5.06104	6.35232	5.13927	6.53408	6.46843	7.57822	5.4997	6.622	5.62185	6.2549	5.2334	6.40961	6.15565	6.14861	5.95834	6.10029	5.29779	6.13501	5.3847	6.76496	5.50131	6.09659	4.86776	6.45548	7.23983	6.88304	6.51965	6.56921	6.35657	5.94678	5.82845	6.65932	5.98716	6.2079	6.68863	6.42714	6.30713	5.73257	5.99057
ZNF185	3.57164	5.0328	3.71019	3.32377	4.33318	4.57733	3.57763	4.09274	6.56647	6.00401	3.41271	4.63232	4.10021	4.41578	3.65456	4.93927	3.67948	4.71776	4.34559	3.36118	4.33311	3.32833	5.9508	3.89967	3.94421	3.83396	4.0156	4.31647	3.40545	4.24815	3.49703	3.66056	3.18014	3.39352	4.49106	4.24731	3.38016	3.25254	4.11571	4.85251	3.81838	4.25808	3.20078	3.70153	3.52338	2.93319	4.75686	3.56935	5.48446
CETN2	6.14494	6.62283	7.56288	7.90275	7.24649	6.49837	6.44942	6.8014	8.4698	6.71212	7.11748	6.80771	6.71774	7.52891	7.36137	8.11905	6.74214	7.75057	7.44807	7.00889	6.12242	8.12454	7.36544	6.92205	7.24291	7.06326	6.13409	6.87075	6.38648	7.72195	6.58086	7.12555	6.00174	7.66903	8.25506	7.91521	7.25806	7.051	7.96245	7.59131	6.90228	7.33539	7.16414	7.77014	7.26857	6.62544	7.19387	6.89591	7.61985
RPL10	8.12309	9.34981	9.36647	10.0023	9.81526	10.1355	9.65515	9.40499	10.1401	9.46371	10.3121	9.58009	9.1451	9.25403	9.95688	10.1455	8.93295	9.4636	9.10378	9.79215	8.89073	9.89236	9.62707	10.3524	9.5191	9.05673	9.62979	9.3847	9.82586	10.4371	8.80125	9.96883	8.65573	9.82937	9.66557	9.93498	9.54364	10.6182	9.83889	9.45508	9.71086	10.1072	10.2578	10.2087	11.1824	9.35889	9.50202	9.22398	9.42383
HMBOX1	5.15889	5.85097	6.97773	5.55523	6.38084	5.47021	5.73738	5.63015	5.87042	6.47511	6.50013	5.47466	6.35603	5.32995	5.64608	6.11528	5.50618	5.64262	6.2648	6.1686	6.17786	6.02048	5.15792	5.53531	5.25173	4.08543	6.01171	7.02802	5.58104	5.71822	5.92546	4.85789	3.57322	4.46789	5.92622	4.54128	5.63713	5.57983	5.82076	5.77345	5.19855	5.48483	4.71333	6.54147	5.02006	5.52299	5.68314	5.27632	5.6355
CHRNA6	3.79485	3.28375	2.84513	2.73935	2.73101	2.69054	3.04488	2.87757	2.67744	2.62551	2.74348	2.87974	3.14311	2.70406	2.62551	2.95348	2.78811	2.62551	2.8644	3.02227	2.76282	3.11965	2.62551	2.62551	2.77369	2.62551	2.81017	2.83872	2.96231	3.29179	2.74345	2.99254	2.68884	2.73213	2.68751	2.64532	2.69509	2.65609	3.05812	2.89082	2.63651	2.95539	2.62551	2.62551	2.62551	2.68386	2.81123	3.04011	2.76585
GNRH1	4.86254	2.94007	4.44262	3.37331	3.97083	3.46861	4.62517	3.19681	3.83231	5.0116	3.98213	3.18285	4.34869	3.00663	3.59695	3.48327	3.23623	3.13803	4.42595	3.9434	3.6609	3.35627	3.46454	3.94132	3.8507	2.98175	4.53241	4.33625	3.21338	3.38059	3.71537	3.59968	2.72561	3.22274	3.20175	3.12665	3.70912	3.43435	3.36705	3.72657	2.77795	3.09455	3.22672	3.22372	3.18404	3.38965	3.41769	3.4701	4.27228
BIN3	4.84104	5.18783	5.89747	4.86417	6.69773	4.69013	5.88084	4.96153	4.96515	6.79693	5.25565	5.67243	4.9149	4.52791	5.19985	5.34669	5.09835	5.22342	5.71211	5.62317	4.67584	5.53947	4.63045	4.96419	4.59175	4.34537	5.05469	5.85122	5.42126	4.8885	4.84845	4.4474	3.86456	4.8812	4.83153	4.47801	5.95053	5.22473	4.82614	4.69513	4.32614	5.19234	4.90905	4.95057	4.59852	5.62226	5.03221	5.61072	5.19489
DOK2	4.40871	5.72772	4.75493	4.20759	3.77726	4.11845	5.50167	3.98424	5.03194	3.2194	4.29548	5.85771	5.12036	5.71631	5.08533	5.56943	4.25559	4.93827	5.04607	5.00574	5.2096	4.83127	4.50905	3.08856	5.34658	4.88909	3.46698	4.69215	4.97454	3.47853	4.74921	4.52518	3.47821	4.26178	3.78714	5.23343	5.05679	5.04509	3.76905	4.32895	5.5038	4.63089	3.57017	4.90033	3.57966	5.45558	4.61032	4.75817	4.15018
SNTG1	7.06226	3.61213	3.0274	2.39255	3.60513	3.01225	4.67736	2.93893	4.32995	5.06146	4.0151	3.10376	4.23265	2.75502	3.43342	2.73788	2.85851	3.64595	3.61176	4.03923	3.2378	3.082	2.75815	3.32039	2.60418	2.50353	3.46998	5.4248	3.03821	3.35623	3.0952	3.57818	2.54306	3.61451	3.38695	2.85602	3.51542	3.05488	3.31142	3.90402	3.62567	3.117	3.421	3.32148	2.57344	2.98557	3.12237	2.88854	3.45633
RGS20	5.28113	3.84373	4.66687	2.47905	3.48753	2.59436	4.08232	3.03148	3.42517	3.31739	3.05147	2.65477	3.25669	2.63277	3.79468	2.97717	2.5908	3.66278	3.36473	3.4032	3.14502	2.55405	2.77689	2.66007	2.93538	2.93395	3.04868	6.58479	3.43946	2.87859	3.69979	2.86847	2.66312	2.97477	2.88549	4.30005	2.95713	2.79057	2.59251	2.8339	2.97768	2.80511	2.66691	2.96978	3.03062	2.95152	3.1528	3.02945	2.60293
ADHFE1	2.90428	3.34715	4.85773	3.8381	4.16144	3.79063	5.47671	4.08064	5.03541	6.28427	3.64641	4.71239	5.07681	3.4437	3.60962	3.9163	3.32427	5.68674	4.21248	4.39023	3.81031	3.57244	3.53998	3.73705	3.40409	3.08333	5.758	4.99596	2.89981	3.56372	4.07896	2.93569	2.96694	2.87135	3.72254	3.07248	3.96807	4.16086	3.47459	3.49939	3.51344	3.66403	2.91835	3.83826	3.11323	4.66964	3.34753	3.49845	4.41755
LACTB2	6.11394	4.7421	5.82978	5.72295	7.01674	5.7007	4.25418	5.65858	5.43929	6.03849	6.72578	6.1264	4.83342	5.71494	6.37161	7.04743	5.72205	7.1291	5.73281	6.03596	5.78267	6.24734	7.28769	5.97919	5.8601	6.07598	5.60421	6.65322	4.71004	6.05586	7.00731	5.53954	3.71983	5.11729	6.67875	5.413	5.74296	6.09298	6.26117	5.93091	5.89565	5.54293	5.03825	5.78154	5.77225	5.79267	5.86248	5.11632	5.8893
LRP12	5.76779	5.69692	5.41353	5.30858	5.05386	4.66632	4.25005	5.49931	5.59769	5.0373	5.92898	4.8092	4.51559	4.91387	6.99256	6.54221	5.36296	6.05563	5.07088	5.85651	4.82981	6.01626	5.5804	4.90168	4.67774	6.36437	4.43536	6.46699	4.28758	4.80861	5.56987	5.07903	3.21015	3.88046	6.29862	4.63746	4.49513	5.55536	7.06	5.30776	4.59482	5.03299	4.18037	5.34235	4.5033	4.42582	5.27471	4.3892	4.95947
POLR2K	5.6418	6.97283	6.80148	6.4674	7.04371	6.13867	5.59512	6.48918	6.74894	6.36188	6.89597	6.64476	6.12403	6.32537	7.90169	7.6828	6.19482	6.87786	6.6013	7.16829	6.70724	7.22362	7.62741	6.73239	6.64926	7.82059	6.61289	7.78957	6.53171	6.47401	7.88077	7.18825	4.63059	7.18988	7.42193	7.2357	6.7059	6.82123	8.16324	7.48953	6.53563	6.86012	6.97688	7.14646	6.91347	6.21727	6.68208	6.62824	7.00864
TTTY7	2.57487	2.57487	2.57487	2.57487	2.57487	2.57487	2.57487	2.57487	2.57487	2.57487	2.57487	2.57487	2.57487	2.57487	2.57487	2.57487	2.57487	2.57487	2.57487	2.57487	2.57487	2.57487	2.57487	2.57487	2.57487	2.57487	2.57487	2.57487	2.57487	2.57487	2.57487	2.57487	2.57487	2.57487	2.57487	2.57487	2.57487	2.57495	2.57487	2.57487	2.57487	2.57487	2.57487	2.57487	2.57487	2.57506	2.57487	2.57487	2.57487
IFNA16	3.33761	2.62504	2.62504	2.62504	2.62504	2.62504	2.71379	2.62504	2.62504	2.62504	2.62504	2.62504	2.67435	2.62504	2.62504	2.62504	2.62504	2.62504	2.62504	2.62504	2.62504	2.62504	2.65351	2.62504	2.62504	2.62504	2.73158	2.62504	2.62504	2.62504	2.62504	2.62504	2.62504	2.62504	2.62504	2.62504	2.62504	2.62504	2.62504	2.62504	2.62504	2.62504	2.62504	2.70288	2.62504	2.62504	2.62504	2.62504	2.62504
COMMD3	6.56742	7.40139	7.52551	6.70498	7.31723	6.84017	6.94911	6.73627	7.67647	7.89235	8.42669	9.25991	7.44091	7.66074	7.16422	7.47574	7.20673	7.73539	7.74209	7.45235	7.09189	7.54343	7.83548	7.71553	7.93051	7.05936	7.74197	7.71107	7.97989	7.07145	7.78674	8.14019	5.86703	7.87594	8.06417	7.77415	6.67864	7.00098	7.34548	7.68737	6.8687	7.40479	7.32506	7.46893	7.34236	7.72852	7.19237	8.67878	7.65631
JPH2	3.35649	3.53019	4.11014	3.97749	4.12019	3.35652	3.29576	3.75423	3.51441	3.26214	2.98415	3.28631	3.23045	4.47219	3.95995	3.57355	3.51458	3.37977	3.44227	4.29412	2.84492	2.99928	3.0118	2.66295	3.25304	3.23227	4.31071	5.4331	2.90194	2.87873	3.10868	3.03053	4.11264	2.98808	2.86065	4.09678	2.79635	3.53878	3.42988	3.88853	2.8126	3.0489	2.87461	3.57251	3.41614	4.75657	2.92822	2.96986	2.93948
DUSP15	4.40957	4.74969	6.28801	3.91086	3.92717	3.54587	4.15702	3.13717	4.80144	4.12302	2.85981	4.51452	5.46206	5.40647	5.79092	5.02409	4.9605	5.25786	3.64306	4.42267	5.29996	4.32572	3.82918	2.66675	3.74432	3.8717	4.94464	4.3673	2.70453	6.37696	3.41631	2.49329	3.27293	4.95182	2.65157	6.12893	5.80492	5.31635	4.15491	4.67795	3.36373	4.45534	2.92057	3.15869	2.52478	3.6768	3.70903	4.77522	5.63929
C20orf144	3.94022	3.09909	2.95072	3.00363	2.93164	2.85356	3.48062	2.54721	3.10329	3.44203	3.18139	2.80016	3.40806	2.95519	2.99324	3.17615	2.67828	2.50669	3.46394	3.58678	2.81085	3.33691	2.70918	2.78055	2.8838	2.70715	2.91994	3.83282	2.59178	2.85974	2.90667	2.64823	2.52184	2.79097	2.75997	2.83485	2.71679	2.84439	2.98221	3.12498	2.71174	3.3062	2.78946	2.942	2.58653	2.62576	2.7776	2.73438	3.04115
SPINT4	2.52652	2.52652	3.29596	2.52652	2.52652	2.62368	2.9695	2.52652	2.57362	2.52652	2.8353	2.52652	2.52652	2.52652	2.67072	2.52652	2.52652	2.52652	2.66808	2.71809	2.52652	2.52652	2.52652	2.64902	2.52652	2.52652	2.52652	2.63042	2.52652	2.52652	2.52652	2.52652	2.52652	2.52652	2.85761	2.52652	2.58327	2.58817	2.52652	2.52652	2.58792	2.66874	2.52652	2.52652	2.52652	2.52652	2.52652	2.52652	2.52652
CDH22	3.22191	2.72024	3.98864	2.76452	2.74978	2.71593	3.02553	2.60381	2.64497	3.39193	2.62175	2.60786	2.66378	2.65622	2.61032	2.60595	2.59455	2.65361	2.6715	2.85698	3.08187	2.61551	2.6183	2.63798	2.59968	2.60583	3.20877	2.73115	2.59455	2.82153	2.63382	2.59455	2.59455	2.63259	2.59455	2.63793	2.59455	2.59455	2.59455	2.61659	2.94812	2.59455	2.6045	2.60915	2.61017	2.61302	2.59455	2.65382	2.70643
LSM14B	5.46356	5.9461	6.59436	5.83088	5.67287	6.04673	4.3156	4.45715	5.31348	5.63292	5.93247	5.89122	5.28429	5.82649	5.9896	6.26447	5.81041	5.5506	5.82512	5.70067	5.8554	5.8085	5.97047	5.68091	5.89749	5.61903	5.30313	6.47148	5.65771	6.26608	5.47677	5.4313	3.46178	5.73534	6.76941	5.64139	6.49291	6.19592	6.52913	6.01496	5.51876	6.07611	5.42481	5.45608	6.13225	6.00361	5.94335	5.46205	5.87883
YTHDF1	6.20781	7.08097	7.55541	7.35077	7.1123	6.91374	5.67826	5.68631	6.37458	6.63849	7.34144	6.91836	6.09944	7.1244	6.90076	7.52614	6.94955	6.51325	6.89334	6.79055	6.06731	6.84952	6.62296	6.36663	6.5246	6.49242	6.27553	7.33376	6.53394	7.09127	7.07897	6.75931	4.59711	6.47122	7.57004	6.8999	7.03707	6.88026	7.70395	7.19916	6.71972	7.21708	6.72437	6.87056	6.77549	6.98013	6.73548	6.6	6.74052
CABLES2	4.89314	4.66095	6.27994	4.15906	4.20314	4.12842	3.51976	4.01672	4.32149	4.42719	4.84336	4.68194	3.83321	4.34595	4.17101	5.03077	4.75618	3.78192	4.70814	4.51242	4.42887	4.19012	3.87288	4.01828	4.42006	3.87611	3.71077	5.41797	3.47658	4.439	4.26549	3.91954	2.801	3.94058	5.11051	4.53876	4.78349	5.07865	5.22424	4.30988	4.12648	4.80584	2.9583	4.56571	4.86353	4.62375	4.39773	4.14939	4.62229
MRPL49	6.56752	6.74021	6.85549	7.11571	7.47035	6.78172	5.50012	6.04099	7.41357	6.69922	6.51359	7.5549	6.44278	6.88398	6.68468	7.1057	6.68825	6.94382	6.999	6.71763	6.37017	7.13833	6.44069	5.96522	6.40306	7.00622	6.49488	7.10285	6.36813	6.77866	6.56357	6.86954	5.27717	6.56097	7.54925	6.72233	7.55015	7.26925	7.19748	7.02484	6.56442	7.19859	6.23155	6.60982	7.15938	6.44472	7.20829	5.86348	6.79606
ZNF256	3.2993	4.26279	5.30053	4.46872	4.8061	3.68569	3.57992	3.91721	4.89793	4.2346	4.59039	4.53372	4.42508	3.96384	4.31707	4.59045	4.24927	4.47019	4.69282	4.04998	3.68172	4.21697	4.58595	4.2407	5.0622	3.70621	4.60538	4.99337	3.75124	4.31859	5.0369	3.81304	3.14177	3.64341	4.38651	3.967	4.91507	3.94246	5.20072	4.71701	3.76278	5.27796	3.66583	4.38379	4.00953	4.10612	4.22699	3.83381	3.79511
PPP2R5E	6.91555	6.64613	6.41907	6.73304	6.71898	6.52534	4.69296	5.97091	6.65393	5.98775	6.37784	6.26125	5.33503	5.76668	7.04834	6.64369	5.9405	6.99917	6.54247	5.67316	5.49997	7.3939	6.36817	5.91115	5.89138	5.72882	6.2085	6.51313	5.38662	7.30121	6.36786	5.82999	4.18376	4.55272	7.04558	5.47347	6.19324	6.47293	7.20552	7.43137	6.1549	6.35552	5.38543	6.90397	6.5305	6.26357	6.06062	6.01342	6.97719
ABI3BP	6.81826	4.20743	6.83974	5.24096	4.99992	5.61128	6.81634	7.01659	7.50167	7.31355	4.47331	5.90602	7.56103	4.45327	5.97778	5.94177	5.02867	6.76591	6.66658	4.82706	4.69984	5.07297	5.67524	4.18153	4.81683	4.6399	6.4758	6.23666	2.73222	4.16539	4.42614	4.21751	4.98976	4.24335	6.57375	3.76921	5.23457	4.12322	5.94465	5.98518	4.21898	4.49548	3.36327	4.95163	4.67083	4.1707	4.62797	5.10184	6.68179
LY96	5.1988	6.66334	5.86407	5.90514	6.15829	6.13295	7.11459	7.08299	6.67744	4.52156	5.8645	7.66819	6.87005	7.05055	6.16005	6.91478	6.39414	6.447	7.28328	6.15733	5.53689	6.29914	7.14279	4.68684	7.26683	7.48802	5.5931	6.77381	5.89502	4.37606	7.24033	6.7756	6.45541	6.14755	5.34573	7.25205	6.51036	5.89832	7.30307	7.23177	6.30748	5.7209	4.98535	6.88534	5.58118	5.86738	6.6334	6.94454	7.06711
CXADR	5.39799	6.37887	4.79131	3.62052	4.85804	2.88546	4.29182	3.99404	4.02478	3.21063	5.49953	3.81868	3.09257	5.43176	5.18613	6.46218	4.2397	3.77136	3.9664	3.97161	3.69184	5.12767	3.47393	5.63383	5.09751	3.62902	2.95269	4.03769	4.1423	4.39279	4.06754	5.35332	2.77786	4.29775	5.54321	2.77179	4.45192	4.72946	3.44448	4.00211	3.23067	4.62226	4.94883	5.16377	5.4607	5.2984	4.90386	3.37588	3.00578
C21orf91	3.69948	4.66079	4.35838	3.72757	5.71931	4.13816	3.40681	3.6201	5.2087	4.75328	5.0823	3.70772	3.65858	4.32577	5.18145	5.67016	4.66754	5.08254	5.01405	3.97435	4.17996	4.88822	4.33526	4.8849	4.71413	4.61609	4.53046	5.1394	3.3422	5.5069	5.76982	4.11609	2.94335	4.0358	5.29158	3.06507	4.66738	4.76958	5.99767	4.78811	3.08053	5.24326	3.46407	4.8524	4.78953	3.87722	4.07665	4.49441	5.11086
CHODL	2.62534	2.94091	2.98711	3.05439	2.80522	5.1299	3.18318	2.74296	3.61493	7.4141	2.61044	2.73876	3.35049	2.66836	2.66685	2.89349	2.76252	2.58109	2.79785	2.78929	3.10172	2.791	2.70541	2.71982	2.62703	2.70501	3.04572	4.44913	2.56819	9.32836	2.64961	2.65496	2.55797	2.93172	2.65407	2.65845	2.65523	2.62945	2.73503	2.75956	2.6255	2.64335	2.73881	2.65609	3.15141	2.68796	2.61997	4.00682	2.67371
JAM2	5.40056	4.53919	5.60395	4.98256	4.62952	5.89779	5.37367	4.58803	6.27	6.66181	5.28382	6.29617	6.38999	5.94223	5.31202	6.241	5.50744	6.90498	5.99571	4.9364	4.39111	3.99511	6.29547	6.9566	6.07832	4.85852	6.95251	6.23991	3.94627	7.37822	6.05745	3.83205	4.08181	3.83918	5.07924	4.75086	5.82553	5.25331	3.81486	5.66416	4.13823	5.42249	5.20871	6.97491	5.22079	5.55007	5.44558	6.52974	5.96437
GABPA	4.93861	5.33159	5.79118	5.26024	6.51647	6.00788	3.68718	5.35604	5.57074	5.99804	5.17581	5.68964	5.6045	5.46871	5.66611	6.21452	5.56833	6.01824	5.65379	4.93856	4.51502	6.03542	5.9211	5.94983	5.1008	5.18205	5.9048	6.06349	3.91674	6.78261	7.03967	4.85162	3.21463	4.49163	5.95415	4.91766	4.72945	5.71695	6.81359	6.3687	4.42769	5.62729	4.4018	5.85166	6.08675	4.79039	5.2714	5.33229	5.8662
ADAMTS1	7.72119	4.9356	5.04234	5.9806	8.40339	5.86767	5.44366	5.39498	7.08118	6.52793	4.55333	5.87134	5.74303	5.38188	5.69401	6.61452	5.73148	5.30316	6.67291	5.342	5.33741	5.51719	6.28648	4.29486	4.8537	6.65382	7.23086	6.71954	3.9508	7.70949	6.62549	5.22216	3.83646	4.58776	4.62962	6.37201	6.1873	5.53926	7.61162	6.22915	5.16557	6.28408	3.68118	4.81604	5.86624	4.82312	5.18279	5.41605	5.58699
ADAMTS5	4.84446	3.51382	3.84201	3.78158	5.23913	4.57069	3.57708	5.1995	4.92408	3.67643	3.47267	4.48032	4.62597	4.51685	4.67069	4.8094	4.00003	3.56093	4.82342	4.49351	4.20014	5.277	3.74436	3.70219	4.36944	4.29572	3.94938	4.9967	2.58024	3.36346	5.52163	5.25244	3.68159	3.5253	5.75723	5.12167	3.94335	5.21205	5.88806	5.05995	4.01373	4.6038	2.84487	4.95421	4.6549	3.4739	4.10734	4.40842	3.9789
ACSS1	4.46076	4.91628	5.84336	6.95384	4.33848	5.80575	5.07864	4.21063	4.46149	5.45837	5.14726	6.02001	5.69531	5.63385	5.17387	7.17591	5.89941	4.96031	5.26435	6.76292	6.31273	5.33673	5.90098	6.60641	5.90267	5.42319	6.62894	6.45571	6.77649	6.28596	6.79534	6.1013	3.62759	6.10645	7.20185	4.97506	5.38927	6.86647	5.13877	5.95903	5.94663	6.85954	5.02547	6.56185	5.10791	5.70186	6.24764	5.91042	5.54799
FBXL18	5.88767	4.1306	4.4338	3.79822	4.44363	3.99356	4.95106	4.68391	5.48012	5.19817	4.21914	5.11241	4.85859	4.28513	4.82951	4.64844	4.28102	4.69785	4.68058	5.0295	4.75052	4.6117	3.82899	3.93946	3.54721	3.62233	4.3961	5.1886	4.21286	4.82226	4.92407	3.75998	3.32857	3.31747	3.99987	5.71766	5.4795	5.28444	4.16194	4.88664	5.48381	4.80422	3.77977	4.13077	4.04642	4.83048	4.39113	3.89286	4.55177
AZIN1	6.45022	7.26667	7.94815	7.41163	7.50588	7.0356	5.27047	6.96735	7.22511	7.51811	7.87592	7.21424	7.07741	6.77139	7.9389	7.6643	7.37992	7.82619	6.82137	7.58351	6.60452	8.00897	7.63898	7.05102	6.66168	7.33279	6.69116	8.57484	6.36633	7.52877	8.02325	7.32118	5.15494	5.78805	8.60332	6.7928	7.18657	7.63394	8.9791	7.69008	6.33467	7.02618	4.95354	7.09063	7.31011	6.57837	6.60414	6.56985	7.0457
OTUD6B	4.03929	4.38329	5.43582	4.32348	5.91075	4.24281	3.22065	4.41813	5.10492	4.66478	4.88555	4.73501	4.5922	4.63779	5.02682	5.71248	4.89253	4.78906	4.89612	5.30239	4.46399	5.03644	4.6423	5.08129	4.57162	4.09134	4.46726	4.97062	3.63959	4.86825	5.04643	4.73373	2.9905	3.54987	6.05724	4.03591	4.52795	4.58328	5.60125	4.84045	4.76633	4.67463	3.78058	4.80488	4.94093	4.54129	4.44616	4.21047	4.68339
USP25	4.94808	4.57077	4.97051	4.97487	5.68411	5.19388	4.48392	4.5862	4.90039	5.80757	5.41949	4.77283	5.31277	6.19975	5.23586	5.94601	5.74375	5.7677	5.43036	4.99867	5.16118	4.82853	4.86393	6.37854	5.38502	4.39924	5.64509	5.09273	3.98688	5.97385	4.83434	5.03631	3.23205	4.29898	6.87155	3.49659	4.63634	7.07182	5.95794	5.32687	3.76601	5.06148	4.6166	5.46163	5.87118	4.80506	4.69346	4.63423	5.50658
XAGE2	2.66004	3.45665	2.50596	2.50596	2.50596	2.50596	2.50596	2.50596	2.50596	3.29622	2.50596	2.99678	2.50596	2.50596	2.50596	3.5729	2.50596	2.50596	2.61429	2.78019	4.86515	2.50596	2.50596	2.50596	2.92671	2.6627	2.50596	2.99829	2.84189	2.86837	3.31534	2.50596	2.63962	2.50596	2.69511	2.6065	2.50596	2.50596	2.50596	5.10878	2.50596	3.29687	2.95659	2.50596	2.50596	2.50596	3.2033	2.70467	2.50596
VSIG4	4.44219	6.54339	5.85973	5.59702	4.17093	5.49574	6.60658	5.34475	6.61286	4.11483	4.33412	7.96623	7.42959	7.26729	6.58271	6.36144	6.05983	3.67198	6.85527	5.96361	6.83155	5.72722	7.07554	3.49112	6.94016	7.88662	5.51514	7.5348	3.73188	3.51414	6.30011	5.44189	5.07742	5.70801	3.99351	7.98284	6.70009	5.8256	5.2254	6.4144	6.67882	4.55356	4.26196	5.96335	3.64988	5.98794	5.72949	5.38917	5.31153
RAB39B	2.6557	2.66197	3.1529	2.64398	2.73982	2.5844	2.64916	2.6376	5.51353	2.71697	2.75634	2.63478	2.68292	2.76983	2.67693	3.39516	2.53988	2.87645	2.61771	3.12179	2.6193	2.72793	3.12662	2.94628	3.45318	2.71603	2.75614	3.56897	2.65348	2.57215	2.59925	2.55823	2.56281	2.57932	3.31629	2.68952	2.73564	2.57849	2.74101	2.71861	2.76145	2.93513	2.56023	2.70803	2.56992	2.7818	2.57233	2.62957	2.57076
CLIC2	5.19553	4.55153	4.05587	3.8032	3.51342	3.63549	4.15904	4.11185	6.28737	2.89267	3.96884	4.22103	4.1221	4.55365	2.58131	5.22345	3.43359	4.61101	5.05302	3.94478	2.86808	6.35176	4.0765	3.30998	4.22147	3.46215	3.37783	4.30142	3.03635	3.60198	4.07603	3.11852	2.90624	3.08139	3.61651	3.60699	3.47412	3.37498	4.33749	4.13841	3.29827	3.37746	2.79141	4.00129	3.01064	3.27125	3.29424	3.64298	4.34376
PSD3	4.67689	4.47811	5.79467	5.32316	6.53247	4.95654	4.43007	5.27199	4.98509	6.61173	5.75194	4.92614	4.71322	3.63824	5.20073	5.96468	5.0481	5.5425	5.37472	5.4095	4.37686	5.34757	4.88056	5.02178	4.87637	3.78008	4.78303	5.35796	4.12077	5.44116	4.88088	4.34255	3.85636	4.72605	6.87335	3.29773	5.13665	4.37057	5.89351	5.11852	4.1794	5.70106	4.59809	5.30779	4.91327	4.58296	4.974	5.06786	6.04054
USP16	5.95224	5.70266	5.71925	8.52262	7.27958	5.71105	5.09752	5.15443	5.72152	5.90379	5.47333	5.41922	5.97078	5.75058	6.05043	6.62621	5.64639	6.10401	6.18711	5.68195	5.28704	6.61709	5.86841	6.13512	5.47277	5.13619	6.42523	6.51989	5.1535	6.86501	7.14906	5.48556	3.82693	5.01007	6.5783	5.42713	6.03161	6.60794	7.2258	6.51826	5.09171	6.29762	4.59499	5.97729	6.08586	5.2056	5.91174	5.83473	6.32953
CLDN17	2.62157	2.62157	2.62157	2.62157	2.62157	2.62157	2.75683	2.62157	2.62157	2.62157	2.62157	2.6598	2.77618	2.62157	2.62157	2.62157	2.62157	2.62157	2.62157	2.62157	2.62157	2.62157	2.64028	2.62157	2.62157	2.62157	2.66198	2.62157	2.62157	2.62157	2.62157	2.62157	2.62157	2.62157	2.62157	2.62157	2.62157	2.62157	2.62157	2.67872	2.62157	2.62157	2.62157	2.62157	2.62157	2.62157	2.62157	2.64289	2.62157
CLDN8	2.62687	2.62687	2.62687	2.62687	2.62687	2.63712	2.6965	2.63961	2.62687	2.62687	2.62687	2.62687	2.64283	2.62687	2.62687	2.62687	2.62687	2.62687	2.65968	2.64636	2.63473	2.62687	2.62687	2.62687	2.62687	2.62687	2.75658	2.66847	2.62687	2.62687	2.62687	2.62687	2.62687	2.62687	2.62687	2.62687	2.62687	2.62687	2.62687	2.62687	2.63928	2.64092	2.62687	2.62687	2.62687	2.62687	2.62687	2.62687	2.62687
TIAM1	5.39936	4.916	5.1641	6.11562	4.72035	4.78651	4.84276	4.12576	5.72702	4.58158	4.36236	4.53061	4.42209	4.53378	3.6743	5.31084	4.07524	4.86586	4.86931	4.27141	4.59582	5.48699	4.7794	3.27522	4.65247	3.56192	4.27533	4.93683	4.51905	4.80356	6.48657	4.62678	3.41305	3.80812	4.12583	4.31748	4.31063	3.88217	5.33508	5.01865	4.81889	5.2242	3.41401	5.15852	5.6565	4.36444	5.08003	5.49888	5.80251
RPGR	5.19718	4.27839	4.3686	3.77155	5.13022	3.76048	4.83552	3.79624	4.65829	4.75008	4.17229	4.03073	4.12791	4.294	4.7756	5.30369	5.44891	5.01369	4.64811	4.73932	3.78007	4.96724	4.35569	3.64174	3.91699	4.54498	5.17533	5.27019	3.95819	5.17149	4.49281	4.4615	3.04561	3.4851	3.7322	4.09017	4.78675	4.10366	5.41394	4.16956	4.28947	4.38907	3.75071	4.06379	3.67015	4.4823	4.08803	4.48612	4.38394
PTDSS1	7.07961	7.76664	8.69269	7.56547	8.25491	7.96971	6.17513	8.4699	8.06096	7.66816	8.67751	8.87381	7.09152	8.75589	8.50635	8.67056	8.95462	8.60481	7.89915	8.43529	7.97145	7.75583	7.9801	8.16708	7.68069	8.05648	7.37802	7.22288	7.74324	8.83372	9.23765	7.93751	6.38971	7.50631	9.17578	7.7385	8.48048	8.67327	9.47742	8.82862	9.10178	8.42764	10.1421	7.73014	8.80851	8.65301	8.31907	7.35242	8.11436
PHF6	5.0184	4.90104	5.87039	5.21787	4.90518	4.19996	3.49665	4.69037	5.07383	4.96399	5.06575	4.86199	4.13849	4.64047	4.76507	5.28655	4.49012	5.01187	5.34365	4.96996	3.67898	5.3828	5.14459	5.37141	4.48995	4.0841	4.24163	5.71465	3.53362	5.60479	4.72523	4.45397	3.06853	4.21938	6.1498	4.16966	4.54632	4.63259	6.08001	5.10595	4.07222	5.28007	3.8889	5.46375	4.98636	4.2081	4.81016	4.06114	5.26103
RAB11FIP1	4.65009	4.06743	4.77698	4.83258	4.37257	3.52067	4.32257	3.23704	3.66486	4.114	6.61899	5.04573	4.11481	4.59367	5.55921	5.73448	4.88077	4.00774	3.88182	4.32123	4.293	4.79292	4.3291	4.86147	4.59177	3.67647	4.65203	4.20436	3.71674	5.16606	4.59085	4.14492	2.81945	2.97815	6.55198	3.41329	3.51109	3.86046	3.13832	4.61031	3.84398	5.16791	2.99253	4.1284	3.44494	3.85708	4.72763	3.62791	3.31026
UNC5D	3.34153	2.75471	3.23859	2.88806	3.2717	2.68169	3.12399	2.62965	2.57823	3.3291	4.33344	2.78604	2.66016	2.85633	2.57178	2.74524	2.79613	2.8952	3.7698	2.67488	2.78246	2.58926	2.70769	2.70553	2.72756	2.59966	2.99966	3.14652	2.63587	4.66171	2.6204	2.56609	2.5548	2.5548	3.65725	2.79173	2.60223	2.57979	2.5548	2.6146	4.43604	2.90188	2.99309	2.60943	2.57334	2.7698	3.15459	2.74894	2.83426
BAG4	6.65839	5.23975	6.4871	5.7465	6.0634	6.06616	4.1655	5.88353	5.23036	5.66777	6.34466	4.98161	4.45825	4.69372	4.73856	5.47469	5.65161	8.24581	5.48989	5.5864	5.84594	6.095	5.0643	4.63112	4.28562	3.63449	5.92844	5.478	3.91362	5.52694	5.23584	4.87838	3.50845	4.23958	5.15318	4.98108	5.18925	4.25153	5.28472	5.30153	4.03055	4.98968	3.76092	5.35494	5.19403	4.47275	4.83632	4.62796	5.22864
ZIC3	3.0369	2.6413	4.16047	2.6101	2.66923	2.65208	2.75989	2.70014	2.69299	2.80539	2.721	3.08728	3.93254	2.68436	2.66574	2.69332	3.98221	2.6101	2.75761	2.72299	2.66564	2.66627	2.62667	2.85199	2.64548	2.62057	2.66782	2.73744	3.34498	2.6559	2.81478	2.6101	2.6101	2.64856	2.62373	2.65488	2.83373	2.7173	2.6101	2.63269	2.62696	2.70923	2.6101	3.01666	2.86906	3.10985	2.64184	2.63455	2.79524
NRG1	4.25931	3.50062	4.79805	2.64009	3.17399	2.94872	4.13689	3.13443	4.56989	2.84427	3.81885	2.71969	3.28606	3.18528	2.71677	4.96984	2.4948	2.49549	3.66733	3.88316	2.61249	2.49625	2.80076	2.72063	2.67978	2.98645	2.80173	3.40427	2.46241	3.09385	2.46037	2.602	3.27928	2.88796	4.12719	4.44783	3.48842	2.80084	2.63422	2.61781	2.55851	2.82245	2.45967	2.70356	2.43808	2.56597	2.72244	2.77642	2.68988
KCNJ6	5.03388	3.08608	2.82563	2.58321	2.83392	2.77063	3.95264	2.65401	3.37394	2.78909	2.83002	2.74523	2.85744	2.64057	2.89202	2.69016	2.56465	3.15165	3.05209	3.03175	2.77783	2.60657	2.64259	2.94253	2.64131	2.63199	2.86643	2.82779	2.71903	2.73946	2.95543	2.78949	2.70817	2.61125	2.56342	2.71259	2.65187	2.66426	2.61214	2.76894	2.96149	2.61152	2.79269	2.87709	2.5578	2.58785	2.58349	2.57555	2.74405
ERG	5.4395	4.61382	6.93373	3.69908	4.85781	4.66163	4.00129	6.27694	5.83816	3.95627	3.69294	4.68801	5.22016	4.84356	3.93894	4.87372	3.97566	4.82859	5.37949	4.54172	4.22346	4.12396	4.39196	2.83528	3.98916	4.13014	4.19867	5.068	2.99836	4.99482	4.35778	3.65159	3.23177	2.4177	4.05352	3.81102	3.28001	4.80503	5.13036	3.87317	3.81403	4.31546	2.54583	4.74802	3.98716	3.90296	4.35074	4.63746	3.50216
ETS2	6.74715	5.66075	8.25039	5.74783	6.80273	5.67013	5.68752	5.445	6.13091	5.89202	4.62139	6.13297	6.62333	5.71913	5.51156	6.15827	6.59947	6.72452	6.06256	5.71128	4.97414	5.26731	6.13512	4.06534	5.27428	6.16847	6.3352	6.59091	4.02632	6.87732	6.67321	5.01338	4.06625	4.55953	4.69022	6.0617	5.92749	5.48892	6.91666	5.53562	4.75346	6.06622	4.0978	5.56696	5.41785	5.3801	5.2544	5.93872	5.50407
TAB3	4.94415	3.96123	4.77343	4.44785	5.02038	3.76319	3.6996	3.81753	4.88668	4.76538	4.30915	4.64786	4.15341	3.90677	4.20337	4.36592	4.96497	4.58628	4.66888	4.40126	4.22238	4.62583	4.06082	3.9656	3.76923	4.15005	4.18386	4.74046	2.88955	4.50781	4.26178	3.848	2.63513	3.36338	4.18012	3.76598	4.25596	4.0336	5.16214	4.41848	3.43555	4.39355	3.42367	3.6611	3.79666	4.09494	4.04256	3.85833	4.48696
CUL4B	4.47033	5.48024	6.40409	6.26877	5.66699	5.65823	4.00604	5.47001	6.07266	6.17028	5.88579	5.51352	5.27654	6.96954	5.97903	5.89696	5.10551	6.32347	6.13102	5.71696	4.75371	6.43811	5.64409	5.54728	5.12743	5.36134	6.44849	5.83258	4.44657	6.36263	5.31487	5.59815	3.79818	4.61244	7.36941	4.91545	4.94861	5.61414	6.41455	6.09652	4.96326	5.55008	3.90977	5.7245	5.42429	4.79598	5.69364	4.59718	5.78023
SLC13A3	4.10755	4.01553	3.24798	5.2144	2.70399	5.51986	3.97538	2.66678	4.22188	5.24585	4.1355	2.93578	4.56485	2.87142	2.96293	3.01025	2.60509	2.66441	3.28492	3.39535	3.40434	5.37124	4.75664	3.3122	2.67396	2.71103	3.8722	3.3955	2.61377	2.85165	2.6951	2.87693	2.62769	3.46209	3.67918	3.36474	2.78713	2.82562	5.32605	3.69575	3.51078	2.90983	5.57463	2.67769	2.56194	2.59098	2.83908	2.68043	4.97228
GPRASP2	3.52398	4.4182	6.27143	3.97073	3.8099	4.22937	3.62233	4.82619	6.31172	5.3005	5.22315	5.47923	4.94498	4.73795	5.40773	4.86514	4.78393	5.12175	4.70467	5.91915	5.56151	3.87546	4.51611	4.84983	4.55928	3.77801	4.75198	5.49141	3.74689	4.59565	4.80373	4.05754	3.03281	3.2906	5.86854	4.54116	3.99235	5.0671	4.88653	5.37446	4.25601	4.82059	4.36795	5.83473	4.54008	4.36409	4.926	4.22499	5.09964
B4GALT5	6.13174	7.37774	6.95024	6.40429	6.67358	6.39871	4.85581	5.53434	6.81048	5.64983	6.66858	6.96093	6.06892	6.52495	6.57354	7.25713	6.76961	6.10068	6.43571	6.05807	5.66077	6.08243	6.07773	6.07632	5.99233	6.01273	5.42118	7.07535	5.58101	7.62584	6.1439	6.08054	4.49106	5.6338	5.73182	5.57903	6.93296	6.59148	7.76759	6.13245	5.77893	6.40041	6.20545	6.10883	5.64582	6.22128	6.10651	5.83487	6.55746
SPATA2	3.50472	4.56336	5.21538	4.40891	4.82359	4.65007	4.05237	3.98165	4.65754	4.74432	4.60721	5.05786	4.33695	4.90513	4.46541	4.69952	4.96866	4.46065	4.43437	4.65952	4.09705	4.54631	4.35726	3.78928	4.06287	3.98407	4.29946	5.08729	4.38167	5.75637	4.15	4.41002	3.20476	4.38383	4.03178	5.07609	4.94209	4.85509	5.20233	4.6716	4.11963	4.9133	4.17959	3.87283	3.52881	4.26661	4.35676	3.92842	4.45364
PAGE5	2.33722	8.81776	2.44959	2.33722	2.50393	2.33722	3.7781	8.17472	2.53315	2.95882	3.47432	2.90644	5.27151	4.5442	5.13969	7.17807	3.95074	2.33722	2.56414	2.74495	9.11058	2.33722	2.33722	2.43937	6.15356	9.69732	2.5095	5.41053	8.70755	2.33722	5.82784	4.4463	5.97053	7.81215	7.34113	4.69761	6.61948	2.33722	8.74918	7.05077	8.99807	7.21041	2.33722	2.51523	2.33722	2.33722	6.61046	2.33722	2.33722
USF1	6.89339	6.83894	6.86369	7.00119	6.93844	6.79761	6.59776	6.73601	7.08655	7.22959	6.84374	7.10902	6.8844	7.02657	7.04025	7.23705	6.78188	8.7481	6.88514	7.69918	7.39376	6.95775	6.23463	6.19139	6.91716	5.86744	7.24286	8.61932	6.56619	6.81538	7.71009	6.843	4.96474	7.36859	6.2422	7.15974	8.00292	7.11002	8.06097	6.71805	6.35636	6.97141	5.58766	7.47011	5.7233	7.50956	7.02924	6.5132	6.182
EDA	5.15855	3.50823	5.02868	3.26854	2.81365	3.96171	4.35648	3.50822	2.81813	4.80269	4.68738	4.18782	3.58763	2.91636	3.8967	3.89665	4.31056	2.66623	3.30922	4.06052	3.12314	3.12723	3.46517	3.47088	3.7543	2.95067	3.12698	5.41885	2.5145	2.69797	3.57483	3.77376	2.43612	3.52978	2.74015	2.99885	2.94476	3.86878	2.7788	3.76763	3.668	4.18079	3.35234	4.29953	3.93785	4.95499	3.39605	3.05306	2.85394
WFDC8	3.76144	2.54314	2.69755	2.54314	2.6206	2.68683	3.56417	2.58	2.72081	2.65402	3.9675	2.86032	2.85046	2.61111	2.73913	2.64549	2.88159	3.5518	2.77595	2.66684	2.62169	2.93185	2.56224	2.66526	2.55786	2.54314	2.6529	2.9246	2.62338	2.54314	2.76551	2.69035	2.56385	2.639	4.39468	2.5913	2.63429	2.59423	2.70514	2.60183	3.02016	2.61467	2.64558	2.59538	2.55822	4.39647	2.56918	2.55941	3.41255
SYNJ1	4.75223	4.18738	5.23249	6.74032	4.93783	4.0449	3.53213	3.7995	4.75227	4.9047	4.37423	4.83054	4.71678	4.60906	4.36752	5.19495	4.51926	4.65408	4.96111	4.24734	3.70931	5.22277	3.99616	3.96769	4.09424	4.04871	4.73781	5.10019	2.99151	4.38879	5.52845	4.319	2.85839	3.21944	5.25263	3.84148	4.27087	4.38351	4.98563	4.66077	3.60628	4.19139	3.12303	4.66728	4.98983	4.15483	4.51894	4.48865	4.77932
IFNAR2	6.42739	6.00001	6.11954	7.86912	6.57622	5.50831	5.48055	5.80882	6.3883	5.99787	5.64342	6.55664	5.84558	6.28756	6.25519	6.29502	6.19892	5.94543	6.0446	5.99496	5.5903	6.66674	5.40882	5.47314	5.75216	5.45795	5.04752	6.4718	5.39882	5.90742	6.9239	6.22647	4.47849	5.56741	6.65784	6.14346	6.19326	6.00156	6.81007	5.88103	5.14864	6.49156	4.93779	6.18535	6.19938	5.59304	6.19663	6.18432	6.01584
IFNGR2	8.3976	8.55606	8.26586	9.69149	8.48461	8.2163	7.94896	7.89358	8.39987	8.64638	7.73499	8.40017	8.40381	8.50724	9.0021	8.42249	7.97088	8.36888	7.94967	8.4596	7.70198	9.53445	8.3448	6.70022	8.40384	8.04357	7.95265	8.63582	8.17708	8.34857	9.49383	8.96125	6.52135	7.96634	8.56796	9.17943	8.49235	9.17286	8.73746	8.77743	7.74662	8.9202	5.89896	8.69858	8.48764	7.63595	8.83535	8.79952	8.58835
SON	8.0097	7.37602	7.55351	9.12675	7.94752	7.09109	7.08434	6.77921	7.38995	7.22269	7.08501	6.77622	7.44293	6.68927	8.08781	7.88852	6.79528	7.27509	7.87736	7.13385	7.83444	7.45595	6.95404	7.41328	6.65623	6.68874	7.14168	8.23297	6.31461	8.07186	8.72279	7.1844	4.2924	6.51284	7.20661	6.85579	8.0863	7.17303	8.20746	7.43201	8.79074	6.88815	8.00429	7.84342	7.13847	6.95809	6.78618	7.64492	7.58358
CLIC6	3.58748	4.04529	5.02174	3.12592	3.90096	2.96534	4.14937	4.84522	4.95992	3.09835	3.79612	4.42612	4.14241	5.2188	4.07829	3.9294	4.25088	3.80084	3.47924	4.93219	5.01097	5.34973	3.11633	2.72876	4.22996	3.16495	3.16668	4.6088	5.85847	4.39459	3.45117	5.72667	3.01312	3.8625	3.4097	4.0245	3.76634	4.4335	3.09999	3.24802	4.09946	6.44937	2.78577	5.99919	2.82247	5.27812	5.03839	5.81264	3.87628
RUNX1	7.2482	5.01899	5.83896	4.31741	7.17368	5.75715	6.0784	6.9149	8.28433	6.15884	5.41904	6.35388	5.9865	5.74287	5.69107	6.08935	5.77738	6.81673	6.21367	5.65876	4.35551	5.86837	5.1754	3.78692	5.79363	5.30248	4.06382	6.90777	5.00677	4.76158	6.07206	5.44813	4.8355	5.23898	5.25038	6.18093	6.94008	5.869	6.74632	5.65255	5.64096	6.96768	3.22355	5.65792	4.09166	4.78437	5.25637	5.94072	5.85572
CBR1	7.22098	6.2331	6.43924	7.65033	8.35077	6.94465	5.49739	6.31857	7.48049	6.33591	5.89725	7.1778	6.0917	6.61286	7.5623	7.60263	7.0274	7.89743	6.62876	6.33172	6.16719	8.0312	6.53519	7.05088	6.23556	6.75949	6.21674	6.7392	6.48444	6.87292	7.57994	6.77499	4.72036	7.6034	8.04989	7.64689	8.13136	7.62313	7.49473	6.81564	7.02827	7.60747	6.51659	6.59087	6.46831	7.44376	7.18276	6.80931	6.48285
CBR3	6.35171	4.52949	5.50315	5.36108	6.77102	5.73571	4.54569	5.1583	6.40594	5.55983	4.59564	6.05055	4.3118	4.76471	6.52812	4.93967	6.43974	6.73116	5.19741	4.68862	4.28418	7.15357	4.90025	5.55906	5.35363	5.11595	5.78999	5.55684	5.70253	4.16816	7.51531	6.01606	4.1421	6.51109	5.87693	5.90847	7.87447	6.5084	5.94053	6.17876	4.75763	6.46955	5.33866	4.95368	7.60497	6.88538	6.11084	6.72343	5.86214
CHAF1B	7.09859	4.20041	6.06265	4.35422	6.04892	4.76775	4.95842	5.35035	5.68056	5.75543	4.43644	5.21078	4.5942	5.07327	5.52388	5.08494	6.21533	5.34967	5.72715	5.02626	4.24571	4.84722	4.01074	5.44321	4.27063	4.62665	4.48589	5.91726	4.28936	4.79283	6.20507	4.56382	3.2314	4.25282	6.23653	4.78594	6.04303	5.74099	5.73977	5.58994	4.83863	5.31261	4.44238	5.74172	6.68646	5.75394	5.58398	5.38339	5.68076
CLDN14	4.53275	5.475	3.73825	2.76555	3.75801	3.07028	3.94418	3.62916	2.91958	3.23545	4.03423	4.0566	3.10112	3.08382	3.01112	3.55669	3.59361	3.68313	3.53718	3.57031	2.80708	3.53283	2.8785	2.9419	3.30665	3.5209	2.7267	3.03709	3.38351	3.64166	3.59303	5.96806	3.26235	2.87227	2.95496	3.09759	6.49251	3.38111	5.724	3.00835	3.13648	3.52909	2.70797	3.41937	3.01298	3.75765	3.56404	3.88012	2.81793
HLCS	5.56077	4.38358	5.17338	5.16592	6.09899	4.97724	4.79266	5.06726	5.86931	6.02175	4.64473	5.08061	5.20645	4.79852	5.23097	5.47661	5.03615	5.90592	4.89412	4.93767	6.03224	5.5093	4.90306	5.26207	4.81032	5.02831	4.98746	5.81822	3.44302	5.21096	4.92864	4.32046	3.20274	4.15378	5.81546	4.93551	5.70873	4.90139	6.11926	5.35708	5.10463	5.67982	3.45077	4.62638	5.64074	4.89179	5.12589	5.08255	5.62089
TNFRSF13C	5.10807	3.46124	4.55595	3.33661	3.01982	3.27182	4.33802	3.28973	3.42781	3.54614	3.39236	3.07251	3.25011	2.95468	3.87755	3.43145	2.68781	5.2102	3.29627	3.75947	3.89499	2.96363	2.61624	2.72401	2.78328	2.6212	2.9617	3.95327	2.67622	4.53509	2.95183	3.29917	3.03166	2.84183	2.77104	2.73506	2.88987	2.72443	3.42891	3.26032	3.04309	2.83366	3.17272	2.99285	2.79111	2.64735	2.95257	2.73282	3.31329
ABCG1	4.22628	4.09503	4.43125	3.81882	3.84637	3.78062	4.26123	4.50531	4.23913	3.56051	5.55463	5.20656	4.65905	4.802	4.69562	4.88249	4.10121	3.22005	4.65175	4.49112	4.31874	4.53756	4.67623	3.9999	4.8926	4.40631	3.99839	5.08679	3.32106	3.35681	4.1389	3.98327	3.2359	3.15093	3.99366	4.11012	4.10871	4.78943	4.56996	4.01785	4.1173	5.12781	3.43646	4.8456	2.89894	3.89169	4.59871	3.92609	3.68722
TFF3	4.12118	3.65199	2.9448	3.21574	2.68242	2.78904	5.67997	4.43577	3.09954	2.9295	4.1216	3.24269	3.72991	3.22877	2.7255	3.75737	2.91885	3.20388	2.90944	3.24213	2.81893	3.07195	2.87315	4.51953	3.5879	3.18253	3.2425	4.71695	3.21438	3.88994	3.13182	3.25196	3.38444	2.99575	3.01193	2.91025	2.71056	3.21644	5.99843	3.39588	2.68242	3.67136	4.80763	2.73466	2.68242	2.88844	5.43207	4.48204	3.90731
TFF2	5.09089	4.4475	2.45401	3.06737	3.69007	3.69874	3.84347	2.6787	3.041	3.28983	2.99768	4.0428	2.83542	4.13171	2.69936	3.15605	3.48909	2.74077	2.91874	4.74074	4.95789	2.97463	2.56364	3.07614	3.94546	3.93228	3.08509	2.96094	2.52475	3.20384	4.77333	5.00134	2.66227	2.82149	3.29616	2.5562	2.63065	6.17185	2.45401	4.42584	4.94424	4.17832	3.03446	3.54821	2.53252	3.34277	3.14342	2.45401	3.00207
TMPRSS3	4.52848	2.82513	2.7244	2.61058	2.73831	2.73976	3.28789	2.63498	2.75841	3.08351	2.93989	2.60294	2.91552	2.54201	2.83291	2.78573	2.65093	2.91203	2.77703	2.86395	2.7432	2.60087	2.60941	2.60846	2.64269	2.63797	2.6942	2.92146	2.59613	2.92176	2.74782	2.63547	2.56066	2.60028	2.59122	3.09184	2.74108	2.70936	2.67954	3.07568	2.94402	2.62945	2.7138	2.90097	2.5272	2.66305	2.69008	2.59612	2.90058
UBASH3A	3.43587	2.6193	3.19667	2.74866	2.79749	2.72971	3.14468	2.58212	2.75031	2.60681	2.59889	2.63112	3.40579	2.82071	2.78901	3.33427	2.72516	2.53909	2.73972	2.9947	2.55866	2.82298	2.78335	2.66106	3.20975	2.63476	2.69633	2.93254	2.53909	2.61118	2.66974	2.53909	2.75235	2.56191	2.55331	2.7104	2.73098	2.68301	2.61725	2.72891	2.9753	2.7754	2.69443	2.6398	2.61783	2.62375	2.65686	2.62913	2.95458
PDE9A	4.46244	3.64745	5.55195	3.69459	3.19074	3.16531	5.08111	3.17115	3.61665	2.86298	3.86869	4.57787	5.41624	4.7588	6.07277	4.07607	4.40438	3.26572	4.05642	4.93647	5.02585	6.28467	5.46326	2.86354	4.76728	4.59178	3.36321	5.75275	4.34348	4.4078	3.9611	4.20944	3.18206	2.68258	2.99435	5.82851	2.93855	5.43918	3.28038	3.63486	4.4796	4.24922	2.95589	5.40161	4.09128	3.25952	4.23046	4.01679	4.88835
WDR4	5.20885	5.2596	5.75462	5.08676	7.37776	4.98477	4.41648	4.72195	5.41921	5.14946	4.39494	5.79952	4.33069	5.86255	5.63251	6.26291	5.29978	5.69968	5.7582	4.88371	4.33544	5.77546	4.93276	6.48291	5.07966	5.07902	4.5184	5.89575	5.70446	5.95769	4.99432	4.89168	3.72171	4.9561	5.91404	5.76372	6.49496	5.73219	6.40416	5.69328	5.8642	6.53211	6.14899	5.46561	5.68487	5.20704	5.40604	4.58474	5.06751
CBS	4.98319	5.39123	6.28433	5.14957	7.04202	5.37122	4.73893	5.69255	6.76896	6.12872	4.1968	5.40289	4.37705	4.08238	6.45147	5.35094	3.88266	6.40923	5.184	5.6057	5.80014	3.65487	5.41561	7.75394	5.14293	4.87063	6.86314	6.15854	5.01489	5.54662	5.07145	3.04406	3.10461	2.82912	5.06175	6.53988	6.22849	5.13293	6.03634	5.58987	5.57776	3.81288	6.37402	5.09015	6.04233	5.45783	4.08139	4.34337	5.17214
U2AF1	8.42486	8.4935	7.64483	8.96029	9.64666	8.00524	6.446	6.78513	7.70335	5.23435	7.20445	7.28368	6.39918	7.52796	9.09321	9.11848	6.89075	8.8894	8.05341	6.18151	6.64673	8.6147	8.15649	8.81751	8.24913	8.27116	6.90632	7.48566	7.49199	8.1746	8.31075	8.68174	5.35258	8.08921	8.09235	8.26492	7.68756	6.63732	8.6077	8.40757	6.14563	7.81035	8.73057	8.89844	9.40731	6.65044	7.7219	8.06663	8.16777
CRYAA	2.61507	2.61507	2.61507	2.61507	2.61507	2.61507	2.61507	2.63181	3.38391	2.61507	2.61693	2.61507	2.98662	2.61507	2.61507	2.61507	2.61507	2.61507	2.61507	2.61507	2.61507	2.61507	2.61507	2.6356	2.64537	2.63279	2.61507	2.61507	2.61507	2.61507	2.66314	2.61507	2.61507	2.61507	2.61507	2.61507	2.96174	2.61507	2.61507	2.74279	2.61507	2.68788	2.61507	2.61507	2.61507	2.61508	2.61507	2.65836	2.65541
HSF2BP	3.50598	3.70167	4.02872	3.04611	3.3045	3.35692	3.14383	4.03798	3.25917	3.63351	2.8676	3.16045	3.04254	3.27058	3.81059	3.28397	2.87375	3.90096	3.98167	2.98673	3.6402	3.42462	3.76804	3.11547	3.54564	3.35818	3.0244	3.78012	3.05439	4.08055	3.17716	3.54143	3.44589	3.02655	2.7701	3.55023	4.24846	3.62977	3.24954	3.35227	3.87437	3.8082	2.88507	3.46422	4.79693	3.23446	3.42969	3.32902	3.60865
PDXK	7.23897	7.5469	6.95402	7.01282	8.67501	7.32071	7.60501	7.01142	7.58824	7.51032	7.22931	7.27459	7.25653	6.88971	7.70346	7.58436	6.95955	8.18392	7.74469	6.99477	6.8447	7.69344	6.62775	6.92009	7.10099	6.85587	6.5185	7.5722	8.18988	6.93691	6.70522	7.55703	6.20008	7.29891	7.38644	7.42139	9.31619	7.42444	7.83585	7.71216	8.0341	8.70342	7.82353	7.23172	8.01316	6.89233	7.71079	7.23631	7.12072
G6PD	5.49171	5.68652	6.99512	5.98664	5.37543	5.50452	5.6764	5.85993	7.58741	5.27179	6.34858	6.80098	5.78298	6.59888	6.42105	7.98233	6.1821	4.93704	6.46216	6.83933	5.77	7.542	5.17406	5.55873	5.9964	5.39344	4.9819	6.05731	5.89411	5.86805	5.09613	6.35305	4.3146	6.5864	6.5373	7.49403	7.10306	6.90525	6.26144	5.57277	6.67053	7.3109	5.25196	5.6013	6.1816	6.33501	6.59347	5.16514	5.4822
CSTB	8.44941	10.4253	9.146	8.14049	9.75163	7.60634	9.36555	8.43551	8.91915	7.47773	9.10243	9.00444	8.45533	9.34505	8.56008	8.85138	9.54349	9.13563	8.03204	9.07426	8.4782	9.66046	8.68191	7.917	9.12349	7.94247	7.58294	8.0353	10.8052	7.54487	8.34216	10.7827	7.0845	10.0079	8.25743	9.51529	10.969	8.70917	7.8838	8.0172	7.98685	10.7004	8.1798	9.47778	8.82024	9.09366	9.3971	10.4749	8.29392
AGPAT3	6.76491	5.09158	6.24101	5.26382	6.59858	5.68659	5.23415	5.88826	6.64532	4.77307	4.27386	6.1	5.7745	5.98095	6.21641	6.31286	6.14825	5.05918	6.29793	5.73849	5.45362	5.62937	5.47627	5.49736	5.57265	4.73047	4.61196	6.34716	5.11713	4.323	5.18175	4.85428	3.95253	5.03564	5.26677	5.5002	6.69482	5.97683	6.8787	6.12893	5.00889	6.55383	3.2532	4.94421	5.69136	6.2472	5.95154	5.14694	5.86358
ICOSLG	4.1215	3.82623	4.35573	3.69688	4.35314	4.38859	4.35765	3.39791	3.53933	4.39033	4.22808	5.50285	3.57624	4.02119	4.77833	3.4866	3.06364	3.60893	4.0467	4.10856	4.52268	3.95954	3.55647	3.85101	4.09389	3.95003	3.76974	4.62629	4.11592	3.78305	4.09633	3.42566	3.16389	3.24694	3.24709	3.17386	5.20172	3.89443	3.36138	3.23717	4.74621	4.45715	3.33605	3.62208	4.3136	3.41243	4.15196	3.67319	4.659
AIRE	3.68511	2.74981	2.80858	2.60355	2.71905	2.77046	3.46366	2.55642	2.69395	3.17628	2.78086	2.81962	2.95232	2.56727	2.90261	2.60448	2.56583	2.5656	2.98069	2.95947	2.82896	2.56648	2.6726	3.4529	2.6077	2.55412	2.972	2.94309	2.61583	2.68437	2.55666	2.59608	2.54062	2.58745	2.63132	2.54062	2.6832	2.58563	2.60409	2.69851	2.81024	2.66141	2.661	2.65608	2.63736	2.64074	2.68276	2.64725	2.68524
MCM3AP	7.21742	6.61099	7.48734	6.32233	7.69804	6.69371	6.19654	5.66925	6.96882	7.53912	6.52517	7.02608	6.95977	6.87912	7.2464	7.11273	6.92746	7.33421	7.24034	6.88352	7.89531	6.80838	6.31196	6.76008	6.38125	6.31274	6.66574	8.04412	6.41252	7.1757	7.47888	6.26423	4.50717	6.12177	7.35029	6.65649	7.86181	6.97062	7.64954	6.9378	6.78439	7.34781	6.98818	6.7285	7.15242	6.99238	7.12359	5.9141	6.76789
C21orf58	5.29124	3.94685	5.65644	3.69709	4.66113	4.33716	4.01043	3.73197	4.83818	5.44078	3.67673	3.68683	4.35134	4.54465	5.57317	5.60438	4.78037	3.56603	6.14392	4.71984	6.42326	3.86516	3.54569	4.87259	3.80494	3.6323	3.86619	5.91433	4.14326	4.37805	4.50117	3.67667	2.37287	4.61579	5.40596	3.68894	5.30714	5.06143	4.95001	4.51886	4.04599	5.0012	3.94365	4.87234	5.38277	4.97551	4.59867	3.27896	4.45888
DIP2A	5.50657	4.61875	5.55757	4.43938	5.54672	5.24298	5.43708	4.00364	5.42419	7.06903	5.12708	5.11642	6.05182	4.91427	5.34139	5.55567	5.06535	5.47631	5.95306	5.34923	6.00461	5.43514	4.59783	5.29637	4.60366	4.31441	5.21772	5.7429	4.37767	5.09931	5.62088	4.76744	2.746	4.40415	5.58112	4.34131	5.51341	4.74356	5.65704	5.02098	4.5633	4.9441	4.43346	5.36517	5.12643	4.66431	4.79434	4.44672	5.16857
S100B	3.86647	3.0186	3.00033	3.46301	5.45555	3.55088	6.62505	2.84116	7.40644	8.15024	2.74308	2.77304	3.31081	3.79801	3.18021	3.38079	2.92539	5.77249	3.72081	3.58436	2.77901	3.34863	2.75825	2.7278	3.35318	3.93971	3.97276	3.13784	2.54394	3.60111	3.07565	3.95616	2.82952	3.43756	2.44593	3.89721	3.45449	3.22843	2.77202	3.15287	3.00849	2.85696	2.61584	3.13307	3.61302	3.20895	3.04936	3.32864	2.87632
ALPL	9.99817	10.2364	10.8023	11.3267	9.54142	10.1658	9.44441	5.59612	6.49436	9.04051	10.243	11.4284	9.57245	11.3126	10.283	12.6561	11.7331	7.49622	7.64113	9.12021	10.44	7.38875	10.5084	11.2317	10.24	10.073	9.33143	8.47668	11.0014	11.5897	12.2008	11.8311	6.4931	11.3288	12.3238	10.1551	5.92057	12.342	9.9564	10.505	11.9566	12.2273	9.17386	11.0285	10.0664	13.2237	11.5438	10.731	10.9556
ATF3	5.54398	5.65396	5.32911	5.45265	4.68785	5.22081	7.82689	3.6132	6.22632	5.10963	7.4098	6.26788	4.10297	4.11296	4.98741	5.76037	4.59067	6.03327	4.62178	5.00243	3.8935	3.09275	5.51461	6.54693	4.11511	7.86195	6.59232	5.36796	4.35079	5.28957	4.0329	4.96078	2.76993	3.95933	5.71873	4.00277	5.13587	4.94976	4.81333	4.23079	3.65008	4.54797	3.36145	5.10604	5.17522	3.65546	3.93892	4.40501	4.57911
YY1AP1	6.35053	5.75501	6.89961	6.4304	6.40346	6.63775	5.86812	6.53127	6.72509	7.38127	6.58213	6.77359	6.46958	6.54432	6.17979	6.23915	6.99889	6.96273	6.23773	6.28886	6.34704	5.98859	5.91885	6.1286	6.03223	5.31859	6.87745	7.55847	5.84128	6.39319	6.64054	5.92088	4.35484	5.29186	6.77361	6.09856	7.39269	6.48591	8.29152	5.72789	5.24069	6.23915	5.21886	6.38494	6.07289	6.97213	6.55241	5.56652	6.91283
SOX17	2.98203	3.9317	5.24295	3.85643	2.85318	3.87497	3.54565	3.92562	4.08362	3.43462	3.42569	4.65369	4.35254	5.74953	2.75313	5.09675	3.76016	3.37729	4.90831	4.1256	4.60098	3.61192	4.18594	2.80441	4.22261	3.58055	3.78625	4.13099	3.29001	3.18453	5.22619	3.97616	3.16928	3.04951	4.3568	5.0619	3.23981	4.4819	4.15592	4.40068	3.53056	4.18628	3.0802	4.76796	2.9427	3.80235	3.7904	4.4507	3.71914
C8orf48	4.26428	3.53022	4.71958	4.06559	4.68605	3.13769	3.45972	3.42796	3.87805	4.335	2.92002	3.57642	3.64024	3.13749	4.41509	3.86948	4.31172	4.2425	4.08834	3.18196	4.33387	5.0514	3.6992	2.92961	4.1208	3.47623	4.12504	4.23149	3.03805	3.03579	3.90504	3.08232	2.90045	3.76609	3.56185	3.08277	3.62583	2.9389	3.97955	3.85884	3.3866	3.45145	3.21396	3.46166	2.88604	2.77784	3.63848	4.13728	4.57512
HNF4G	4.34043	3.81618	3.85929	3.9257	4.28266	4.3687	4.38625	3.25522	3.59437	5.17121	3.96649	4.92861	3.50883	3.5567	4.52644	4.60032	4.61069	3.92259	3.33478	4.51184	4.55633	2.52094	3.53247	3.88609	3.76505	3.97315	3.77557	4.28048	3.17243	3.48361	4.82096	3.84396	2.58393	3.78294	2.83961	2.49439	2.80983	3.57349	4.14438	4.73645	4.42486	4.45603	2.83975	4.32631	2.63327	2.61159	3.45228	3.25369	3.98714
RAD21	6.8602	7.31367	8.41228	8.28839	8.56065	7.26631	4.65393	6.94327	6.74359	7.18609	7.45046	7.28839	6.1271	6.53058	8.65411	8.07885	8.24925	7.13942	7.15282	6.829	6.58164	7.53473	8.03995	7.13151	6.75447	7.45835	7.48176	9.01981	6.07493	7.34592	7.59953	7.07836	4.9587	6.36526	8.02525	6.20964	6.80539	8.79019	8.65364	7.83768	6.91745	7.38757	8.89743	7.45377	8.56329	6.83056	7.18299	6.4486	7.0182
SLC30A8	4.69136	4.22498	2.94106	2.52724	2.9536	2.73349	3.89488	2.89436	4.18805	3.71241	2.74036	2.66623	3.41784	3.06763	2.71641	3.18066	2.49938	2.95314	3.07671	3.13108	5.10682	2.92613	5.1048	2.82	2.65792	3.06439	2.9847	3.01709	2.69909	2.80778	2.84326	2.81122	2.64631	2.62474	2.9609	2.67017	2.80001	3.04398	2.94422	2.86331	2.73239	2.63848	2.90534	3.09407	2.56398	2.57905	2.7343	2.6268	2.77662
CSMD3	5.07016	3.23902	4.59693	2.64491	3.64279	2.72919	4.63794	2.68334	2.98705	3.14041	3.09782	2.82305	3.01796	2.5667	3.16676	5.15615	2.55795	2.91984	3.33373	3.27552	5.0937	3.0146	2.63771	3.19054	3.00021	3.98488	3.4061	3.88422	2.49667	2.82802	3.22335	2.70817	2.44938	3.94754	5.34488	2.5267	2.74902	2.60295	2.67035	2.91598	2.89591	2.51904	2.6193	2.8447	2.6387	2.54111	2.58854	2.75	3.06865
DEFB1	3.17485	2.5615	4.26917	4.24425	4.10253	2.69049	3.41564	2.79325	2.69807	2.85833	2.6789	2.69102	2.68832	2.5615	2.5615	3.08719	2.5615	2.5615	2.5615	2.70964	3.691	2.5615	2.74278	2.91436	2.91179	2.5615	2.5615	2.8402	2.5615	2.5615	3.15899	2.5615	2.5615	2.5615	2.5615	2.71457	2.64664	2.5615	2.5615	2.5615	2.66029	3.2547	2.5615	2.5615	2.62129	2.5615	2.75887	2.5615	2.5615
OXR1	5.96563	7.52242	7.79941	8.38475	7.19945	6.9884	6.15066	6.80769	7.26034	7.53329	7.3599	6.68466	6.94134	6.74849	8.24282	7.99523	7.3592	7.7697	6.69222	7.10224	7.0781	8.0376	8.0426	6.38099	6.73204	6.79491	7.32713	6.14941	6.44473	7.0207	7.53277	7.26197	4.57774	5.90249	7.28904	5.48883	5.92039	7.44539	8.46593	7.50751	6.81133	7.2157	6.56527	7.25377	7.88133	6.31983	6.93011	7.09614	7.30227
TMEM67	6.41729	4.58476	5.74795	3.69808	5.61414	4.9768	5.98537	4.85089	5.17305	5.88765	4.43572	4.11197	5.34429	4.58174	5.72526	4.8767	6.35959	5.37794	5.60654	5.38168	4.60634	4.04603	4.29388	4.39377	3.84988	4.19512	5.46203	5.27103	4.48794	5.01826	5.30975	4.53152	3.07116	4.1026	4.24336	4.08862	4.85959	3.43802	6.05385	5.77464	4.36642	4.51784	5.12093	4.17388	4.90074	4.27616	4.32656	3.85393	4.75954
LETM2	6.03661	3.80097	4.9496	3.92098	4.57093	5.09435	4.67489	3.7742	4.17466	5.57772	4.4682	4.48386	4.79964	4.1475	4.59709	4.38785	4.94967	4.01991	4.69875	5.24043	4.92254	5.16937	4.25947	3.89897	3.89167	3.87762	5.45224	5.28877	3.89804	4.27241	5.21223	3.64589	2.82903	3.64826	3.4373	4.4766	4.69429	3.88389	3.96937	4.29731	4.30901	4.50295	2.97195	4.1831	4.59897	4.38566	4.05427	3.98096	5.27999
CPA6	2.85421	3.13598	3.23878	2.50599	2.53449	2.57851	3.66344	2.54614	2.63426	2.50599	2.93068	2.9847	2.92354	2.94143	2.61173	2.79682	3.09947	2.50599	2.65205	2.92747	3.03248	3.6258	2.83681	2.50599	2.80956	2.53733	2.5453	2.98908	2.9707	3.56779	2.64957	3.43077	2.7971	2.89138	2.55275	2.59924	2.52271	2.59465	2.61312	2.50599	2.78888	3.34767	2.50599	3.41317	2.53987	2.75303	3.15154	3.4722	2.56933
CYBB	3.60413	6.45403	6.10291	5.46201	5.35987	5.77498	5.40397	5.47158	5.7861	4.34985	5.01275	6.92009	6.58257	6.96852	6.44476	7.21315	5.59263	4.7831	6.80087	5.96707	6.32804	6.05343	6.39568	3.42983	6.64769	7.13588	4.29006	6.99569	3.2702	3.66976	6.11724	5.06788	4.77793	4.31344	4.15992	6.08273	5.51876	5.65105	5.58375	6.00078	5.75893	4.34944	3.67286	5.81575	3.69865	4.81187	5.45085	4.85764	5.5221
DYNLT3	8.1237	6.28947	5.947	7.29871	7.69915	7.00195	5.41038	6.60029	6.82511	6.93792	7.36472	6.99863	6.84302	6.33669	7.92262	7.78999	7.54745	8.65665	6.85775	6.88212	5.67233	8.26859	6.78776	6.26928	6.51538	7.30448	6.94465	6.37056	5.37712	7.1598	7.5307	6.9953	4.9926	6.81124	7.28291	7.49859	7.12017	6.41383	8.31382	7.69273	6.17577	6.49432	5.06972	6.13776	6.31122	6.67934	6.71436	6.97839	7.23342
PTCHD1	3.67699	2.66708	3.13058	2.77774	2.74536	2.68028	3.13974	2.6579	3.62611	3.60155	2.74705	2.6326	2.77266	2.84517	2.81022	2.6121	2.63581	2.97322	2.77666	2.80762	2.85151	2.591	3.10721	2.74873	2.60912	2.74872	2.85523	3.1408	2.58668	5.51842	2.64522	2.71945	2.5692	2.9355	2.60451	2.5935	2.66721	2.59404	2.68056	2.67192	2.93071	2.60257	2.65901	2.69232	2.67408	2.61963	2.61313	2.64798	2.71811
ASB11	3.72462	2.5252	2.76937	3.61147	2.81955	2.55829	3.26644	2.53403	3.11082	2.97748	3.08522	2.67946	3.0429	2.65645	2.65669	2.67004	2.55745	4.48916	2.83746	2.86492	2.65472	2.7189	2.56458	2.57542	2.60202	2.5329	4.33175	3.21191	2.55217	2.642	3.0928	2.72388	2.5298	2.56197	2.67281	2.55334	2.84633	2.65882	2.59798	2.86326	2.66927	2.62788	2.62048	2.77115	2.55611	3.82816	2.63505	2.57683	2.7398
PIGA	5.0231	4.3451	5.07212	4.2062	5.33417	4.54211	3.85966	4.3605	4.8318	4.75417	5.04347	4.06522	4.47399	4.20378	4.87646	5.00018	5.30523	5.53123	5.67372	4.70047	3.61054	4.70102	4.51537	4.58745	3.88356	4.06318	5.26543	4.94146	3.49431	4.41442	4.71167	4.50836	3.04396	4.53911	4.43494	3.66812	4.57193	3.79306	5.22084	4.82771	3.84436	4.07016	3.83415	4.20294	4.42449	4.14376	4.26497	4.518	4.79005
ATP7A	4.68767	4.20146	4.97454	4.68486	4.41285	4.84161	3.33042	4.04008	5.24947	5.38063	5.05829	4.38147	4.35288	3.73363	5.1509	4.84968	4.72654	5.43947	4.43167	4.49467	3.56775	5.39479	4.14684	3.80385	3.82174	4.38775	4.17179	4.48885	3.67616	5.49625	3.90431	3.93429	3.15408	3.56115	5.43964	3.54694	3.67846	3.74036	5.02397	4.75928	3.81045	4.37875	2.86369	4.62775	3.9224	3.68126	4.46245	3.69587	4.57526
NLGN4Y	3.75778	3.00195	4.6178	5.87178	5.51024	2.49923	2.88796	5.14401	3.47006	3.89459	2.73089	2.60336	2.61564	2.61486	5.35449	4.98377	5.50653	3.30716	4.7104	4.02489	4.69192	3.12781	4.6168	2.82628	4.00568	2.45355	3.82015	5.57354	2.59467	2.62727	4.82281	2.50586	2.53201	2.62113	2.54575	4.64111	2.50306	3.32986	5.73064	4.68898	2.61294	3.86106	2.4805	2.53913	2.44588	4.58627	4.12974	4.19497	5.43912
SLC7A3	2.59901	2.79565	6.03659	2.57683	2.54034	2.54034	2.65579	2.54034	2.81395	2.54034	3.80279	2.54034	2.66823	2.54034	2.58178	2.87448	2.54034	2.54034	2.54034	2.65061	2.99995	2.78345	2.58198	2.54034	2.55559	2.54034	3.2563	2.58157	2.97025	2.54034	2.54034	2.56851	2.54034	2.698	2.57414	2.75584	2.54034	2.54034	2.54034	2.61026	2.54034	2.7507	2.54034	2.56495	2.54813	2.55251	2.54034	3.35178	2.59838
CLDN2	2.8947	2.61123	2.74596	2.6232	2.63741	2.65037	2.80258	2.64797	2.89763	3.54763	2.6303	3.16199	3.08273	2.58664	2.58664	2.61043	2.58664	2.58664	2.65675	2.65643	2.63707	2.61446	2.72535	2.61722	2.59686	2.58664	2.61214	2.75523	2.58664	3.24907	2.58664	2.58664	2.58664	2.58664	2.59404	2.58664	2.59689	2.58664	2.67259	2.63078	2.60947	2.70072	2.58664	2.58664	2.6175	2.58664	2.59841	2.63034	2.69445
MAGEC3	2.58577	2.59246	2.58517	2.55303	2.55303	2.55303	2.67449	2.74625	3.56533	3.21602	2.65652	2.75155	2.6476	2.81632	2.55303	2.59162	2.55303	2.55303	2.65755	5.45207	2.56448	2.55303	2.55303	2.64631	2.62853	2.55303	2.55303	3.13335	2.55303	2.55303	2.57086	2.55303	2.56303	2.55303	2.60467	2.55303	2.55303	2.55303	2.55303	3.61444	2.66706	3.18507	2.55303	2.57799	2.55303	2.55303	3.22108	2.55303	2.64095
HPRT1	6.09629	6.73454	6.8345	7.16214	7.26082	6.80539	5.74864	6.29503	7.22993	5.8103	6.95349	6.76659	5.60137	7.08073	7.40947	6.40906	6.38491	7.81643	6.94011	6.87752	5.65693	8.00232	6.81986	7.47047	6.7672	6.48078	5.63716	6.59235	6.85873	7.31055	6.51561	7.89597	4.82839	6.99755	8.34873	6.97889	7.02969	7.15326	7.02051	6.70422	6.79853	7.10931	7.8272	7.98556	7.87513	7.00818	7.10017	6.9613	6.41387
PASD1	2.60011	5.31728	2.57255	2.55367	2.58891	2.55367	2.61523	2.75651	6.45601	2.83159	2.56954	2.57038	2.60006	2.59188	2.55367	4.16489	2.55367	2.55367	2.55367	2.55367	2.56378	2.56618	2.55843	2.55367	2.63733	2.97075	2.55367	3.26561	5.69162	2.55367	2.63685	2.55367	2.55367	3.17602	2.56057	3.05098	2.55367	2.56297	2.55367	2.62512	2.57845	3.84303	2.56345	2.59615	2.55367	2.55367	3.29155	2.55367	2.56273
HSP90B1	10.2671	10.2083	10.0702	10.4377	10.7221	10.6979	9.70016	9.47715	10.4887	10.3144	10.4506	9.54144	9.72152	10.3155	10.1605	10.6603	10.4906	11.0459	10.748	10.2771	10.1287	10.6949	9.9785	9.96224	10.5536	10.3065	9.33357	9.78231	10.7131	10.5444	10.0932	10.4542	8.28778	11.0434	10.6105	10.4715	10.5503	10.5252	10.921	10.7247	10.4369	10.447	10.4906	11.4267	10.1796	10.3426	10.8062	10.107	9.96919
BLCAP	6.81323	7.78834	7.86051	7.39867	7.13126	7.16989	6.29381	6.30016	6.74984	6.94506	7.11779	7.34951	6.85581	7.43073	6.59566	7.50631	6.88674	6.84321	7.28095	7.03396	6.65006	7.39692	6.77391	6.02627	7.08626	6.58132	7.35346	9.11788	6.53254	6.52887	7.10273	7.03421	5.6679	7.12946	6.48836	6.94841	7.26654	7.25178	6.50925	7.54132	6.61128	7.33618	6.31345	7.06668	6.9851	6.93339	6.87857	6.96415	7.05976
ZNF606	5.96756	4.92432	5.46344	5.08053	4.90395	3.96671	5.22932	3.96688	5.31168	5.33671	4.69788	4.95212	5.05131	3.98955	5.08727	4.74527	4.42247	4.18664	5.32926	5.28905	4.35229	4.57847	4.26404	3.9616	5.0179	3.75479	4.43038	5.56717	3.4449	4.79407	5.08079	3.97158	3.11714	3.9481	4.85436	3.88959	4.75544	4.2468	5.3321	4.82527	4.57128	5.41763	3.5171	4.53309	3.95571	4.51556	4.44083	3.9703	4.77491
CACNG2	5.73099	2.71356	2.71919	2.59923	2.71913	2.64927	3.92042	2.67954	2.80304	2.85417	3.21838	2.61938	2.85413	2.58939	2.77538	2.59073	2.59793	3.19617	2.72095	3.16558	2.69506	2.79192	2.57797	2.9036	2.53964	2.53854	2.84864	2.7792	2.60553	5.29556	2.59234	3.06502	3.62512	2.94444	2.56234	2.58654	2.72508	2.6615	4.82283	2.86275	2.91026	2.60883	4.12761	2.69237	2.54768	2.59491	3.20498	2.60187	2.77029
TGM6	2.87054	2.84385	2.9007	2.91869	2.84385	2.85962	2.9788	2.84385	2.84385	2.84385	2.84385	2.84385	2.84385	2.84385	2.84385	2.84385	2.84385	2.84385	2.84385	3.06185	2.86279	2.84385	2.84385	2.84385	2.84385	2.84385	3.11925	2.84385	2.84385	2.84385	2.84385	2.85681	2.84385	2.84385	2.85427	2.84385	2.91534	2.84385	2.84385	2.84385	2.84385	2.84385	2.98684	2.84385	2.84385	2.84385	2.84385	2.84385	2.85636
DUSP18	6.55495	5.61677	5.38162	4.47974	4.74685	4.62994	5.25128	5.02287	5.48933	5.49834	4.67602	5.89123	5.09842	4.87192	4.8369	4.76407	4.80125	4.44404	5.1422	5.22441	4.87097	5.61027	3.88853	3.66608	4.34817	4.07285	4.50253	5.2499	4.21412	4.16771	4.60483	3.95162	3.65535	4.20651	4.84361	5.13251	4.76956	4.57615	5.09192	4.8271	5.7602	5.00199	4.02457	4.39135	4.26892	4.38485	4.73836	4.79312	5.30509
TEF	3.83543	4.52799	6.06082	4.71804	4.18139	5.21761	4.368	4.8806	5.02492	6.27249	5.03098	5.56903	5.68888	4.03732	5.08786	5.10644	3.99959	4.65304	4.79391	4.49929	4.59567	4.50037	4.86537	4.17127	5.33345	4.21275	5.19901	5.04909	4.8797	4.16157	4.93535	4.64364	3.36138	4.02413	5.65718	4.09974	4.21303	4.19892	4.2192	4.23325	4.57411	5.88181	4.05961	4.1809	4.30775	5.37669	5.09284	5.57782	5.67309
PPP2R3B	5.30339	4.79121	5.88036	4.6393	4.65131	4.77422	4.5498	5.56158	5.94549	6.03263	5.14345	5.12133	5.05698	4.94841	5.69242	4.83576	6.31882	3.6326	5.93943	6.38315	5.32064	4.70615	5.27475	4.68586	4.65056	4.66599	5.91918	6.5934	4.66965	5.15695	4.89439	3.91877	3.59167	5.74185	3.16041	5.22549	5.06868	6.02621	5.30038	6.27743	4.47356	5.58057	6.5603	4.81817	3.92248	5.87913	5.13917	5.07391	4.82085
ZNF444	4.98642	5.73499	6.37492	5.84539	6.03494	5.42165	5.91089	5.5319	6.37247	6.13068	5.90454	6.54112	5.82184	5.62937	5.8118	5.74303	5.56045	5.24231	5.68372	5.77381	5.61753	6.02441	5.29763	5.99696	5.81544	4.83081	4.32035	6.35678	5.99552	5.52014	5.34702	5.78675	4.45599	5.58337	5.65977	6.71691	6.90298	6.15087	5.32263	5.75283	6.3083	6.58023	6.09327	6.24831	5.08868	6.18323	5.79787	5.69263	5.31846
SCARA3	4.58887	7.17823	7.67985	6.95786	6.39588	6.13027	6.19649	4.96305	5.06669	8.10904	6.42917	5.81259	6.53614	6.05139	7.14887	6.07046	7.63556	5.37628	5.21471	7.29021	6.64194	7.42425	6.86604	3.59919	5.55771	5.10833	6.82184	5.9208	5.91004	7.72283	6.72484	5.98366	4.50175	4.34565	6.84328	5.5866	5.38488	6.44018	5.53444	5.48983	6.09296	7.4425	2.86793	6.90759	6.09222	5.96389	6.27709	7.53606	5.35562
REEP4	5.45186	5.74529	6.62876	6.5324	6.7925	5.14256	5.69986	5.92822	6.00756	6.01181	6.27491	6.25443	5.62938	5.72359	6.55915	6.51669	6.63963	5.553	6.16271	6.81211	6.36823	6.31368	5.30884	6.29575	5.51724	5.28232	5.46301	6.58734	6.50764	6.30169	6.17422	5.99627	4.3703	6.25275	5.95147	6.09059	7.48653	6.97211	5.94788	6.30747	6.07773	7.48625	5.65943	6.00152	6.14675	7.09649	6.63323	6.00789	5.94761
LGI3	2.55119	2.60665	4.38487	2.66304	2.55103	2.54567	2.6826	2.92543	2.57378	2.67162	3.12611	3.01069	2.9516	2.70978	2.56206	2.77478	2.5425	2.55608	2.62866	2.59714	4.13216	3.35175	2.57177	2.59937	2.53798	2.52511	2.62514	2.57064	2.51481	2.50791	2.55145	2.54237	2.50791	2.53708	2.52269	2.50791	2.57127	2.52256	2.50791	2.548	2.57182	2.70371	2.51847	2.60572	2.56845	2.68611	3.00719	2.6224	2.56483
BMP1	6.37995	6.7876	7.15859	6.29473	6.6035	6.18698	5.85824	7.615	6.51055	6.99721	7.45149	7.21754	7.16706	6.10683	6.72451	6.48806	7.59128	6.47654	7.62456	8.08878	6.02109	6.95676	5.63422	5.61566	6.1049	5.4008	5.08488	7.23489	7.0234	5.88282	6.90759	7.50867	5.23715	5.3935	6.7515	5.66691	7.62716	7.01179	7.0941	6.4395	6.46594	7.45946	4.3026	6.50289	5.91569	9.17355	8.06936	7.27636	7.72468
POLR3D	4.5947	5.87281	6.39108	7.1716	7.24698	5.99728	5.20202	5.12669	5.56717	6.61549	6.57678	6.01171	5.54723	4.87562	5.52597	6.41553	6.14529	5.26246	5.66644	6.60491	5.23916	6.21259	5.51904	6.44103	5.40439	5.0225	6.05155	6.11724	6.26672	6.61537	5.78607	5.4211	4.14712	5.24831	5.79676	5.02414	6.22508	5.89576	6.32196	5.93415	5.76729	6.50419	5.86002	6.00676	5.78044	6.22244	6.13069	5.9936	6.18041
FNTA	7.96682	7.42322	7.98199	7.33053	8.3503	7.89585	6.73011	6.84591	7.14807	7.25778	7.75504	7.43852	6.94775	7.3797	6.82805	7.42639	7.12656	7.07987	7.4361	7.54376	7.22033	7.67854	6.51424	7.47735	6.36445	6.33941	7.79039	7.51617	6.64086	7.16054	7.13817	7.25598	4.88897	6.85069	6.85135	6.15939	7.29054	6.76732	7.94382	7.02799	6.31581	7.00313	7.06808	7.11147	7.69036	6.91858	7.15572	7.52728	7.37136
SLC20A2	6.83742	6.96126	7.26745	7.84904	7.38325	7.36028	5.07857	5.7872	6.70018	6.90797	6.62461	6.45453	6.87337	7.41034	6.03331	7.18073	5.84424	5.9988	6.29078	6.68519	7.12453	7.12324	7.9236	6.64316	5.37842	4.49631	7.47054	7.13511	5.30133	8.93313	6.88823	5.3473	3.79326	6.02416	6.22418	6.24038	6.00881	6.34127	5.84747	6.71161	6.40532	6.38099	5.49265	7.06483	5.72392	6.23126	7.17409	5.41136	6.73311
ZSWIM1	7.24937	5.7671	6.30675	5.19363	5.8926	5.88831	5.40832	6.09506	5.13472	5.39086	6.44324	5.83468	5.34739	5.49019	5.30704	5.71139	5.7539	8.7139	5.41298	6.03255	6.61134	5.55543	4.76581	4.68503	4.47466	4.40158	5.1045	5.97803	4.56912	5.49713	5.1677	5.5897	3.7273	5.16034	4.90349	5.66708	5.16711	5.38989	5.80863	5.33522	5.65437	5.45748	5.07865	4.8285	4.42095	5.08662	4.97431	4.70127	5.39421
ADAM9	5.94674	6.00019	6.08992	5.80014	6.95837	6.91557	4.64643	5.93761	5.51574	6.45128	7.19664	6.21784	6.26844	5.7633	6.22883	6.96314	6.97403	6.68537	6.87657	6.43164	5.66371	7.33109	6.23154	5.18027	6.21256	5.74073	5.88182	6.33302	4.8206	6.01821	6.71813	6.35785	3.93762	3.59917	6.59699	4.6095	6.34903	5.12348	7.94128	6.34532	4.88256	6.78469	4.24441	5.7728	5.67595	6.53558	6.89738	5.59317	6.67024
WFDC13	4.59625	2.59889	2.57215	2.61123	2.57215	2.60485	2.83761	2.57215	2.68321	2.57215	3.70611	2.66771	2.57215	2.57215	2.57215	2.79139	2.81847	3.07806	2.66873	2.61589	2.59527	2.85159	2.57215	2.57215	2.57215	2.62611	2.64048	2.64968	2.57215	2.66179	2.79804	2.62728	2.57215	2.57215	3.14933	2.57215	2.59673	2.57215	2.65562	2.71139	2.62102	2.64641	2.57215	2.66149	2.57215	3.51991	2.59918	2.5899	3.10206
WFDC12	3.42611	3.07009	3.51934	2.83237	2.62876	2.94648	3.42924	2.92159	3.25494	3.70923	3.21227	2.79906	3.11504	2.85896	3.39368	2.74884	2.61588	3.00615	3.28279	3.66709	2.84547	2.92155	2.79847	2.84715	2.74535	2.90533	3.34439	3.72858	2.6539	2.87099	3.13232	2.86196	2.72533	2.5566	2.71933	3.10851	2.8787	2.70315	2.86148	2.78294	3.00247	2.56045	2.77924	2.90711	2.7686	2.55751	2.84512	3.10709	2.95333
PKIG	6.56993	7.15638	6.59726	6.23052	6.2952	7.5763	5.88034	5.58991	6.272	6.24698	6.75405	6.87	6.56803	6.58802	6.34648	7.23436	6.97795	5.75151	6.15654	6.26777	5.99155	6.90665	6.41019	6.39205	6.27975	6.39701	6.21485	6.53136	7.18349	5.70905	6.43942	6.65633	4.39049	6.4714	6.54684	6.06918	6.2074	6.8056	7.55904	7.08998	5.78899	7.21877	6.26371	6.52839	6.24679	6.54786	6.68106	6.42215	6.8869
SPRY3	2.65768	3.02414	3.06947	2.98266	2.85607	2.91983	2.65906	3.09537	4.54214	2.89658	3.3771	3.48383	3.2422	3.09045	2.70279	3.45662	2.85781	3.03917	3.27137	3.10344	2.68589	3.69686	2.94157	2.88168	2.95873	2.61984	3.25895	3.32622	2.58891	2.83968	2.90388	2.69378	2.60627	2.58328	3.21045	3.0676	2.77231	2.73772	2.96499	3.0223	2.69082	2.7608	2.54246	3.19595	2.7363	2.86049	2.78135	2.71088	3.1263
MECP2	6.0179	5.35411	5.56222	5.17101	5.20716	5.56407	5.79216	4.71615	6.85885	6.14103	6.85972	5.54889	5.87019	5.69738	6.31259	6.53145	4.48605	5.61579	5.86177	6.48706	4.58166	5.42294	4.7896	5.50673	5.49247	4.91158	4.95978	6.12546	5.06055	5.36728	5.07146	5.13784	4.29604	5.88566	6.20485	5.37183	6.18507	5.97734	5.45863	5.4722	5.64157	6.24088	5.29759	6.17738	5.22901	5.38882	5.42572	4.52272	5.13138
VCX3A	2.58337	7.36191	3.74593	2.58337	2.72193	2.62125	2.58337	5.63051	2.83958	3.02778	2.87647	3.10929	2.65385	2.68648	2.62763	6.08007	2.58337	2.68267	2.72498	2.58337	3.51754	2.58337	2.58337	2.58337	3.16536	4.72228	2.58337	2.88106	3.75278	2.6952	2.98635	2.58337	2.61223	5.3171	5.74081	6.8514	2.58337	2.58337	2.58337	4.35723	2.58337	4.8151	2.58337	2.58337	2.58337	2.58337	4.12007	2.58337	2.71774
DHRSX	6.42029	5.93696	6.53789	5.6663	5.53623	5.64741	5.17594	6.06788	5.68942	5.37979	5.96595	6.25644	5.37912	6.06699	6.92421	6.26862	7.09013	4.69452	5.73727	6.44469	5.51582	5.90096	5.48212	5.96304	5.50817	5.4424	5.7044	5.65851	5.04643	5.89166	5.93967	5.88145	4.52369	5.92372	5.54261	6.22238	5.03776	6.37953	6.45819	6.94586	5.18849	6.3877	6.47061	5.79951	5.03352	5.46276	6.26129	5.64508	5.48058
ASMTL	4.98372	5.61301	5.54132	6.19785	6.1488	5.80552	5.00624	5.80853	5.79339	5.51526	5.46109	5.73909	5.73708	5.33129	6.50067	5.56571	6.31965	4.61621	5.9864	5.94142	5.35392	6.27706	5.96114	6.13961	5.71545	5.42063	6.34358	6.00882	5.62393	5.71536	5.56886	5.83642	3.97495	6.31562	5.29511	6.62809	5.36295	6.64888	6.17957	6.05424	5.25154	5.80434	6.38264	5.56393	4.84272	6.16547	5.75036	5.53022	5.61558
SLC25A6	8.77753	9.99743	9.06362	9.72292	10.2582	10.568	8.22458	9.67805	9.23958	8.97915	9.02423	8.87569	8.98027	9.59282	10.2832	9.50165	10.1226	7.91701	9.5275	10.0319	9.81851	9.00011	9.6098	10.1828	9.27073	9.53283	10.1928	9.31056	10.6937	11.0203	9.56852	10.0372	8.39235	11.3532	9.04999	10.9433	9.30688	11.0395	9.79234	10.1494	9.52483	10.5048	12.1801	9.99186	9.26123	9.80005	9.69139	9.88097	9.43526
UBE2V2	8.06364	7.77214	7.39379	8.93989	8.61922	7.12034	6.12178	6.37841	7.50269	7.13365	7.61805	7.3215	6.33343	7.18579	7.6946	7.82315	8.0287	8.20993	7.61639	7.111	7.4309	7.84181	7.76807	7.41566	7.08448	7.6156	7.65602	9.96026	6.55813	7.36485	9.15275	7.78858	4.78701	7.29136	8.2483	6.81045	7.84676	6.66103	9.19846	8.25003	7.83746	7.28627	6.35965	8.18789	8.11799	7.0931	7.66625	7.04108	7.67827
MN1	4.03791	4.04067	5.77745	4.07696	3.53596	3.71228	3.76703	3.25922	7.00897	3.62226	2.90083	5.18984	7.31125	3.74961	4.92918	3.57004	3.67518	2.9314	4.26556	4.12003	3.46377	3.02302	4.18732	2.66981	3.43116	3.4389	3.23964	6.24171	2.67268	4.78825	3.15984	2.99943	3.17275	2.76606	3.26165	3.78743	2.81294	3.15113	3.28392	3.68341	4.80461	3.11082	2.61928	3.51256	2.86835	4.22002	4.24194	3.43543	4.28942
APEX2	6.97254	5.5731	6.60404	5.77498	6.27587	5.16786	4.61413	5.78959	5.86494	5.25257	5.60441	6.56578	5.13449	8.55795	5.94353	6.38382	7.20758	5.47633	5.90691	6.20418	5.38991	6.31037	5.51644	5.82931	5.43718	6.11823	5.14605	6.22397	6.17326	6.02159	5.81831	5.49662	4.27849	5.34487	7.22009	6.68314	6.48313	6.47717	5.95483	6.22432	5.90766	6.52204	5.23963	6.56294	5.93163	7.53112	5.96395	5.61357	5.75488
CA5B	6.21651	4.01307	4.98304	4.27044	6.85156	5.78706	4.98774	4.80399	5.3185	6.21508	5.71503	6.0133	5.50649	4.23392	5.91002	4.39993	5.93037	4.76138	5.62676	5.54491	3.95835	8.22456	4.74553	3.81634	4.41853	4.33228	5.47045	5.07274	3.68207	5.05831	5.55583	3.67555	3.76078	4.08261	3.47222	3.32346	4.1101	4.17366	5.86085	5.79467	3.97375	4.24234	3.13091	4.10814	4.5336	3.82965	4.39392	3.53269	5.83048
MRPL1	6.32988	6.61208	6.10695	6.94311	7.22521	6.55135	6.64731	6.70982	6.84376	5.78153	6.64412	5.44236	5.502	6.29377	6.89854	6.83067	6.38832	6.51286	6.7694	6.48684	5.97863	6.58031	6.87663	7.16062	6.44735	5.80848	6.74509	6.78504	6.99699	7.14909	7.01041	7.35073	5.46291	8.83848	6.69962	6.44424	6.96096	6.39213	7.85886	6.971	6.22268	6.40218	7.63735	6.97446	7.15184	5.85781	6.16825	7.24194	6.65954
C22orf15	3.35742	2.68348	2.70419	2.57265	2.81855	2.72426	3.07611	2.70361	3.32609	3.32815	2.92762	2.57265	3.03462	2.71376	2.77806	2.72844	2.58788	2.57265	2.80651	3.42864	3.12526	2.92578	2.69016	2.60657	2.70571	2.73854	2.72727	3.17894	2.61254	2.74307	2.61957	2.59811	2.64925	2.65409	2.60275	2.63726	2.62726	2.61958	2.57265	2.93404	2.71338	2.59083	2.71011	2.62061	2.57265	2.88421	2.67704	2.60838	2.72791
VPREB1	2.59939	2.59939	2.59939	2.59939	2.59939	2.59939	2.7298	2.59939	2.59939	2.59939	2.59939	2.59939	2.59939	2.59939	2.59939	2.59939	2.59939	2.59939	2.59939	2.71979	2.59939	2.59939	2.59939	2.59939	2.59939	2.7485	2.59939	2.59939	2.59939	2.59939	2.59939	2.59939	2.59939	2.59939	2.59939	2.59939	2.59939	2.59939	2.59939	2.59939	2.59939	2.59939	2.74434	2.59939	2.59939	2.59939	2.59939	2.59939	2.59939
HIC2	4.00825	4.45964	5.27215	3.76746	4.01949	4.14327	3.40593	3.54034	4.76151	4.0768	4.49622	4.88836	4.49905	4.2642	5.24905	4.58579	4.26348	3.37029	4.20355	5.73047	4.8651	3.95643	3.55475	3.86828	3.79655	4.16775	3.7208	5.38941	3.46911	3.85349	3.71406	3.79744	3.04406	3.64735	4.71727	4.79357	4.39629	5.26817	3.64727	4.75573	4.80748	4.51744	3.75796	4.53384	3.38954	4.22613	4.24782	3.73897	4.19033
SYAP1	7.59555	5.06073	5.4612	5.48664	6.41572	5.8824	5.47335	4.73422	5.4505	5.80909	6.24991	5.02107	5.18868	4.94478	5.84412	5.30244	6.02452	5.85043	6.11404	5.39317	4.03912	6.31049	5.04369	5.14138	4.52089	5.10195	5.29621	5.31354	4.44193	7.11132	5.84329	5.53394	3.43855	5.67689	4.97343	4.19523	5.62106	5.50458	6.27232	6.04281	5.48125	5.59954	4.97954	5.24717	4.84756	5.73701	5.4071	5.41106	5.88005
ZFPM2	5.37644	4.41848	5.69634	3.19401	5.58124	3.26962	4.78184	5.66789	4.538	3.8067	3.81392	4.34913	4.08051	3.95477	4.13985	5.0587	3.84172	4.19051	4.39159	4.96158	3.97457	3.03364	3.88279	3.16963	3.56442	3.44313	3.40021	5.58046	2.81313	4.18139	3.91243	3.27184	2.77587	2.74626	4.83252	3.0951	4.32665	4.07985	6.19484	3.16337	3.81143	3.25867	5.60361	3.89517	3.47439	3.1505	3.83444	3.33679	3.46418
UBE2E3	7.85185	6.45468	7.84326	7.61373	6.13067	6.36981	5.64254	5.7855	7.19616	6.53296	7.37307	6.98736	7.36556	6.63326	6.96885	6.77755	6.68423	6.40327	6.32923	6.58666	6.13511	7.50208	7.01751	6.44576	6.32838	6.08833	6.34438	7.64879	6.30722	7.04881	6.66594	7.57867	5.48301	7.03318	6.9391	6.50368	6.52302	6.22551	7.65242	7.57076	5.81421	7.03536	6.41811	6.3333	7.41377	6.11294	7.07293	6.84564	6.30229
NANP	3.81627	3.92241	4.43547	4.79494	4.7404	4.08975	3.52729	3.43661	4.0657	4.08066	3.97763	4.19644	3.86334	4.41001	4.34397	5.04598	4.83421	4.22139	4.68567	4.20838	3.74183	4.55225	4.00085	4.60985	3.93764	3.87666	3.80428	4.39455	3.57273	3.91721	4.89676	4.34997	2.98211	4.25651	5.32002	4.16282	4.44023	4.37792	5.21815	4.43188	3.21601	4.43844	3.64643	4.04706	4.80652	3.99703	4.32503	4.13803	4.71989
CST5	2.59901	2.59901	2.59901	2.59901	2.59901	2.59901	2.69313	2.59901	2.59901	2.59901	3.02909	2.59901	2.59901	2.59901	2.59901	2.59901	2.59901	2.59901	2.59901	2.59901	2.59901	2.67289	2.59901	2.64008	2.64125	2.64034	2.59901	2.59901	2.59901	3.52102	2.59901	2.59901	2.59901	2.64352	2.59901	2.59901	2.59901	2.59901	2.59901	2.59901	2.59901	2.59901	2.59901	2.684	2.59901	2.59901	2.65611	2.82451	2.59901
CST1	2.54569	2.54569	3.38663	2.54569	2.77235	2.54569	3.65291	3.91015	3.7558	2.54569	2.5925	3.02362	2.54569	3.84127	2.54569	2.54569	2.59265	2.54569	3.38477	2.85694	2.58051	4.02682	2.54569	2.58226	4.78613	2.59064	2.60331	3.15513	2.81684	4.94438	2.54569	2.58638	5.14209	2.68889	2.58145	2.54569	2.65219	2.96066	2.54569	2.6165	2.6189	2.54569	2.60661	2.54569	2.54569	2.71407	2.98413	2.92252	2.54569
KISS1	5.32493	2.59483	2.82147	2.55675	3.03494	2.55675	2.55675	2.55675	2.55675	2.55675	2.55675	2.64107	2.7963	2.55675	2.55675	2.6921	2.55675	2.55675	2.55675	2.66207	2.55675	2.55675	2.55675	2.55675	2.8919	2.61327	2.55675	3.04481	2.76081	2.55675	2.55675	2.97229	2.79858	2.55675	2.85748	2.70761	2.55675	2.55675	2.85914	2.55675	2.55675	2.55675	2.55675	2.55675	2.77956	2.69629	2.55675	2.60338	2.55675
TEX13B	2.59288	2.63071	2.59288	2.59288	2.59288	2.59288	2.64278	2.64694	2.60764	2.71555	2.59288	2.59288	2.59288	2.59288	2.65928	2.89849	2.67191	2.59288	2.63342	2.59288	2.60094	2.59288	2.59288	2.59288	2.6863	2.70896	2.59288	2.59288	2.60904	2.59288	2.59288	2.59288	2.59288	2.7869	2.62993	2.59288	2.59288	2.59288	2.59288	2.73679	2.59288	2.83472	2.59288	2.59288	2.59288	2.59288	2.59288	2.59288	2.65732
PLAC1	2.54298	3.35295	5.73427	2.86364	2.96124	3.77366	3.2998	4.41107	5.22481	2.87735	5.24583	3.20781	5.00832	3.05693	4.27677	3.05737	3.58338	3.98465	2.64778	3.26882	2.61578	4.00911	2.78096	2.61541	2.73168	2.86582	2.54298	3.68245	2.79691	2.64147	2.65375	2.68959	3.7853	3.60285	3.60642	5.37553	2.71678	2.54298	2.72782	3.32454	3.09315	3.35617	3.30953	3.24292	3.10424	2.84625	3.31158	3.46244	2.84989
DDI1	2.57191	2.79229	2.61734	2.69511	2.58804	2.63561	2.77407	2.57191	2.58531	2.85127	2.95842	2.60849	3.21473	2.58384	2.6197	2.63941	2.5837	2.57191	2.77511	2.95485	2.70296	2.65074	2.59387	2.58387	2.61758	2.68779	2.69455	2.65167	2.60842	3.11187	2.76437	3.19227	2.57974	2.5877	2.68544	2.69809	2.59209	2.62969	2.57191	2.78208	3.20072	2.66548	2.63736	3.02693	2.6786	2.63557	2.67116	2.67221	2.7197
HS6ST2	2.58551	3.56885	4.17488	3.90852	3.74781	2.64859	2.62726	3.70011	2.88991	4.16629	4.55836	2.52506	2.85952	2.48139	3.25615	3.1493	2.61109	2.75457	4.3444	3.40284	3.4282	2.56359	4.89952	2.56688	2.65006	3.07462	3.52492	5.23551	2.83856	5.64344	2.70346	2.62295	3.67487	3.91382	2.55339	3.58899	2.7684	2.61524	6.02114	2.81618	2.81814	2.9041	2.61397	2.91723	4.59578	2.79891	3.36972	2.82384	2.92064
PKIA	4.74371	5.2533	5.71766	6.55195	4.35902	2.48261	3.56028	4.34898	4.78425	2.95329	3.95622	4.35041	4.02936	4.38493	2.51305	5.3663	4.86179	3.09746	4.62365	3.89344	4.66859	4.48345	2.97638	2.43934	4.33828	2.64175	6.48317	7.32539	4.88885	3.2923	2.96993	4.19232	3.40946	3.4526	5.76968	2.91281	4.89304	3.03992	3.81427	3.48536	2.80626	5.19862	2.50444	5.23855	2.43179	5.95496	5.00724	4.98893	4.008
MTM1	3.30353	4.12097	4.05753	4.60008	4.81172	4.03893	3.38405	4.04498	5.65701	5.40799	4.64445	4.51982	4.12428	4.30012	4.27174	5.02622	3.89275	4.67467	4.66934	4.42022	3.27268	5.54981	4.26485	3.75957	4.18369	4.02645	4.25194	4.78842	3.20399	4.24918	4.25662	3.7666	2.99778	3.52357	4.79148	3.98717	3.85739	3.88283	4.79789	4.3862	3.81789	4.26714	2.89873	4.15888	3.82341	3.51018	4.20719	3.70663	4.12767
SCAND1	6.65439	7.91386	8.02541	7.36869	7.88088	6.27624	6.74559	6.24311	7.43882	6.24274	6.74336	7.68767	6.50594	7.95561	7.92004	7.16871	7.77204	6.26933	6.50635	6.82745	7.34802	6.96399	7.103	6.93441	7.30795	7.416	6.53925	6.83484	7.78134	7.57212	7.0735	7.20758	6.319	8.85772	6.24986	8.51436	8.1621	8.16722	6.32158	7.60585	7.34193	7.87841	8.15379	7.63396	6.0607	7.36818	7.33597	7.08334	6.42831
CLCN5	4.63173	3.37777	4.1142	3.7055	4.4514	3.97671	3.28522	3.76225	5.44777	4.67899	4.5786	4.09029	3.75545	3.01351	4.06548	4.91954	4.65916	5.14357	4.27754	4.13295	3.08212	3.94695	3.41921	3.40496	3.47784	3.7043	4.04013	6.00012	3.09303	4.16632	4.42282	3.414	3.1009	2.80199	4.74821	3.58189	3.95967	3.95331	4.47627	3.88331	3.47103	4.02805	3.08165	3.38285	3.8767	3.65743	3.72939	3.62312	4.07163
XAGE3	2.56336	3.85079	2.56336	2.69395	2.56336	2.56336	2.56336	2.56336	2.56336	2.56336	2.56336	2.56336	2.56336	3.25177	2.56336	3.45251	2.56336	2.56336	2.56336	2.56336	3.01446	2.56336	2.56336	2.56336	4.76175	3.79925	2.56336	2.56336	3.03894	2.56336	2.56336	2.56336	2.56336	3.19187	3.24952	2.56336	2.56336	2.56336	2.56336	3.02105	2.56336	2.56336	2.56336	2.56336	2.56336	2.56336	2.81651	2.56336	2.56336
ASXL1	5.86413	6.22883	7.43921	6.06751	6.72698	5.78329	5.98011	5.25831	6.35398	7.33281	7.55375	6.3295	6.22756	6.21266	6.64143	7.05023	6.82513	5.40547	6.93918	6.8052	5.75148	5.72343	6.35349	6.73298	6.34837	5.61426	6.60286	7.29544	5.57765	7.12002	6.04552	5.78159	4.75852	5.59752	6.20505	5.80672	6.25599	6.68001	6.57468	6.31749	5.35282	6.85888	6.51144	5.6931	5.8167	5.9497	5.80397	5.81736	6.22416
BCL2L1	5.60325	6.93656	6.68383	6.54285	6.20559	6.65886	5.85945	5.37306	5.96281	5.68694	7.19046	6.91422	6.15295	7.01311	6.55002	6.84903	6.6267	5.79298	6.15315	6.63727	6.19309	6.76531	6.52531	8.73504	6.88588	6.42011	5.83909	6.53131	6.23332	6.21879	6.09358	6.47192	5.11976	6.6107	6.82992	6.48126	6.5829	7.64361	6.18516	6.3464	5.87933	7.0801	5.47834	6.26695	5.69187	6.26649	6.39357	6.43981	6.10327
ZNF584	5.28233	4.18988	5.19157	4.63243	5.63064	3.8513	4.48125	4.20141	5.01218	4.5322	4.02389	5.0808	4.39241	3.8359	4.61766	4.24962	4.27071	4.21809	4.73237	4.50872	5.50106	4.7924	4.31893	4.64972	4.91499	3.66831	3.52827	5.3536	3.89864	4.92888	4.64911	4.23191	3.24964	3.43919	4.95926	4.56782	5.54872	5.11957	5.12912	5.05163	4.82925	5.56911	3.85607	4.09721	4.62394	4.84452	4.34071	3.9965	4.30464
ZNF274	5.00485	4.95426	5.49721	5.03447	5.64486	4.70509	5.24324	4.64941	5.81023	5.94375	5.30743	5.61849	5.22926	4.51954	5.87438	5.41269	5.13784	5.17884	5.44737	5.50242	4.42598	4.97854	4.91261	4.31905	5.44275	4.47926	4.58687	6.46713	5.09066	5.1126	5.60626	4.04191	3.15369	4.42427	4.87575	4.60519	5.82964	5.97807	5.79052	5.77555	4.94416	5.94425	4.04803	4.89564	4.67769	5.46767	4.82731	4.29836	5.0595
ZIK1	4.24696	4.77264	5.52355	5.01482	5.11596	3.71262	3.32702	4.10516	5.4079	4.58612	4.96674	4.67363	3.81141	4.12489	5.16258	5.39646	4.49605	4.51778	4.7846	4.34855	4.44009	3.71784	4.5466	4.39141	4.56984	3.70894	5.22222	5.34007	3.74307	4.91241	4.00364	3.7555	3.26434	3.8772	4.45854	4.70692	5.04709	4.57965	5.79208	4.99323	4.02972	5.74084	3.64237	4.04998	4.18159	4.16033	4.40771	3.59113	4.37461
GPR34	3.24512	4.61312	4.8057	3.79691	3.33352	4.57996	4.32363	4.47723	4.59686	3.67122	4.00735	5.66908	5.80751	5.72557	4.95752	5.2737	4.54783	3.67127	5.88602	4.76711	5.19006	5.78917	4.36277	2.66373	5.31034	5.56378	3.88111	5.82246	2.40108	3.07091	5.40917	3.9782	2.99666	3.28732	3.65528	5.02454	4.22204	4.61495	4.50138	4.93498	4.53118	3.11639	2.98157	5.1236	3.3668	3.76509	4.31934	4.20151	4.79964
TCEA2	6.9977	7.32396	6.89701	6.97772	6.77152	7.15268	6.3466	5.68644	6.35951	6.80478	6.64957	6.90769	6.18203	7.15351	7.63566	6.75796	6.43815	5.48096	6.22692	6.57714	6.76594	7.28471	6.82529	7.07005	6.84641	6.95749	6.31874	6.99051	5.92628	6.44426	6.79024	6.99806	4.39589	7.80715	6.64258	7.76439	7.25994	7.45947	5.93736	6.65638	6.05373	7.2069	6.1202	6.63696	6.10381	6.94168	6.42208	6.14748	6.17474
RPS21	10.1924	10.9747	10.5632	11.9263	10.8706	12.382	10.9407	9.77262	9.74582	9.6531	11.3527	10.2698	9.34008	10.1312	10.272	10.9127	9.86526	10.096	10.5762	10.0637	10.9349	9.40623	11.3897	12.6178	11.5731	11.3495	11.2197	10.1874	11.9253	11.6258	10.6389	10.8742	9.23238	12.9531	11.1517	12.1278	11.0094	10.8546	11.2178	10.3418	10.887	10.7271	12.8463	10.262	11.8772	10.5163	10.2048	10.8459	10.5749
PRND	4.43667	3.59272	5.92888	2.98334	2.86377	3.23575	3.99351	3.11371	4.83115	3.84561	4.18209	6.54327	5.17631	5.58431	3.15787	6.5282	3.51189	2.95078	5.68085	4.70484	3.62993	5.13236	4.04085	2.94271	4.15471	2.8194	2.94339	5.02391	2.89634	2.94597	6.25085	4.22791	3.11855	2.986	4.41386	4.58842	3.2166	5.71582	4.06482	4.20708	3.95687	5.01507	2.83833	5.01621	2.85298	3.64495	5.07193	3.49962	3.25102
PRNP	6.53077	7.82928	7.72132	8.63601	8.28655	7.59372	6.18015	7.19499	8.43036	8.15816	7.86792	8.23104	8.07189	7.78961	7.86706	8.1276	8.1279	8.57865	7.9482	7.97598	6.87052	9.83753	7.93015	7.29189	7.62275	8.10148	7.40664	7.76403	5.80941	7.74291	8.93293	8.3076	6.16436	6.70791	8.78543	7.7686	7.76867	7.30538	8.91208	8.37925	7.76427	8.32073	6.53504	7.29467	7.84732	7.25036	8.23632	7.4356	7.63659
ADRA1D	5.21323	5.48459	6.22781	3.6819	2.7915	2.91568	2.49982	3.76898	2.92417	2.93158	5.463	6.81839	3.20197	6.13538	6.27004	5.98863	5.85757	2.35055	3.97248	6.45903	3.80313	3.3315	2.77299	5.98722	4.85504	5.11624	2.37842	3.73875	3.99225	2.96184	5.7684	5.02375	2.61958	4.68708	7.74169	5.18956	2.6573	6.95861	3.83029	3.55034	6.39548	3.66388	3.899	6.26146	3.44097	4.01428	4.46414	2.71813	2.80913
ZNF217	5.58148	6.03889	6.48058	6.08652	6.02933	5.96693	4.09993	5.35195	5.3812	5.28134	6.37055	5.9161	5.35464	5.5213	6.11427	6.72457	6.00681	5.28904	6.36948	5.81391	4.72442	6.14251	5.00404	5.19992	5.4848	5.63727	5.33728	6.31823	3.87631	4.95558	5.8455	5.40347	4.05683	3.8714	5.97026	5.07512	5.67284	6.2387	7.06435	6.04177	5.23074	5.32226	4.46716	5.79499	5.79229	4.81309	6.10595	4.81338	5.99912
MTBP	4.76391	4.15164	5.66357	4.99631	6.06542	4.18217	4.1339	4.21743	4.14807	5.18636	4.462	4.40724	3.91367	3.70297	5.09578	5.59304	4.87431	4.52517	4.92737	4.17801	4.1175	4.38443	4.99617	4.49195	3.95765	4.2752	5.0393	5.9779	3.41344	4.45419	4.8604	3.99669	2.61184	3.88326	4.78904	3.74152	3.91787	4.76238	5.7292	5.13242	3.99407	4.13931	4.7123	4.45214	5.38677	3.83044	3.89604	3.42717	4.44225
CEBPB	9.30626	8.51788	7.789	7.64521	8.73927	8.44953	8.8946	7.00953	7.49005	8.21997	8.4342	9.18218	6.8834	8.53612	8.35493	8.38511	8.54209	7.19627	8.05767	8.02888	7.42072	7.71999	7.96095	7.90157	7.8371	9.76721	8.5999	8.04541	8.30213	8.81564	8.39533	8.92568	6.05166	8.64106	7.56759	9.49702	8.73936	9.05097	8.42979	7.7246	8.12311	8.22148	7.02287	8.01283	6.59084	7.96829	8.11602	7.28403	7.75151
SERHL	2.9541	3.02609	3.5668	3.33036	2.59722	2.85842	2.96992	2.99796	3.57756	3.67673	2.90109	3.43482	4.08326	3.02487	3.94709	2.78777	3.269	2.99077	2.63864	3.04102	3.41581	2.81228	2.61824	2.73624	2.74953	2.93148	2.84601	3.74021	2.60822	2.9805	3.49655	3.14681	2.58146	2.68369	2.85345	3.56041	3.3473	3.12848	2.47877	2.96333	2.9868	3.06161	2.50965	2.76491	3.18395	2.95711	2.57243	2.85667	2.96691
TP53RK	5.44102	5.96758	6.0001	6.35368	6.18183	6.17513	4.77734	4.71092	5.43182	4.79898	5.88821	5.7287	4.90892	5.43731	5.71484	5.64947	5.84395	5.90454	5.38822	5.26519	4.85731	5.92902	5.93931	5.97975	5.22313	5.87204	5.1062	5.66373	4.96156	5.59914	5.36333	5.52748	3.92105	6.22085	4.68186	5.88612	5.33429	5.44065	6.7329	6.01195	4.58609	5.40697	6.37034	5.01875	5.06695	5.16541	5.11055	4.85937	5.72597
CDY1B	2.60046	2.60046	2.60046	2.60046	2.60046	2.60046	2.60046	2.62106	2.60046	2.60046	2.60046	2.60046	2.60046	2.60046	2.60046	2.60046	2.60046	2.60046	2.79545	2.64228	2.60046	2.60046	2.60046	2.60046	2.60046	2.60046	2.60046	2.60046	2.60046	2.60046	2.60046	2.60046	2.60046	2.60046	2.60046	2.60046	2.60046	2.60046	2.60046	2.60046	2.60046	2.60046	2.60046	2.60046	2.60046	2.60046	2.61435	2.60046	2.60046
DNAJB7	3.84469	3.00666	3.20223	2.64126	2.68888	2.84771	3.40086	2.70942	3.18132	3.38586	3.08946	2.88969	3.38547	2.79626	3.04624	2.85571	2.76657	2.59879	3.12403	3.03434	2.77844	2.7769	2.66772	2.84663	2.75231	2.77826	2.75038	3.76912	2.66688	2.85231	2.75757	2.79313	2.64825	2.64685	2.68057	2.78239	2.73552	2.6188	2.6899	2.84033	2.89979	2.69709	2.7709	2.84648	2.63602	2.69114	2.68921	2.67273	3.01257
TCEAL1	4.45562	4.66837	5.51303	5.65731	4.74092	5.23369	4.24181	4.59012	5.46272	5.80538	5.35014	5.3983	5.14656	5.01344	5.97932	5.17465	4.74739	5.86014	5.55504	5.08436	4.23417	5.88723	5.42766	5.42367	5.24796	4.88967	7.76869	5.6288	4.2341	5.54527	5.28432	5.22887	3.59704	4.57433	5.51055	5.01694	4.63862	5.07258	5.45232	5.85722	4.19554	5.14732	4.30413	5.58677	4.73978	4.96902	4.99159	4.65601	4.92623
RAB40A	2.94222	2.71327	2.79062	2.62392	3.26508	3.2766	2.75729	2.85223	3.43292	4.00755	3.09324	2.92053	3.40817	2.56403	3.31947	2.96012	2.82964	3.18376	3.32455	3.34445	2.76661	2.91261	2.69581	3.21287	2.79613	2.62559	4.02542	3.27423	2.85503	2.84613	2.95137	2.99895	2.63201	2.76482	3.19585	2.90065	2.84685	2.71364	2.9805	2.69275	2.68128	2.7961	2.69918	2.82831	2.57621	2.98041	2.84409	2.83775	3.32283
CYSLTR1	5.90217	4.27161	4.22552	3.26916	3.75302	3.98611	5.78854	3.98498	4.01163	5.45325	4.72713	4.98312	5.29483	4.32477	3.82618	4.40727	3.67206	3.27732	5.05181	4.61822	4.04904	4.74682	3.68184	3.16196	4.00096	3.78768	4.33678	5.24408	3.46498	4.03833	4.30468	4.03582	3.24118	3.33887	4.15842	4.38606	3.48232	3.75234	3.91036	4.49707	4.42561	3.80574	3.3328	4.38095	3.06813	4.85184	3.95225	5.33976	4.59192
INSM1	2.76558	2.76558	3.77149	2.78339	2.7757	2.77525	2.79928	2.78093	2.8198	2.76558	2.76558	2.76558	2.76558	2.76558	2.76558	2.79464	2.76558	3.04519	2.98409	2.83475	2.76558	2.78032	2.7906	2.76558	2.78842	2.76558	2.84601	2.93956	2.76558	2.76558	2.76558	2.76558	2.76558	2.76558	2.76558	2.76558	3.10634	2.76558	2.76558	2.76558	2.76558	2.76558	2.76558	2.76558	2.84865	2.76558	2.78137	2.76558	2.76558
ZNF417	4.30388	5.20624	6.2892	5.4352	5.5176	4.55283	4.71928	4.8676	5.58666	5.35971	5.61137	5.89099	5.98608	4.87719	5.69983	5.53368	4.88582	3.38445	5.98114	5.61961	5.33047	4.99909	4.47246	4.54071	5.13795	3.60856	4.86521	5.97149	4.88748	4.14987	6.07764	4.24	3.09993	3.95422	4.903	4.74673	5.38508	4.323	5.36127	5.38233	4.82479	5.53158	4.23238	5.80468	4.84936	4.70574	5.18183	4.89691	5.19509
TNFRSF10C	5.01698	4.49194	3.84923	2.78956	3.01913	3.24225	5.9478	4.07119	4.41392	3.86832	3.27474	3.59374	4.71031	3.96402	3.32626	3.8276	3.98319	3.74591	3.65356	4.04175	3.63295	3.7571	4.5963	2.62431	3.90261	3.36697	4.29974	4.1569	3.95446	2.89535	4.36663	3.53368	2.87136	3.41473	5.17718	3.45113	4.43038	3.68547	3.03549	4.42275	3.03098	4.08386	2.6026	4.69165	2.73184	4.57988	3.72149	4.02007	3.89703
KLHL15	4.90455	3.65888	4.78763	4.94443	5.28671	4.1868	3.28184	3.97911	4.83656	4.6279	4.28418	4.13485	3.89723	3.5813	4.16969	4.07968	4.68172	4.79839	4.8155	3.70273	3.84744	4.88428	4.1403	4.40163	3.6764	3.35	4.87473	4.70808	3.09924	4.97468	4.52928	3.6639	2.76587	3.59469	4.11204	2.86971	3.60555	3.78641	4.8303	5.03455	3.29424	4.0808	2.88865	3.88715	4.21934	3.70233	3.94291	3.67208	4.1793
ARL13A	2.62077	2.97078	2.89036	2.68367	2.88226	2.91433	3.12948	2.59893	2.94332	2.91464	2.96774	2.78383	2.55576	2.62074	2.65253	2.74419	2.7962	3.14867	2.93563	3.09257	2.78039	3.04284	2.59646	2.64637	2.65596	2.64777	2.98098	3.00918	2.57182	2.55576	2.77657	2.64373	2.57591	2.55576	2.82383	2.66787	2.69199	2.87026	3.13643	2.55576	2.71841	2.74395	2.62428	2.96055	3.03863	2.741	2.7181	2.61974	3.2137
ZHX3	6.92086	5.47743	5.41033	5.33155	5.43921	5.38551	5.05897	5.13635	5.38906	6.18502	6.28395	6.30824	5.159	5.3233	5.41576	5.76378	5.49061	4.88845	5.23945	4.99603	4.70378	5.70556	5.9437	4.92636	5.94764	5.82891	6.17949	5.25348	3.90154	6.25236	4.86558	4.87453	3.89227	5.49309	5.4954	5.19622	5.24172	5.03184	6.16026	5.58786	5.21327	5.61097	4.13372	5.29258	4.84773	5.32142	5.5524	5.03582	6.05648
TRHR	2.55449	2.57886	2.83971	2.5903	2.59364	2.55449	2.6731	2.61941	2.65932	2.67845	2.64398	2.55449	2.58273	2.55449	2.55449	2.59055	2.55449	2.55449	2.62123	2.68963	2.55974	2.55449	2.56607	2.58634	2.6109	2.55449	2.55449	2.65021	2.55449	2.55449	2.55449	2.55449	2.55449	2.55449	2.55449	2.55449	2.55449	2.57273	2.55449	2.55449	2.55449	2.55449	2.94143	2.55449	2.55449	2.55449	2.55449	2.55449	2.68371
ABRA	2.90169	2.65203	2.65107	4.56209	3.10241	2.58559	3.09318	2.67964	2.96704	2.67135	2.8401	2.55312	2.63139	2.75481	2.68679	2.57183	2.57055	2.72365	2.8115	2.74561	2.77458	2.75891	2.60505	2.55424	2.55981	2.5541	5.17406	2.77773	2.59429	2.62362	2.57201	2.58836	2.54803	2.60636	2.5503	2.6363	2.5742	2.62041	2.71023	2.66215	2.69306	2.56112	2.62845	2.67261	2.55994	3.5453	2.61414	2.6699	2.62191
ZCCHC12	2.6063	3.08851	3.10824	2.68556	2.79911	2.69707	2.74282	2.64607	2.89253	2.6063	3.81007	2.63746	2.6063	4.06428	3.20559	2.98338	2.7209	2.6063	2.9175	3.10916	2.76991	2.87528	2.9386	2.65996	2.87784	2.69858	2.6565	3.54453	2.6732	2.6063	3.26829	2.90455	2.6249	2.71679	3.23135	3.14601	3.01937	2.8313	2.68244	2.73647	2.7286	2.6818	2.67942	4.34406	2.62069	2.75241	2.7319	2.68577	2.61972
ZNF497	3.51176	3.4742	5.13196	3.32408	3.20239	2.74303	3.29649	3.40159	4.03552	4.04952	2.74891	4.23649	2.97196	3.50686	3.67426	3.50226	3.27567	3.09463	3.05628	3.37183	3.02987	2.78618	3.69366	3.06311	3.2312	2.62044	2.8703	5.17365	2.89556	3.88139	3.82159	2.87247	2.55958	2.87753	2.57208	2.73495	4.27062	4.82017	3.44301	4.40281	2.78883	4.1149	3.08686	3.93979	3.03007	2.97925	3.07008	3.17475	3.24645
WFDC5	2.83042	2.68854	2.79334	2.61315	3.03466	2.75386	2.85424	2.61315	3.11531	3.30052	2.61315	2.67808	2.65997	2.61315	2.61315	2.61315	2.61315	2.81943	2.61315	2.6687	2.61315	2.61315	2.61315	2.69071	2.62722	2.61315	2.61315	2.61315	2.61315	2.61315	2.61315	2.61315	2.61315	2.61315	2.61315	2.61315	3.2755	2.61315	2.61315	2.61315	2.61315	2.61315	2.82174	2.61315	2.68012	2.61315	2.61315	2.67568	2.61315
PHYHD1	4.88384	4.43204	3.65193	2.89094	3.37334	3.37545	4.51446	4.83457	6.07938	4.28792	3.32826	3.64258	4.91348	3.76468	3.84841	3.32923	3.64612	4.44162	5.10568	4.00953	2.69383	3.23362	4.16401	3.21216	4.11112	2.70787	4.40058	5.16699	2.98092	3.76182	3.70833	3.91259	2.90322	2.64	3.16671	4.93762	5.48131	3.26425	4.09363	4.7786	3.87743	3.27759	3.77078	4.00257	2.48055	5.10789	3.61196	5.10632	4.82542
PLEKHF2	4.70197	5.10678	6.11777	5.23991	3.82351	4.91906	3.52739	4.85816	5.38492	5.16984	5.80619	5.27401	5.14934	5.18877	6.08791	5.95624	5.82326	5.85834	5.30271	5.67437	4.74879	5.46462	5.29407	4.42142	5.15489	5.07111	4.66584	4.61549	3.90664	5.27777	6.35872	5.25944	3.71139	3.93715	6.32702	4.50616	4.49214	5.08978	5.96842	6.37316	4.58181	4.94515	4.41023	5.06682	5.7238	4.79738	4.89972	4.55867	5.39174
ZNF135	3.79503	4.47562	5.00988	3.76215	3.21852	3.50413	3.96381	3.4846	5.43969	5.64767	4.42034	4.95472	5.55063	4.10227	4.62354	3.83807	4.5803	3.49639	5.04742	4.96002	5.34142	3.53816	4.69164	2.69436	4.14568	3.67818	4.12296	5.83961	3.63912	3.27603	5.1867	2.80167	3.13281	4.28675	3.81375	4.05847	4.52186	4.41408	5.17749	4.86159	2.98307	4.44165	3.16946	4.19362	2.95337	4.4034	3.77181	4.1099	4.54723
CNBD1	4.23079	2.98874	2.85151	2.7053	2.92421	2.75543	4.43879	3.08512	2.88163	2.59341	3.67216	3.484	3.18864	2.67717	2.91645	2.69203	2.7188	2.60559	3.08117	3.38662	2.72233	2.97558	2.82619	3.25616	2.64194	3.33036	3.10868	3.12055	2.54832	2.49092	3.35578	3.12757	2.49092	2.7822	3.20749	3.61617	2.6849	2.60279	2.73124	2.49092	2.97379	2.64553	2.49092	3.15026	2.49092	2.57164	2.53652	2.49092	2.49092
HORMAD2	4.57726	2.90012	2.55654	2.58062	2.55654	2.55654	3.67763	2.56839	2.69965	2.82991	2.69117	2.55654	3.04084	2.55654	2.55654	2.69468	2.78534	2.55654	2.83871	2.59708	2.70432	2.55654	2.55654	2.67857	2.58578	2.55654	2.86773	2.57765	2.55654	2.55654	2.57873	2.55654	2.56689	2.55654	2.61087	2.55654	2.63708	2.55654	2.55654	2.55654	2.65146	2.57003	2.57534	2.55654	2.55654	2.59008	2.55654	2.58893	2.55654
TGIF2LY	2.5993	2.74676	2.5993	2.5993	2.5993	2.5993	2.5993	2.5993	2.63622	2.5993	2.5993	2.5993	2.5993	2.5993	2.5993	2.68134	2.5993	2.5993	2.5993	2.6955	2.68235	2.5993	2.5993	2.5993	2.5993	2.5993	2.5993	2.64537	2.5993	2.5993	2.5993	2.5993	2.5993	2.5993	2.5993	2.5993	2.5993	2.5993	2.69024	2.5993	2.5993	2.5993	2.5993	2.5993	2.5993	2.5993	2.5993	2.5993	2.5993
MAGEB18	3.58807	2.61245	2.57729	2.57729	2.57729	2.57729	2.72599	2.57729	2.58804	2.57729	2.57729	2.57729	2.59886	2.57729	2.57729	2.60335	2.57729	2.57729	2.57729	2.62821	2.58219	2.57729	2.57729	2.60141	2.57729	2.60178	2.60027	2.57729	2.57729	2.57729	2.57729	2.57729	2.57729	2.57729	2.57729	2.57729	2.57729	2.57729	2.57729	2.82036	2.57729	2.57729	2.57729	2.57729	2.57729	2.57729	2.57729	2.57729	2.57729
FMR1NB	2.59134	2.67037	2.86882	2.59134	2.59134	2.62744	2.59134	2.59134	2.62859	2.70119	2.63081	4.49746	2.6988	2.88722	2.83271	2.87135	2.59134	2.59134	2.83847	2.59134	3.00397	2.72423	2.64377	2.90509	2.66361	3.0343	2.59134	2.75191	2.66983	2.79343	2.59134	2.59134	2.67141	2.78441	2.76335	2.64271	2.59134	2.59134	3.32546	4.95083	2.59134	3.70478	2.59134	2.59134	2.59134	2.59134	4.73381	2.59134	2.67515
RPS6KA3	6.70697	5.10467	5.59611	5.52649	5.92416	5.95703	3.93328	4.98262	5.55073	5.41947	7.59039	5.52893	5.25416	4.92735	6.04104	5.74224	6.39529	6.34712	6.11678	5.33769	5.11835	6.97771	5.148	4.97898	5.06128	5.22325	4.98269	5.95528	4.49931	5.97673	6.03429	5.59038	3.92209	5.70599	5.75622	4.51958	5.37939	5.29413	6.71988	6.21921	5.24862	5.91535	3.76866	5.25519	4.8941	5.67486	5.60031	5.18225	5.53504
VCX2	2.64807	2.81514	2.64807	2.64807	2.64807	2.64807	2.64807	2.64807	2.64807	2.64807	2.84452	2.64807	2.64807	2.64807	2.64807	2.64807	2.64807	2.64807	2.64807	2.64807	2.64807	2.64807	2.64807	2.64807	2.64807	2.64807	2.64807	2.64807	2.81524	2.64816	2.64807	2.64807	2.64807	2.84565	2.70395	2.84428	2.64807	2.64807	2.64807	2.64807	2.64807	2.97669	2.64807	2.64807	2.64807	2.64807	2.97672	2.64807	2.64807
SAMD12	4.08105	2.91164	3.29927	2.60895	3.48319	2.72139	3.03586	3.10095	2.67902	2.58483	3.23575	2.63821	2.89306	2.71681	2.60291	3.07684	2.60221	5.28843	2.7359	2.9502	3.23387	2.80004	2.63605	2.55337	2.56676	2.5537	2.55389	2.95153	2.58866	3.00705	2.58703	2.68259	2.79321	2.54502	2.61893	2.5485	2.61812	2.63665	2.62041	2.5369	2.61571	2.74059	2.50267	2.53724	2.5816	2.51847	2.50506	2.59998	2.52398
SOX12	3.65659	5.78733	6.37778	6.68473	5.76035	4.74886	4.67088	4.7698	6.2291	5.15566	5.58231	6.2794	4.72317	5.40969	5.4073	5.96275	5.99574	5.06791	5.47359	5.44341	5.21454	6.5792	5.82434	6.21383	5.10615	5.43916	5.34766	5.37494	3.66425	4.33345	4.97499	4.81806	3.27171	4.8829	4.91996	5.75534	5.59896	6.18688	5.58802	5.09302	5.04243	4.82113	6.22591	5.04456	4.52551	5.57776	5.67925	4.63107	4.92414
VN1R1	3.06554	3.1146	3.76878	2.95135	3.52607	2.86331	3.40106	3.26404	4.27719	3.31107	3.48776	3.31824	3.23419	2.62179	3.29686	3.38082	3.20989	3.1088	3.46433	3.40527	2.93056	2.91799	3.31816	3.04148	2.68033	2.488	2.93548	4.24635	2.78292	3.74885	3.28238	2.69284	2.48354	2.59939	2.76546	3.08772	3.28729	2.83548	3.91935	3.10301	3.1963	2.97636	2.77309	3.62886	2.63459	2.89046	2.90978	2.86524	3.69118
ZNF543	5.15777	4.03313	4.73826	4.07359	4.30933	3.65596	4.06183	3.47681	4.65827	4.39059	4.37717	4.67853	4.08056	3.44181	4.0827	4.30915	3.9572	3.50432	4.23415	4.1851	3.07893	4.08917	3.58036	3.62315	3.70428	3.30907	3.37543	4.63156	3.06557	4.15715	3.96727	3.39773	2.77391	3.15646	4.54121	3.51328	3.84811	3.41332	4.44977	4.16602	3.75714	4.37048	3.36819	4.17467	3.70919	3.35773	3.66905	3.86412	4.10405
CA8	3.70245	2.92951	5.41108	2.80908	2.87166	2.6798	3.27192	2.75456	2.63433	5.87729	2.5396	3.34674	2.6434	2.55936	3.01349	4.08293	5.04089	4.26629	3.20366	3.48544	3.50291	2.57788	2.62362	2.51872	3.66847	3.748	3.19931	2.72031	2.51489	3.11788	5.51658	2.44335	2.58006	3.68474	2.48816	2.57537	2.60054	2.82782	2.53428	3.42348	5.6989	3.70535	4.54829	2.6814	3.26858	2.73236	3.08966	2.5541	3.64849
GTPBP6	5.9018	7.72184	7.24468	7.53563	7.33753	7.27208	6.02368	7.51001	6.70134	6.55163	6.68857	7.33871	7.38819	7.48062	8.21697	7.58753	8.28911	6.11598	7.59672	7.86829	8.02574	7.24888	7.84722	7.25109	7.27383	7.25081	7.37844	7.88462	7.34213	8.15158	7.60874	7.48979	5.91894	7.84301	6.88291	8.5196	7.45352	8.5709	7.7705	8.38921	7.10041	7.99541	8.94218	7.71978	6.55765	8.07569	7.93833	7.36202	7.08221
THBD	3.84714	4.34663	5.73294	4.75003	6.65673	6.60291	4.77403	3.59087	4.5818	4.16722	5.55305	7.21333	5.24322	6.39393	7.489	7.32452	7.09252	5.39178	6.07087	5.40377	5.48681	5.40993	6.68424	5.63688	5.58035	5.99934	5.92552	5.51755	4.47899	5.26385	5.76519	5.37551	4.22648	5.40669	6.35512	6.6249	4.34744	4.99293	4.34722	5.36307	4.25108	6.36161	3.15293	5.11054	4.04471	4.63823	7.09904	4.511	5.42745
MSC	5.4549	6.02885	4.8384	3.31702	7.07631	6.47809	4.05867	5.65335	5.08059	5.71835	2.99875	4.95212	4.91908	5.33294	4.93279	5.19549	4.7414	7.26627	5.13976	5.37773	4.82099	5.93229	4.5455	2.46599	4.12519	3.87882	3.37626	7.4808	5.21486	4.05053	4.4792	4.49366	5.59179	3.8262	2.86202	6.17634	7.00633	3.1857	6.79382	5.76686	6.06269	5.91345	2.48772	3.0933	5.71741	3.40948	5.1507	4.73433	4.91718
MAGED1	8.14099	7.55349	9.53623	8.95158	9.13189	8.83566	7.43244	8.8056	9.0595	8.66722	8.70397	8.82789	8.45848	7.44714	9.09147	8.63057	9.61466	9.33514	8.68388	9.10891	8.57346	9.85191	8.48793	8.04402	8.29877	8.37117	7.96196	8.46921	9.22159	9.21794	8.32133	8.51871	6.65368	6.75908	9.44171	9.28844	8.69563	8.94072	9.03895	9.73033	9.25832	9.35065	7.5839	9.40526	8.72253	8.80991	9.50645	9.09813	9.1128
TMEM31	2.58205	2.58205	4.03934	2.8551	3.3575	2.63319	2.763	3.05384	3.97765	2.86465	2.64268	2.68409	2.58205	2.67732	2.7536	2.73198	2.67677	3.26988	3.0491	2.98485	2.99203	3.66985	3.44019	3.19671	2.69472	2.64704	3.27065	3.02647	2.6072	2.58205	2.64074	2.71882	2.72589	2.58205	2.58205	2.86797	2.68739	2.66446	3.18996	2.58205	2.92008	2.9106	2.58205	2.76266	2.66286	2.58205	2.70849	3.18387	3.16201
APOBEC3B	5.16292	5.15733	4.90072	5.03726	4.80832	2.38913	3.2997	3.92859	5.58219	2.68269	5.62391	4.95707	3.82371	4.79302	6.76704	6.2043	5.37497	4.22761	4.75589	4.90769	5.52214	6.57207	3.86704	3.49003	4.51957	5.86776	2.53508	4.25934	4.54661	5.4063	5.38234	2.41866	3.73328	6.12901	6.2503	5.60705	4.73309	5.73987	4.36247	4.99445	4.12006	7.25142	2.82201	5.12177	5.12463	5.37363	6.45627	5.42807	4.07964
ZNF154	4.02369	3.24069	3.82895	2.85311	3.17372	3.1862	3.88824	4.24213	5.16183	4.23112	4.07085	3.73702	5.13295	4.06254	3.81738	4.6102	3.32697	3.49858	4.92039	4.86503	3.08271	3.30808	3.61521	2.88247	3.63818	2.88676	3.66743	5.32641	2.93532	3.1185	4.06321	3.0402	2.83805	3.27911	4.28957	2.84897	3.32927	3.76594	4.89644	4.47464	3.25919	3.77981	3.33183	4.60865	3.27457	2.90253	3.00232	2.98066	4.37984
NKX2-6	2.54521	2.75265	2.87864	2.54521	2.54521	2.54521	2.54521	3.99981	2.54521	2.54521	2.54521	2.57388	2.59633	2.54521	2.54521	2.54521	3.26844	2.82156	2.54521	2.78224	2.65205	2.96894	2.5548	2.54521	3.01362	2.57735	2.54521	2.65679	2.63163	2.54521	2.77318	3.84308	3.05444	2.54521	2.54521	2.60271	3.32932	2.54521	2.54521	2.64179	2.54521	2.65484	2.54521	2.54521	2.56408	2.62992	2.78698	2.54521	2.54521
WFDC11	6.54902	3.27338	3.65081	2.40411	2.7391	2.84838	4.68506	3.23322	3.58766	2.91069	3.25	2.67869	3.27673	2.47899	3.5254	2.92397	2.48617	2.87617	3.9534	4.07023	2.94233	2.62151	2.50772	3.25117	2.54999	2.40411	3.28757	3.23415	2.46619	2.76285	2.8473	2.82091	2.5668	2.47729	2.71583	2.40411	2.62606	2.46171	3.32614	3.20934	2.94566	2.66211	2.71955	3.183	2.63978	2.72417	2.72717	2.40411	2.98555
WFDC9	2.62945	2.62945	2.62945	2.62945	2.62945	2.62945	2.96544	2.62945	2.62945	2.62945	2.78246	2.70162	2.62945	2.62945	2.62945	2.62945	2.62945	2.62945	2.73401	2.62945	2.68464	2.62945	2.62945	2.62945	2.62945	2.62945	2.62945	2.62945	2.62945	2.62945	2.70412	2.62945	2.62945	2.62945	2.75444	2.62945	2.62945	2.75009	2.62945	2.62945	2.62945	2.62945	2.62945	2.62945	2.62945	2.67801	2.62945	2.62945	2.62945
WFDC10A	2.56293	2.56293	2.66425	2.56293	2.56293	2.64217	2.66017	2.56293	2.56293	2.75036	2.67338	2.90509	2.56293	2.56293	2.56293	2.63379	2.6643	2.68073	2.64301	2.56293	2.56293	2.72331	2.56293	2.56293	2.56293	2.6183	2.56293	2.64067	2.56293	2.56293	2.56293	2.56293	2.56293	2.56293	2.96326	2.56293	2.56293	2.56293	2.56293	2.64113	2.61378	2.61278	2.56293	2.56293	2.56293	2.99528	2.66929	2.56293	2.61141
DEFB123	5.02879	3.15804	2.58594	2.58594	2.58594	2.58594	3.90002	2.58594	2.69936	2.58594	2.58594	2.58594	2.58594	2.58594	2.58594	2.58594	2.58594	2.58594	2.58594	2.71942	2.66407	2.58594	2.58594	2.68954	2.58594	2.58594	2.9739	2.58594	2.69336	2.58594	2.58594	2.58594	2.58594	2.58594	2.58594	2.58594	2.58594	2.58594	2.58594	2.75593	2.58594	2.58594	2.58594	2.58594	2.58594	2.58594	2.58594	2.58594	2.58594
NRIP1	4.6288	5.3108	5.6	5.08605	6.03312	5.34967	3.65889	4.82278	5.16669	6.17953	5.02864	4.87908	5.529	5.44229	5.96539	6.46085	5.10089	6.03668	6.31189	5.01546	4.5397	5.30058	5.01966	4.44291	5.31055	5.32861	5.55165	7.01548	3.64643	6.53931	5.11477	4.57236	3.66832	5.75295	6.12609	4.08637	4.80101	4.98504	6.33182	6.1703	4.66286	5.68931	4.1517	5.39754	5.31223	4.52841	5.50119	5.17901	6.08581
TSPYL5	4.45036	5.97385	6.24068	3.09395	6.47967	5.52663	3.75106	3.44142	6.35297	7.05151	7.33499	6.76148	5.2709	6.0486	2.67297	6.32442	3.92746	6.17985	6.08428	6.18323	4.58121	6.7413	5.94945	6.59506	5.30555	5.91192	6.01849	6.04809	5.19603	6.05263	3.25701	4.409	3.80229	2.38895	7.82992	5.68609	6.00736	6.26294	6.88768	6.46411	5.98117	3.27974	5.19881	5.47874	2.60614	6.91052	3.21081	5.97568	6.70734
TMEM64	4.214	4.83566	5.38341	5.85156	6.17149	5.68705	3.34301	5.37582	5.84234	5.70938	4.98813	4.94741	4.67516	4.73963	6.13989	5.66208	4.98029	7.4259	5.73912	5.73573	4.24095	5.11037	4.72421	4.5864	4.49438	4.70748	4.65962	6.35082	3.49825	5.46427	5.28737	4.89041	3.49528	4.20612	5.97466	5.69717	5.30719	4.19079	5.6655	6.12163	4.6434	4.78631	3.31621	4.59747	4.97278	4.28884	5.25601	4.64025	6.07213
AGTR2	2.67518	2.69676	3.47845	2.68523	2.64556	2.66702	2.72335	2.65464	2.65247	3.63908	2.7092	2.83833	2.64556	3.62997	2.64556	2.74545	2.6828	2.64556	2.66889	2.64556	2.72312	2.66821	2.80837	2.64556	2.65459	2.64556	2.66165	5.75913	2.65278	3.55588	2.64556	2.64556	2.64556	3.16252	2.64556	2.64556	2.65451	2.82186	2.64556	2.64556	2.64556	2.64556	2.73207	3.20936	2.64556	2.64556	2.67599	2.64556	2.64556
SSR4	8.77275	10.0621	9.62714	10.2028	9.80562	10.5826	9.72177	9.87782	11.5432	9.86774	11.5298	10.6356	9.61917	10.6088	10.6671	10.8481	9.65802	10.572	9.48481	10.6548	9.67496	10.0285	9.83087	10.9674	10.5197	9.94738	8.69551	9.80396	10.2635	10.3091	9.2386	10.2762	9.19981	11.3277	11.72	11.1847	10.6164	10.9278	9.45204	9.9608	10.5844	10.7416	10.2929	10.6576	9.27416	10.4814	10.9526	9.63275	9.6841
TTTY11	3.75253	2.70784	2.55408	2.55408	2.55408	2.55408	2.55408	2.55408	2.55408	2.55408	2.55408	2.55408	2.55408	2.55408	2.55408	2.66459	2.59683	2.55408	2.6813	2.76581	2.56474	2.55408	2.55408	2.55408	2.57628	2.55408	2.80369	2.60918	2.55408	2.55408	2.55408	2.55408	2.55408	2.55408	2.55408	2.55408	2.55408	2.55408	2.55408	2.55408	2.55408	2.55408	2.55408	2.62263	2.55408	2.55408	2.55408	2.55408	2.55408
PITPNB	7.80496	7.57348	7.6336	8.09543	8.03137	7.71523	6.50185	7.23297	7.75461	7.72051	7.82272	7.51764	7.46874	7.2212	8.42465	8.02349	7.65395	7.5564	7.53637	8.14421	6.19961	7.96369	7.89603	7.22705	7.25031	7.75302	7.07686	8.06687	6.49655	7.34592	7.75018	7.68803	5.46004	7.10479	7.80768	7.75735	7.09209	7.1412	7.9324	7.89025	7.88673	7.56165	6.76154	7.7797	7.64769	7.3066	7.07262	7.49063	7.6961
FANCB	3.36898	3.65018	3.43373	3.65564	4.22747	3.21448	3.16315	3.18123	4.16708	3.03445	4.40633	2.93401	2.96587	3.26263	3.79999	4.15223	4.31386	3.65994	4.20942	4.0477	3.05629	3.4442	3.39764	3.67072	3.14919	3.26573	3.6475	3.58523	2.8484	4.12176	3.29542	3.23142	2.82081	5.10686	3.11486	3.01007	3.72113	3.87144	4.75879	4.27262	3.20353	4.48175	3.08002	3.14376	3.43025	3.82311	3.45292	2.77726	3.1694
PLAG1	4.05488	4.97493	5.88939	2.56601	3.48489	3.93225	3.24532	3.11945	3.90136	3.74291	2.78767	3.22455	5.01031	3.16809	2.92168	3.41295	3.44898	3.46049	2.93596	3.4728	4.40664	3.13807	2.87196	3.42843	2.9743	3.34436	3.5073	6.17403	3.00568	2.915	3.63572	2.59193	2.55963	2.61582	2.89801	3.98388	3.08806	2.66025	5.09503	2.93882	3.31309	2.69933	3.15743	4.27053	2.81692	2.78914	2.83673	3.71114	2.94465
ZNF329	4.8483	5.34052	6.03426	5.19958	5.25637	4.16116	4.34935	4.31296	5.24223	4.8161	5.3811	5.21763	4.88506	4.41113	5.70042	5.36162	4.93297	5.23778	5.35128	5.22288	5.25488	4.82847	4.60345	3.02038	5.28374	4.29515	3.89709	5.8588	4.27765	5.14481	5.73984	4.29589	3.40663	4.23937	5.16438	4.80536	5.83531	4.99515	5.84531	5.93583	4.91423	5.61573	4.36156	5.55087	4.81683	4.75014	5.00431	4.52532	5.00801
P2RY8	3.96407	3.63588	3.97912	3.31149	3.51352	3.3499	3.83984	4.0762	4.25805	3.27467	3.52425	4.24529	4.03312	4.39655	3.51128	4.67742	4.1369	3.80586	3.90884	4.68363	3.70853	3.49632	4.37938	3.04006	4.53095	4.28214	3.41483	4.41544	3.32486	2.95285	4.42889	3.3753	3.07748	3.02105	3.83644	3.86986	3.89285	4.3176	3.68663	3.78542	3.67078	3.79416	3.13423	3.52063	2.97692	3.66633	3.91528	3.39397	3.73465
LDOC1	3.43357	6.90451	8.02834	4.97851	7.04009	6.63161	6.13569	7.78503	9.0582	6.47871	5.5299	8.45224	6.57355	5.04246	7.05994	6.15317	7.4942	4.97413	5.31103	7.82448	6.83672	5.5316	6.3026	8.22872	6.37467	3.34773	6.29778	5.93205	3.13604	6.5103	6.36073	5.00256	3.50549	6.95437	5.88458	4.38519	3.31945	6.90838	3.66457	4.08543	3.28529	5.82283	6.56338	7.88715	2.71313	6.68816	5.00327	5.46043	6.41264
ATP6AP2	9.53463	9.60603	9.03344	9.248	9.38322	8.51906	8.40747	8.85315	9.00369	8.45657	9.57615	8.97141	9.06164	9.00897	9.34636	9.94411	9.73211	9.34707	9.12326	9.28269	8.73616	10.6314	8.59115	7.94672	8.80683	9.08299	7.82552	8.65746	9.22963	8.74486	9.64331	10.182	7.2765	8.96333	8.84668	9.07513	9.05397	8.47757	9.9864	9.52799	8.44668	9.87865	7.55391	9.29263	8.31694	9.2099	9.70567	9.81081	9.45904
CDY2A	2.62737	2.77967	2.62737	2.62737	2.68205	2.62737	2.62737	2.68598	2.62737	2.66246	2.62737	2.62737	2.62737	2.62737	2.65562	2.62737	2.62737	2.62737	2.72946	2.62737	2.62737	2.62737	2.62737	2.62737	2.6374	2.62737	2.62737	2.67794	2.62737	2.62737	2.62737	2.62737	2.62737	2.62737	2.62737	2.62737	2.62737	2.62737	2.62737	2.68985	2.62737	2.64322	2.62737	2.62737	2.62737	2.65417	2.62738	2.62737	2.62737
XKRX	2.76599	2.70842	2.97017	2.61277	2.58259	2.59064	2.74243	2.5926	2.92971	2.90235	2.90021	2.7205	2.58259	2.64256	2.74857	2.85673	3.01423	2.63199	2.69064	3.00361	2.61646	2.79463	2.59519	2.58259	2.63611	2.6641	2.74597	2.77645	2.62247	2.75616	2.71863	2.58259	2.58259	2.62625	3.06128	2.58259	2.6198	2.70275	2.58259	2.58259	2.68521	2.6131	2.62135	3.35644	2.60106	3.02351	2.73102	2.60454	2.75266
LIMK2	4.31251	4.74848	5.0011	4.20534	4.78509	4.70163	4.96218	5.01925	6.16894	5.65422	4.82596	5.55218	6.20476	4.98683	5.3207	5.37756	4.78653	3.89349	5.24561	5.15242	4.0038	4.53528	4.36092	4.26415	4.40602	4.24945	4.34654	5.92088	3.65904	4.04391	4.54486	4.27596	3.84818	3.64867	5.01619	4.97277	4.79028	4.5973	5.08943	4.71258	4.81574	4.80213	3.56866	4.45665	5.08244	5.05307	4.23883	4.32261	4.31038
VCX	2.77796	6.38296	2.90511	2.77796	2.77796	2.77796	2.77796	3.83485	4.18681	2.95266	2.84056	2.93854	2.84821	2.95863	2.77796	3.3792	2.77796	2.77796	2.84963	2.85877	3.31446	2.77796	2.77796	2.81048	2.77796	4.08152	3.01299	2.77796	3.97157	2.77796	2.77796	2.77796	2.77796	6.07547	4.12541	5.97588	2.77796	2.77796	3.0353	3.4831	2.77796	4.04667	2.77796	2.77796	2.77796	2.77796	3.87082	2.77796	2.77796
PLCB1	5.47342	4.74598	4.21968	4.82248	4.65373	4.1509	4.74558	3.57554	5.77255	5.58339	4.49186	5.92184	5.63182	5.2896	5.06363	5.23454	4.05357	3.95658	4.65826	4.39698	5.13328	3.35912	4.45274	3.19656	3.60567	4.82488	4.67171	5.16318	3.70908	5.01557	4.88547	3.83055	2.96888	4.02208	5.96107	5.92327	2.90329	3.2445	5.32909	4.81626	5.86173	3.94936	3.2494	3.44299	4.84193	2.92282	4.26874	4.19273	4.03144
TTC3	6.89548	6.95424	7.98776	7.23077	8.44379	7.66387	6.37987	7.32948	7.51145	8.22428	7.22626	7.0157	7.98114	6.63929	7.09774	8.04034	6.97419	8.74596	7.55417	7.10239	6.22512	8.09569	7.27467	7.23383	7.05519	6.36623	7.30107	7.72174	5.87405	8.10963	7.46133	6.70069	4.53634	6.26539	8.1827	7.43159	7.0294	7.56439	8.81237	7.78715	7.36224	7.88327	5.61267	7.28925	7.94879	6.55612	7.58207	7.25543	8.40805
KRTAP13-2	2.54019	2.54019	2.54019	2.789	4.4386	3.46722	2.54019	2.54019	2.56945	2.80767	2.54019	2.54019	2.54019	2.54019	2.54019	2.54019	2.63294	2.54019	2.54019	2.7432	2.55382	2.54019	2.54019	2.59059	2.56402	2.54019	2.9001	2.54019	2.54019	2.68081	2.65339	2.63353	2.54019	2.54019	2.54019	2.54019	4.53804	2.54019	2.54019	2.54019	2.54019	2.87116	2.54019	2.54019	2.54019	2.54019	2.54019	2.54019	2.54019
COL18A1	5.84769	7.11915	7.6139	6.33505	7.18395	6.40539	7.89547	8.42026	7.89929	6.27887	6.2647	8.31899	6.48608	8.86908	8.12232	7.42946	7.26508	7.36609	8.13004	6.8426	7.8479	7.99148	6.66066	5.88705	7.40858	7.57598	5.89843	7.35365	8.08963	6.60778	7.15338	6.99609	6.36767	6.8908	6.19516	7.91603	8.24383	8.39616	7.82307	6.83804	7.64386	7.4748	5.21087	8.09348	4.78932	7.23038	8.1658	6.26326	6.79372
RBM10	6.21481	5.58873	6.86701	5.99904	6.23296	6.01896	5.31956	5.6093	6.29186	6.74149	5.80381	6.46141	6.07532	6.32518	6.47532	6.29523	6.86781	5.6899	5.98421	6.72147	5.75555	5.69074	5.61384	6.04256	5.57869	5.61304	5.59005	6.679	5.63965	6.46155	6.06763	5.81451	4.23041	6.59628	5.89284	6.27614	6.78697	6.63046	6.07931	6.33504	6.70307	6.59705	5.76596	5.85152	5.86592	6.8323	6.26666	5.76703	6.15977
SLC25A18	5.07002	3.00234	3.13478	2.68016	2.89465	2.66928	3.33631	2.72804	3.35824	2.66996	3.29576	3.23136	3.29585	2.96853	3.27051	3.04244	2.96998	2.79385	2.85611	3.30739	2.9289	3.0072	2.82778	2.82731	2.83945	2.84324	2.99858	3.34972	3.18215	2.65101	2.89617	3.25315	2.49914	2.80611	2.66951	3.29047	3.24673	3.00744	2.72959	2.84584	3.28307	3.47639	3.14791	2.86872	2.75474	2.96832	3.03325	3.0478	2.95062
TCEAL7	3.04186	3.4689	5.92973	2.78121	4.56835	2.65707	2.62489	4.95433	5.26502	4.7977	2.90848	3.60258	2.39811	3.03762	6.21135	4.33691	5.65351	6.20088	4.11817	3.97124	2.81892	2.56679	3.87103	4.08661	3.72671	3.36117	6.6823	7.45526	3.16712	2.95467	3.78892	4.06377	3.13605	2.93109	4.92615	2.45894	4.82382	3.23709	3.55773	4.09771	2.92531	4.85306	2.50081	3.46371	2.75788	3.75898	4.70197	5.06477	5.0593
EWSR1	7.77129	8.2859	8.57355	8.52393	8.74075	8.11927	7.48869	7.72461	8.51722	8.76485	8.35742	8.4111	8.44383	8.00922	9.04516	8.63827	8.74314	8.1056	8.46031	8.98013	6.83495	8.00255	8.1175	8.18255	8.11277	8.20093	7.69933	9.22742	8.25883	8.26628	8.19005	8.19133	6.38664	8.2412	8.74431	7.99	9.09896	8.78947	8.11275	8.34197	8.39411	9.08635	8.48502	8.61338	8.58393	8.9208	8.36156	8.48947	8.17612
PCP4	3.42078	2.65773	6.40543	2.76346	2.54577	2.72262	2.84684	2.62346	2.54577	2.54577	2.95747	2.54577	2.70983	2.72248	2.54577	2.54577	2.54577	2.54577	3.90507	2.54577	2.74734	2.64602	2.65803	2.70022	2.63283	2.54577	2.7296	2.62899	2.54577	4.60281	2.67545	2.60038	2.54577	3.24983	2.54577	2.54577	2.54577	2.76182	2.54577	2.66236	2.54577	2.54577	2.54577	2.54577	2.54577	2.54577	2.54577	2.54577	3.52663
CTNNA3	2.5287	2.58861	3.21476	3.13001	3.01479	2.58128	3.54316	2.63839	4.45545	3.60855	2.69995	2.5416	2.82252	2.75443	2.73488	3.09537	2.59186	2.57674	3.30437	2.66879	2.59554	2.62471	2.76385	2.59741	2.66434	2.5978	2.95735	2.87207	2.5287	2.9884	2.90637	2.5287	2.5287	2.58972	2.66051	2.72235	2.82154	2.72663	2.53827	2.64674	2.53304	2.90261	2.69876	2.77175	2.5287	3.00992	2.53362	2.73542	2.74938
FAM9A	2.7433	2.82229	2.62992	2.57338	2.60231	2.58762	2.82031	2.64996	2.76288	2.58653	2.63422	2.61945	2.75706	2.57027	2.54913	2.6663	2.54913	2.54913	2.66439	2.67739	2.65865	2.60333	2.60452	2.64168	2.58105	2.59645	2.64989	2.60008	2.58126	2.60729	2.54913	2.54913	2.60044	2.54913	2.56434	2.65355	2.60611	2.54913	2.54913	2.54913	2.60634	2.56493	2.54913	2.63574	2.54913	2.65503	2.58324	2.58666	2.62269
MAGEA2B	3.18684	4.84123	2.28267	2.28267	2.41184	2.28267	2.28267	2.83765	7.00567	3.78238	3.6853	6.16574	2.70815	5.94221	6.18826	7.50568	2.4114	2.28267	3.08444	2.56885	4.99059	2.28267	2.28267	2.28267	5.08058	6.10948	2.39297	3.8864	5.15347	2.93982	4.54894	2.28267	2.28267	5.0669	7.41684	5.79723	3.20162	2.28267	3.65371	2.76336	4.41301	5.42085	2.30708	2.28267	2.49188	2.28267	4.74485	2.28267	2.28267
BCOR	5.62837	5.55076	6.43791	6.2137	5.75737	5.59022	4.2098	4.79463	5.98939	5.67651	6.08943	6.08685	5.01893	5.60522	6.43995	6.68205	6.4911	5.63969	5.54119	5.73953	5.03382	6.39296	5.74229	6.16537	5.07075	5.2223	5.20198	5.84044	4.97467	6.10176	6.29624	6.07324	3.47889	4.8611	5.66894	5.39911	5.53782	6.18014	5.7737	5.74893	5.40214	5.8602	5.08781	5.98067	5.72563	5.9182	5.53965	5.12373	5.14291
TFDP3	2.74192	2.58338	2.63548	2.56813	2.59174	2.61395	2.72687	2.60327	2.60614	2.56813	3.01683	3.20676	2.58796	2.56813	2.73365	2.58974	2.56813	2.72207	2.56813	2.61544	2.57254	2.61736	2.69942	2.60717	2.56813	2.8991	2.56813	2.61325	2.57803	2.62048	2.64807	2.63137	2.56813	2.68756	2.71537	2.56813	2.67212	2.70463	2.56813	2.64951	2.62525	2.56813	2.56813	3.40518	2.57692	2.65393	2.61549	2.56813	2.58564
SERHL2	4.02821	4.34953	4.19679	3.86079	3.52708	3.74217	3.93932	3.90391	4.21404	4.88162	4.2144	3.89755	4.76718	3.81274	5.09886	4.34002	3.42292	2.93548	3.93545	4.23883	4.17636	3.80114	3.26796	3.708	3.4118	3.79996	4.22726	4.71199	3.13563	3.72721	4.45495	3.35799	2.762	3.34506	3.29727	4.02977	3.81524	4.03932	2.82572	3.91656	3.4531	3.9484	3.25034	3.86394	4.04659	3.4725	3.05115	3.47456	4.18031
ZNRF3	4.02298	4.80272	4.85634	4.21068	4.07556	4.12693	3.43886	3.91402	5.05418	5.1852	4.63428	4.64481	3.73229	4.01593	4.61782	4.41266	4.74285	3.4944	3.76526	4.68811	2.89869	4.34318	3.80484	3.46934	3.72847	4.09832	3.6689	4.96022	3.6159	4.12692	3.76671	3.62679	2.92339	3.59589	4.76319	4.0851	3.74953	3.57305	4.52015	4.48923	4.26268	4.38602	4.06644	3.83976	3.78031	4.69054	3.95419	3.8494	4.37429
DGCR6	7.45905	5.73851	6.06256	6.25266	7.13408	6.49588	6.12492	4.49275	6.84087	6.24004	6.91264	7.19472	6.78734	5.6464	7.67612	6.60714	6.4487	5.61096	5.2027	6.64058	6.95121	8.2787	5.53677	5.1177	6.12852	6.93605	6.65948	7.87521	5.11402	6.21716	6.44489	6.94631	5.9683	6.85864	5.87408	6.4568	5.26125	6.82467	3.71308	6.8344	6.66089	6.17349	5.20777	6.55056	5.96197	7.6986	6.68165	5.62642	4.46106
KRTAP8-1	2.55815	2.55815	2.55815	2.55815	2.68443	2.7396	2.7149	2.55815	2.70922	2.68752	2.55815	2.55815	2.55815	2.55815	2.79362	2.66476	2.55815	2.55815	2.55815	2.676	2.55815	2.55815	2.55815	2.55815	2.55815	2.55815	2.55815	2.55815	2.55815	2.55815	2.55815	2.72169	2.55815	2.55815	2.55815	2.55815	2.55815	2.55815	2.55815	2.55815	2.64172	2.55815	2.55815	2.55815	2.55815	2.55815	2.55815	2.70608	2.55815
ZNF530	5.34967	3.89757	5.18297	3.85144	4.96438	3.65359	4.20562	3.77946	4.51237	3.85026	4.73351	5.07626	3.58882	4.16883	4.67531	5.01971	4.04502	4.67531	4.50052	4.03626	4.159	4.36266	3.81978	4.16545	4.25602	3.24238	4.35056	4.98	3.73753	3.94028	4.02068	3.42623	3.15509	4.21778	3.86854	4.08179	5.15956	4.13329	4.39159	4.3658	4.65928	5.43283	3.49187	3.8074	3.26935	3.93872	4.44022	3.67462	3.61094
EFHC2	4.44146	2.75014	3.08706	4.33033	3.51727	4.30112	3.36486	3.19643	3.8854	3.0023	3.50108	3.29144	3.71849	4.38472	4.86769	4.06931	3.54637	4.93105	3.15866	4.6756	4.39252	5.73262	3.29549	3.03028	3.03641	3.66845	4.12728	3.62878	2.69505	3.89457	4.10648	4.50532	2.55179	3.88813	3.04025	3.87596	3.00456	4.02452	3.13993	4.24099	4.18376	3.16882	2.74537	3.4358	3.81007	3.47427	4.03957	3.01997	3.89591
CBX6	6.78387	5.98594	7.06781	6.38425	6.33778	6.92958	5.47987	5.76548	7.23877	6.60998	6.80906	6.59084	7.17445	5.64252	6.94062	6.49173	5.99622	6.22565	6.03096	6.31926	6.87243	7.48671	6.02009	6.26897	5.97119	5.93372	5.41473	6.95605	5.60404	6.37709	6.77242	6.03655	4.56225	4.75208	6.8513	6.92023	6.13393	6.47217	6.9707	6.16755	8.26649	6.85888	6.85695	6.79838	6.27733	7.55809	6.7452	6.32557	6.87003
BPY2	2.98894	2.58511	2.99225	2.58511	2.58511	2.58511	2.65958	2.58511	2.60617	2.58511	2.58511	2.58511	2.58511	2.58511	3.05181	2.58511	2.58511	2.58511	2.58511	2.58511	2.64934	2.58511	2.58511	2.58511	2.58511	2.58511	2.79643	2.58511	2.58511	2.58511	2.58511	2.58511	2.58511	2.58511	2.58511	2.58511	2.58511	2.58511	2.58511	2.58511	2.61948	2.58511	2.58511	2.58511	2.58511	2.68195	2.58511	2.58511	2.75256
KREMEN1	5.42121	4.95359	5.23808	5.25616	5.14484	4.82363	4.23105	3.98457	4.15457	5.37353	4.57669	4.98658	5.07044	3.95836	5.55212	5.26034	5.05267	4.11286	4.29697	5.15645	3.13568	5.14883	5.56789	2.88497	4.02362	4.77964	5.31879	5.51626	4.50909	6.0486	4.20902	4.7518	3.68287	3.70727	5.47158	4.45404	4.13904	3.94475	5.91708	5.57963	4.43872	5.07446	3.10923	4.35881	4.22484	4.65296	4.7995	5.5145	6.36501
B3GALT5	2.96269	2.77846	3.2092	2.56985	2.63059	2.60056	3.14903	2.69797	2.77823	2.69423	2.69855	2.69286	2.72905	2.63725	2.61077	2.6954	2.56815	2.75925	2.80765	2.69888	2.89894	2.6037	2.5771	2.59591	2.61666	2.56951	2.74325	2.75319	2.57617	2.6047	2.70928	2.58446	2.59449	2.56715	2.61792	2.56784	2.59935	2.68138	2.67981	2.60527	2.61263	2.57789	2.6392	2.6554	2.57081	2.58469	2.57492	2.59392	2.60298
EMILIN3	4.51021	2.62589	7.28746	3.39373	2.5153	2.70111	3.96991	2.46609	3.9526	6.15174	2.96745	2.741	5.67137	2.85067	2.89621	3.98035	3.23681	2.48379	3.11402	2.69199	3.61701	2.52744	3.14517	2.61159	3.05268	2.49626	5.09147	4.37924	2.51315	5.1597	2.80548	2.66077	2.46989	2.61347	5.05265	2.71473	2.75124	2.7874	2.54204	3.65655	2.46322	3.46102	2.56965	3.19582	5.01002	4.23558	3.08714	3.97438	2.79532
PNMA3	2.73935	3.30453	5.11978	3.90909	2.92719	2.99192	3.27662	2.74996	6.31159	2.80807	2.80584	2.89761	2.9794	2.74889	2.83654	3.29325	2.8215	2.90241	3.09792	3.01846	4.05117	3.62043	4.99925	6.00982	3.41067	2.73131	4.00413	2.7811	2.71382	4.35978	2.75191	2.70194	2.70746	2.7259	2.81135	2.74401	2.7208	3.33827	2.7229	2.74964	2.75612	2.75906	5.10708	2.84583	2.70194	2.72306	2.76278	2.70194	2.81402
CNGA2	2.60364	2.64721	2.60364	2.60364	2.60364	2.60364	2.60364	2.60364	2.60364	2.62789	2.60364	2.60364	2.60364	2.60364	2.60364	2.60364	2.60364	2.60364	2.60364	2.60364	2.60695	2.60364	2.60364	2.60364	2.60364	2.60364	2.60364	2.62016	2.60364	2.60364	2.60364	2.60364	2.60364	2.60364	2.60364	2.60364	2.60364	2.60364	2.60364	2.62088	2.62694	2.60364	2.60364	2.60364	2.60364	2.60364	2.60364	2.60364	2.62485
TOB2	4.7974	5.82894	6.11225	6.08888	5.22459	5.74461	4.32606	4.99304	6.47036	6.66598	6.42396	6.7049	5.72593	5.62528	5.78746	5.98174	5.78524	5.49129	5.44698	5.49838	4.95038	6.33329	4.83133	5.03522	5.42374	5.58806	5.51647	5.68252	4.88063	5.80692	5.53538	5.16083	4.0258	4.24693	6.10542	5.80159	5.849	5.49423	5.44762	5.57637	5.90039	5.74113	4.6669	5.77051	4.84405	6.44653	5.24916	5.15406	5.87453
SH2D1A	3.14391	3.24707	3.30941	3.22698	2.79795	2.93709	3.74296	2.77623	2.95955	3.02921	2.83788	3.43036	3.51204	2.9484	2.8762	4.22626	2.75587	3.23852	3.33722	3.40838	2.7763	2.7764	3.10902	2.77224	3.72631	2.74913	2.8845	3.43034	2.743	2.95284	3.18318	2.8324	3.14148	2.81931	2.78342	3.06488	3.05982	3.00722	2.94174	3.45097	2.98449	2.79806	2.77666	2.90284	2.8708	3.02233	2.98359	2.85611	3.26305
SMTN	6.53668	6.27282	6.51263	6.35444	6.24401	7.16657	6.47921	6.97485	6.89208	8.64262	6.7145	7.42291	8.41006	6.76073	7.50061	6.65175	6.9348	6.32303	6.68854	7.29633	5.63671	7.45981	5.89101	5.21502	6.17418	5.92541	5.94035	7.48536	6.16792	5.52651	6.75641	6.72632	5.39498	7.0915	6.46225	7.25176	6.56416	6.43431	6.41168	7.16903	7.59804	7.41289	4.3598	7.00154	6.58375	6.31984	6.75573	6.39802	6.62355
TMPRSS2	5.22363	2.75557	3.03924	2.78084	3.11399	2.71278	4.45622	2.60346	3.347	3.17458	2.968	2.74976	3.20304	2.93956	3.07878	2.99763	3.0719	3.6333	3.59283	3.48243	2.94649	3.89541	2.61662	2.95477	2.59722	2.72946	3.13136	3.23173	2.61653	3.9299	3.71895	2.90192	2.7502	2.71199	2.56169	2.95056	4.38472	3.01482	2.82858	3.21336	3.17412	2.92273	2.75694	2.87229	2.61919	2.78044	2.69449	2.85302	2.80765
DSCR4	3.1813	4.41706	2.54708	2.54708	2.54708	2.54708	2.72038	2.54708	2.60119	2.54708	2.54708	2.83001	2.67166	2.72576	2.62969	4.28784	2.54708	2.54708	2.54708	2.54708	2.58767	2.54708	2.54708	2.61657	3.37814	3.33192	2.75289	3.2915	4.35333	2.54708	2.54708	2.77843	2.66991	3.95874	4.10772	3.51879	2.71063	2.59961	2.82915	3.76747	3.27469	3.50993	2.65739	2.54708	2.54708	2.54708	2.69084	2.54708	2.65568
KRTAP20-2	2.58945	2.58945	2.58945	2.58945	2.58945	2.58945	2.58945	2.58945	2.58945	2.58945	2.58945	2.58945	2.58945	2.58945	2.58945	2.58945	2.58945	2.58945	2.58945	2.58945	2.58945	2.58945	2.58945	2.58945	2.58945	2.58945	2.58945	2.58945	2.58945	2.58945	2.58945	2.58945	2.58945	2.58945	2.58945	2.58945	2.58945	2.58945	2.58945	2.58945	2.58945	2.58945	2.58945	2.58945	2.58945	2.58945	2.58945	2.71621	2.58945
TBX1	4.28311	5.63166	6.09376	6.24657	5.20247	3.17248	3.35645	4.34596	3.17398	5.00349	4.08906	4.84002	3.69985	4.74192	6.50514	4.24823	3.62762	2.7984	4.21361	4.58774	6.45921	3.32738	5.15708	4.22976	3.79866	2.96262	4.83789	7.63078	2.65601	6.00308	3.7437	3.38864	3.17898	2.93989	3.10695	3.87597	2.83509	4.92674	5.20011	4.85941	3.00876	3.68135	3.47768	3.84642	5.0215	4.12955	5.19167	5.04313	2.90749
GPR173	4.19299	3.3566	4.72123	4.72494	4.54454	4.87831	4.1818	4.31325	4.70824	4.22485	4.4926	3.65675	4.66289	4.83655	5.41635	4.07698	4.75112	3.13536	5.05401	5.81242	4.2363	3.92598	3.91382	4.03035	3.66444	3.23907	4.68898	5.57238	3.50309	2.56097	4.66742	3.95787	2.55434	3.74912	5.48493	3.92907	3.76753	3.14996	4.29312	5.4925	4.45229	4.2167	2.9054	5.00235	2.72654	3.95481	3.88806	3.30438	4.10101
DGAT2L6	3.00294	2.56995	2.61272	2.59696	2.65474	2.56995	2.73293	2.68253	2.59431	2.89261	2.56995	2.56995	2.81284	2.592	2.68895	2.59627	2.56995	2.83154	2.56995	2.60196	2.58174	2.56995	2.59188	2.56995	2.56995	2.56995	2.59474	2.62946	2.56995	2.56995	2.56995	2.60895	2.62397	2.56995	2.56995	2.56995	2.56995	2.56995	2.56995	2.56995	2.56995	2.58942	2.56995	2.63689	2.56995	2.58691	2.59102	2.60696	2.7057
IRAK1	7.33163	6.95247	7.77254	7.76478	7.67518	7.53403	6.78057	7.64168	8.4498	7.40303	8.51241	8.56047	6.99393	7.76199	8.65503	8.98459	7.3816	7.94954	7.47153	8.49229	7.10297	8.42693	6.99246	7.97203	7.83216	7.5723	5.72814	8.15152	7.73426	8.09993	7.12835	7.97593	6.4057	7.51641	9.86219	7.81266	8.99447	8.50133	8.23088	7.5536	8.05452	9.41617	7.19491	7.43812	8.36563	7.73849	8.08513	6.61943	7.54399
OLIG1	2.6166	2.60533	6.59368	2.60232	2.60575	2.57329	3.40713	2.57329	3.04455	2.57329	2.62713	2.60632	2.92564	2.93165	2.66518	2.57329	2.57329	3.51639	2.59701	2.73013	2.58085	2.80958	2.80469	2.57329	2.97682	2.62204	2.62891	2.73567	2.7697	2.66778	2.88954	2.64363	2.57329	2.57329	2.58874	2.57329	3.33559	2.61365	2.57329	2.57329	2.68435	2.5868	2.57329	2.60101	2.58172	2.66349	2.68434	2.57329	2.63535
ALDH1A3	4.88417	4.61104	5.19457	4.85365	3.53015	3.32052	4.68859	3.8393	3.42624	3.23964	2.7427	4.24691	5.57962	4.89668	4.77642	5.33013	3.48718	2.83336	5.17664	5.35414	5.13627	3.05471	5.13157	3.35125	4.44928	2.65079	3.77537	6.05591	2.46573	3.67467	4.6669	3.14575	3.2748	5.13534	3.22746	2.98293	3.00853	4.80411	3.27306	4.06049	3.73006	3.66771	3.4799	5.13769	3.43934	4.87119	3.46971	2.53728	3.13315
KRTAP19-1	2.995	2.55281	2.55281	2.55281	2.55281	2.55281	2.69896	2.55281	2.55281	2.55281	2.74484	2.55281	2.75764	2.55281	2.55281	2.55281	2.55281	2.55281	2.55281	2.55281	2.55281	2.55281	2.55281	2.64577	2.59991	2.55281	2.55281	2.72743	2.598	2.55281	2.55281	2.55281	2.55281	2.55281	2.55281	2.55281	3.2062	2.55281	2.55281	2.55281	2.55281	2.55281	2.55281	2.55281	2.55281	2.55281	2.55281	2.55281	2.55281
COLEC10	4.51789	2.72352	2.65945	2.6913	2.9688	2.70072	3.43778	2.5731	2.65663	2.66238	3.56133	2.78403	2.48894	2.48894	3.43815	2.6872	2.66646	2.70122	2.95089	2.80787	2.61242	2.57833	2.81552	2.6393	2.59643	2.76419	2.66904	2.97057	3.16278	3.15459	2.63484	2.66079	2.48894	2.64933	2.58151	2.48894	2.51101	3.21939	2.63327	3.35407	2.55865	2.62899	2.51872	3.85398	2.61599	2.62878	2.68594	2.62551	3.09931
SS18L1	4.79204	4.86923	5.85214	4.68324	4.96538	4.99897	4.44588	4.07221	4.77507	5.61117	5.74686	4.89805	5.25184	4.82827	5.0068	5.81762	4.73203	4.10764	5.76445	5.47332	4.90356	4.5257	4.20473	4.89366	4.71548	4.39045	4.68824	6.2373	4.17099	5.25691	5.09983	4.43603	2.9016	4.48928	5.74985	4.19006	4.77591	4.86921	5.74211	5.09706	4.45712	5.03709	4.16079	4.76054	4.80976	4.6042	4.59404	4.49003	4.94818
THAP7	6.06093	5.59049	6.44157	5.83965	6.08411	5.49394	5.27703	5.67049	6.34245	5.73235	5.65119	6.40612	5.72309	5.91767	6.46323	6.05412	6.42184	5.08973	5.20681	5.83421	5.83793	6.04749	5.26953	5.48556	5.28	6.1457	4.99969	6.38418	5.66131	5.27871	6.02008	5.49353	4.58976	6.37035	6.45822	6.66021	6.69313	7.01379	5.26424	6.66121	6.42105	6.32779	5.65537	5.94217	5.69616	6.5697	6.43307	5.97414	5.80671
TXNRD2	6.47183	5.5108	5.05692	5.72729	5.1499	5.72233	5.36817	4.48979	5.60452	5.95452	5.49276	5.5858	6.05198	4.89293	6.44693	6.43729	5.08239	4.71893	5.10972	5.94746	6.19601	5.04847	4.92145	5.47409	5.30884	5.26773	4.81607	6.40956	5.93945	4.64493	5.46226	6.29005	3.81702	6.16642	5.96767	5.4565	6.24868	6.9341	5.14108	6.44673	5.89113	6.10727	6.4317	5.96402	5.16605	6.376	5.85857	5.23818	5.23745
PIWIL3	3.97644	2.6543	2.65426	2.52442	2.52442	2.54016	3.21571	2.58792	2.60779	2.70493	2.65396	2.57938	2.77287	2.56483	2.57327	2.64072	2.63942	2.55763	2.66468	2.81755	2.59596	2.57898	2.54554	2.59304	2.54034	2.53607	2.66803	2.98874	2.53544	2.64335	2.65944	2.52442	2.54263	2.53769	6.39689	2.56516	2.61361	2.57774	2.57788	2.59578	3.54284	2.55759	2.55966	2.64177	2.52938	2.60293	2.5336	2.56585	2.67253
MED12	6.93684	4.8678	7.25218	5.63414	5.47598	5.77059	4.9935	5.69416	6.92187	6.88642	6.41151	6.79707	6.52476	5.89415	5.67311	5.84777	6.53781	5.71978	6.16822	6.52434	5.62215	6.02817	5.26167	5.31924	4.9574	4.46461	5.77493	7.54472	5.17254	6.29525	5.16688	4.70998	3.84198	4.82484	6.41194	6.41179	6.27071	6.10209	6.49165	5.8306	5.10643	6.01984	4.63491	5.49345	4.76749	6.14054	5.90246	4.6078	5.51213
CDCA2	5.16484	4.07172	6.13307	4.53736	6.31544	5.31582	3.50511	4.44119	4.86385	4.59781	4.85008	3.78387	3.02045	3.73847	5.17987	5.62268	5.10856	6.33297	5.20087	4.30672	3.44167	5.1866	4.138	5.10394	4.30564	3.49465	3.46668	5.1001	3.94595	5.15992	4.60142	4.3407	3.43222	4.08234	5.40506	3.68205	5.32534	4.52077	5.5143	4.71199	3.91353	5.12124	4.2905	4.88459	5.09128	4.83972	4.97373	4.03718	4.89833
KRTAP6-1	2.60684	2.60684	2.60684	2.60684	2.60684	2.60684	2.60684	2.60684	2.60684	2.83469	2.60684	2.60684	2.60684	2.60684	2.60684	2.60684	2.60684	2.60684	2.60684	2.60684	2.64887	2.60684	2.60684	2.73889	2.60684	2.60684	2.60684	2.60684	2.60684	2.60684	2.60684	2.60684	2.60684	2.60684	2.60684	2.60684	2.60684	2.60684	2.60684	2.60684	2.60684	2.60684	2.60684	2.60684	2.60684	2.60684	2.60684	2.60684	2.60684
DDX53	2.76486	2.57343	2.58208	2.56503	2.67204	2.61346	2.74251	2.57743	2.6591	2.70802	2.64152	2.56503	2.6422	2.5911	2.66831	2.59094	2.56503	2.56503	2.58069	2.59708	2.60482	2.56503	2.571	2.56503	2.56503	2.64159	2.68789	2.64936	2.57	2.56503	2.5902	2.56503	2.59469	2.57975	2.56503	2.59995	2.57765	2.63224	2.56503	2.69302	2.68972	2.69844	2.60389	2.61644	2.59012	2.57668	2.56503	2.56503	2.57637
OSBP2	3.92916	3.76188	4.80583	3.09784	3.12964	3.46599	4.48226	3.97407	5.17648	3.63105	3.51044	4.55855	4.80264	3.79547	3.7062	3.89717	3.36589	3.69278	3.9983	4.2246	3.31817	3.09325	3.04048	3.15264	3.31233	3.57147	3.54191	5.6917	2.78402	3.13101	2.69381	2.57707	3.01673	2.84977	3.27017	3.53493	3.69203	3.38933	3.26479	3.12324	3.56816	3.30998	2.89548	3.53336	4.00691	3.18238	3.20935	2.67416	4.60714
RBM33	6.24725	5.35893	6.0197	5.98159	5.85607	5.98743	5.19209	5.24845	5.79307	6.35017	6.22628	5.53055	5.90971	5.10297	6.43354	6.45593	5.48686	6.18778	6.08063	6.02279	5.40858	6.25847	5.39429	5.67792	5.24632	5.32239	5.86989	6.43396	5.5266	5.51886	5.37561	5.54611	3.68522	4.83893	5.67863	5.27138	5.66206	5.35698	5.89536	5.79884	5.33235	5.37721	4.55372	5.31902	5.15816	5.30903	5.56546	5.15602	5.23359
ARMCX2	5.84021	6.22644	6.72624	5.16268	6.52577	6.73727	5.97426	7.25024	7.35999	8.30765	6.25753	5.15133	7.63984	6.13673	6.57013	5.98841	6.16357	6.40357	7.56942	7.06261	6.22495	8.66821	6.92918	4.45089	6.43089	5.65173	6.67824	8.38445	5.97043	3.59618	5.1302	5.44893	5.01834	3.14664	5.78811	6.94296	6.27902	5.40951	7.24755	7.55847	6.28727	6.98702	6.76297	7.15236	3.33383	5.82672	6.91669	6.63495	7.22446
TCEAL2	3.73702	3.20383	5.47065	2.81428	3.03139	3.13137	3.52396	2.93397	4.92997	4.29679	3.20697	2.68119	4.80469	2.87559	3.44517	2.80777	3.24459	2.64488	3.44724	2.96547	5.70304	4.28153	3.05378	2.76676	3.60206	2.67514	4.26331	3.20738	2.89838	2.79669	3.0684	2.64488	2.66423	2.86856	4.58558	2.64488	2.8866	2.64488	2.71795	5.44887	2.96948	3.36121	2.7649	3.98471	2.78214	2.95225	3.55796	5.47726	5.38265
USP18	4.39118	4.75446	4.75721	7.90156	6.52533	4.45343	3.57755	2.81388	4.60383	3.00397	5.21553	5.37836	6.14445	5.30467	5.26866	6.23237	4.53803	4.13598	3.53889	5.39608	4.28052	6.67046	3.92159	3.89773	4.73077	5.22327	4.12165	4.90511	4.76148	4.00217	4.32972	4.534	3.76034	4.63247	4.54865	4.45169	4.78716	6.63565	3.66276	5.30416	5.51374	6.02241	2.73781	5.11444	4.38669	5.05057	5.63364	4.3378	4.32097
NDUFA6	7.37061	7.94867	6.35703	8.77615	7.90547	8.05475	7.31885	6.32959	7.67078	7.06646	8.51391	7.94083	7.00327	6.93046	8.47227	8.71913	7.10501	7.39782	7.5427	7.46104	6.56124	8.18693	7.68824	7.8167	7.71403	8.82769	7.33552	6.95143	7.70695	7.22921	7.75197	8.86023	6.06384	8.86944	7.83709	8.27275	8.07531	7.3653	7.03778	7.43709	6.72723	7.90813	7.72714	7.82425	8.0569	8.04435	7.22285	7.96031	7.82412
UBOX5	4.70967	3.95293	4.89912	3.86552	4.24812	3.59675	4.28265	3.93221	3.84078	4.3782	4.47261	4.58815	4.42166	4.36706	4.16276	4.50948	4.26739	3.7076	4.41556	4.41585	4.00859	4.51362	3.73041	3.70739	3.55935	4.07952	3.86761	5.02223	3.39287	3.11731	4.26684	3.93792	2.90333	3.54592	4.5139	4.01722	4.1688	4.31066	4.45538	4.0205	3.99563	4.44167	3.4757	3.87951	3.42521	3.78247	4.33352	3.86511	4.26179
MAFF	6.27264	4.83538	4.66708	3.69469	4.97047	5.22156	5.89378	3.89738	4.40195	4.8502	6.08716	4.64669	4.14285	4.2291	5.99582	4.89014	4.67336	5.13753	4.25263	5.03959	4.47347	4.32885	5.33156	4.91404	4.30757	5.99181	4.64702	4.39358	4.54355	4.57947	4.269	5.22134	3.58333	3.72711	3.77695	4.49383	4.7478	4.41557	4.75366	3.873	4.19218	4.60668	3.28674	4.90018	4.31369	3.62043	3.68765	3.78209	3.84694
SGCZ	3.40244	2.5927	2.85417	2.53092	2.53092	2.53092	3.3715	2.54096	2.5532	2.53092	2.62201	2.53092	3.79916	2.5729	2.53092	2.85358	2.58747	2.53092	2.59464	2.73606	2.66535	2.53092	2.57264	2.69936	2.55252	2.53092	2.5792	2.54863	2.53092	3.38804	2.53092	2.60215	2.54012	2.61657	2.54227	2.53092	2.53092	2.53092	2.61026	2.53092	2.53092	2.54244	2.54653	2.53092	2.53092	2.53092	2.53092	2.86359	2.53092
PURA	5.31189	5.85682	5.18584	5.5755	5.43798	5.32465	4.42763	4.46116	5.19497	6.08862	6.01298	4.72406	5.92519	4.77138	5.70591	6.51065	4.42731	4.55741	5.55187	5.1234	5.83314	5.85993	4.61025	5.31096	5.44159	5.02896	5.08966	5.19503	4.89644	6.46923	5.20698	5.19154	3.25835	4.51298	5.83931	4.70806	5.63061	5.5109	5.70225	5.71564	6.01784	5.62205	4.14754	5.81823	4.83592	6.19438	4.4377	4.92176	6.09429
MAGEA11	3.78098	5.10294	2.44067	2.44067	2.46532	2.46115	2.44067	4.10992	6.51766	2.70455	2.47568	3.26571	2.66778	5.70142	5.78203	6.78471	2.44067	2.44067	2.88451	2.65357	5.01657	2.44067	2.44067	2.44067	3.61574	4.96739	2.44067	3.53913	5.2177	5.67726	2.97576	2.44067	2.69962	5.89591	4.66998	3.71871	2.71024	2.46097	2.91177	5.69888	5.75584	4.77253	2.47908	2.44067	2.45736	2.44067	3.55188	2.48511	2.51078
ZNF74	5.10167	5.08827	5.19746	5.37851	4.52863	5.04633	3.91454	4.15132	5.54282	4.97829	4.67837	5.10792	5.88431	4.20856	5.11408	5.36886	5.10309	4.54258	4.57529	5.18601	4.89255	4.58158	4.29257	4.33569	3.906	4.63885	4.18311	5.68139	3.60181	5.01416	4.40528	4.08765	3.13455	4.37208	4.97159	5.05349	5.62451	5.73022	4.67237	5.58306	5.33737	4.91303	4.74814	4.38381	4.07901	4.79918	4.69152	4.46861	4.65603
RBM11	2.7944	3.41215	5.02411	4.82403	2.96093	2.4312	3.51792	2.35798	3.4452	4.62338	2.52858	3.39767	2.64515	6.22994	2.39656	4.33077	4.52445	2.53439	2.57953	3.21767	4.17455	2.40323	4.34536	4.36142	4.6748	3.36561	3.24294	3.99446	3.60089	4.48879	3.16653	2.35798	2.35798	3.91262	3.73426	3.72502	2.43043	3.22811	2.56686	4.84115	2.37642	3.44704	4.49435	3.81269	2.52513	5.19355	4.14104	4.52969	4.17624
SFTPA2	3.10054	3.21348	3.12864	3.10054	3.11759	3.10054	3.32283	3.10054	3.14288	3.21399	3.15293	3.10054	3.41575	3.10054	3.10054	3.10054	3.10054	3.10054	3.1487	3.18515	3.10054	3.19077	3.81617	3.12575	3.1196	3.10054	3.10054	3.1246	3.10884	6.3049	3.14713	3.10054	3.10054	3.10054	3.10054	3.10054	3.10054	3.10054	3.23557	3.10054	3.10054	3.30309	3.10054	3.10054	3.10054	3.10054	3.10054	3.1263	3.10054
MAPK11	2.82721	4.54182	4.53069	3.57068	4.32076	4.56426	4.01444	4.16151	4.4093	4.30713	3.70857	4.67649	5.0859	5.01185	4.42446	4.3599	4.04677	3.28386	5.12279	4.7881	4.76277	3.88733	4.24838	3.4347	4.12201	4.11283	4.02524	4.47027	3.36348	3.73738	4.41239	4.04442	3.52506	4.51335	3.75461	5.2418	4.17307	5.081	3.80742	4.03921	4.01891	4.60354	3.18895	4.38547	4.49961	3.99508	3.79458	4.56503	3.30479
MRPL40	7.32969	6.70392	6.14251	6.84433	6.60651	6.48969	6.56062	5.93309	6.79536	6.80693	6.99753	6.65506	6.50711	6.27229	7.4072	6.78503	6.26295	5.81661	5.95384	6.80378	6.49533	6.56226	6.2907	6.40905	6.3281	7.45202	6.07951	6.45803	7.26707	6.61749	6.1948	6.78601	6.08971	8.27523	6.68679	7.70801	7.19694	7.77867	5.18767	7.17318	7.97855	7.46163	7.56896	6.78935	6.41386	6.78091	7.41991	6.86384	6.25152
UBE2L3	7.28615	6.64622	6.67831	7.18879	6.51966	6.42897	5.66654	6.27537	6.97487	5.63608	6.77592	6.92331	6.06331	6.62087	7.12426	6.93639	6.8138	6.103	6.15917	6.57854	6.56327	6.77558	6.11831	6.00978	6.21587	6.70392	5.52818	6.87824	6.18243	6.1969	6.30274	6.7263	5.38159	6.76855	7.24978	7.38078	7.45778	7.71846	6.31518	7.23359	7.16865	7.07617	6.45405	6.65412	6.30383	6.78427	7.1382	6.59449	6.73292
BRWD1	6.44274	5.65317	6.30389	5.52822	6.99288	5.20615	5.34359	4.87557	6.43189	5.97616	5.14303	5.46397	5.40538	4.86637	5.6155	5.99907	5.22022	5.83847	5.83377	5.42681	4.2978	5.76587	5.32905	5.99731	5.06688	4.64321	5.75951	6.06218	4.71346	5.91204	6.12905	4.766	3.24239	4.80816	6.09122	5.27485	4.91721	4.93854	6.43997	6.15399	4.75227	5.02811	4.95959	5.29863	5.21585	4.5886	5.08193	5.62143	5.34561
SYN3	5.24212	4.27598	3.82514	2.67101	3.02685	3.06431	4.71598	2.8065	3.97357	3.03255	2.95265	3.74757	3.57465	2.87031	3.01202	3.17749	3.27226	3.05148	3.04346	5.38902	3.22486	3.13331	2.52586	2.57843	2.79803	2.77267	3.53554	3.48293	2.58736	2.92786	2.65854	2.4816	2.66113	2.80213	2.87112	2.67044	2.63818	2.94297	3.01406	2.74502	3.48864	2.77465	2.53494	3.39977	2.81679	3.1863	2.67471	2.81379	2.81366
PRAME	7.17294	8.06758	7.07446	6.37874	4.09683	2.35439	3.43519	6.96276	7.87833	2.62354	5.05536	8.02554	2.38163	5.40644	9.09667	8.09424	2.47919	2.54479	7.26737	5.10367	9.01956	2.38183	5.4942	7.27376	4.86239	4.83338	2.60176	4.81458	2.4521	2.32088	2.42384	2.56596	2.66759	7.61071	8.2773	8.41418	2.49597	2.34576	4.71974	3.34478	8.05779	4.48028	7.21609	2.32088	6.15417	2.33422	7.32703	5.68974	2.58615
DRG1	7.32101	7.36192	7.42754	7.88461	7.78215	7.82301	6.97175	6.41783	7.6835	7.96522	7.99749	7.82874	6.89506	7.03261	7.97348	8.06298	7.52607	7.16287	6.89429	7.96047	8.34393	7.80941	6.55513	7.172	6.70589	7.30526	7.12922	7.71091	6.98602	7.21271	7.27123	7.43509	6.58866	8.0849	7.52517	8.00545	7.42207	7.11064	6.92857	7.95752	8.41456	7.99112	7.87691	7.74372	7.38568	7.89006	7.29296	7.78088	7.43618
YTHDF3	5.80657	6.70345	7.2317	6.72302	7.15486	6.30777	5.06163	6.30503	6.77412	6.88795	6.84425	6.57521	6.27589	5.88862	6.74499	7.00945	6.67268	6.9789	6.61867	7.64016	6.18402	6.88006	6.58871	6.21079	6.04441	6.10049	6.33152	8.08496	5.06851	6.76588	7.3775	5.97936	4.57118	5.3701	6.53856	6.09893	5.7912	6.24626	7.90701	6.93082	6.10555	6.54258	5.17499	6.77454	6.18395	5.6778	6.15826	5.66158	6.56413
NRG3	3.06799	5.09607	2.94486	2.6344	2.63082	2.58057	3.1987	2.61812	2.67338	2.59972	2.88779	2.9419	3.02357	3.19213	2.59404	2.8783	2.60499	2.56646	2.61853	3.76958	2.64705	2.77132	2.67688	2.75904	2.82122	2.77352	2.72613	2.68527	3.47518	2.68013	2.85377	2.93556	2.56646	2.58229	2.7543	3.04408	2.58322	3.20766	2.63486	2.80398	2.87383	2.64388	2.59125	3.3113	2.6412	2.58614	2.64229	2.64252	2.60394
BCAP31	7.70806	9.10564	8.77136	9.1123	8.51963	8.5504	8.22303	8.46894	9.74195	7.83264	9.77692	9.1124	7.9356	9.43829	9.03857	9.83751	8.53612	8.82931	8.16593	8.99099	8.13967	9.61037	8.59465	8.47746	8.99241	8.7586	7.44706	8.60377	9.39633	8.93215	8.3751	9.55364	7.55653	9.63929	10.0689	9.63423	9.86419	9.84444	8.91818	8.87172	9.10429	10.0721	9.02442	9.60792	8.12883	9.1663	9.42707	8.69174	8.63852
SHOX	5.76408	2.79237	3.68294	2.97867	2.88878	3.44118	4.72189	3.47628	3.23275	3.72559	3.66502	2.7323	5.01362	2.68398	2.6771	3.01934	2.93793	5.99022	3.97057	4.2045	4.03164	3.8588	2.7271	2.87062	3.07449	2.51636	3.06496	3.38255	3.0166	4.22917	3.42871	3.39307	3.66099	2.97078	2.77643	2.78484	2.87353	3.13312	3.73904	2.83049	3.27485	3.05532	3.15295	3.20832	2.59378	3.27195	3.16064	2.75799	2.75071
ZNF17	4.3454	4.20578	5.49842	4.30668	5.09437	3.89809	3.87703	4.07382	5.29517	5.05115	4.9297	4.89107	5.29507	4.08716	4.69383	5.0758	4.30794	3.86943	5.07303	4.8297	3.84999	4.64055	4.29531	4.28478	4.62224	3.48272	4.23551	5.6778	3.73783	4.4094	4.33781	4.14206	3.32229	3.44676	4.51709	3.79378	4.73865	4.00575	4.77791	4.82954	4.69407	5.23864	3.68844	4.3853	3.9299	4.16365	4.5458	4.00243	4.38599
NUDT17	3.68362	3.89035	4.73554	3.8086	4.2121	4.03339	3.33888	3.61012	3.84283	5.35689	4.19924	4.11861	4.80163	4.36511	4.15834	4.03532	3.88122	4.2021	4.07624	4.34237	4.58963	3.79492	3.43331	3.5898	3.29037	3.35018	4.46301	5.86819	3.70107	4.09141	4.09664	3.18903	2.65766	4.15697	4.93283	4.5186	4.11637	4.54819	3.85445	5.9505	3.02012	4.20515	3.04117	4.26576	3.28521	4.12682	3.81751	3.47846	4.0752
NAP1L2	3.11352	3.21407	4.28363	2.74046	2.7129	2.96674	2.81466	3.15077	3.51771	4.13931	2.66288	2.91342	3.22214	2.67083	2.89504	2.86367	2.6439	2.62954	2.83213	2.67708	2.66981	2.65178	2.98103	2.64907	2.74841	2.62954	5.15976	2.75565	2.6458	3.2087	2.62954	2.64471	2.84862	2.99885	3.39914	2.76668	2.66699	2.62954	2.6718	2.77497	2.66856	2.64029	2.70472	2.67008	2.62954	2.71659	2.64059	2.97031	2.6461
AKAP14	2.58311	2.58311	2.67903	2.58311	2.58311	2.66056	2.58311	2.58311	2.58311	2.7125	2.74935	2.58311	2.58311	2.58311	2.58311	2.58311	2.58311	2.58311	2.58311	3.18534	2.58311	2.76983	2.58311	2.64626	2.58311	2.70371	2.80266	2.71851	2.58311	3.15862	2.8384	2.58311	2.58311	2.58311	2.58311	2.58311	2.58311	2.58311	2.58311	2.58311	2.58311	2.58311	2.58311	2.58311	2.58311	2.58311	2.58311	2.77988	2.58311
NF2	5.1243	5.00608	5.54288	5.31089	5.295	5.53919	4.49819	5.49713	6.19173	5.84903	5.48015	5.81762	4.83784	5.13001	5.9253	5.67099	5.62103	5.38805	4.91342	5.83154	3.46683	5.42467	4.72426	4.46601	4.49199	4.50285	4.14828	5.8526	4.63886	5.68492	5.38585	4.99292	4.16982	4.58131	5.83131	5.7013	5.33506	3.19985	5.84702	5.70005	6.20004	6.14916	4.36098	5.33502	5.0628	5.72955	5.16466	5.23097	5.49483
PRR5	4.25408	5.5419	6.50614	5.65805	4.90346	5.90851	5.36577	5.40819	5.0423	5.584	4.94965	6.56805	6.69309	6.00132	6.74119	5.09614	5.81509	4.26426	5.21272	6.30462	6.83453	5.47851	5.02005	3.97025	5.24476	5.74598	6.46118	6.45118	4.28125	4.85974	5.62898	5.60384	4.3219	5.46654	3.3506	7.2849	5.70848	6.01574	5.52034	5.79275	5.84018	6.1527	6.15172	6.05726	4.60683	4.78798	5.72864	5.59305	4.96984
MAGEE2	2.58745	2.8222	2.58745	2.99789	2.58745	2.59555	2.58745	2.59796	3.43518	2.58745	2.66556	2.95132	3.02752	2.60308	2.58745	2.67729	2.60266	2.58745	2.58745	2.63185	2.59163	2.88466	2.62604	2.58745	2.69441	2.58745	3.11707	2.68973	2.685	2.75929	2.93089	2.58745	2.58745	3.01631	3.97869	2.75503	2.58745	2.61707	2.58745	2.58745	2.58745	2.58745	2.60355	2.58745	2.58745	2.58745	2.64557	2.83135	2.66195
BCR	4.90141	4.91376	5.26694	5.09393	5.10724	4.49977	4.78524	4.34053	5.57789	5.14904	5.14217	5.4209	5.3449	4.98648	5.74888	5.27765	4.81167	3.64824	5.30674	5.87639	5.74955	4.94614	5.03227	3.9699	4.53636	4.16554	4.52911	5.61241	4.8134	4.89339	5.20901	5.6453	3.58799	4.77356	4.41258	5.9274	5.7273	6.43118	4.72105	5.52008	6.12672	5.40929	4.43408	4.92754	4.11684	5.78956	4.94219	5.53424	4.41702
MPPED1	3.73857	2.71376	5.66719	3.11863	2.80884	2.56322	3.12621	2.56322	2.57781	2.60708	2.56322	2.66263	4.83998	2.56322	2.80818	2.56322	2.56322	2.56322	2.67457	2.80469	3.25903	3.61853	2.98238	2.68499	2.57303	2.5801	3.05977	2.60652	2.56322	2.94525	2.58244	2.56322	2.57347	2.56322	2.62701	2.56322	2.63449	2.56322	2.62468	2.58086	2.65121	2.57948	2.56322	2.5831	2.56322	2.57101	2.57221	2.56322	2.56322
CXCR3	2.68634	3.34379	4.06837	3.35051	3.00007	3.03344	3.18704	2.784	3.29848	2.90132	2.78043	3.63742	3.82417	4.13999	2.90265	4.51423	3.09306	3.1643	3.00363	3.57478	2.8596	3.3275	3.0061	2.63789	4.04661	3.0148	2.68199	3.49654	2.99169	2.63976	3.07487	3.16692	3.89151	2.91017	2.86651	3.68286	3.23424	3.51213	2.73157	3.41219	3.43797	3.39513	2.63069	2.87038	2.63522	3.29684	3.17998	2.99893	2.9401
KRTAP6-2	2.59194	2.59194	2.59194	2.59194	2.59194	2.59194	2.59194	2.59194	2.59194	2.94766	3.02988	2.59194	2.59194	2.59194	2.59194	2.59194	2.59194	2.59194	2.89911	2.59194	2.59194	2.59194	2.59194	2.59194	2.59194	2.59194	2.59194	2.59194	2.59194	2.59194	2.59194	2.59194	2.59194	2.59194	2.59194	2.59194	2.59194	2.59194	2.59194	2.59194	3.12877	2.59194	2.59194	2.59194	2.59194	2.59194	2.59194	2.59194	2.59194
PPARA	6.53943	5.13065	5.06939	4.85627	4.62974	4.94201	5.49606	4.8503	5.31762	5.01701	5.34314	5.23376	5.34897	4.09835	5.20914	5.15149	4.25218	5.67504	4.95774	5.36421	4.49059	5.09589	4.01729	5.09503	4.2361	4.04824	4.42967	4.77779	4.30279	5.08297	4.59736	4.66337	3.10024	3.84651	4.9308	4.14838	5.13018	4.03988	5.24925	4.90826	4.42913	4.96415	3.54665	4.83091	3.97914	4.27127	5.18111	4.5402	4.85457
KRTAP19-2	0	0	0	0	0	0	0	0	0	0	0	0	0	0	0	0	0	0	0	0	0	0	0	0	0	0	0	0	0	0	0	0	0	0	0	0	0	0	0	0	0	0	0	0	0	0	0	0	0
KRTAP19-4	2.59649	2.59649	2.59649	2.59649	2.59649	2.59649	2.98314	2.94466	2.59649	2.59649	2.59649	2.59649	2.59649	2.59649	2.59649	2.59649	2.59649	2.59649	2.59649	2.59649	2.59649	2.59649	2.59649	2.77394	2.59649	2.59649	2.59649	2.59649	2.59649	2.59649	2.59649	2.59649	2.59649	2.59649	2.59649	2.59649	2.59649	2.59649	2.59649	2.59649	2.59649	2.59649	2.59649	2.59649	2.59649	2.59649	2.59649	2.59649	2.59649
KRTAP15-1	4.75707	2.57906	2.57906	2.57906	2.57906	2.57906	3.30533	2.57906	2.57906	2.57906	2.57906	2.57906	2.57906	2.57906	2.57906	2.57906	2.64116	2.57906	2.57906	2.8412	2.57906	2.57906	2.57906	2.57906	2.57906	2.57906	2.57906	2.57906	2.57906	2.57906	2.57906	2.57906	2.57906	2.57906	2.57906	2.57906	2.57906	2.57906	2.57906	2.57906	2.57906	2.57906	2.57906	2.57906	2.57906	2.57906	2.57906	2.57906	2.57906
KRTAP13-4	2.64836	2.64836	2.64836	2.64836	2.64836	2.64836	2.64836	2.64836	2.64836	2.64836	2.64836	2.64836	2.64836	2.64836	2.64836	2.64836	2.64836	2.64836	2.64836	2.64836	2.64836	2.64836	2.64836	2.64836	2.64836	2.64836	2.64836	2.64836	2.64836	2.64836	2.64836	2.64836	2.64836	2.64836	2.64836	2.64836	2.64836	2.64836	2.64836	2.64836	2.64836	2.64836	2.64836	2.78151	2.64836	2.64836	2.64836	2.64836	2.64836
KRTAP19-5	2.56949	2.56949	2.56949	2.56949	3.33994	2.56949	2.56949	2.56949	2.56949	2.56949	2.56949	3.04962	2.56949	2.56949	2.56949	2.56949	2.56949	2.56949	2.56949	2.56949	2.56949	2.56949	2.56949	2.56949	2.56949	2.56949	2.56949	2.56949	2.7658	2.56949	2.56949	2.56949	2.56949	2.56949	2.56949	2.56949	2.56949	2.56949	2.56949	2.56949	2.56949	2.56949	2.56949	2.56949	2.56949	2.56949	2.56949	2.56949	2.56949
KRTAP23-1	2.5971	2.5971	2.5971	2.5971	2.5971	2.5971	2.5971	2.5971	2.5971	2.5971	2.5971	2.5971	2.5971	2.5971	2.5971	2.5971	2.5971	2.5971	2.5971	2.5971	2.86863	2.5971	2.5971	2.5971	2.5971	2.5971	2.5971	2.5971	2.5971	2.5971	2.5971	2.5971	2.5971	2.5971	2.5971	2.5971	2.5971	2.5971	2.5971	2.5971	2.5971	2.5971	2.5971	2.5971	2.5971	2.5971	2.5971	2.5971	2.5971
KRTAP21-1	2.58168	2.58168	2.75175	2.58168	2.68979	2.92947	2.7496	2.58168	2.63308	2.70612	2.58168	2.58168	2.58168	2.58168	2.58168	2.58168	2.58168	3.03414	2.72403	2.58168	2.58168	2.58168	2.63292	2.58168	2.58168	2.58168	2.91024	2.58168	2.58168	2.58168	2.69884	2.58168	2.58168	2.58168	2.58168	2.58168	2.58168	2.84584	2.58168	2.58168	2.58168	2.58168	2.58168	2.58168	2.58168	2.58168	2.58168	2.58168	2.68093
TMPRSS6	3.77596	2.7049	3.16257	2.70134	2.64903	2.71525	3.01446	2.84661	2.92319	3.01072	2.66827	2.80041	2.64421	2.83756	2.58729	2.78207	2.69353	2.6475	2.70721	3.17411	3.05877	2.77574	2.66389	2.63344	2.62941	2.67478	2.68287	3.03406	2.69769	2.72808	2.74205	3.10583	2.57563	2.80708	2.64838	2.89076	2.76953	2.62842	2.62526	2.64652	2.68872	2.86873	2.59649	2.58572	2.61752	2.67057	2.82473	2.74886	2.62577
KRTAP12-1	2.58077	2.64967	2.58077	2.58077	2.58077	2.58077	2.58077	2.58077	2.58077	2.58077	2.66001	2.58077	2.58077	2.58077	2.58077	2.67945	2.65343	2.58077	2.58077	2.71506	2.58077	2.58077	2.58077	2.63883	2.58077	2.58077	2.58077	2.58077	2.63448	2.58077	2.58077	2.58077	2.58077	2.58077	2.58077	2.58077	2.58077	2.58077	2.58077	2.58077	2.58077	2.75651	2.58077	2.58077	2.58077	2.58077	2.6722	2.58077	2.58077
FAM9C	4.6402	2.84723	4.19916	3.3287	3.14664	3.27391	3.40946	3.27228	3.9785	3.42666	3.03855	3.59442	2.90838	3.22159	3.05025	3.1057	3.5827	3.2393	3.20406	3.0999	2.77789	3.30237	2.59766	2.84884	2.63035	2.57456	3.53731	3.4362	2.58112	3.69595	2.98641	2.70889	2.56504	2.63957	3.18189	2.59715	2.99303	2.78481	3.56773	2.91013	2.78051	2.94371	2.68869	3.02662	3.37137	2.94115	3.17981	2.58751	3.01253
MAGEH1	5.22833	5.64452	6.51766	7.64537	6.66243	6.77683	4.96931	6.45763	5.57789	6.74506	6.38899	5.6985	4.85967	4.65401	6.96767	6.96492	6.82174	6.00782	6.23276	6.93376	5.96966	7.77575	6.46773	6.31316	6.20146	6.77671	6.39212	5.31772	6.53582	6.14007	6.5253	6.63891	4.8466	5.64582	6.60308	5.01425	4.25793	5.75921	7.06098	7.36915	6.29847	6.80862	4.4841	6.97048	4.21085	5.72784	6.40707	6.74872	5.99885
VMAC	4.30013	3.93801	4.27535	3.32327	4.1742	4.15674	4.75528	3.75098	4.09425	4.61925	4.09081	4.26545	4.95312	4.05525	3.68397	3.87604	4.14148	3.94123	4.4815	4.60132	4.01103	4.80906	3.72224	3.56666	3.79845	3.58248	5.7675	4.52763	3.93007	4.27525	3.80457	3.58034	3.05186	4.17325	3.87923	3.65125	3.60945	3.89777	4.22368	4.80631	3.72363	4.05771	2.98705	3.80568	3.51806	3.49904	3.67985	3.81382	4.05875
TCEA1	5.4458	6.76961	7.0436	6.27767	7.42707	6.50094	4.72638	6.31099	6.45615	6.90597	7.25134	6.86624	5.67641	6.27957	5.99207	7.00294	7.58934	7.57552	6.54648	6.61324	6.12588	7.03885	6.53579	6.5932	6.20993	5.69427	6.52975	9.16282	5.95071	6.58856	7.51746	6.72419	4.20768	6.01971	7.05484	6.63677	6.98951	5.74003	7.70863	6.97892	6.67353	6.39169	5.61134	6.82331	7.21947	6.17579	6.29706	6.19489	6.78529
SSX7	2.55595	2.59134	2.84931	2.74609	2.55595	2.55595	3.19074	2.55595	2.55595	2.69569	2.55595	2.55595	2.55595	2.55595	2.70233	2.63105	2.55595	2.58179	2.78231	2.74774	2.58966	2.58853	2.64293	2.55595	2.57679	2.78949	2.8385	2.79475	2.68818	2.55595	2.55595	2.55595	2.62921	2.90224	2.59114	2.55595	2.55595	2.73854	2.92796	2.68564	2.70371	2.72111	2.60659	2.55595	2.56751	2.59428	2.60872	2.55595	2.55595
KRTAP10-8	2.61109	2.61109	2.61109	2.61109	2.61109	2.61109	2.61109	2.61109	2.61109	2.61109	2.61109	2.61109	2.61109	2.61109	2.61109	2.61109	2.61109	2.61109	2.61109	2.61109	2.61109	2.61109	2.61109	2.61109	2.61109	2.61109	2.61109	2.61109	2.61109	2.61109	2.61109	2.61109	2.61109	2.61109	2.61109	2.61109	2.61109	2.61109	2.61109	2.61109	2.61109	2.61109	2.61109	2.61109	2.61109	2.61109	2.61109	2.61109	2.61109
ZNF70	5.02014	4.04558	4.77687	4.20535	4.14486	4.03363	4.09859	4.22909	4.73909	4.88723	4.67045	4.33634	5.19647	3.60148	4.83653	4.13892	4.19667	4.5578	3.67695	4.9245	3.88116	4.54348	3.60398	3.31381	3.65292	3.5925	3.51376	4.83444	3.84013	4.24262	4.28344	4.05188	3.13727	3.46701	4.45804	4.28143	3.85734	4.33851	4.2929	5.78337	5.08623	4.45231	3.3234	4.37604	3.29877	3.89765	4.29639	4.04954	4.4439
ZCCHC13	2.83981	2.60392	2.60392	2.60392	2.60392	2.60392	2.68616	2.60392	2.60392	2.60392	2.60392	2.60392	2.60392	2.6499	2.60392	2.60392	2.60392	2.60392	2.60392	2.60392	2.60392	2.60392	2.60392	2.60392	2.60392	2.60392	2.7463	2.60392	2.60392	2.60392	2.74311	2.60392	2.60392	2.60392	2.60392	2.60392	2.60392	2.64892	2.60392	2.60392	2.60392	2.60392	2.60392	2.60392	2.60392	2.60392	2.60392	2.60392	2.60392
ARL4C	6.27188	6.22296	6.36242	6.57288	6.52793	5.7709	6.05654	6.83228	5.62495	5.39188	5.47125	6.01878	6.12539	5.13421	7.91736	5.83657	5.95086	7.73119	6.28753	5.67449	5.92888	6.15878	6.26099	4.66154	5.89011	6.64154	5.53967	5.81433	4.86243	6.54235	5.46857	6.84976	4.88688	6.13863	5.67809	6.25489	7.93861	5.05082	8.75563	6.7633	6.01119	5.76006	5.71798	5.60915	6.35116	6.72917	6.01479	5.60244	6.66163
WNT7B	3.73719	2.73402	4.02975	5.09319	4.32124	4.38951	3.46337	3.51752	2.95783	4.13661	2.4571	4.87626	3.5077	2.64939	3.41933	2.8648	4.43545	4.22576	5.37676	3.44815	3.79436	3.91973	4.96801	2.44268	2.56576	3.13367	5.39007	3.29315	2.54744	5.56083	2.58505	3.20142	3.15697	2.88159	2.47895	2.81106	6.69611	3.33498	6.58836	4.58913	2.75306	3.72403	2.45586	2.71299	3.92486	3.18231	4.23377	4.08547	6.78756
DAZ1	2.45622	2.52389	2.48799	2.45622	6.93566	2.45622	2.54107	4.8602	2.97337	2.52759	2.45622	2.50541	2.45622	2.47199	2.67579	8.40235	5.55565	2.45622	6.06891	4.37608	3.78703	2.83434	2.88436	2.45622	5.19599	2.45622	2.86796	2.5314	2.45622	2.45622	2.5648	2.45622	2.45622	2.45622	2.45622	3.69118	2.45622	6.63605	2.95952	2.47968	2.45622	3.33588	2.45622	2.45622	2.45622	2.54277	2.46911	3.15699	2.4801
MAPK12	4.23122	5.74014	4.48636	5.70274	6.01682	5.79726	5.15394	4.14926	5.67963	5.52027	4.35622	5.9372	5.5908	5.26295	6.96012	5.3553	5.84258	4.10037	6.08998	4.98982	6.12789	4.32601	5.11112	5.76739	4.80862	4.96779	5.79027	6.09937	2.9822	5.22537	5.97871	4.42759	3.1672	6.15607	4.80842	5.87654	4.33712	5.64207	5.07554	4.97027	4.71815	5.48003	6.65569	5.4877	4.9279	5.09061	4.47103	5.64727	4.19918
KRTAP10-6	2.67445	2.63308	2.63308	2.63308	2.63308	2.63308	2.63308	2.63308	2.63308	2.63308	2.63308	2.63308	2.63308	2.63308	2.63308	2.63308	2.63308	2.63308	2.63308	2.63308	2.63308	2.63308	2.63308	2.63308	2.63308	2.63308	2.63308	2.63308	2.63308	2.63308	2.63308	2.63308	2.63308	2.63308	2.63308	2.63308	2.67156	2.63308	2.63308	2.67726	2.63308	2.63308	2.63308	2.69078	2.63308	2.63308	2.63308	2.63308	2.72248
MAGEB5	2.5562	2.5562	2.5562	2.5562	2.5562	2.5562	2.67687	2.5562	2.5562	2.5562	2.5562	2.5562	2.5562	2.5562	2.5562	2.5562	2.5562	2.5562	2.5562	2.5562	2.5562	2.5562	2.5562	2.5562	2.5562	2.5562	2.5562	2.5562	2.57243	2.5562	2.5562	2.5562	2.5562	2.5562	2.5562	2.5562	2.5562	2.5562	2.5562	2.5562	2.5562	2.5562	2.5562	2.5562	2.5562	2.5562	2.5562	2.5562	2.5562
CHM	4.83673	4.83629	5.54653	5.26391	4.66948	4.60155	4.15366	4.58701	5.35698	5.0812	5.78852	4.97589	5.01041	4.3174	5.48264	5.26734	4.97338	5.1727	5.06717	5.11177	3.65019	5.62213	4.77833	4.80628	4.27331	4.96587	4.84722	5.20345	2.74785	4.60371	5.06418	5.05448	3.36128	4.08933	5.39029	4.58468	4.51297	4.61364	5.79797	5.53507	4.03171	4.54503	3.37543	5.31673	4.74375	3.81206	4.56315	4.28721	5.2373
ZDHHC9	4.07027	5.36731	6.29205	6.60648	5.78356	6.72611	4.50119	5.83101	6.02225	6.75567	6.2492	6.50393	5.5205	6.16405	5.59412	5.28066	5.85791	6.81533	5.58776	6.01847	5.26641	6.7195	6.10714	5.64654	5.15404	5.01685	5.17369	5.54818	4.89716	6.76305	5.18582	5.51019	4.23062	4.49609	6.41673	6.14353	5.82216	6.10087	6.89522	6.25368	6.02873	6.24902	5.13016	6.09742	5.35918	5.49083	6.12355	4.93629	6.40304
ZNF548	5.37853	4.64659	5.42283	5.64927	5.41967	4.56941	4.41065	4.24271	5.77619	5.68919	6.59863	5.32057	5.04006	4.16567	6.25977	5.49058	4.51915	4.8291	6.91101	5.30336	4.19842	4.94486	4.64291	5.32202	5.02492	3.99525	4.5187	6.22223	3.55778	4.52367	5.59405	4.22502	3.17746	3.49509	5.33724	3.9782	4.83624	4.36721	5.24806	5.19923	5.0038	5.53866	3.71613	5.09121	4.52175	4.3504	4.75382	4.4681	4.75076
NYX	2.89405	2.6291	2.64551	2.60482	2.6158	2.61339	2.72586	2.61896	2.78362	2.60482	2.65691	2.6698	2.71591	2.61648	2.65059	3.07818	2.8439	2.60482	2.75607	2.64651	2.60482	2.6193	2.60895	2.60482	2.60482	2.61219	2.60482	2.60482	2.6153	2.63981	2.60482	2.60482	2.60482	2.60482	2.60482	2.73318	2.62222	2.60482	2.66483	2.60482	2.60482	2.60482	2.60482	2.78709	2.60482	2.63721	2.60482	2.60482	2.85227
IL1RAPL2	2.87268	3.12449	3.13161	2.56524	2.55392	2.65091	2.70773	2.54119	2.57787	2.7553	2.56014	2.71241	2.52703	2.52703	2.68942	2.74004	2.52703	2.84267	2.52703	2.76844	2.54631	2.89085	2.57155	2.52703	2.58051	2.62819	2.74148	3.19849	2.57015	2.70542	2.55178	2.52703	2.52703	2.55348	2.59091	3.01909	2.97823	2.7186	2.52703	2.56833	2.93568	2.6303	2.52703	3.55236	2.63686	3.04734	2.87444	2.57735	2.5537
MAOA	5.16648	4.39537	4.17104	4.73125	6.07346	6.22714	4.71291	4.02775	3.70581	4.84211	7.26198	5.17503	4.29105	5.43393	5.33472	7.06932	6.1603	5.62067	4.94328	4.99759	4.30644	6.94913	4.41937	2.97719	4.52291	3.94832	6.40442	4.15883	3.91974	7.85443	5.78975	6.14003	3.55459	5.04459	5.71857	4.55845	5.34283	5.04145	5.86599	5.31773	6.0033	5.68787	5.36669	4.31054	5.11487	6.68292	5.81987	4.19069	5.59832
FOXR2	2.63233	3.18371	2.63233	2.63233	2.63233	2.63233	2.63233	2.63233	2.63233	2.63233	2.63233	2.63233	2.63233	2.65136	2.63233	2.70526	2.63233	2.63233	2.63233	2.63233	2.8476	2.68785	2.63233	2.63233	2.64304	2.7468	2.63233	2.63233	2.67378	2.63233	2.6554	2.63233	2.63233	2.93149	2.63233	2.71289	2.63233	2.63233	2.63233	2.89835	2.63233	2.64939	2.63233	2.63233	2.63233	2.647	2.63233	2.63233	2.63233
OTUD6A	3.87569	2.77818	3.2306	2.59731	2.80411	2.75344	3.50248	2.61285	2.99106	3.27407	2.79168	2.69885	3.29326	2.74773	2.90907	2.71991	2.61194	2.66421	2.89918	3.16274	3.31813	2.60141	2.60751	2.72266	2.6016	2.60563	2.87911	3.19493	2.77435	3.09377	2.95926	2.71459	2.65869	2.67454	3.05231	2.63016	2.75737	2.63593	2.70178	2.94687	2.96766	2.7018	2.7312	2.85664	2.62927	2.66128	2.76739	2.72737	2.77067
SYCP2	5.35005	4.55889	4.47495	3.28824	4.49006	4.67785	4.03836	4.02863	4.94533	4.84248	5.33712	3.4463	4.36902	4.34422	3.15002	4.78872	3.58599	3.53907	3.94539	4.01864	4.20501	4.43867	4.07231	3.05143	4.90401	3.12697	5.54022	4.6777	3.3884	4.75297	4.16604	3.9561	2.6633	3.59955	2.63605	3.66446	2.65556	4.40204	5.77324	4.85376	3.80265	2.78163	2.41622	3.00313	3.43303	3.00414	2.71643	4.03575	4.811
ADAM5	4.0909	2.5774	2.55998	2.52712	2.52712	2.53637	3.7726	2.65222	2.63268	2.65011	2.82957	3.29153	2.6726	2.52712	3.02499	2.59129	2.52712	2.52712	2.82716	2.91504	2.62775	2.62735	2.7468	2.74363	2.52712	2.52712	2.74794	2.63171	2.55613	2.58761	2.73372	2.88709	2.53722	2.55536	2.54178	2.52712	2.61233	2.52712	2.52712	2.66969	2.61544	2.58696	2.56511	2.61762	2.5457	2.54966	2.52712	2.61967	2.64802
MYT1	3.13175	2.68847	3.59231	2.95373	2.89392	2.88231	2.98058	2.59992	2.98206	2.73137	3.0106	3.11212	2.76324	2.88658	3.10801	3.15934	2.82894	2.62597	2.68211	2.6707	2.87387	3.13322	2.81466	3.30565	2.66035	2.63209	3.57987	2.70756	2.61649	2.68443	2.93381	4.62202	2.6111	2.68067	3.61389	2.63342	2.64044	2.8546	3.51654	2.7695	2.64532	3.22014	2.62664	2.81819	2.65971	3.39204	2.85099	2.81068	2.76663
SIRPB2	3.75189	3.77682	3.53364	3.12242	3.45857	3.44861	4.5169	3.22501	3.64554	3.38135	3.4797	4.71921	4.92482	4.16917	3.74685	4.35812	2.89493	2.51567	4.42359	4.10441	3.60881	3.60858	3.3931	2.62032	3.83026	3.90243	3.30348	4.8478	2.57259	2.61068	4.01356	3.06204	2.78826	2.6721	3.04299	3.72127	3.6359	3.52521	2.94929	3.0872	2.79934	3.31238	2.53503	3.43284	2.56303	2.89585	3.09866	3.18748	3.02799
ZNF471	5.53518	3.72765	4.97232	4.39545	4.9177	3.50157	5.02852	3.77402	4.50356	5.9686	3.42654	3.97741	4.58378	3.72028	4.17198	4.30011	4.05324	4.15007	5.27258	4.61152	3.78686	3.48676	4.18182	3.29229	4.30702	3.42554	5.08867	5.79623	2.93681	4.62401	4.27257	3.106	2.78372	3.17665	3.29664	3.44214	3.7434	3.57851	5.78448	4.59758	3.37217	3.73851	2.74796	3.70853	3.29592	3.4492	3.81599	3.80474	4.62535
NLGN3	3.97274	3.01244	3.36105	2.87465	2.87601	3.00535	3.24372	3.43798	5.08027	3.98546	2.71058	3.06014	3.26865	2.95715	3.12192	3.18552	3.02614	3.51795	3.41411	3.42445	3.02627	2.90571	3.03709	2.74759	2.89937	2.78946	2.98485	4.08536	2.8352	3.66091	2.7994	2.86733	2.68296	2.63715	2.82516	2.87788	2.65816	2.72402	3.07557	2.84195	2.74704	2.79233	2.79109	2.92966	2.88765	2.9076	2.92221	2.70664	2.72999
NUDT11	4.35498	3.62167	5.52618	5.00388	2.90978	4.64124	3.46298	3.11369	5.06148	4.52616	2.96551	3.60755	3.66235	2.67281	4.77549	4.3264	4.82214	3.86589	4.80891	5.00969	4.34563	3.94694	4.51285	2.5165	3.74071	4.32447	5.53671	5.12825	2.67988	5.10166	5.29013	4.55437	3.3579	3.45448	4.28489	2.75381	2.76169	2.63577	6.53098	5.50479	4.54661	4.53454	4.4478	3.60766	3.85058	2.67051	4.33706	4.2162	4.54157
PTPN1	6.26353	7.20159	7.34847	6.68885	7.21422	6.86372	5.80336	5.98688	6.35686	6.28257	7.09154	6.97519	6.17471	6.90537	6.53956	7.46919	7.23983	6.35474	6.88388	6.95742	6.57483	7.40171	6.40386	5.92448	6.60638	6.58369	6.15591	6.86807	6.922	7.86835	6.26096	7.12244	4.67614	6.04317	6.35291	6.23042	6.96902	7.0169	7.97174	6.59943	6.53999	7.59117	6.04654	6.37951	6.1713	6.56147	6.96384	7.11483	6.8205
XRCC6	8.42922	8.00463	7.85335	8.15719	8.27652	7.8793	7.44756	6.7084	8.42656	7.37759	8.42998	8.66682	7.12485	7.613	8.95464	8.40079	8.15707	7.66129	7.54265	7.7805	7.13464	8.07809	7.42472	7.58626	7.41341	8.18758	7.02381	7.76	7.64973	7.83391	7.69758	8.06873	5.53704	8.24568	8.46059	8.34363	8.10995	7.62513	7.94009	7.81037	7.21216	8.67378	8.14067	7.96599	8.07706	8.57595	7.8607	7.52587	7.84229
ASMT	3.04904	2.67395	2.81411	2.63012	2.69787	2.5825	2.98493	2.55055	2.72154	2.92993	2.77057	2.58206	3.05746	2.58122	3.77946	2.71292	3.21876	2.58748	2.70769	2.95833	2.689	2.56356	2.61426	2.55458	2.58761	2.55371	2.76792	2.92552	2.56373	2.83143	2.6616	2.75216	2.53424	2.71284	2.63088	2.57675	2.64825	2.69222	2.64698	2.71959	2.89034	2.66588	2.76902	3.09921	2.66786	2.56472	2.77007	2.54895	2.76969
ARMCX4	7.15406	4.52406	5.21607	4.73652	4.80248	4.56924	6.01551	4.25153	5.46175	5.85407	5.03381	4.7762	5.33842	4.69234	5.66632	4.95642	3.8791	4.99839	5.55762	5.68346	4.07879	4.7998	4.44063	5.24299	4.29395	3.60032	4.87247	5.66639	3.6927	4.55628	4.63036	4.80176	3.25162	3.94716	5.16678	4.94276	4.25408	3.78346	4.96532	5.51874	4.17538	4.38705	4.45998	5.03476	4.10559	4.6803	4.52776	4.49167	4.81045
C20orf96	3.2775	4.50749	4.82153	3.6221	4.24709	3.68773	4.56431	3.74929	4.37615	4.8728	4.718	4.7637	5.53824	5.08345	4.85232	4.59888	4.59832	3.81291	4.92826	4.86184	4.44399	5.42992	4.21104	5.26518	4.35673	3.35259	4.85734	5.01671	3.50027	3.28302	4.4158	3.50508	2.69759	3.68585	5.07036	3.49892	3.96172	4.86877	4.24058	3.72726	4.07716	4.76335	3.20642	4.62001	3.86298	4.03119	4.39236	3.90063	3.67153
PLXNB2	5.71759	8.04562	7.97951	7.95222	7.31655	7.58138	7.49308	7.00379	7.60564	6.96889	7.58577	8.20182	8.14374	7.74477	8.61343	7.22091	7.89232	6.77057	6.94629	7.99483	7.53147	7.63414	6.91668	7.22019	7.19764	7.45513	5.89048	7.46645	6.95695	6.97216	7.15086	7.96688	5.18124	7.09214	7.31386	7.69389	6.92306	7.63177	6.68059	7.13288	6.92742	8.07338	6.92125	7.19322	6.95215	7.20721	7.85812	8.15388	7.98201
WNK3	4.19026	3.18348	3.40987	3.25972	4.35843	2.8827	2.95379	3.27938	3.67093	4.13665	3.88058	3.23372	3.03686	4.88759	3.31636	4.06507	3.72156	4.07558	3.08118	3.21685	3.06008	3.33282	3.20114	3.03605	3.09337	3.0827	3.66323	4.36881	2.89283	3.88325	3.4513	3.1919	2.62073	2.56225	4.22341	3.18616	3.25706	3.10036	4.00102	3.78308	3.02438	3.40929	2.82808	3.45803	3.23204	3.60694	3.43597	2.8825	3.56733
TLR7	4.43122	3.79683	3.85116	3.34281	3.00977	3.74909	3.84496	3.69698	3.68813	3.28997	3.31327	4.56013	4.29381	4.08833	3.55262	4.03245	3.19071	3.22576	3.92617	3.67677	3.92221	4.11176	3.63883	3.05265	4.07572	4.05976	3.32262	4.66656	2.77891	3.61122	4.48208	3.23709	3.80259	2.8851	3.07991	3.69832	3.21242	3.91748	3.49289	4.0437	3.57708	2.91289	2.97997	3.54907	2.86141	3.02999	3.45183	3.17993	4.02278
ZNF418	4.50371	4.29129	4.35506	3.64269	4.33466	3.80464	4.11189	3.98235	5.1192	5.44239	4.86272	4.96761	5.30011	3.74123	4.47927	4.66624	4.28681	3.48481	5.69677	5.04928	3.6557	3.61664	3.9332	4.56007	4.43061	2.61579	4.97932	5.98824	3.47234	3.72999	5.0697	3.22447	2.69856	3.6745	3.77676	3.14279	4.60636	3.72092	5.0567	4.36464	3.78057	4.73272	3.45172	4.96696	4.03586	4.02025	3.3117	3.96699	4.37508
POU3F4	3.45321	2.51988	7.07334	2.56536	3.45351	2.60169	2.69133	2.55819	2.66822	4.64706	4.72677	4.05968	2.65328	2.53693	2.52426	2.78071	3.88249	2.51404	2.5287	3.81443	4.11981	2.53417	2.60895	5.63915	3.75624	2.52171	3.23737	4.87576	2.51404	4.68204	2.58947	2.96592	3.74915	2.51404	3.57311	2.51404	2.72128	3.80483	2.51404	3.20184	2.63841	4.08652	3.72918	2.53788	2.51404	2.51404	2.89006	2.60397	2.64753
ADA	4.31921	6.86606	6.61772	6.04618	5.24291	6.49905	5.09296	5.2864	5.44709	5.0195	6.26603	6.41186	5.74048	5.94634	5.41277	6.96066	6.85582	4.35889	6.25601	6.37535	5.62135	5.66304	4.84455	4.87673	5.24592	5.6322	5.3413	6.01454	5.36696	5.50237	5.46429	6.1898	5.27876	6.24869	4.54794	5.87818	5.67327	6.53349	6.28775	5.2216	6.22754	6.10819	5.92464	5.82225	5.09771	6.16255	5.77437	4.92225	4.51168
ZFP28	3.55228	3.85995	4.60049	4.17478	4.54547	3.17865	3.5165	3.76212	4.37683	4.38965	2.61715	4.44633	4.50389	3.84774	4.01432	4.02083	3.94095	4.27971	4.15118	3.49434	3.44995	3.44219	3.92635	2.5192	4.02503	3.19684	3.78591	4.85502	3.4466	4.16036	3.71199	2.57954	2.63728	3.57606	2.68564	4.00837	3.92644	3.497	4.39896	4.24638	2.94827	3.43182	2.59217	3.76996	3.73894	3.48893	3.43675	3.84252	3.53625
FLNA	9.13406	9.10437	9.77904	8.66802	8.87194	8.06824	8.85599	10.3127	7.99777	8.35214	10.2847	10.2866	8.93539	10.2451	10.4945	10.1629	9.5054	9.33899	9.3544	9.92471	8.4193	9.97118	8.9221	8.7005	9.51996	8.80794	7.33468	9.15272	9.46466	9.30991	8.95666	9.9095	8.31404	9.72899	10.7609	10.5777	10.5011	10.3208	10.2008	10.0338	9.63901	10.5061	9.34406	10.1554	9.52628	9.91544	10.3025	9.05461	9.7062
RBMY1A3P	2.5724	2.62708	2.5724	2.5724	2.5724	2.5724	2.5724	2.5724	2.5724	2.5724	2.5724	2.5724	2.5724	2.5724	2.93113	2.78012	2.5724	2.5724	2.5724	2.5724	2.61078	2.5724	2.5724	2.5724	2.58857	2.5724	2.5724	2.5724	2.5724	2.5724	2.60725	2.5724	2.5724	2.5724	2.5724	2.70023	2.5724	2.5724	2.80445	2.5724	2.5724	2.63598	2.5724	2.5724	2.5724	2.5724	2.5724	2.5724	2.5724
KIAA1671	4.84907	4.15293	5.68825	5.7697	4.67693	5.55694	4.31231	4.33523	6.13207	4.90694	5.95067	6.48595	6.37264	5.52704	5.48568	5.50331	5.65076	5.52283	4.80747	5.53146	4.4979	5.78561	5.41455	4.53677	5.29885	4.65628	4.72977	5.36433	4.02085	4.09233	5.58261	4.15466	3.52729	3.55839	5.60293	4.52616	3.8938	5.67913	4.8966	6.48411	5.44676	5.2426	4.11311	4.94019	5.78289	5.60462	5.46851	4.96349	6.24197
ZGPAT	5.02704	5.82666	5.50755	5.46045	5.83845	5.55668	5.19098	3.69019	4.9346	5.07871	5.69526	5.45354	5.51908	5.06138	5.63297	6.17948	5.06929	4.69277	5.59821	5.81444	4.60449	6.52473	5.02554	5.27494	5.36913	5.19496	4.56149	6.13995	5.61147	5.61265	5.0182	5.25456	3.48202	5.78499	6.41337	5.68511	6.64057	5.57447	6.58159	5.59298	5.97169	6.53302	5.92763	5.44191	4.79295	6.25421	5.15629	4.79195	4.81465
SRC	5.49014	6.6251	6.35996	5.9644	5.87844	5.73886	5.73756	4.84599	5.28066	5.68548	5.86226	6.22525	5.97918	6.31279	6.19434	6.46304	6.10729	4.68324	5.69566	7.019	5.8035	6.2817	5.36908	5.26691	5.73064	5.55645	5.03147	6.46403	6.54841	6.00167	5.54098	6.41132	3.81388	5.56982	4.26047	5.83196	5.98633	6.95126	5.67754	5.55276	6.3902	6.95518	3.73983	6.45829	4.77129	5.91467	6.1313	6.1745	5.08886
ADAM32	7.39474	4.18728	4.8724	3.84056	4.94524	4.2957	6.56022	4.10833	4.46258	4.9714	4.69055	4.51456	4.89455	3.77911	4.19332	4.29657	3.58629	3.94888	5.24302	4.90275	4.07171	4.8649	4.44522	4.52528	3.93075	3.06063	5.19	4.68242	3.12972	4.43297	4.20486	4.04207	2.54056	3.32353	3.97181	4.07415	3.38203	3.14192	4.60223	4.57465	4.34401	3.48157	3.42327	4.81638	2.88194	3.15217	3.36094	3.46801	4.49278
MAGEA6	5.70291	6.16267	2.43628	2.3248	2.49234	2.34586	2.36309	5.98137	8.24202	3.68203	5.73081	7.82525	3.83771	7.03316	7.96066	8.22076	2.56396	2.52177	2.94934	2.3248	5.68176	2.3248	2.3248	2.3248	6.60702	7.1957	2.34799	4.45896	6.64744	2.42479	6.44017	3.11081	2.70439	7.00016	8.84512	7.25892	4.06234	2.3248	3.39552	6.24003	7.0494	6.43468	2.70925	2.3248	4.40157	2.39814	7.33606	2.52385	3.43366
PIWIL2	4.53384	2.79791	3.23189	2.56655	3.24717	3.00798	3.72637	2.70177	2.83409	5.36459	4.89495	2.69846	4.43391	2.5567	2.68463	2.73875	2.72169	2.93291	2.88788	4.08318	2.61339	2.67467	5.19088	2.61865	2.7131	2.52736	2.78802	3.50449	2.71916	2.86432	3.02764	2.82649	2.50132	2.51675	2.64806	3.70853	4.51246	4.77693	2.64292	2.7953	2.75081	2.6598	2.59896	4.79229	2.60236	2.59892	4.34276	2.65912	3.01619
GTF2E2	6.9076	7.14534	7.13657	7.11952	8.13349	5.99047	6.51362	5.68146	6.54211	7.19883	7.13705	6.18795	6.4255	6.33617	6.53504	7.13989	6.61009	6.77464	6.92294	6.7213	5.84354	7.18809	6.53536	6.94663	6.54794	6.00435	6.45009	7.0424	6.68958	7.14318	6.46798	6.92443	5.1774	7.49974	6.96551	6.03944	7.67021	6.71447	6.84	6.58018	6.25449	7.08181	6.53517	7.10939	6.63514	7.03117	7.09756	7.00676	7.17068
COL13A1	5.22362	6.33463	6.03509	5.90344	4.35383	6.40604	5.45725	4.649	3.77371	7.61424	5.84842	6.28521	7.43553	4.45674	5.62735	6.11623	5.76054	6.09386	4.98754	6.22037	6.34551	5.29344	7.04366	5.83476	6.83822	6.09663	7.26795	6.26514	7.62097	7.44088	7.04852	5.55448	2.85043	3.87744	5.69972	4.06792	3.8642	7.24791	5.45404	6.95628	3.72757	7.20933	4.37008	6.0393	4.4478	8.23847	5.48239	6.05047	6.55274
GALP	2.74266	2.59689	3.04904	2.52239	2.52239	2.52239	3.09232	2.52239	2.54478	2.52239	2.57254	2.60913	2.57429	2.52239	2.52239	2.52239	2.56538	2.52239	2.52239	2.58425	2.52239	2.52239	2.52239	2.56531	2.52239	2.52239	2.52239	2.58307	2.52239	2.52239	2.6302	2.52239	3.46068	2.52239	2.52239	2.52239	6.85337	2.56182	2.52239	2.52239	2.84329	2.52239	2.52239	2.52239	2.52239	2.52239	2.5636	2.52239	2.52239
SLC2A10	4.9102	6.32968	6.19211	7.53665	6.00468	7.6102	4.72259	4.98452	5.36471	7.57517	6.49395	6.14837	6.62923	5.63225	6.04817	6.41036	6.04932	6.10058	6.08008	5.82962	6.39448	7.8994	5.87397	5.23143	5.62207	5.84681	6.67663	6.176	5.37745	5.87316	5.92276	5.9326	3.67679	5.95155	4.76785	5.36406	5.1685	5.62744	6.89991	7.20582	5.80064	6.27779	4.26585	5.44552	5.36457	5.56716	5.71672	5.71198	6.88763
COL4A6	2.6565	2.89589	4.72599	2.57484	2.60272	2.60232	2.66698	2.61111	2.58989	2.57484	2.68659	2.63558	3.01984	2.62089	2.57484	2.77101	2.59258	2.57484	2.62414	2.70704	2.67493	2.60048	2.59363	2.58614	2.79066	2.61556	2.64985	2.7664	2.57484	2.57484	2.57484	2.57484	2.57744	2.57484	2.59693	2.60615	2.70443	2.57484	2.60849	2.6072	2.7903	2.58872	2.64525	2.60712	2.57484	2.67689	2.60897	2.58561	2.57876
ENTPD6	5.95698	5.10155	5.59435	5.12345	5.6565	5.36097	5.59525	4.82656	5.33281	6.486	5.15859	5.84942	6.03376	5.88179	6.00262	5.86616	5.49983	5.50603	6.1468	5.97482	5.89485	5.4336	4.85266	5.48436	5.0494	5.33036	5.65427	6.54728	5.2713	4.48548	5.71634	5.78122	4.00297	5.88156	5.10482	5.84907	6.64283	5.75076	6.53298	5.3348	4.5446	5.78659	4.68253	4.5172	4.8874	5.43898	5.81367	4.93602	5.48527
KRTAP26-1	2.55441	2.63614	2.55441	5.14864	2.55441	2.57043	2.66286	2.55441	2.55441	2.60684	2.55441	2.55441	2.58851	2.55441	2.55441	2.5945	2.55441	2.55441	2.55441	2.59633	2.55441	2.55441	2.55441	2.55441	2.55441	2.55441	2.55441	2.55441	2.55441	2.55441	2.55441	2.55441	2.55441	2.55441	2.55441	2.55441	2.55441	2.55441	2.55441	2.60101	2.55441	2.55441	2.55441	2.55441	2.55441	2.55441	2.55441	2.55441	2.55441
ZNF81	5.09221	4.00729	4.54506	3.73597	3.58021	3.57077	3.79364	3.16556	3.9943	3.9903	4.36869	4.17193	4.00269	3.48828	4.51724	4.72609	4.16871	4.75221	4.17469	4.22026	3.61894	4.2551	3.6305	3.82668	4.16048	3.48744	3.56861	4.8459	3.44667	3.97159	3.80686	3.74234	2.64907	5.09569	3.52155	3.06512	4.42299	4.09665	4.26172	4.26116	3.54269	4.43894	3.62785	3.32103	2.98167	3.51429	3.96063	3.31707	3.88734
SLC9A8	3.89638	4.08143	4.39353	3.76582	4.52724	4.47169	4.11957	3.45161	4.02379	4.82303	4.22433	4.56946	4.87814	4.60988	4.5377	4.58677	4.13934	3.41516	4.60357	4.82004	4.52296	3.77462	3.79153	3.60843	4.16205	3.86102	4.45913	4.8325	3.51948	4.81631	4.05923	4.09473	2.80982	3.40898	3.5801	3.74134	4.13471	4.6767	4.3373	4.12609	4.18676	4.29116	3.95035	3.49582	3.4929	3.95287	3.74974	3.57632	4.18817
ZNF347	6.7962	4.51088	5.53596	3.75215	4.25378	3.97266	5.76015	4.33873	4.85724	5.24502	4.7717	4.47939	5.25984	4.0163	4.60535	4.76573	3.95413	4.182	5.25566	4.9267	3.658	3.89667	3.65262	3.68751	4.05228	3.52161	4.54334	5.64359	3.42654	4.3448	4.69405	4.04349	2.79144	2.96163	4.56465	3.93158	4.66507	3.85819	5.19342	4.80927	4.46911	4.38037	3.54747	4.48151	4.51047	4.10617	3.84874	4.02218	4.81716
ZNF71	3.85031	3.89996	4.82556	4.51241	4.35088	3.48561	3.52551	3.82588	4.81544	4.50434	2.99636	5.20794	3.85269	3.82068	4.39511	4.1294	4.40356	3.95058	4.33042	4.00618	3.159	3.88406	4.08313	3.97576	4.21192	3.37232	3.59505	4.81992	3.42765	4.10732	3.77784	3.56385	3.061	3.53365	3.28998	4.62737	5.14914	4.06905	4.46186	4.18831	3.95045	4.72183	3.23256	4.01298	3.7459	4.25299	3.95322	3.62335	4.09382
SPANXA1	2.99113	3.19241	2.99476	2.85506	4.89871	2.85506	2.85506	5.37905	2.89554	2.85506	3.53456	3.76667	3.58327	3.36526	2.85506	2.85506	2.9277	2.85506	2.85506	3.4075	4.76975	2.85506	2.85506	2.85506	3.38905	3.02838	2.85506	3.03665	2.85506	2.85506	2.85506	3.16855	5.50491	5.59375	4.24245	2.85506	3.98682	2.85506	2.85506	3.5141	2.85506	6.01384	2.85506	2.85506	2.85506	2.98154	3.77087	2.85506	2.85506
ZNF667	5.54799	4.23338	5.12392	4.62261	4.87804	3.22808	4.40902	3.8878	5.63518	5.28135	3.11014	4.53351	4.34964	3.61682	3.46424	4.26104	3.94597	4.15364	4.66625	4.07346	4.7387	2.89973	4.89388	4.27361	4.49785	3.84466	3.68977	5.57032	3.47437	4.55164	4.17109	2.76644	2.79158	3.66352	2.87266	4.0222	4.13017	3.78823	5.20545	4.28583	2.99727	3.33664	2.70988	3.98568	4.5536	3.70768	3.86428	3.86351	4.68579
DSCR8	4.04226	6.88506	2.89223	2.63245	2.43073	2.6579	4.22195	2.67462	2.92271	3.50963	3.17425	3.73764	3.67457	3.37286	2.87847	7.27515	2.49016	2.43073	3.21971	3.19975	2.62712	2.62452	2.49386	2.76547	6.07975	6.41084	3.05185	4.78608	6.68636	3.09994	3.5314	2.51993	2.43073	7.26078	7.53776	5.51938	2.8594	2.54915	3.25112	6.57759	3.30414	5.4037	2.43073	3.14298	2.43073	2.61207	4.41597	2.81238	3.21133
SFI1	9.62086	5.83933	5.54035	4.7341	7.00908	6.4392	7.07739	8.15361	5.807	6.46605	8.48259	5.69434	6.12273	4.84096	5.66446	5.30174	5.60834	11.2985	5.88051	7.28587	8.17927	4.78921	3.69889	5.13763	4.24036	3.99651	4.98625	6.55885	4.01178	4.98727	5.09164	6.04048	3.59628	4.91639	4.59741	4.50153	5.23692	4.64375	4.35163	4.86673	5.55529	4.45404	4.52743	5.22045	4.67234	5.12208	3.91395	4.54906	5.04601
MB	3.51284	3.2675	2.65339	10.106	8.57593	2.90777	3.25977	2.49621	2.61443	2.48091	9.04709	3.49177	2.6668	2.71395	2.61328	3.38542	4.01693	2.89505	2.60899	3.07182	3.03754	3.27657	3.41844	2.51629	3.458	2.54107	9.83323	5.61586	3.44562	2.4968	4.46436	2.76796	2.51228	2.60991	2.50095	2.59546	2.44105	3.94116	2.40985	3.10741	2.89298	4.18557	2.74257	5.08508	2.43675	10.237	3.16967	2.95699	2.75608
ZNF544	7.22862	6.33364	6.1897	5.70692	7.09764	5.46579	6.49364	5.44755	6.46594	6.65297	6.73248	6.62968	6.30406	4.66338	6.65756	6.14274	5.71903	4.99365	6.63476	6.51083	5.28961	5.31779	5.29863	6.23888	6.44326	5.10329	5.06007	7.34216	6.18299	5.38389	6.13961	5.23702	3.9924	5.71876	6.16053	5.27975	6.45205	6.1965	6.09711	6.28272	5.81635	7.06072	6.5665	6.45012	5.20948	5.4155	5.52251	4.83604	5.5843
ZNF334	4.28179	4.91728	5.79144	3.19129	4.00929	2.83399	4.29987	2.65839	4.91782	5.38306	2.87407	3.29089	4.88322	3.68813	4.13369	3.45104	3.17495	2.55918	4.92094	4.67798	4.92406	4.17629	4.52775	3.07187	2.75434	3.59289	5.30899	4.93559	2.50257	3.42186	4.46166	3.61277	2.65062	4.27251	3.00657	4.12966	2.75437	3.70617	3.47536	4.27414	3.88056	3.269	3.49082	3.08737	2.8947	2.63013	3.12345	3.72745	4.23788
ZXDA	2.9488	3.87234	3.86427	3.89234	3.4136	3.2565	2.49989	3.33459	3.70019	3.81073	5.12739	4.25446	3.31736	4.26507	3.10941	3.52173	4.49051	3.37021	3.09875	4.31718	2.75751	4.27025	3.21859	3.26562	4.12312	2.6909	3.66269	3.71943	3.99934	3.29875	3.62401	3.08493	2.50297	2.49488	6.18286	2.75791	3.10025	4.76037	3.87774	4.0662	2.91436	4.13865	2.91905	3.43313	2.84195	3.45767	3.07304	3.35764	3.50836
CSF2RA	8.90788	6.19457	5.38302	4.31823	4.99141	5.56614	7.3818	7.63018	5.09969	5.20155	7.52044	5.73996	6.12806	4.98404	5.65411	5.03456	5.1306	10.2834	5.65196	6.70417	6.66868	5.23426	4.30397	4.79954	5.34655	5.35437	4.7989	6.01684	4.21704	4.25612	6.15599	5.30405	4.03266	3.72524	3.86901	4.31736	5.17363	4.81653	4.44052	5.23588	5.80042	4.18099	4.77245	6.25026	3.64813	4.47019	4.40984	4.10978	5.0096
ASPH	5.87649	6.27308	7.28207	6.73383	7.13066	7.1788	5.1886	6.88333	6.73795	7.11687	7.98532	6.88325	6.65993	6.53065	7.28542	7.81256	6.81797	7.78765	7.04027	7.73865	6.39842	7.47437	6.09866	6.73078	6.98501	6.97402	5.85238	6.53046	5.34272	5.55557	7.34889	6.62506	4.4068	5.49116	7.28835	5.43631	6.91087	6.50066	8.67002	6.95257	7.0697	7.04757	5.23245	7.01708	6.93548	6.65963	7.6558	6.31857	7.32039
UVRAG	4.89491	5.347	5.54934	5.76504	5.24273	5.37157	5.2689	4.73957	5.40581	5.66828	6.12801	5.08158	5.63503	5.07275	5.07409	5.65331	4.91123	5.41786	5.59473	5.42728	4.22355	5.32486	5.17441	5.00125	4.90251	4.78007	5.6462	5.61465	4.30055	5.61495	4.98891	5.00327	3.66294	4.43527	5.78015	5.14251	5.29836	5.32138	6.00522	5.79029	4.97156	5.2253	4.01771	5.469	4.91577	4.74759	4.77885	4.5085	5.3657
KRTAP13-1	3.38374	2.55354	2.7701	2.79335	3.3505	2.55354	3.04608	2.55354	2.62617	2.67079	4.19298	2.86978	2.55354	2.55354	2.55354	2.55354	3.22869	2.55354	2.55354	2.55354	2.55354	2.75484	2.55354	3.99865	3.07998	2.55354	2.69542	2.64077	2.55354	2.55354	2.93019	2.55354	2.55354	3.06161	2.55354	2.55354	2.55354	3.04176	2.55354	2.73468	2.67472	5.19595	2.55354	2.77392	2.55354	2.55354	2.55354	2.59131	2.55354
ZNF583	5.43569	3.91958	4.65012	4.44606	4.59003	3.32883	4.69946	4.7276	5.1209	4.27823	4.18271	4.2906	4.56327	4.18346	4.35259	4.49575	4.04252	5.90308	4.79343	4.22343	3.76979	3.83668	4.21643	3.51504	4.2522	3.6054	3.92624	5.39423	3.2763	4.65363	4.21711	3.12549	3.35942	4.2818	4.11237	4.44696	4.43491	3.88019	4.96019	4.36768	4.40229	3.77187	3.59103	4.04677	3.99007	3.54624	4.438	3.95855	4.48199
ZXDB	4.12915	4.28834	5.10528	4.75189	4.42803	4.47295	2.87944	4.25142	4.98124	4.71424	5.29567	4.66121	4.08682	4.23999	4.21364	4.16021	5.63963	4.54894	4.15323	4.4729	3.52373	4.62171	3.99644	4.15236	4.67941	3.23037	4.80041	4.5344	4.3695	4.43952	4.50766	3.69605	2.9658	2.95124	6.09338	3.48655	3.74286	4.51081	4.90362	5.0671	3.41105	4.67585	3.4672	4.29942	3.77555	3.8271	3.81822	4.19441	4.32026
SPANXC	2.91589	4.64239	2.91589	2.91589	2.91589	2.91589	2.91589	6.20414	3.21911	2.91589	2.91589	2.91589	2.91589	2.91589	4.08046	3.43721	3.14478	2.91589	2.91589	3.56203	3.10625	2.91589	2.91589	2.91589	2.91589	2.91589	2.91589	2.91589	2.91589	2.91589	4.01231	4.04573	3.13739	4.00681	4.59983	2.91589	3.05758	2.91589	2.91589	2.91589	2.91589	5.93129	3.31079	2.91589	2.91589	2.91589	3.93124	2.91589	2.91589
NCOA6	5.55202	6.1415	6.84648	5.94279	5.85188	5.1709	5.86598	5.28623	5.71527	6.0205	6.46805	6.13408	5.9753	5.66383	6.01389	6.50503	6.48053	5.77947	6.10478	5.99619	5.61454	5.61619	5.52614	5.87391	5.96298	5.86264	5.71059	6.63467	5.54863	6.1503	5.98867	6.16445	4.1477	6.17393	5.41634	6.34114	6.21336	6.34341	6.18155	6.12098	5.39516	6.18336	5.70176	6.04613	5.86438	5.63151	5.97021	6.15874	6.21889
MAGEA1	2.69494	4.97636	2.49287	2.49287	2.49287	2.63185	2.49287	2.99399	6.88621	2.49287	2.49287	5.79525	2.70615	3.38684	4.8634	6.66758	2.55431	2.49287	2.49287	2.52301	3.14508	2.49287	2.49287	2.49287	4.79224	3.65125	2.49287	2.55049	3.85522	2.5531	3.79992	2.56987	2.50492	6.07267	7.62186	3.73035	2.51073	2.49287	2.79481	5.50196	3.4894	5.3966	2.49287	2.49287	2.52511	2.49287	3.5359	2.77777	2.5319
SLC9A6	5.35988	5.07695	5.7333	5.58054	5.16666	5.34458	4.46656	5.38347	5.91925	6.00753	5.67876	5.78645	5.05133	5.48044	5.44935	5.39046	5.23093	6.13628	5.44925	5.11562	4.52538	6.25667	5.33185	4.61531	5.08301	4.75683	5.06531	5.45845	4.89683	5.7675	5.18305	5.48936	3.98191	4.89278	5.95295	5.39999	5.11543	5.01105	6.32374	5.9138	4.61711	5.65203	4.10523	5.58516	5.21582	4.94415	5.44001	4.91706	5.42606
SLC5A3	5.21085	5.34067	5.08653	3.31832	6.28643	5.30643	3.68749	4.6149	5.0827	6.91978	4.80804	5.24652	3.58766	4.20454	5.11176	5.28111	4.47909	7.36382	4.98695	4.16881	3.82874	5.0384	4.63399	4.66281	4.31327	3.98334	4.20544	4.89961	4.13782	4.75847	4.83193	4.35466	2.91843	2.97195	5.03416	4.65867	5.32646	4.47145	4.65673	4.79692	3.15454	4.36192	3.61345	4.85855	5.10726	4.25668	4.60615	5.4134	5.86459
PLXNB3	4.10888	3.72275	4.17193	4.21226	3.91271	4.91445	5.46489	4.19282	7.19245	5.58733	3.37292	4.47499	3.69637	3.95263	5.42788	3.89456	3.77182	4.81341	4.37542	3.40456	3.08599	4.46371	3.97587	5.90275	3.4975	3.96715	4.27674	4.73856	3.16653	4.99009	3.85997	5.08462	2.8417	5.01372	3.59167	4.87786	5.25641	2.66126	4.97297	3.82269	2.75079	3.19138	2.39788	3.30297	3.87565	3.94913	4.81919	3.6745	5.63802
EGFL6	5.62921	3.45177	2.38288	2.80812	7.89619	8.72678	3.26814	3.03674	6.13661	9.00318	4.35157	3.88911	8.57455	5.835	5.9483	5.39477	9.67128	8.74249	4.92628	5.71771	2.40061	2.47082	5.06468	2.39089	4.29053	3.41744	5.52854	4.11641	2.9697	4.83068	2.54297	3.64743	3.54849	2.95595	2.33154	2.62363	3.50273	3.70014	4.68624	7.54321	7.17901	6.90658	2.76166	2.71396	2.60139	3.55971	3.78731	4.68229	9.91864
ASB12	2.95587	2.70457	3.22706	3.60519	2.61013	2.54528	2.64325	2.62659	3.36669	2.54528	2.54528	2.54528	2.88962	2.64594	2.54528	2.57494	2.57069	3.77214	2.54528	2.62998	2.54528	2.5812	2.56777	2.54528	2.56961	2.56921	3.76881	3.91701	2.93344	2.61661	2.57366	2.54528	2.54528	2.54528	2.69725	2.57513	2.56986	2.54528	2.61519	2.58477	2.54528	2.54528	2.54528	2.54528	2.54528	3.56237	2.57349	2.54528	2.54528
TOP1	5.69282	6.52583	5.98467	6.67978	6.20009	5.25961	4.24003	4.71525	5.48191	5.26985	6.29006	5.52236	4.81545	5.36198	5.7686	6.84875	5.33398	5.78332	6.01689	5.67329	4.96734	5.80598	5.73122	6.14691	5.89801	6.04069	5.20433	6.19489	4.77825	6.24007	5.41927	5.61008	3.63728	4.65525	5.93924	5.36536	5.74957	5.71978	6.7625	5.89002	5.43672	5.89337	5.17452	5.92266	5.2956	5.79442	5.76133	5.41394	5.76301
POU3F3	3.12276	2.78103	5.88491	3.68448	2.90197	2.84735	3.22759	3.42253	3.16936	4.96955	3.34879	3.04769	3.69519	2.80525	2.65504	2.77125	2.70232	2.68678	2.81012	4.28551	3.55081	3.78149	3.09382	3.119	3.2645	3.09996	3.75583	2.60377	2.4989	3.93957	2.90026	2.62677	3.14271	4.17036	2.56258	2.55545	2.48784	2.57887	2.47808	3.06443	2.48902	2.86171	2.57901	2.8097	2.56043	2.73506	2.64556	3.09249	2.6387
GPRASP1	3.82827	3.13335	3.55625	3.65512	3.34666	3.12188	3.45537	3.05285	4.15774	5.32509	4.68025	4.10447	4.27782	3.2673	4.36267	3.57686	3.50366	3.57437	3.9485	5.00792	2.80149	2.65486	3.26297	3.6849	3.19338	2.60887	4.80233	4.4185	2.65192	3.51441	3.75948	2.62566	2.51196	2.56085	5.66057	2.73491	2.71428	3.49002	3.65455	4.25293	2.8764	2.99634	3.82142	4.84385	3.76333	3.2737	3.41605	3.37589	4.29329
MAGEE1	3.60019	3.21048	4.24086	4.15141	2.73288	2.69235	2.92728	2.58124	4.22647	3.67111	2.84613	3.68925	3.32018	2.73268	3.64807	3.21059	3.93653	3.85438	3.5139	3.66545	2.64278	3.64471	2.89806	3.14755	2.84492	2.57711	3.73909	3.95125	2.51127	3.31142	2.90541	3.10007	2.83241	3.57401	2.72184	3.00804	2.92071	2.98544	2.6453	3.38049	3.10821	2.75464	2.70971	3.58176	2.6594	3.3092	3.31819	2.87069	3.85986
TGM2	7.94142	7.05725	6.057	4.73961	6.28187	4.9495	6.04919	4.8395	4.82759	4.27131	6.39765	7.12856	5.91082	6.49306	5.03703	6.50143	5.68839	5.36442	6.0734	6.72296	5.24984	5.57569	4.59627	3.46328	5.82955	6.4065	4.80804	6.77083	6.16075	4.73924	6.92029	6.55403	4.50088	4.35767	5.14669	5.77022	4.46639	5.75607	4.637	5.49627	5.09658	6.15697	2.79263	5.67169	3.42886	5.64765	5.93904	5.47675	4.28706
ARMCX6	5.35014	5.74581	6.52885	6.69065	6.17075	6.49639	5.32078	6.04597	6.68353	6.47476	6.08427	6.69652	6.4038	6.28187	6.83348	6.14572	5.35522	6.29142	6.2397	6.95963	5.40397	7.79735	6.50013	6.04321	5.94097	5.72613	6.10882	6.83397	5.99921	6.11817	5.66675	5.37544	4.9049	5.69118	5.5067	5.90407	6.80593	6.73915	6.58764	7.21302	6.14433	6.75698	5.55357	6.66454	5.75109	6.18191	6.42194	5.49802	6.08993
GP1BB	8.24482	7.29828	8.52202	6.44207	6.15525	6.6921	7.57622	6.98205	8.77997	7.40356	6.6904	7.93842	6.95495	7.81688	8.86275	7.74966	7.56007	5.84608	5.56305	6.69603	8.75295	6.41462	6.22587	6.68229	6.49574	7.32577	5.32286	7.69534	6.88067	6.86936	7.13207	6.10778	5.24393	8.22831	6.56154	8.92528	6.63483	9.33736	5.43031	7.73324	8.09797	6.29633	7.43506	8.06675	7.01917	7.58746	7.40544	7.72023	6.73093
GDI1	6.31112	7.01242	7.64902	7.54487	6.7871	7.17918	7.1455	7.03217	8.5483	7.66084	8.41025	8.29371	7.75498	8.09594	8.03042	9.12988	7.10978	6.93149	7.34007	7.879	6.76916	7.54981	6.91467	7.60633	7.52918	6.87604	6.55032	7.9488	7.34528	7.47591	7.01573	7.18334	5.18345	7.55459	8.17583	7.75737	7.66148	7.92036	7.46654	7.54009	6.71542	8.17816	6.29259	7.49471	7.55528	7.05918	7.65536	6.64372	7.12256
[truncated: 12,669 more rows]
[truncated: 99 more columns]
