# Supplementary material for: A CIC-related-epigenetic factors-based model associated with prediction, the tumor microenvironment and drug sensitivity in osteosarcoma
Source: Sci Rep. 2024 Jan 15;14:1308. doi: 10.1038/s41598-023-49770-2 (PMC10789798; doi:10.1038/s41598-023-49770-2)
Supplement: Supplementary file 4 — Supplementary Table S3. [file 41598_2023_49770_MOESM4_ESM.xlsx]

## Sheet: Sheet1
id	futime	fustat	Gender	Age	Histologic response	Metastasis
TARGET-40-0A4HLD	10.811	Alive	Male	19.874	Stage 3/4	0
TARGET-40-0A4HMC	1.03288	Alive	Male	27.9589	Stage 1/2	0
TARGET-40-0A4HX8	4.79452	Alive	Male	29.137	Stage 3/4	0
TARGET-40-0A4HXS	8.07671	Alive	Male	23.2055	Stage 1/2	0
TARGET-40-0A4HY5	0.794521	Dead	Male	19.9014	Stage 1/2	1
TARGET-40-0A4I0Q	1.42192	Dead	Female	19.9151	Stage 1/2	1
TARGET-40-0A4I0W	1.87123	Alive	Male	20.0822		0
TARGET-40-0A4I3S	5.05205	Alive	Male	22.7753		0
TARGET-40-0A4I42	1.69589	Dead	Female	17.1726		0
TARGET-40-0A4I48	4.4274	Alive	Female	16.0384	Stage 3/4	1
TARGET-40-0A4I4M	1.93973	Alive	Female	18.9479	Stage 3/4	0
TARGET-40-0A4I4O	1.71781	Dead	Male	32.4055	Stage 3/4	0
TARGET-40-0A4I5B	1.69589	Alive	Male	20.863	Stage 3/4	0
TARGET-40-0A4I65	16	Alive	Male	17.863	Stage 1/2	0
TARGET-40-0A4I6O	5.22192	Dead	Male	18.4603		0
TARGET-40-0A4I8U	2.69315	Alive	Male	20.0767	Stage 1/2	0
TARGET-40-0A4I9K	6.18356	Alive	Male	22.5671	Stage 1/2	0
TARGET-40-PAKFVX	2.52603	Alive	Male	14.8137		0
TARGET-40-PAKXLD	6.74521	Alive	Female	14.3699		0
TARGET-40-PAKZZK	4.15068	Dead	Male	13.326		0
TARGET-40-PALECC	2.06575	Dead	Female	10.0301		0
TARGET-40-PALFYN	2.74795	Dead	Female	13.263		0
TARGET-40-PALHRL	11.9836	Alive	Male	16.4904		1
TARGET-40-PALKDP	8.99178	Alive	Female	9.28219		0
TARGET-40-PALKGN	5.8137	Alive	Male	16.9589		0
TARGET-40-PALWWX	5.92603	Alive	Female	12.2301		1
TARGET-40-PALZGU	7.89589	Dead	Male	15.3507		0
TARGET-40-PAMEKS	2.34795	Dead	Male	10.8		1
TARGET-40-PAMHLF	5.2411	Alive	Male	8.85753		0
TARGET-40-PAMHYN	10.6849	Alive	Female	9.5863		0
TARGET-40-PAMJXS	10.5808	Dead	Male	11.2329		0
TARGET-40-PAMLKS	0.493151	Dead	Female	12.3534		1
TARGET-40-PAMRHD	0.20274	Dead	Female	10.8		1
TARGET-40-PAMTCM	8.22466	Alive	Female	13.5288		0
TARGET-40-PAMYYJ	0.742466	Dead	Male	17.7452		1
TARGET-40-PANGPE	9.25479	Alive	Male	13.1342		0
TARGET-40-PANGRW	9.25479	Alive	Male	16.6795		0
TARGET-40-PANMIG	2.12603	Dead	Male	14.6849		1
TARGET-40-PANPUM	0.808219	Dead	Male	16.4274		1
TARGET-40-PANSEN	6.18082	Alive	Male	14.3397		0
TARGET-40-PANVJJ	8.47945	Alive	Female	13.8192		0
TARGET-40-PANXSC	3.33425	Alive	Male	15.1918		0
TARGET-40-PANZHX	3.62466	Alive	Female	14.0466		1
TARGET-40-PANZZJ	4.2137	Alive	Male	18.7808		0
TARGET-40-PAPIJR	4.70959	Alive	Female	12.5945	Stage 1/2	0
TARGET-40-PAPKWD	1.15616	Dead	Male	9.52877	Stage 1/2	0
TARGET-40-PAPNVD	2.52603	Dead	Female	14.4904	Stage 1/2	0
TARGET-40-PAPWWC	6.90411	Alive	Female	9.84932	Stage 1/2	0
TARGET-40-PAPXGT	6.92055	Alive	Female	11.4301	Stage 1/2	0
TARGET-40-PARBGW	0.783562	Alive	Female	12.6959	Stage 1/2	1
TARGET-40-PARDAX	1.86027	Dead	Male	10.0822		1
TARGET-40-PARFTG	1.78904	Dead	Female	13.663	Stage 1/2	0
TARGET-40-PARGTM	7.15068	Alive	Male	16.2329	Stage 3/4	0
TARGET-40-PARJXU	4.46849	Dead	Female	12.6685	Stage 3/4	1
TARGET-40-PARKAF	2.90685	Dead	Male	16.6712	Stage 1/2	0
TARGET-40-PASEBY	5.6137	Alive	Male	11.6411		0
TARGET-40-PASEFS	5.7863	Alive	Male	18.1507	Stage 1/2	0
TARGET-40-PASFCV	5.64932	Alive	Female	10.5452	Stage 1/2	0
TARGET-40-PASKZZ	1.48493	Alive	Female	13.1726	Stage 3/4	0
TARGET-40-PASNZV	4.7863	Alive	Male	16.2932		0
TARGET-40-PASRNE	4.67671	Alive	Female	3.5589		0
TARGET-40-PASSLM	5.10959	Alive	Male	9.69315	Stage 3/4	1
TARGET-40-PASUUH	4.45205	Alive	Female	14.0904	Stage 3/4	0
TARGET-40-PASYUK	5.12329	Alive	Female	16.2493	Stage 3/4	0
TARGET-40-PATAWV	4.66301	Alive	Male	15.526	Stage 3/4	0
TARGET-40-PATEEM	3.97534	Alive	Male	16.0959		0
TARGET-40-PATJVI	4.31507	Alive	Male	15.7671	Stage 3/4	1
TARGET-40-PATKSS	2.07671	Dead	Male	13.3945	Stage 1/2	0
TARGET-40-PATMIF	4.32877	Alive	Female	12.0082	Stage 3/4	0
TARGET-40-PATMPU	4.32603	Dead	Male	13.863	Stage 1/2	0
TARGET-40-PATMXR	1.05753	Dead	Female	20.9068		1
TARGET-40-PATPBS	4.02192	Alive	Male	15.1041	Stage 3/4	0
TARGET-40-PATUXZ	1.39726	Dead	Female	17.3836		1
TARGET-40-PAUBIT	2.81918	Alive	Female	12.3644		0
TARGET-40-PAUTWB	1.88219	Alive	Male	13.874		0
TARGET-40-PAUTYB	1.47123	Dead	Female	12.1041		0
TARGET-40-PAUUML	1.8411	Alive	Male	5.96438		0
TARGET-40-PAUVUL	0.950685	Dead	Female	5.55342		1
TARGET-40-PAUXPZ	1.66027	Dead	Female	12.3479		1
TARGET-40-PAUYTT	1.5863	Alive	Female	18.3616		0
TARGET-40-PAVALD	1.50959	Alive	Male	16.2301		0
TARGET-40-PAVCLP	1.4	Alive	Female	11.1288		0
TARGET-40-PAVDTY	1.01096	Alive	Male	13.4192		0
TARGET-40-PAVECB	1.30411	Alive	Female	8.96438		0
TARGET-40-0A4I0U	6.07123	Alive	Female	39.9178	Stage 1/2	0
TARGET-40-0A4I3W	4.48493	Dead	Male	19.2411	Stage 1/2	0
TARGET-40-0A4I4A	4.33699	Alive	Female	21.2274	Stage 1/2	0
TARGET-40-0A4I8O	2.49041	Dead	Male	16.6301	Stage 1/2	1
TARGET-40-0A4I8S	2.1589	Dead	Male	15.3699	Stage 1/2	0
TARGET-40-NAAEDA	1.37808	Dead	Male	9.49041	Stage 1/2	1
TARGET-40-NAAEDD	1.03562	Dead	Male	13.7397	Stage 1/2	0
TARGET-40-NAAEDH	2.80274	Dead	Male	17.7863	Stage 1/2	0
TARGET-40-NAAEDI	0.989041	Dead	Female	15.5151	Stage 1/2	0
TARGET-40-NAASJI	1.06301	Dead	Male	19.3808		0
TARGET-40-NAASJK	2.07123	Dead	Male	15.1781		0
GSM530667	2.25	Dead	Male	14.5	Stage 3/4	1
GSM530899	1.75	Dead	Male	13.5	Stage 1/2	1
GSM531283	3.83333	Alive	Male	14.17	Stage 3/4	1
GSM531284	2.33333	Alive	Female	11.08	Stage 1/2	1
GSM531285	0.916667	Dead	Female	6.75	Stage 1/2	1
GSM531286	3.08333	Alive	Male	12	Stage 1/2	1
GSM531287	3.75	Alive	Male	15	Stage 3/4	1
GSM531288	1.08333	Dead	Male	15	Stage 1/2	1
GSM531289	2.75	Dead	Female	17	Stage 1/2	1
GSM531290	2.08333	Alive	Male	15.08	Stage 1/2	1
GSM531291	1.5	Dead	Male	79	Unknown	1
GSM531292	2.5	Dead	Male	16.67	Stage 1/2	1
GSM531293	2.91667	Dead	Male	17.08	Stage 3/4	1
GSM531294	0.333333	Dead	Female	10.75	Unknown	1
GSM531295	2.25	Dead	Male	15.25	Stage 1/2	1
GSM531296	2.16667	Alive	Male	18.33	Stage 3/4	1
GSM531297	1.5	Dead	Male	32.08	Stage 1/2	1
GSM531298	15.75	Dead	Female	39	Unknown	1
GSM531299	3	Alive	Male	22	Stage 1/2	1
GSM531300	10.25	Alive	Male	19	Stage 3/4	1
GSM531301	9.16667	Dead	Female	12	Stage 3/4	1
GSM531302	5.25	Alive	Female	17	Stage 1/2	0
GSM531303	5	Alive	Male	22	Stage 1/2	0
GSM531304	5	Alive	Female	58	Unknown	0
GSM531305	5	Alive	Male	28	Stage 3/4	0
GSM531306	0.833333	Dead	Male	16.67	Stage 1/2	1
GSM531307	3.25	Dead	Male	18.58	Stage 3/4	1
GSM531308	7.91667	Alive	Male	14.75	Stage 3/4	1
GSM531309	6.91667	Dead	Female	17.67	Stage 1/2	1
GSM531310	20.5	Alive	Male	18	Stage 3/4	0
GSM531311	2.08333	Dead	Male	16.67	Stage 1/2	1
GSM531312	3.33333	Dead	Female	13.67	Stage 1/2	1
GSM531313	11.9167	Alive	Male	14.58	Stage 1/2	0
GSM531314	0.916667	Dead	Male	16.67	Unknown	1
GSM531319	8.75	Alive	Male	8.42	Stage 1/2	0
GSM531320	6.5	Alive	Male	11.33	Stage 3/4	0
GSM531321	8.08333	Alive	Female	40.58	Stage 1/2	0
GSM531322	2.75	Dead	Male	16.5	Stage 3/4	1
GSM531323	6.41667	Alive	Female	11.42	Stage 1/2	0
GSM531324	3.91667	Dead	Male	25.33	Stage 1/2	1
GSM531325	10	Alive	Female	19.08	Stage 1/2	0
GSM531326	7.58333	Alive	Female	20.17	Stage 3/4	0
GSM531327	2.41667	Dead	Male	13.75	Stage 1/2	1
GSM531328	2.66667	Alive	Male	18.17	Stage 1/2	1
GSM531329	2.58333	Alive	Male	8	Stage 1/2	1
GSM531330	2.08333	Dead	Female	10.67	Stage 1/2	1
GSM531331	18.25	Alive	Male	18.08	Stage 1/2	0
GSM531332	16.0833	Alive	Female	16	Stage 1/2	0
GSM531333	15.3333	Alive	Female	9.25	Stage 3/4	0
GSM531334	16.1667	Alive	Female	3.08	Stage 3/4	0
GSM531335	7.83333	Alive	Female	20.33	Stage 3/4	0
GSM531351	7.25	Alive	Male	18.08	Stage 3/4	0
GSM531352	5	Alive	Male	16	Unknown	0
