# Supplementary material for: A CIC-related-epigenetic factors-based model associated with prediction, the tumor microenvironment and drug sensitivity in osteosarcoma
Source: Sci Rep. 2024 Jan 15;14:1308. doi: 10.1038/s41598-023-49770-2 (PMC10789798; doi:10.1038/s41598-023-49770-2)
Supplement: Supplementary file 5 — Supplementary Table S4. [file 41598_2023_49770_MOESM5_ESM.xlsx]

## Sheet: Sheet1
id	TARGET-40-0A4HLD	TARGET-40-0A4HMC	TARGET-40-0A4HX8	TARGET-40-0A4HXS	TARGET-40-0A4HY5	TARGET-40-0A4I0Q	TARGET-40-0A4I0U	TARGET-40-0A4I0W	TARGET-40-0A4I3S	TARGET-40-0A4I3W	TARGET-40-0A4I42	TARGET-40-0A4I48	TARGET-40-0A4I4A	TARGET-40-0A4I4M	TARGET-40-0A4I4O	TARGET-40-0A4I5B	TARGET-40-0A4I65	TARGET-40-0A4I6O	TARGET-40-0A4I8O	TARGET-40-0A4I8S	TARGET-40-0A4I8U	TARGET-40-0A4I9K	TARGET-40-NAAEDA	TARGET-40-NAAEDD	TARGET-40-NAAEDH	TARGET-40-NAAEDI	TARGET-40-NAASJI	TARGET-40-NAASJK	TARGET-40-PAKFVX	TARGET-40-PAKXLD	TARGET-40-PAKZZK	TARGET-40-PALECC	TARGET-40-PALFYN	TARGET-40-PALHRL	TARGET-40-PALKDP	TARGET-40-PALKGN	TARGET-40-PALWWX	TARGET-40-PALZGU	TARGET-40-PAMEKS	TARGET-40-PAMHLF	TARGET-40-PAMHYN	TARGET-40-PAMJXS	TARGET-40-PAMLKS	TARGET-40-PAMRHD	TARGET-40-PAMTCM	TARGET-40-PAMYYJ	TARGET-40-PANGPE	TARGET-40-PANGRW	TARGET-40-PANMIG
Step1 Release of cancer cell antigens	1.171	1.169	0.377	1.377	0.943	1.078	0.561	0.238	1.256	0.442	1.03	0.743	0.509	1.124	0.778	1.349	0.483	0.814	0.956	0.894	0.426	0.638	1.048	0.931	0.95	0.9	0.279	0.766	0.71	0.927	0.504	0.527	0.732	0.332	0.382	0.76	1.141	0.803	0.461	1.123	0.68	0.9	0.514	0.623	0.269	0.65	0.844	0.778	0.989
Step2 Cancer antigen presentation	-2.71	-0.728	0.376	-0.991	-0.428	-1.137	-0.245	-1.231	-1.127	-0.371	-0.298	-0.474	-0.766	0.409	-0.23	-0.491	-0.574	-0.696	-1.308	-0.893	0.469	-0.153	-1.359	-0.092	0.04	-0.662	-1.282	0.237	-0.19	-1.853	-0.693	-0.033	0.465	-0.112	-0.282	-1.653	-1.446	-1.407	-1.857	-1.088	-0.118	-0.539	-0.969	-0.662	-1.468	-2.028	-0.806	-1.11	-0.897
Step3 Priming and activation	-0.582	-2.913	-0.503	-3.576	-2.676	-0.243	1.992	-0.084	-0.541	0.54	-2.398	-1.067	-1.905	-0.96	-0.533	-1.011	-1.198	-0.652	-1.273	-2.135	-2.105	-0.422	-3.672	0.13	-0.181	-3.554	-0.835	-1.313	-1.246	-0.04	-1.535	-1.947	1.545	-1.489	-1.754	-1.55	-1.715	-2.336	-1.15	-0.924	-2.173	-0.945	0.305	-0.957	0.316	-1.97	-1.348	-0.927	-0.23
Step4 T cell recruiting	-1.713	-2.034	-1.835	-0.489	-0.314	-0.993	-1.381	-0.321	-2.14	-0.162	-1.317	0.978	-0.98	0.956	-1.262	0.211	0.886	0.169	1.151	-1.867	-2.703	-2.07	-2.048	-2.067	0.865	-1.154	-1.972	-1.948	-1.123	-0.179	-2.113	-2.178	1.759	-0.453	0.217	-0.295	-0.049	0.397	0.249	0.191	-2.211	-0.537	0.177	-2.566	-1.956	0.778	-0.608	-0.503	0.373
Step4 CD4 T cell recruiting	1.155	-0.419	-0.938	-0.175	1.282	-0.658	-0.012	-0.939	-1.103	-0.003	0.873	0.369	0.377	0.82	-0.189	-0.275	-0.86	-1.281	-0.343	-0.545	-0.394	-0.561	-0.587	0.724	-0.139	0.005	-1.337	-0.963	0.971	-1.413	-0.124	1.177	0.688	-1.337	0.362	-0.298	-1.283	0.443	0.206	-0.46	-0.29	0.926	-1.393	0.055	-1.145	-0.464	0.341	-1.124	-1.273
Step4 CD8 T cell recruiting	-0.484	-0.911	1.21	0.205	1.154	-0.278	-0.24	-0.392	0.813	-1.784	-0.297	-0.746	-1.36	1.253	0.503	1.103	-0.285	0.931	-1.101	0.87	0.042	0.699	-0.804	-0.866	0.198	-1.142	-2.328	0.128	-0.829	-1.279	1.119	-0.831	1.87	0.35	-0.767	0.368	0.32	-0.098	-1.182	-0.997	1.068	-0.273	-0.974	0.615	-1.269	0.167	-1.204	-0.062	0.327
Step4 Th1 cell recruiting	-2.61	-1.366	1.135	0.446	1.05	-0.375	-1.411	-0.851	0.893	-1.184	0.463	-1.17	0.89	0.841	-0.621	1.474	-0.442	1.051	-0.63	0.802	-0.646	0.153	-0.804	-0.455	0.087	0.665	-1.511	-0.274	-0.722	-1.249	0.317	-0.648	2.086	0.644	0.623	-0.341	0.27	-0.61	0.013	-0.712	0.839	0.337	-0.7	-0.083	-0.841	-0.019	0.778	-0.171	0.47
Step4 Dendritic cell recruiting	1.237	-1.076	-1.156	-0.413	-1.238	-0.067	0.304	-0.506	-1.206	-0.857	0.148	-1.147	-0.81	0.006	-1.319	-1.529	0.577	0.642	-1.592	-0.44	-0.729	-1.254	-0.997	0.41	0.794	-0.484	-0.569	-0.881	0.953	-1.369	-0.84	-1.571	-0.559	-0.734	-0.223	-1.315	-0.802	-0.778	0.187	0.692	-1.285	0.922	-0.523	-1.318	-1.333	0.024	-0.126	-0.954	-1.014
Step4 Th22 cell recruiting	-0.729	-0.914	-1.889	-1.74	-0.298	-0.84	-0.303	-1.001	-1.928	-2.568	-1.642	-2.004	-1.914	-1.162	-0.56	-1.299	-1.643	-0.767	-2.022	-1.571	-1.387	-1.288	-1.506	-1.422	-0.67	-0.558	-2.001	-1.036	-1.151	-1.085	-1.298	-1.079	-1.558	-1.565	-2.235	-1.412	-1.064	-1.297	-2.237	-1.6	-1.644	-1.842	-2.052	-1.844	-1.327	-1.468	-1.799	-1.637	-2.61
Step4 Macrophage recruiting	-0.434	1.802	0.085	1.471	1.148	-0.026	1.955	-0.179	0.047	0.014	1.267	1.808	1.582	2.337	2.225	1.971	0.341	-0.882	0.385	1.78	1.905	1.185	1.931	0.723	1.867	2.412	-1.252	0.14	0.469	-0.353	-0.295	1.57	1.936	1.191	0.519	2.615	1.445	1.056	-1.399	0.112	0.712	0.392	0.407	0.68	-1.399	0.571	1.2	0.548	-0.37
Step4 Monocyte recruiting	0.685	-0.828	0.562	1.621	0.712	-0.597	-0.367	0.923	0.01	0.432	-0.02	-0.314	0.336	0.581	0.761	-0.07	-1.068	-1.409	-0.75	-0.664	-0.486	-0.916	-0.249	0.529	-0.179	0.873	0.911	0.915	0.72	1.082	-1.257	-0.938	0.772	-0.734	0.122	0.572	-0.842	-0.088	0.34	-1.135	-0.933	0.538	0.268	-0.877	0.816	-1.223	0.16	0.628	1.094
Step4 Neutrophil recruiting	0.519	-0.896	-3.414	-2.798	-0.489	-1.969	0.448	-2.865	-0.751	-2.559	-1.952	-1.376	-2.206	-0.533	-1.378	-1.153	-2.176	-1.631	-1.984	-1.646	-1.892	-2.621	1.037	-1.361	-2.146	0.276	-0.049	-1.265	-1.069	-1.854	-2.283	-0.732	-2.058	-1.561	-3.178	-0.207	-1.053	-2.896	-2.023	-2.31	-2.506	-1.643	-0.87	-1.55	-2.853	-2.857	-1.903	-2.603	-3.004
Step4 NK cell recruiting	-2.841	-1.115	0.998	0.534	1.223	-0.38	-1.154	-0.638	-1.338	-0.508	0.064	-0.869	-1.501	1.523	0.385	1.7	0.082	0.862	-0.798	0.902	-0.091	0.825	-0.562	-0.778	0.411	-1.36	-1.505	-0.048	-0.641	-0.832	0.941	-0.746	2.463	0.671	0.235	0.565	0.115	0.403	-0.203	-0.493	-1.456	0.36	-0.795	0.545	-0.894	0.268	-0.849	-0.162	0.784
Step4 Eosinophil recruiting	0.732	-1.235	-2.999	-2.332	-2.084	-1.787	-1.243	-1.164	-2.301	-3.06	-2.412	-1.067	-1.923	-1.155	-2.223	-1.211	-2.103	-1.972	-1.926	-2.56	-2.981	-1.75	-1.932	-2.204	-1.282	0.773	0.315	-2.182	-2.281	-2.429	-2.372	-0.96	0.096	-2.032	-1.858	-2.519	-1.573	-1.67	-2.789	-2.263	-2.627	-1.875	-3.211	-2.375	-2.024	-0.316	-1.5	-2.565	-2.295
Step4 Basophil recruiting	-1.074	0.06	-1.605	-0.769	-0.274	-0.311	0.087	0.489	-0.975	-1.651	-0.939	0.632	-0.586	0.352	-0.691	0.175	-0.361	-0.322	-0.905	-0.944	-1.309	-0.075	-0.478	-0.619	0.133	-1.005	1.258	-0.906	-0.582	-0.9	-0.893	0.271	0.576	-0.889	-0.273	-1.293	0.005	-0.187	-1.14	-0.742	-0.983	-0.507	-1.966	-0.765	-0.503	0.792	-0.278	-1.226	-0.798
Step4 Th17 cell recruiting	0.11	-1.128	-0.807	0.724	0.802	-1.392	-0.889	-0.087	-1.049	-1.049	0.595	-0.756	-0.878	-0.289	-1.428	-0.651	0.497	1.183	-0.246	-1.551	0.111	-0.784	-1.037	-0.406	-0.157	-0.767	0.463	-0.864	0.378	0.083	-0.91	0.942	-0.009	-1.306	0.472	1.138	0.817	-1.154	-0.983	0.978	-1.632	0.045	-0.69	-1.325	0.39	-0.033	0.416	1.235	-1.396
Step4 B cell recruiting	0.131	0.325	0.461	0.203	0.87	0.067	0.947	-0.141	0.176	-1.421	0.85	0.439	-0.015	0.281	1.43	-0.731	0.343	-1.62	-1.062	-0.365	0.015	-0.845	-0.686	-1.191	0.475	0.424	-1.386	0.837	-1.031	-1.73	-1.361	-1.298	0.757	-0.4	0.993	-0.942	1.223	0.412	0.166	-0.543	-1.599	1.396	-1.16	-1.626	0.468	-0.42	1.277	0.375	0.207
Step4 Th2 cell recruiting	-1.729	-1.117	-2.82	-2.366	-2.666	-1.289	-1.616	-2.71	-2.717	-1.797	-2.747	-2.373	-1.82	-1.709	-2.478	-2.301	-2.754	-2.468	-2.787	-1.808	-2.406	-2.262	-2.22	-2.239	-1.439	-2.163	-2.548	-2.129	-0.779	-2.754	-2.112	-1.923	-1.721	-1.621	-2.743	-2.709	-1.895	-1.511	-2.936	-2.721	-1.614	-1.927	-2.055	-1.823	-0.763	-1.847	-1.681	-1.436	-1.804
Step4 Treg cell recruiting	0.422	-1.755	-2.056	-2.265	-1.534	-1.285	-0.923	-2.349	-1.188	-1.181	-1.667	-1.818	-2.28	-1.863	-1.774	-2.489	-2.126	-0.654	-2.22	-2.272	-2.186	-2.946	-2.225	-1.644	-1.53	-2.647	-2.123	-2.196	-0.921	-1.931	-1.83	-1.906	-2.828	-2.933	-1.909	-2.568	-1.918	-1.987	-3.146	-2.308	-1.685	-2.242	-1.541	-1.851	-0.873	-2.204	-2.261	-1.829	-1.726
Step4 MDSC recruiting	1.056	1.009	-0.61	-1.596	-0.705	-0.565	0.12	-1.185	0.41	-1.537	-0.468	-0.063	-0.717	0.618	-0.768	0.033	-0.207	0.02	-0.586	-0.386	-1.738	0.112	0.163	0.454	0.085	0.639	0.024	0.366	1.358	-0.84	-1.493	-0.267	-0.428	-0.389	-1.717	-1.372	0.356	-1.749	-0.082	-0.02	0.198	0.697	0.657	-0.498	-1.764	-0.523	0.479	0.374	-0.376
Step5 Infiltration of immune cells into tumors	-0.373	1.951	1.566	2.093	1.078	1.167	1.316	2.019	1.44	-0.085	1.216	2.536	2.802	2.206	2.374	1.703	0.797	0.065	1.204	1.668	2.604	2.074	1.316	1.37	2.761	1.345	1.691	1.463	0.853	1.272	1.669	1.349	2.309	2.122	0.303	1.693	0.161	1.721	-0.455	2.443	2.025	0.724	1.803	1.39	0.065	1.298	1.841	0.752	0.92
Step6 Recognition of cancer cells by T cells	1.282	1.577	2.163	2.308	1.869	1.217	1.109	0.96	1.412	1.478	4.482	1.557	3.393	1.875	2.566	1.914	1.829	0.377	1.857	1.591	3.158	1.116	3.557	2.503	1.505	2.545	1.366	2.611	2.472	3.934	2.141	2.508	0.511	2.398	1.144	1.492	1.857	2.532	2.432	4.091	1.675	2.346	4.357	1.879	4	1.2	1.707	0.733	1.782
Step7 Killing of cancer cells	-1.153	-2.37	0.189	1.264	0.524	0.14	0.199	0.177	-0.069	-1.217	-0.77	0.241	1.406	-0.339	0.21	1.786	0.428	-0.73	0.227	1.87	-1.77	-1.808	1.125	-0.545	0.382	2.506	-0.387	-1.106	-1.117	-0.567	-1.825	0.191	-0.904	0.008	0.485	0.397	1.271	0.728	-0.821	-2.071	-1.261	-0.642	-0.118	-1.569	-0.481	-2.053	1.296	0.353	-1.121
[truncated: 99 more columns]
