# Supplementary material for: A CIC-related-epigenetic factors-based model associated with prediction, the tumor microenvironment and drug sensitivity in osteosarcoma
Source: Sci Rep. 2024 Jan 15;14:1308. doi: 10.1038/s41598-023-49770-2 (PMC10789798; doi:10.1038/s41598-023-49770-2)
Supplement: Supplementary file 6 — Supplementary Table S5. [file 41598_2023_49770_MOESM6_ESM.xlsx]

## Sheet: Sheet1
CIC	epigenetic factor	cor	pValue
Step1 Release of cancer cell antigens	GADD45G	0.329959	4.21463e-05
Step1 Release of cancer cell antigens	SP140	0.341014	2.22242e-05
Step1 Release of cancer cell antigens	HSPA1A	0.446578	1.2768e-08
Step2 Cancer antigen presentation	CHAF1B	-0.349979	1.29895e-05
Step2 Cancer antigen presentation	DHX9	-0.322362	6.45182e-05
Step2 Cancer antigen presentation	EYA3	-0.368019	4.1899e-06
Step2 Cancer antigen presentation	GATAD1	-0.305945	0.000155882
Step2 Cancer antigen presentation	HELLS	-0.303714	0.000175042
Step2 Cancer antigen presentation	GTF3C4	-0.31821	8.10368e-05
Step2 Cancer antigen presentation	PCGF6	-0.359783	7.08342e-06
Step2 Cancer antigen presentation	SUZ12	-0.31726	8.53363e-05
Step2 Cancer antigen presentation	TFDP1	-0.31592	9.17611e-05
Step3 Priming and activation	RB1	-0.424596	7.51803e-08
Step3 Priming and activation	DTX3L	-0.340518	2.28836e-05
Step4 Basophil recruiting	PRDM5	-0.345297	1.723e-05
Step4 Basophil recruiting	MTF2	-0.302998	0.000181643
Step4 Basophil recruiting	USP49	-0.322327	6.46425e-05
Step4 Basophil recruiting	MTA1	-0.347356	1.52253e-05
Step4 CD8 T cell recruiting	ADNP	-0.345313	1.72139e-05
Step4 CD8 T cell recruiting	APOBEC3F	0.307301	0.000145204
Step4 CD8 T cell recruiting	APOBEC3G	0.350637	1.24791e-05
Step4 CD8 T cell recruiting	ACTB	0.395487	6.52941e-07
Step4 CD8 T cell recruiting	PHIP	-0.307149	0.000146368
Step4 CD8 T cell recruiting	BRWD3	-0.334465	3.25657e-05
Step4 CD8 T cell recruiting	GTF2I	-0.309529	0.000129135
Step4 CD8 T cell recruiting	ARID1B	-0.315574	9.34959e-05
Step4 CD8 T cell recruiting	SP140	0.362972	5.79034e-06
Step4 CD8 T cell recruiting	PRKCD	0.344509	1.80614e-05
Step4 CD8 T cell recruiting	PSIP1	-0.305676	0.000158081
Step4 CD8 T cell recruiting	WAC	-0.357647	8.09785e-06
Step4 CD8 T cell recruiting	ERCC6	-0.328989	4.45294e-05
Step4 CD8 T cell recruiting	ACTR6	-0.3357	3.03216e-05
Step4 CD8 T cell recruiting	YEATS2	-0.306036	0.000155139
Step4 CD8 T cell recruiting	MBTD1	-0.326753	5.05115e-05
Step4 CD8 T cell recruiting	BRCA1	-0.301591	0.000195297
Step4 Dendritic cell recruiting	PHF14	-0.368249	4.12797e-06
Step4 Eosinophil recruiting	ADNP	-0.357106	8.3757e-06
Step4 Eosinophil recruiting	MDC1	-0.323256	6.13995e-05
Step4 Eosinophil recruiting	SMARCAD1	-0.383007	1.55165e-06
Step4 Eosinophil recruiting	PRDM5	-0.309717	0.00012786
Step4 Eosinophil recruiting	GATAD2B	-0.301557	0.000195637
Step4 Eosinophil recruiting	RAD54L2	-0.300047	0.000211376
Step4 Eosinophil recruiting	PSIP1	-0.335091	3.14089e-05
Step4 Eosinophil recruiting	MTF2	-0.307337	0.000144936
Step4 Eosinophil recruiting	MTA1	-0.387018	1.17937e-06
Step4 Eosinophil recruiting	BAHD1	-0.315113	9.58462e-05
Step4 Eosinophil recruiting	U2AF2	-0.352274	1.12908e-05
Step4 Macrophage recruiting	CHAF1B	-0.302876	0.000182794
Step4 Macrophage recruiting	BRPF3	-0.344936	1.7606e-05
Step4 Macrophage recruiting	BRD2	-0.33621	2.94392e-05
Step4 Macrophage recruiting	PRKDC	-0.31103	0.000119259
Step4 Macrophage recruiting	ARID1B	-0.302443	0.000186923
Step4 Macrophage recruiting	SMARCC1	-0.314696	9.80264e-05
Step4 Macrophage recruiting	MSH6	-0.316322	8.97895e-05
Step4 Macrophage recruiting	TRIM24	-0.382232	1.63542e-06
Step4 Macrophage recruiting	CIT	-0.303429	0.000177647
Step4 Macrophage recruiting	SCML2	-0.330032	4.19728e-05
Step4 Macrophage recruiting	SP140	0.335397	3.08587e-05
Step4 Macrophage recruiting	RB1	0.322626	6.35802e-05
Step4 Macrophage recruiting	RBM15	-0.304617	0.000167041
Step4 Macrophage recruiting	PRKCD	0.423812	7.99011e-08
Step4 Macrophage recruiting	PSIP1	-0.352311	1.12651e-05
Step4 MDSC recruiting	PRDM1	0.300051	0.00021133
Step4 MDSC recruiting	TDRD3	0.358806	7.53166e-06
Step4 Monocyte recruiting	BRD9	-0.309456	0.000129632
Step4 Neutrophil recruiting	BAZ1B	-0.338354	2.59826e-05
Step4 Neutrophil recruiting	SCMH1	-0.343583	1.90867e-05
Step4 Neutrophil recruiting	HDAC5	-0.321109	6.91344e-05
Step4 NK cell recruiting	AIRE	-0.30672	0.000149693
Step4 NK cell recruiting	SUDS3	-0.303304	0.000178795
Step4 NK cell recruiting	NSD1	-0.319508	7.54888e-05
Step4 NK cell recruiting	GTF2I	-0.317673	8.34424e-05
Step4 NK cell recruiting	GFI1B	-0.320271	7.23955e-05
Step4 NK cell recruiting	DPPA3	-0.303713	0.000175059
Step4 NK cell recruiting	ERCC6	-0.34787	1.47603e-05
Step4 NK cell recruiting	ATM	-0.325079	5.54748e-05
Step4 NK cell recruiting	USP49	-0.30016	0.000210161
Step4 NK cell recruiting	CHD2	-0.308865	0.000133742
Step4 NK cell recruiting	BRCA1	-0.379125	2.01641e-06
Step4 NK cell recruiting	PRDM7	-0.363595	5.56528e-06
Step4 T cell recruiting	GTF2I	-0.380897	1.78992e-06
Step4 T cell recruiting	CHD7	-0.304887	0.000164708
Step4 T cell recruiting	ARID4B	-0.312865	0.000108147
Step4 T cell recruiting	PRDM5	-0.302178	0.000189491
Step4 T cell recruiting	RSRC1	-0.314469	9.92295e-05
Step4 T cell recruiting	TRIM33	-0.301497	0.000196248
Step4 T cell recruiting	SATB2	-0.405968	3.06952e-07
Step4 T cell recruiting	CTCFL	-0.337047	2.80402e-05
Step4 T cell recruiting	SP140	0.305678	0.000158066
Step4 T cell recruiting	PHF14	-0.314451	9.9329e-05
Step4 T cell recruiting	ING5	-0.368772	3.99058e-06
Step4 T cell recruiting	ATAD2	-0.322995	6.22938e-05
Step4 T cell recruiting	DZIP3	-0.354559	9.80938e-06
Step4 T cell recruiting	ATM	-0.302082	0.000190432
Step4 T cell recruiting	CHEK1	-0.311887	0.000113946
Step4 T cell recruiting	PRDM7	-0.324802	5.63395e-05
Step4 Th1 cell recruiting	ADNP	-0.310751	0.000121042
Step4 Th1 cell recruiting	APOBEC3G	0.30194	0.000191822
Step4 Th1 cell recruiting	ZRANB3	-0.303868	0.000173655
Step4 Th1 cell recruiting	ARID4A	-0.301688	0.000194331
Step4 Th1 cell recruiting	ASH1L	-0.321728	6.6817e-05
Step4 Th1 cell recruiting	SP140	0.335554	3.05797e-05
Step4 Th1 cell recruiting	NSUN6	-0.325221	5.50378e-05
Step4 Th1 cell recruiting	CHD2	-0.301817	0.00019304
Step4 Th2 cell recruiting	USP16	-0.300786	0.000203534
Step4 Th2 cell recruiting	TTK	-0.428568	5.50787e-08
Step4 Th2 cell recruiting	EXOSC2	-0.333609	3.42109e-05
Step4 Th2 cell recruiting	PHIP	-0.326707	5.06414e-05
Step4 Th2 cell recruiting	SENP3	-0.345067	1.74696e-05
Step4 Th2 cell recruiting	BRWD3	-0.345566	1.69548e-05
Step4 Th2 cell recruiting	NSD1	-0.335806	3.0136e-05
Step4 Th2 cell recruiting	HDAC2	-0.320483	7.15594e-05
Step4 Th2 cell recruiting	SMARCA1	-0.314523	9.89429e-05
Step4 Th2 cell recruiting	MAP3K7	-0.313279	0.000105776
Step4 Th2 cell recruiting	SMARCAD1	-0.332192	3.7108e-05
Step4 Th2 cell recruiting	SMARCC1	-0.303101	0.000180679
Step4 Th2 cell recruiting	HCFC2	-0.338555	2.56782e-05
Step4 Th2 cell recruiting	TRIM24	-0.317251	8.53742e-05
Step4 Th2 cell recruiting	ANP32E	-0.311043	0.000119179
Step4 Th2 cell recruiting	ZBTB33	-0.351084	1.21431e-05
Step4 Th2 cell recruiting	REST	-0.329098	4.42549e-05
Step4 Th2 cell recruiting	PRKAB2	-0.334769	3.19998e-05
Step4 Th2 cell recruiting	RBBP4	-0.318095	8.15448e-05
Step4 Th2 cell recruiting	BUB1	-0.352351	1.12377e-05
Step4 Th2 cell recruiting	PRMT5	-0.340031	2.3549e-05
Step4 Th2 cell recruiting	UCHL5	-0.327155	4.93823e-05
Step4 Th2 cell recruiting	TAF5	-0.386579	1.21552e-06
Step4 Th2 cell recruiting	GTF3C4	-0.314766	9.76554e-05
Step4 Th2 cell recruiting	MGA	-0.327418	4.86578e-05
Step4 Th2 cell recruiting	TOP2A	-0.333219	3.49859e-05
Step4 Th2 cell recruiting	YEATS2	-0.346025	1.64947e-05
Step4 Th2 cell recruiting	MTA3	-0.314021	0.000101651
Step4 Th2 cell recruiting	OIP5	-0.330707	4.03921e-05
Step4 Th22 cell recruiting	PRDM1	0.354947	9.57711e-06
Step4 Th22 cell recruiting	SP140	0.312139	0.000112421
Step4 Treg cell recruiting	AICDA	0.4272	6.13368e-08
Step4 Treg cell recruiting	CTCFL	0.328728	4.51908e-05
Step4 Treg cell recruiting	PRDM14	0.349709	1.32047e-05
Step4 Treg cell recruiting	GFI1B	0.470269	1.63267e-09
Step4 Treg cell recruiting	PRDM9	0.309562	0.00012891
Step4 Treg cell recruiting	TLK1	0.321348	6.82311e-05
Step4 Treg cell recruiting	PADI4	0.318034	8.18153e-05
Step5 Infiltration of immune cells into tumors	DNMT3B	-0.382424	1.6143e-06
Step5 Infiltration of immune cells into tumors	CHAF1B	-0.454258	6.66796e-09
Step5 Infiltration of immune cells into tumors	BRWD1	-0.344466	1.81075e-05
Step5 Infiltration of immune cells into tumors	APOBEC3G	0.32031	7.22427e-05
Step5 Infiltration of immune cells into tumors	SUDS3	-0.406431	2.96708e-07
Step5 Infiltration of immune cells into tumors	TTK	-0.409249	2.41062e-07
Step5 Infiltration of immune cells into tumors	EXOSC2	-0.340967	2.22863e-05
Step5 Infiltration of immune cells into tumors	DHX9	-0.321475	6.77571e-05
Step5 Infiltration of immune cells into tumors	TEX10	-0.300162	0.000210138
Step5 Infiltration of immune cells into tumors	SUV39H2	-0.366149	4.72632e-06
Step5 Infiltration of immune cells into tumors	PBK	-0.32728	4.90385e-05
Step5 Infiltration of immune cells into tumors	GTF2I	-0.319769	7.44159e-05
Step5 Infiltration of immune cells into tumors	ARID1B	-0.313865	0.000102507
Step5 Infiltration of immune cells into tumors	ANP32B	-0.360865	6.61683e-06
Step5 Infiltration of immune cells into tumors	CHAF1A	-0.328432	4.5953e-05
Step5 Infiltration of immune cells into tumors	SMARCC1	-0.301128	0.000199994
Step5 Infiltration of immune cells into tumors	ASF1B	-0.440422	2.12461e-08
Step5 Infiltration of immune cells into tumors	MSH6	-0.376754	2.3626e-06
Step5 Infiltration of immune cells into tumors	CDK2	-0.372018	3.22981e-06
Step5 Infiltration of immune cells into tumors	DEK	-0.37391	2.85236e-06
Step5 Infiltration of immune cells into tumors	RNF168	-0.367064	4.45629e-06
Step5 Infiltration of immune cells into tumors	SFMBT2	0.32563	5.37927e-05
Step5 Infiltration of immune cells into tumors	THRAP3	-0.364718	5.1804e-06
Step5 Infiltration of immune cells into tumors	YTHDC1	-0.315425	9.42472e-05
Step5 Infiltration of immune cells into tumors	EZH2	-0.558504	1.63339e-13
Step5 Infiltration of immune cells into tumors	PPP2CA	-0.323543	6.04302e-05
Step5 Infiltration of immune cells into tumors	CIT	-0.421924	9.24735e-08
Step5 Infiltration of immune cells into tumors	ARRB1	0.353921	1.02032e-05
Step5 Infiltration of immune cells into tumors	ANP32E	-0.394602	6.95084e-07
Step5 Infiltration of immune cells into tumors	PAXIP1	-0.357873	7.98443e-06
Step5 Infiltration of immune cells into tumors	EYA3	-0.379284	1.99503e-06
Step5 Infiltration of immune cells into tumors	REST	-0.319648	7.49114e-05
Step5 Infiltration of immune cells into tumors	RAD54L	-0.367432	4.35176e-06
Step5 Infiltration of immune cells into tumors	SCML2	-0.36044	6.79656e-06
Step5 Infiltration of immune cells into tumors	ASH1L	-0.31469	9.80583e-05
Step5 Infiltration of immune cells into tumors	LEO1	-0.303116	0.000180547
Step5 Infiltration of immune cells into tumors	SP140	0.328546	4.56579e-05
Step5 Infiltration of immune cells into tumors	SUPT6H	-0.307826	0.000141262
Step5 Infiltration of immune cells into tumors	SPOP	-0.303018	0.000181458
Step5 Infiltration of immune cells into tumors	EXOSC9	-0.316143	9.06604e-05
Step5 Infiltration of immune cells into tumors	HP1BP3	-0.3462	1.63225e-05
Step5 Infiltration of immune cells into tumors	RB1	0.352255	1.13037e-05
Step5 Infiltration of immune cells into tumors	RBM15	-0.309344	0.000130404
Step5 Infiltration of immune cells into tumors	PHF13	-0.319678	7.4787e-05
Step5 Infiltration of immune cells into tumors	SET	-0.309046	0.000132472
Step5 Infiltration of immune cells into tumors	PHF19	-0.365545	4.91332e-06
Step5 Infiltration of immune cells into tumors	HELLS	-0.347002	1.55533e-05
Step5 Infiltration of immune cells into tumors	KHDRBS1	-0.361903	6.19662e-06
Step5 Infiltration of immune cells into tumors	SMARCA4	-0.348423	1.42753e-05
Step5 Infiltration of immune cells into tumors	ACTL6A	-0.308948	0.00013316
Step5 Infiltration of immune cells into tumors	PRKCD	0.325935	5.28816e-05
Step5 Infiltration of immune cells into tumors	DOT1L	-0.311978	0.000113391
Step5 Infiltration of immune cells into tumors	DDX50	-0.303411	0.000177813
Step5 Infiltration of immune cells into tumors	GTF3C4	-0.358971	7.454e-06
Step5 Infiltration of immune cells into tumors	ERCC6	-0.301111	0.000200166
Step5 Infiltration of immune cells into tumors	SENP1	-0.409157	2.42699e-07
Step5 Infiltration of immune cells into tumors	CBX5	-0.33968	2.40402e-05
Step5 Infiltration of immune cells into tumors	TOP2A	-0.469073	1.81821e-09
Step5 Infiltration of immune cells into tumors	BRD4	-0.30386	0.00017373
Step5 Infiltration of immune cells into tumors	CHEK1	-0.399209	5.00896e-07
Step5 Infiltration of immune cells into tumors	SUZ12	-0.402495	3.95315e-07
Step5 Infiltration of immune cells into tumors	TFDP1	-0.360991	6.56422e-06
Step5 Infiltration of immune cells into tumors	RCOR1	-0.377751	2.21068e-06
Step5 Infiltration of immune cells into tumors	SUPT16H	-0.356133	8.89832e-06
Step5 Infiltration of immune cells into tumors	NEK9	-0.314019	0.00010166
Step5 Infiltration of immune cells into tumors	PARP2	-0.345279	1.72484e-05
Step5 Infiltration of immune cells into tumors	SIN3A	-0.328429	4.59631e-05
Step5 Infiltration of immune cells into tumors	HMGN2	-0.369154	3.89286e-06
Step5 Infiltration of immune cells into tumors	BRCA1	-0.462486	3.26503e-09
Step5 Infiltration of immune cells into tumors	CBX1	-0.423621	8.10961e-08
Step5 Infiltration of immune cells into tumors	DNMT1	-0.496069	1.44367e-10
Step5 Infiltration of immune cells into tumors	WDR5	-0.354558	9.81024e-06
Step5 Infiltration of immune cells into tumors	UHRF1	-0.440064	2.18783e-08
Step6 Recognition of cancer cells by T cells	SCMH1	0.300058	0.000211251
