# Supplementary material for: A CIC-related-epigenetic factors-based model associated with prediction, the tumor microenvironment and drug sensitivity in osteosarcoma
Source: Sci Rep. 2024 Jan 15;14:1308. doi: 10.1038/s41598-023-49770-2 (PMC10789798; doi:10.1038/s41598-023-49770-2)
Supplement: Supplementary file 7 — Supplementary Table S6. [file 41598_2023_49770_MOESM7_ESM.xlsx]

## Sheet: Sheet1
id	beta	HR	HR.confint.lower	HR.confint.upper	HR (95% CI for HR)	wald.test	p.value
SFMBT2	-0.602	0.548	0.318	0.944	0.548 (0.318-0.944)	4.7	0.0301
SP140	-0.602	0.548	0.335	0.897	0.548 (0.335-0.897)	5.71	0.0168
SMARCA4	0.399	1.49	1.03	2.16	1.49 (1.03-2.16)	4.38	0.0364
PSIP1	0.467	1.59	1.16	2.2	1.59 (1.16-2.2)	8.06	0.00453
ACTR6	0.432	1.54	1.01	2.35	1.54 (1.01-2.35)	3.98	0.0459
CBX5	-0.445	0.641	0.426	0.962	0.641 (0.426-0.962)	4.6	0.0319
CHD2	0.467	1.6	1	2.54	1.6 (1-2.54)	3.88	0.0489
HMGN2	-0.401	0.67	0.458	0.979	0.67 (0.458-0.979)	4.28	0.0387
