# Supplementary material for: A CIC-related-epigenetic factors-based model associated with prediction, the tumor microenvironment and drug sensitivity in osteosarcoma
Source: Sci Rep. 2024 Jan 15;14:1308. doi: 10.1038/s41598-023-49770-2 (PMC10789798; doi:10.1038/s41598-023-49770-2)
Supplement: Supplementary file 8 — Supplementary Table S7. [file 41598_2023_49770_MOESM8_ESM.xlsx]

## Sheet: Sheet1
id	Cluster
TARGET-40-0A4HLD	C2
TARGET-40-0A4HMC	C1
TARGET-40-0A4HX8	C1
TARGET-40-0A4HXS	C1
TARGET-40-0A4HY5	C2
TARGET-40-0A4I0Q	C2
TARGET-40-0A4I0U	C1
TARGET-40-0A4I0W	C2
TARGET-40-0A4I3S	C1
TARGET-40-0A4I3W	C2
TARGET-40-0A4I42	C2
TARGET-40-0A4I48	C1
TARGET-40-0A4I4A	C1
TARGET-40-0A4I4M	C1
TARGET-40-0A4I4O	C1
TARGET-40-0A4I5B	C1
TARGET-40-0A4I65	C2
TARGET-40-0A4I6O	C2
TARGET-40-0A4I8O	C1
TARGET-40-0A4I8S	C1
TARGET-40-0A4I8U	C1
TARGET-40-0A4I9K	C1
TARGET-40-NAAEDA	C2
TARGET-40-NAAEDD	C2
TARGET-40-NAAEDH	C1
TARGET-40-NAAEDI	C1
TARGET-40-NAASJI	C2
TARGET-40-NAASJK	C1
TARGET-40-PAKFVX	C2
TARGET-40-PAKXLD	C2
TARGET-40-PAKZZK	C2
TARGET-40-PALECC	C2
TARGET-40-PALFYN	C1
TARGET-40-PALHRL	C2
TARGET-40-PALKDP	C2
TARGET-40-PALKGN	C2
TARGET-40-PALWWX	C1
TARGET-40-PALZGU	C2
TARGET-40-PAMEKS	C2
TARGET-40-PAMHLF	C2
TARGET-40-PAMHYN	C1
TARGET-40-PAMJXS	C2
TARGET-40-PAMLKS	C2
TARGET-40-PAMRHD	C2
TARGET-40-PAMTCM	C2
TARGET-40-PAMYYJ	C2
TARGET-40-PANGPE	C2
TARGET-40-PANGRW	C2
TARGET-40-PANMIG	C2
TARGET-40-PANPUM	C2
TARGET-40-PANSEN	C1
TARGET-40-PANVJJ	C1
TARGET-40-PANXSC	C1
TARGET-40-PANZHX	C1
TARGET-40-PANZZJ	C2
TARGET-40-PAPIJR	C1
TARGET-40-PAPKWD	C2
TARGET-40-PAPNVD	C2
TARGET-40-PAPWWC	C2
TARGET-40-PAPXGT	C1
TARGET-40-PARBGW	C2
TARGET-40-PARDAX	C2
TARGET-40-PARFTG	C2
TARGET-40-PARGTM	C2
TARGET-40-PARJXU	C2
TARGET-40-PARKAF	C2
TARGET-40-PASEBY	C1
TARGET-40-PASEFS	C2
TARGET-40-PASFCV	C1
TARGET-40-PASKZZ	C2
TARGET-40-PASNZV	C1
TARGET-40-PASRNE	C2
TARGET-40-PASSLM	C2
TARGET-40-PASUUH	C1
TARGET-40-PASYUK	C1
TARGET-40-PATAWV	C2
TARGET-40-PATEEM	C2
TARGET-40-PATJVI	C1
TARGET-40-PATKSS	C2
TARGET-40-PATMIF	C1
TARGET-40-PATMPU	C2
TARGET-40-PATMXR	C2
TARGET-40-PATPBS	C2
TARGET-40-PATUXZ	C1
TARGET-40-PAUBIT	C2
TARGET-40-PAUTWB	C1
TARGET-40-PAUTYB	C2
TARGET-40-PAUUML	C2
TARGET-40-PAUVUL	C2
TARGET-40-PAUXPZ	C2
TARGET-40-PAUYTT	C2
TARGET-40-PAVALD	C2
TARGET-40-PAVCLP	C2
TARGET-40-PAVDTY	C2
TARGET-40-PAVECB	C2
GSM530667	C2
GSM530899	C2
GSM531283	C2
GSM531284	C2
GSM531285	C2
GSM531286	C2
GSM531287	C2
GSM531288	C2
GSM531289	C2
GSM531290	C2
GSM531291	C1
GSM531292	C2
GSM531293	C2
GSM531294	C2
GSM531295	C2
GSM531296	C2
GSM531297	C2
GSM531298	C2
GSM531299	C2
GSM531300	C1
GSM531301	C2
GSM531302	C1
GSM531303	C1
GSM531304	C1
GSM531305	C1
GSM531306	C2
GSM531307	C2
GSM531308	C1
GSM531309	C1
GSM531310	C1
GSM531311	C2
GSM531312	C2
GSM531313	C1
GSM531314	C2
GSM531319	C2
GSM531320	C1
GSM531321	C1
GSM531322	C2
GSM531323	C1
GSM531324	C1
GSM531325	C2
GSM531326	C2
GSM531327	C2
GSM531328	C2
GSM531329	C2
GSM531330	C1
GSM531331	C1
GSM531332	C1
GSM531333	C1
GSM531334	C2
GSM531335	C2
GSM531351	C2
GSM531352	C2
