# Supplementary material for: A CIC-related-epigenetic factors-based model associated with prediction, the tumor microenvironment and drug sensitivity in osteosarcoma
Source: Sci Rep. 2024 Jan 15;14:1308. doi: 10.1038/s41598-023-49770-2 (PMC10789798; doi:10.1038/s41598-023-49770-2)
Supplement: Supplementary file 9 — Supplementary Table S8. [file 41598_2023_49770_MOESM9_ESM.xlsx]

## Sheet: Sheet1
id	TARGET-40-0A4HLD	TARGET-40-0A4HMC	TARGET-40-0A4HX8	TARGET-40-0A4HXS	TARGET-40-0A4HY5	TARGET-40-0A4I0Q	TARGET-40-0A4I0U	TARGET-40-0A4I0W	TARGET-40-0A4I3S	TARGET-40-0A4I3W	TARGET-40-0A4I42	TARGET-40-0A4I48	TARGET-40-0A4I4A	TARGET-40-0A4I4M	TARGET-40-0A4I4O	TARGET-40-0A4I5B	TARGET-40-0A4I65	TARGET-40-0A4I6O	TARGET-40-0A4I8O	TARGET-40-0A4I8S	TARGET-40-0A4I8U	TARGET-40-0A4I9K	TARGET-40-NAAEDA	TARGET-40-NAAEDD	TARGET-40-NAAEDH	TARGET-40-NAAEDI	TARGET-40-NAASJI	TARGET-40-NAASJK	TARGET-40-PAKFVX	TARGET-40-PAKXLD	TARGET-40-PAKZZK	TARGET-40-PALECC	TARGET-40-PALFYN	TARGET-40-PALHRL	TARGET-40-PALKDP	TARGET-40-PALKGN	TARGET-40-PALWWX	TARGET-40-PALZGU	TARGET-40-PAMEKS	TARGET-40-PAMHLF	TARGET-40-PAMHYN	TARGET-40-PAMJXS	TARGET-40-PAMLKS	TARGET-40-PAMRHD	TARGET-40-PAMTCM	TARGET-40-PAMYYJ	TARGET-40-PANGPE	TARGET-40-PANGRW	TARGET-40-PANMIG
KEGG_N_GLYCAN_BIOSYNTHESIS	-0.39071	-0.242121	-0.0959132	0.308742	0.0984767	0.208726	-0.6211	0.0214187	-0.285647	-0.410975	-0.226845	0.138324	-0.486287	0.0393023	-0.0830649	0.34474	0.320292	0.108678	-0.150272	-0.348583	-0.145583	0.0216479	-0.276836	-0.193624	-0.183291	0.223616	-0.55643	-0.248668	0.0519424	0.190694	0.0843852	0.215017	-0.426923	0.0684058	0.128655	0.167433	0.379032	0.290695	0.453366	0.31393	-0.091364	0.410133	-0.138683	-0.011085	0.222775	0.1597	0.378532	-0.219247	-0.134491
KEGG_OTHER_GLYCAN_DEGRADATION	-0.11218	0.325685	-0.53152	-0.0602187	-0.420322	-0.297948	-0.206212	0.30013	0.232845	-0.243304	-0.163912	0.188622	0.229917	0.364607	-0.299948	0.227728	0.201187	0.326512	-0.092858	-0.253111	-0.275278	0.256678	-0.456308	-0.469293	0.0982149	0.2867	-0.564055	-0.354339	0.566021	-0.225912	-0.0890491	0.589222	-0.282519	-0.0247409	0.449233	0.391753	0.547805	-0.125153	0.261293	0.0446815	-0.320768	0.529097	-0.280641	-0.0376892	-0.380528	0.539105	0.462869	0.566875	0.0490898
KEGG_O_GLYCAN_BIOSYNTHESIS	0.147455	0.218552	-0.0632232	0.0308249	-0.109653	0.330867	-0.013831	-0.134568	-0.225285	-0.0162662	0.0548683	-0.328924	0.0246248	-0.200842	0.233157	-0.0785426	-0.257711	0.291169	0.120608	-0.0968988	-0.199672	0.305734	-0.0380993	-0.172053	0.095431	-0.148419	-0.132297	-0.216983	-0.265093	0.293062	-0.420206	0.177918	0.177312	-0.458853	-0.262622	-0.308145	-0.315054	-0.205206	0.117169	-0.21947	0.196752	-0.145691	-0.354405	-0.0721846	-0.151333	-0.222574	0.0188799	0.127044	0.0976516
KEGG_GLYCOSAMINOGLYCAN_DEGRADATION	-0.333067	0.35513	-0.441628	-0.21525	-0.517752	-0.335534	0.0997042	0.379696	0.10205	-0.24912	-0.23904	0.180972	0.160914	0.42091	-0.0444753	0.00297931	-0.0512572	0.243171	0.211075	-0.180174	0.100402	0.237584	-0.194603	-0.590561	0.172519	0.288192	-0.425688	-0.234802	0.402666	-0.333333	0.346853	0.657032	0.0280163	0.0676213	-0.0153816	0.296126	0.200485	-0.14556	-0.115018	-0.408351	-0.0029959	0.389097	-0.449882	0.278937	0.0272466	0.448645	0.513508	0.507621	0.171125
KEGG_GLYCOSAMINOGLYCAN_BIOSYNTHESIS_KERATAN_SULFATE	-0.203631	-0.30074	0.441264	-0.163105	0.012694	0.0527792	-0.26216	0.40057	0.0363072	0.011105	-0.0620293	0.563607	-0.200201	0.159053	-0.0563607	0.123598	0.428989	0.330748	-0.0810773	0.110152	-0.204214	0.26004	-0.117836	-0.509924	0.0918661	0.266895	-0.773259	-0.0148371	0.326816	-0.159947	0.175444	-0.280409	-0.266456	-0.507173	0.15607	0.458692	0.27318	0.427251	0.347701	0.19387	0.172167	0.228992	-0.57131	0.241535	-0.385015	0.232464	0.549946	-0.026311	0.224326
KEGG_GLYCEROLIPID_METABOLISM	0.26293	-0.119399	-0.235926	-0.27011	0.0490546	0.0815273	0.201055	-0.036721	0.0940146	-0.0831852	-0.0504599	0.0949778	0.289985	0.0911138	0.0500788	-0.123178	0.118271	-0.290347	0.158585	0.0592234	0.200822	-0.109926	-0.113983	0.0837533	-0.129432	-0.352513	-0.0688011	0.0814521	0.111739	-0.191378	0.0943739	0.149824	0.0257292	-0.0673647	-0.212748	-0.0159038	0.181816	0.109752	0.0890021	-0.137339	0.43566	0.204148	-0.240512	-0.0293158	-0.150408	0.0691755	0.353663	0.00585183	-0.035686
KEGG_GLYCOSYLPHOSPHATIDYLINOSITOL_GPI_ANCHOR_BIOSYNTHESIS	-0.0365476	-0.138196	0.125164	0.0670243	0.0761393	0.285243	-0.390363	0.225122	0.042914	0.204365	-0.175285	0.237732	-0.222261	0.316771	0.117052	-0.223649	0.368868	0.228905	-0.0428988	-0.253254	-0.00621582	0.162408	-0.23901	0.0168216	-0.521452	0.0248199	0.0301005	0.100055	-0.21522	-0.0835325	0.370267	0.00873684	-0.414247	0.058671	0.30016	-0.367096	-0.210516	-0.296625	0.287935	0.409678	0.102335	0.0613109	0.0179116	0.0133119	0.0786441	0.115395	0.0946905	-0.139499	-0.156975
KEGG_GLYCEROPHOSPHOLIPID_METABOLISM	0.0806105	-0.0447035	-0.0126634	-0.14747	0.1413	-0.00568872	0.0602808	-0.199465	0.25788	0.161473	-0.0135259	0.129746	0.393051	0.274504	0.123172	-0.0207881	0.236863	-0.247096	0.221056	0.225608	0.188363	-0.0747753	-0.109429	-0.0189143	-0.224718	-0.358725	0.0558416	0.1836	0.00481362	0.0305714	0.184819	-0.099249	-0.189979	-0.0811919	-0.0959772	-0.0719898	-0.0527303	-0.0494913	-0.00700244	0.0269573	0.141925	0.110271	0.0316929	-0.252659	-0.148856	0.113644	0.124207	-0.11645	-0.168949
KEGG_ETHER_LIPID_METABOLISM	0.288566	-0.283815	-0.0239901	0.173316	0.144936	0.350334	0.238593	-0.227673	0.129727	0.167203	0.340512	-0.132488	0.330674	-0.199748	0.175305	-0.26335	0.0575875	-0.119265	-0.00153812	0.132308	-0.109465	0.19178	-0.0207113	-0.028669	-0.220431	-0.279747	0.164531	-0.0873925	-0.238823	0.123783	0.235757	-0.348392	0.169219	0.0497166	-0.101482	-0.110884	-0.281586	-0.0376793	-0.18371	0.0681013	0.344759	-0.293942	0.162987	0.0906462	0.0595451	-0.141689	-0.244236	-0.0786958	-0.0226483
KEGG_ARACHIDONIC_ACID_METABOLISM	0.239741	0.11526	-0.11594	-0.310411	-0.12347	0.290344	0.346434	0.0992899	0.170261	0.130941	-0.0377714	0.1521	0.272085	-0.104166	0.12585	-0.364225	-0.0562366	-0.155467	-0.192589	0.13793	0.335206	0.00551379	0.0257833	0.0961024	0.0107453	-0.107681	0.193648	-0.135069	0.0302542	0.0348413	0.137365	-0.1142	0.44204	0.309032	-0.202692	-0.00632563	-0.113468	0.0924066	-0.429051	-0.29627	0.40229	-0.225429	0.299678	0.228421	-0.283344	0.160746	-0.236208	-0.0223561	-0.182647
KEGG_LINOLEIC_ACID_METABOLISM	0.514929	-0.318213	-0.0983518	-0.31829	-0.301018	0.230223	0.516277	0.0102245	0.165609	0.429494	0.294756	-0.191032	0.514722	-0.39758	0.0835552	-0.387558	-0.352097	0.119767	0.153934	0.287402	0.337173	-0.271715	-0.164321	0.326911	-0.341998	-0.28265	0.400503	-0.121147	-0.108943	0.162412	-0.0429663	-0.4704	0.484434	0.079828	-0.173285	-0.257738	-0.518539	-0.116842	-0.145359	-0.307301	0.520172	-0.481786	0.166042	0.0814595	-0.286833	-0.149646	-0.511305	-0.22756	-0.0872995
KEGG_ALPHA_LINOLENIC_ACID_METABOLISM	0.376487	-0.397274	-0.0707103	-0.130594	-0.107941	0.0937928	0.303792	-0.294107	0.373604	0.544349	0.347984	-0.101861	0.464331	-0.144495	0.112387	-0.287818	0.176731	-0.226965	-0.109068	0.38964	0.130417	-0.16706	-0.0147007	-0.187347	-0.273498	-0.16348	0.269404	-0.126232	0.0645734	0.325235	0.185903	0.0252647	0.212225	0.245793	0.0444532	-0.102126	-0.306397	-0.0214831	-0.347116	0.00969107	0.433055	-0.0671161	0.0817506	-0.0453789	-0.0464097	0.346054	0.024429	-0.222145	-0.326392
KEGG_SPHINGOLIPID_METABOLISM	-0.0724321	0.250282	-0.172837	-0.112969	0.0289877	-0.188013	-0.0274911	0.171507	0.204127	0.0123243	0.0861934	0.124658	0.151268	-0.0857837	-0.160584	-0.00653246	-0.1023	0.103515	-0.0340007	0.147245	-0.151892	0.36738	-0.229713	-0.436182	-0.0494525	-0.163088	-0.271322	0.0295021	0.164706	0.108361	-0.138882	0.0733319	-0.172514	0.00986857	0.322303	-0.130689	0.352026	0.0386941	0.0406349	-0.156934	-0.387561	0.288875	-0.192112	-0.0122313	-0.290474	0.0474539	0.133046	0.081236	0.263908
KEGG_GLYCOSPHINGOLIPID_BIOSYNTHESIS_LACTO_AND_NEOLACTO_SERIES	0.385097	0.215865	0.379221	-0.222533	-0.213565	0.0100035	0.31599	0.350705	0.141033	0.155949	0.248069	0.288467	0.317887	-0.10241	-0.368722	0.0822107	0.168472	-0.233102	0.0828481	0.123265	0.278332	0.0423372	-0.150117	-0.194152	0.0509951	-0.27342	0.100155	-0.00819898	0.229748	0.0929826	0.108329	-0.109263	0.24869	0.00234021	-0.0874153	-0.269359	-0.0464678	-0.217867	0.0215069	0.0668531	-0.182146	-0.261811	-0.271781	0.234917	-0.392778	-0.263864	0.0473149	0.077568	0.237957
KEGG_GLYCOSPHINGOLIPID_BIOSYNTHESIS_GLOBO_SERIES	0.264891	0.316561	-0.141388	-0.149176	-0.16019	-0.211484	0.46965	-0.0138034	-0.181688	-0.299387	0.105901	0.711086	0.166899	0.336452	0.269504	0.275463	0.14959	-0.176342	-0.0925878	0.281383	0.113388	0.256315	-0.240924	-0.51502	0.0425288	0.0735821	-0.474051	-0.440912	0.421013	-0.347286	0.0999927	0.128835	-0.0136144	-0.0688861	-0.0700015	0.17702	0.0853	0.238856	-0.25081	-0.532245	0.319113	0.0225572	-0.565895	0.534386	-0.348928	0.397951	0.288685	-0.0806502	-0.197948
KEGG_GLYCOSPHINGOLIPID_BIOSYNTHESIS_GANGLIO_SERIES	-0.114259	-0.227487	-0.370295	-0.190502	-0.502193	-0.373321	-0.209357	-0.0794331	0.136125	-0.560225	-0.15081	0.282111	-0.352886	0.204691	-0.0381553	0.449357	0.356967	-0.0664773	-0.100813	-0.00822173	-0.100292	0.044819	-0.017619	-0.63785	0.195234	0.589739	-0.527047	-0.146769	0.437708	0.136823	0.344841	0.155765	-0.0741127	-0.224909	0.0859193	0.0111311	0.127583	0.158111	-0.077934	-0.421453	0.308645	0.562311	-0.423969	0.336191	-0.294902	0.284862	0.507681	0.438208	-0.0435499
KEGG_RIBOFLAVIN_METABOLISM	0.225788	0.0983919	-0.148633	-0.155042	0.373439	-0.336747	-0.167543	0.126978	-0.20636	-0.00520448	-0.26739	0.119184	-0.307717	0.289132	0.0507182	-0.187466	0.180424	0.0293126	-0.310884	0.233515	0.148501	-0.234355	-0.0407705	-0.0128225	0.141823	-0.469502	-0.368551	-0.168496	0.15349	-0.199108	0.126659	0.0531858	-0.182964	0.24722	0.0970793	-0.170904	0.0866825	-0.0923303	0.348723	-0.337536	-0.0783428	0.184387	-0.39702	0.069683	-0.086024	0.00365244	0.337967	0.11924	0.485992
KEGG_NICOTINATE_AND_NICOTINAMIDE_METABOLISM	0.275344	-0.135214	-0.28886	0.0884875	0.0109406	0.0326192	0.200604	-0.0274823	-0.161028	0.167337	-0.238795	-0.0164462	0.398461	0.184526	-0.129051	-0.241696	-0.175987	0.0699983	0.126653	-0.0770938	0.0300605	0.312019	-0.0531115	-0.23901	0.298383	0.147909	0.413242	0.312988	-0.340721	-0.164767	0.291815	-0.276455	-0.0188886	-0.150109	-0.450858	-0.0606357	-0.324707	-0.270644	-0.0203139	0.251352	-0.209462	-0.222535	-0.158841	-0.315129	-0.0246595	0.116319	-0.331518	-0.146769	0.116659
KEGG_PANTOTHENATE_AND_COA_BIOSYNTHESIS	0.0799542	0.378969	-0.290095	-0.376877	0.167003	-0.300675	0.227582	0.0378054	-0.265212	-0.0461899	0.210846	0.143504	0.277852	0.335125	0.32609	0.256392	-0.443268	0.134788	-0.300203	-0.0973724	-0.0849403	0.159701	0.089085	-0.0462909	0.193556	0.129529	-0.117093	0.237023	0.229017	-0.428926	0.0916196	0.0591679	-0.074447	-0.108565	-0.336802	-0.109128	-0.249447	-0.0159477	-0.305938	0.133074	0.306701	0.045792	0.00756371	0.141942	-0.208783	0.116337	-0.250862	0.234622	0.117378
KEGG_AMINOACYL_TRNA_BIOSYNTHESIS	-0.500188	-0.0430127	-0.0153099	0.41493	0.514771	-0.383745	-0.652404	-0.466173	0.0610363	-0.379897	-0.147079	-0.337252	-0.542018	0.344867	-0.0675939	0.0282255	0.378795	0.22248	0.17453	-0.0388628	0.0472501	-0.246477	-0.583516	0.50278	-0.368939	-0.505113	-0.300262	-0.0758203	-0.0119884	0.471146	-0.40142	0.33062	-0.550784	0.104141	0.0434237	0.355403	0.175327	0.395713	0.552209	0.417084	-0.535478	0.498131	0.630648	0.136035	0.170427	0.0474444	0.442036	0.0691709	-0.371761
KEGG_BASAL_TRANSCRIPTION_FACTORS	-0.266772	0.102801	-0.0870218	0.183316	0.396631	-0.313299	-0.554334	-0.41377	-0.101408	-0.252737	-0.160183	-0.337681	-0.513519	-0.482148	-0.0263521	0.242585	-0.124667	0.227687	0.0322651	-0.328925	-0.366464	-0.101847	0.249459	0.315512	-0.397153	-0.0830693	0.0236061	0.0629088	-0.0691826	0.45335	-0.280468	-0.0821413	-0.576937	0.150501	0.534075	-0.185842	0.193047	0.109197	0.422664	0.343648	-0.405791	0.0802111	0.267748	-0.0996991	0.373312	-0.178491	-0.185135	-0.0816777	0.218398
KEGG_NON_HOMOLOGOUS_END_JOINING	-0.0648714	-0.32652	-0.275411	0.211495	0.272275	-0.227544	-0.387927	-0.418015	-0.311369	-0.140391	0.13917	-0.445635	-0.222398	-0.196296	0.478095	0.340232	0.0981916	-0.0255548	0.186692	-0.101886	-0.3053	-0.00250756	-0.128684	0.0832986	-0.41546	0.0241992	-0.321618	0.343913	-0.10522	0.383138	-0.255839	0.0114999	-0.283348	0.187361	0.23969	-0.267718	0.110363	0.357663	0.319016	0.0271655	0.00930178	0.17729	0.171228	-0.40261	0.37536	0.241482	0.102575	-0.569166	-0.161847
KEGG_SNARE_INTERACTIONS_IN_VESICULAR_TRANSPORT	-0.332107	0.0289767	-0.312102	-0.0971433	0.00444186	0.147207	-0.365562	-0.33963	-0.30394	-0.156298	0.144758	0.118681	-0.170003	-0.0410161	0.333484	0.369478	-0.121319	-0.0860347	-0.031269	0.0246324	-0.155714	0.366611	0.0667448	-0.222746	-0.0866654	0.39925	-0.0533367	0.00625053	0.130962	-0.12428	0.0574057	-0.10102	-0.408573	0.142975	0.0156607	-0.1053	0.172843	-0.0103725	0.244688	0.204709	0.0568657	0.163388	-0.409909	-0.252766	-0.0514786	-0.2473	-0.05532	-0.0922781	-0.177735
KEGG_LYSOSOME	-0.262366	0.322814	-0.271572	-0.106311	-0.379121	-0.289687	-0.125957	-0.0743129	0.00200349	-0.130435	0.0624892	0.325581	0.170337	0.279054	-0.0919737	0.160019	0.265365	-0.0863289	-0.218066	-0.0422413	-0.223911	0.406264	-0.297505	-0.467567	0.137391	0.270692	-0.455195	-0.284875	0.378713	-0.366438	-0.00534615	0.482877	-0.345246	0.0232113	0.0402039	0.0872702	0.353329	0.0573225	-0.187055	-0.179309	-0.0635665	0.482315	-0.327393	0.22642	-0.262384	0.391326	0.476593	0.444101	0.193283
KEGG_CARDIAC_MUSCLE_CONTRACTION	-0.0560338	-0.128735	-0.19427	0.148463	0.120785	-0.315456	0.161538	-0.210627	-0.133315	-0.273902	0.191994	-0.167045	-0.248463	-0.0112782	-0.205482	-0.280445	-0.187425	-0.138772	-0.398993	-0.263695	0.0774291	-0.147587	-0.0383479	0.185617	0.23653	0.255576	0.23238	-0.155458	0.362724	-0.122778	-0.120718	0.301992	0.400777	0.393975	-0.276885	0.266659	-0.13239	-0.111801	-0.243582	-0.261404	0.225288	0.0118135	0.384392	0.0106795	-0.057105	0.350593	0.264496	0.257537	-0.291629
KEGG_RENIN_ANGIOTENSIN_SYSTEM	0.331501	0.0161979	-0.404098	-0.275679	-0.186225	0.361848	0.189782	0.401315	-0.238788	-0.0513169	-0.450244	-0.12952	0.197227	0.50811	-0.277632	0.225288	0.579235	0.507476	0.398853	-0.154818	0.066025	-0.280606	-0.199603	-0.233802	0.334376	0.438247	-0.316029	-0.168132	-0.170017	-0.168366	-0.120602	0.193953	0.487557	0.0381609	-0.433623	0.159499	0.19475	-0.0768753	-0.0512823	-0.310498	0.309903	0.0477745	-0.326754	-0.200734	-0.131629	0.127673	0.367434	0.459631	0.151041
KEGG_CIRCADIAN_RHYTHM_MAMMAL	-0.152219	-0.315075	0.565326	0.0551747	0.0856136	0.704991	-0.376258	0.549957	-0.249748	0.635931	0.524664	0.132072	0.491055	-0.0979601	0.42563	-0.167668	0.0396609	0.415733	0.420297	0.250883	0.56054	-0.318164	-0.144513	-0.366636	-0.320559	0.000302797	0.200867	0.511307	-0.161722	-0.0880015	-0.00894292	-0.164805	-0.230765	0.0137912	0.150734	-0.0884513	0.356235	-0.168503	-0.158169	0.145353	0.113371	0.259809	-0.618375	-0.537777	0.287967	0.464622	0.27849	0.195393	0.298692
KEGG_TASTE_TRANSDUCTION	0.151093	-0.298521	0.186695	-0.30353	-0.395233	0.246288	0.449886	0.127271	0.0655662	0.461081	0.0874367	0.0180418	0.438336	0.122989	0.0873412	-0.369496	-0.22525	-0.226247	0.268941	0.239056	0.17959	-0.0456929	-0.185751	0.171126	0.0957607	-0.220671	0.216119	0.289574	0.0603099	0.3183	0.262978	-0.227297	0.446879	-0.0826644	-0.272907	-0.281634	-0.123197	-0.146534	-0.266506	-0.236573	0.27777	-0.24002	0.164759	-0.287696	-0.214093	0.188315	-0.303221	0.133536	0.164974
KEGG_PROXIMAL_TUBULE_BICARBONATE_RECLAMATION	0.183973	0.147219	-0.0524006	-0.0394693	0.0881135	-0.109657	0.151455	-0.27477	0.29698	0.17728	-0.175309	0.0112904	-0.125368	0.192146	0.0455437	-0.2699	0.273873	0.157838	-0.191945	0.0257302	-0.00013319	-0.066327	-0.034322	0.114834	-0.0796026	-0.260208	0.0320029	-0.229257	0.191042	0.251198	0.440428	0.172967	0.321194	0.244366	-0.0404712	0.0792562	-0.314925	-0.0945194	-0.407764	-0.416501	-0.0729788	-0.16773	-0.193351	0.0400114	0.231262	0.37771	0.379161	0.25034	-0.109877
KEGG_PATHOGENIC_ESCHERICHIA_COLI_INFECTION	-0.333755	0.252013	-0.146705	-0.0253601	-0.0307019	-0.125567	-0.336685	0.155201	-0.117063	-0.453531	-0.0231455	0.0691012	-0.335972	0.0514989	0.115135	0.177871	0.229811	0.0923309	0.184826	-0.184148	-0.420541	0.370347	-0.0306031	-0.336266	0.295071	0.28213	-0.423685	-0.226201	0.152456	-0.00155426	0.0931	0.417112	-0.0857624	0.051742	0.0909943	0.0811671	0.274019	0.213169	0.307821	0.122949	-0.309144	0.0343803	-0.186255	0.196908	-0.0642772	0.165401	0.393147	0.271934	0.079298
KEGG_SYSTEMIC_LUPUS_ERYTHEMATOSUS	-0.403378	0.382829	-0.373936	0.172317	-0.278359	0.172242	0.433563	0.2912	-0.32522	-0.532334	-0.483366	0.295695	0.146243	0.346006	-0.458551	0.369809	-0.356322	-0.220294	0.33363	-0.0683091	0.0841352	-0.188225	0.206883	-0.442255	0.618781	0.490953	-0.369151	0.177316	-0.369953	-0.478567	0.395885	0.243566	0.563394	0.128239	-0.389757	0.441348	0.21854	0.296575	-0.340341	-0.121345	0.34794	-0.396962	0.0610518	-0.166002	-0.439207	0.298498	0.152845	0.355693	0.213404
KEGG_PRIMARY_IMMUNODEFICIENCY	-0.175309	0.421644	-0.0407815	0.133842	-0.32287	0.273102	0.342683	0.0320469	0.0450691	-0.353882	-0.286569	0.0794963	0.363653	0.453626	-0.461456	0.567145	-0.323625	-0.103636	0.121198	0.395929	0.0560746	-0.201905	-0.285259	-0.435131	0.540306	-0.147687	-0.333778	0.17257	-0.0725033	-0.325822	0.201875	-0.0100783	0.481567	-0.00509782	-0.460242	0.193656	-0.0315659	0.252841	-0.424783	-0.271031	0.290129	0.00720677	-0.278843	-0.241386	-0.420949	-0.041747	-0.245818	-0.131511	-0.380802
KEGG_HYPERTROPHIC_CARDIOMYOPATHY_HCM	0.169869	-0.220687	-0.0324689	0.12545	-0.0418801	-0.0480167	0.163364	0.240073	0.00585521	0.0871079	-0.0792533	-0.0379855	0.183319	0.101458	-0.028549	-0.0283277	0.0100429	-0.00866065	0.142127	0.0729269	0.0619945	0.0897415	-0.116784	-0.308345	0.232083	0.0487488	0.140267	0.152654	-0.188336	-0.21574	-0.0809538	-0.000671372	0.420473	-0.199915	-0.200549	-0.227981	-0.178044	-0.200499	-0.0349815	-0.113928	-0.0165305	-0.0759252	-0.260833	-0.0996222	-0.103313	0.340973	0.227867	0.147409	0.12106
KEGG_ARRHYTHMOGENIC_RIGHT_VENTRICULAR_CARDIOMYOPATHY_ARVC	0.0898399	-0.165817	0.237092	0.0064079	-0.254607	-0.210507	0.0832642	0.33409	-0.0074385	-0.0922564	-0.0348084	-0.134908	0.170076	0.0955171	-0.149835	0.175016	0.133249	-0.16288	0.107937	0.20171	0.188369	0.168747	-0.118547	-0.316014	0.153221	-0.0504227	-0.0176031	0.103607	-0.0926212	-0.080547	-0.146423	0.0405103	0.334504	-0.173411	-0.144258	-0.155004	-0.158952	-0.209189	-0.0951206	-0.237841	-0.160221	0.00697958	-0.291955	-0.0614104	-0.0987421	0.316768	0.258185	0.194483	0.141673
KEGG_DILATED_CARDIOMYOPATHY	0.137958	-0.217544	0.0814252	0.107092	-0.131357	-0.031444	0.152301	0.212323	0.00521019	0.131881	-0.0177523	-0.0764289	0.239595	0.114126	0.00454144	-0.0886702	0.0681853	-0.124656	0.0947935	0.115473	0.118704	0.109804	-0.00935419	-0.326089	0.230516	-0.0723626	0.123245	0.179102	-0.234243	-0.0470414	-0.0859936	0.0188283	0.401688	-0.196159	-0.305572	-0.178538	-0.19289	-0.087136	-0.0492503	-0.121774	0.085398	-0.0531682	-0.274882	-0.0486635	-0.106669	0.294634	0.212338	0.18532	0.140375
KEGG_GLYCOLYSIS_GLUCONEOGENESIS	0.033718	-0.0416565	-0.502872	0.143841	0.27764	0.262878	-0.0643468	-0.0277163	-0.177526	-0.127523	0.132996	-0.151395	-0.409781	-0.344261	0.157397	-0.380438	0.0622242	0.18192	-0.187033	-0.333513	-0.154388	-0.0262316	0.0107986	0.376988	0.00563413	0.185147	0.0322901	-0.340871	0.224047	0.000194937	-0.367286	0.366551	0.0904581	0.362527	-0.105538	-0.0768513	0.309607	-0.00549905	-0.087324	-0.411078	0.146852	0.185563	0.297934	-0.253835	0.397635	0.423464	0.129212	0.000957725	-0.183283
KEGG_CITRATE_CYCLE_TCA_CYCLE	-0.327609	-0.165235	-0.434105	0.325358	0.395474	-0.10335	-0.523392	-0.49881	-0.0997325	-0.44853	0.166009	-0.066918	-0.598139	0.0626955	-0.000843391	0.256929	0.156416	-0.0182917	-0.251714	-0.426975	-0.380377	0.382887	-0.443855	0.393264	-0.0978657	-0.324191	-0.288313	-0.378121	0.319698	0.111702	-0.0830836	0.509549	-0.491116	0.152444	0.262077	-0.20794	0.399398	0.402309	0.0242205	-0.394489	0.0658173	0.363872	0.320397	-0.116615	0.436979	0.388288	0.381361	-0.0255709	-0.364442
KEGG_PENTOSE_PHOSPHATE_PATHWAY	-0.182766	0.0199639	-0.297754	0.0569983	0.311388	0.125282	-0.307598	-0.138308	0.270865	-0.228286	-0.283845	0.3018	-0.515157	0.0675118	0.396043	-0.330461	-0.0261069	0.0314447	-0.387938	-0.484701	-0.372503	0.200682	0.131013	0.334724	0.0454477	0.299314	-0.20919	-0.381822	0.443412	0.0953331	-0.591359	0.404196	-0.163858	0.33358	0.190902	0.212854	0.523449	0.237455	-0.11558	-0.237925	-0.0170191	0.340057	0.387412	-0.404653	0.4829	0.472251	0.229798	0.0478248	-0.136677
KEGG_PENTOSE_AND_GLUCURONATE_INTERCONVERSIONS	0.28795	0.140404	-0.420927	-0.147537	-0.199009	-0.00886447	0.501428	0.0120223	-0.0510811	0.173887	-0.139057	-0.259745	-0.0299339	-0.32523	-0.101504	-0.373958	-0.254966	0.0180316	0.0873969	0.0651366	-0.111996	-0.0669446	-0.398257	0.360818	-0.152065	0.119245	0.15075	-0.309076	-0.148091	0.0224618	0.20404	0.315233	0.515217	0.224803	0.140358	-0.12057	0.244286	-0.168225	-0.35388	-0.387352	0.272011	-0.347764	0.232695	0.201612	0.27615	0.196509	-0.174645	0.315194	0.104129
KEGG_FRUCTOSE_AND_MANNOSE_METABOLISM	-0.238669	-0.0351246	-0.26564	0.132476	0.550683	0.211183	-0.128116	0.00574085	-0.057778	0.151976	0.245808	0.25392	-0.388417	-0.258046	0.436675	0.0710705	0.147857	0.178826	-0.297932	-0.180349	-0.2536	0.244274	-0.0538358	0.417029	-0.163423	0.328135	-0.183275	-0.371568	0.332273	-0.077025	-0.414593	0.337635	-0.348701	0.211425	0.0423116	-0.0209792	0.417464	-0.0258953	-0.0112837	-0.412064	0.0119732	0.377423	0.287157	-0.348279	0.305145	0.459425	0.155844	0.0540129	-0.170183
KEGG_GALACTOSE_METABOLISM	-0.0261306	-0.190519	-0.593922	-0.182348	0.455249	0.282188	0.239705	0.0120584	0.14378	0.18318	-0.00806853	0.164413	-0.309748	-0.253673	0.253561	-0.123455	0.00717644	0.319901	-0.0313083	-0.277657	0.00822659	0.264182	-0.122197	0.0613669	0.0455967	0.118734	-0.255867	-0.212916	0.287439	-0.483106	-0.288142	0.281216	-0.0450094	-0.00766909	-0.30511	0.352897	0.545849	-0.0700426	0.0206727	-0.297141	-0.149919	0.391845	0.22047	-0.312663	0.0743589	0.498407	0.311721	0.0895609	-0.165016
KEGG_ASCORBATE_AND_ALDARATE_METABOLISM	0.569897	-0.0293012	-0.454149	-0.223908	-0.193806	-0.0533154	0.483059	0.0526595	-0.122549	0.274615	-0.280515	-0.343682	0.261459	-0.296603	-0.390605	-0.423229	-0.207665	-0.1642	0.160966	0.223179	0.00235134	-0.227876	-0.271696	0.423596	-0.216146	-0.140023	0.352432	-0.378166	0.0239438	0.124057	0.211506	0.284388	0.606346	0.157635	-0.196026	-0.0830389	0.18793	-0.154115	-0.174944	-0.302898	0.557102	-0.298481	0.266811	0.201582	0.154473	-0.0130315	-0.193038	-0.0441063	0.226296
KEGG_FATTY_ACID_METABOLISM	0.301159	-0.111335	-0.351545	0.238512	0.0874588	-0.132558	-0.0537607	-0.412447	-0.0958353	0.0263552	0.0200339	-0.215786	-0.114856	-0.0812128	-0.131396	-0.119192	0.066378	-0.12732	0.163065	0.0968785	-0.0950074	-0.0155069	-0.232872	0.223761	-0.190957	-0.193503	0.205495	-0.295571	-0.127385	0.255977	0.178926	0.408602	-0.26722	-0.00197729	0.0453358	-0.23927	-0.0614228	-0.0301913	0.116168	-0.235047	0.175739	0.048715	0.0393323	0.129404	-0.0508811	0.188264	-0.255577	0.142576	-0.247285
KEGG_STEROID_BIOSYNTHESIS	-0.370431	-0.302824	-0.166272	0.425281	0.0378517	-0.458225	-0.309344	0.255487	0.205982	-0.461418	0.182847	-0.107166	-0.393945	0.452069	-0.135586	0.574764	0.0862083	0.149851	-0.318483	-0.19161	-0.0484139	-0.0468387	-0.430576	0.412405	-0.103753	-0.428575	-0.229799	-0.36259	-0.110433	0.236686	0.0573861	0.441445	-0.414873	-0.0479097	0.486809	-0.0317105	-0.183581	0.263322	0.200959	-0.382181	-0.479124	0.178712	0.164482	-0.2646	0.291335	0.337668	0.215684	-0.139275	-0.459978
KEGG_PRIMARY_BILE_ACID_BIOSYNTHESIS	0.279867	0.409413	-0.23396	-0.109816	0.0388725	-0.0198626	0.191577	0.374853	0.354381	0.237817	-0.3526	0.0409184	0.0154823	-0.161768	-0.113956	-0.2871	-0.256521	-0.193989	0.0100691	0.030715	0.0371231	0.198179	-0.0354684	-0.277581	-0.0465585	-0.128407	0.188421	-0.238221	0.046192	0.00969294	-0.038734	-0.0328999	0.378698	0.25102	-0.29753	0.0332076	0.00809549	-0.154943	0.33811	0.099826	-0.33485	-0.180437	-0.167327	-0.386371	-0.02991	0.146236	-0.0659443	0.37441	0.35488
KEGG_STEROID_HORMONE_BIOSYNTHESIS	0.440231	0.0228808	-0.168238	-0.200517	-0.337493	0.023225	0.509685	0.385962	-0.144776	0.380532	-0.170908	-0.21457	0.299435	0.0348185	-0.225274	-0.28677	-0.188323	-0.0326179	0.246047	0.340263	0.25372	-0.0763067	-0.264318	0.0771297	-0.126906	-0.208598	0.365855	-0.132529	-0.190918	-0.230568	0.124866	-0.069645	0.582238	-0.0880255	-0.240898	-0.201661	-0.140679	-0.216366	-0.172231	-0.284085	0.322769	-0.404643	0.206038	-0.0696458	-0.181927	-0.221518	-0.387806	0.0823564	0.276774
KEGG_OXIDATIVE_PHOSPHORYLATION	-0.422877	0.150582	-0.503569	0.346328	0.299279	-0.26842	-0.387426	-0.407997	-0.373259	-0.609388	0.172459	-0.29728	-0.58805	-0.193659	-0.196604	0.0139752	-0.310491	0.0111681	-0.495923	-0.518346	-0.273454	0.231694	0.279626	0.425201	0.305184	0.401678	-0.255414	-0.484425	0.597743	-0.29002	-0.269033	0.602676	-0.282417	0.659421	0.0662408	0.318901	0.387068	0.212481	-0.320035	-0.245631	-0.123951	0.422974	0.583998	0.259874	0.154269	0.078903	0.348365	0.390271	-0.359421
KEGG_PURINE_METABOLISM	-0.103861	-0.200824	-0.200218	0.0185689	0.105916	0.0250881	-0.164463	-0.207159	-0.159815	-0.122305	-0.163745	0.00741775	-0.199405	-0.0377008	0.0609005	0.0241023	-0.117405	-0.151921	-0.0735868	-0.158715	-0.0892283	0.0565336	-0.0222056	0.2061	-0.230875	-0.11314	-0.140488	0.0750245	0.0703538	-0.00050031	0.0734503	0.124892	-0.317476	0.218797	-0.0284694	0.129572	-0.0126967	0.168405	0.0612673	-0.0407236	-0.00709295	0.0712843	0.322225	-0.0598469	0.25314	0.0652962	0.114262	-0.0239447	-0.203461
KEGG_PYRIMIDINE_METABOLISM	-0.265615	-0.323493	-0.191714	0.051901	0.297982	-0.073549	-0.406596	-0.367342	-0.195887	-0.374516	-0.21569	0.0570539	-0.385806	-0.151306	0.146636	0.198771	0.0359943	-0.288984	-0.204141	-0.0532305	-0.267729	0.142228	-0.106705	0.284661	-0.307154	-0.0286188	-0.354832	0.156918	0.271759	-0.241603	0.170079	0.187028	-0.44679	0.336928	0.298997	0.23295	0.147334	0.292087	0.064242	0.185424	-0.16188	0.33393	0.43367	-0.106168	0.379541	0.185522	0.194319	-0.172871	-0.303655
KEGG_ALANINE_ASPARTATE_AND_GLUTAMATE_METABOLISM	0.0212607	-0.201272	-0.0221122	0.251969	0.139338	0.107642	0.120877	-0.22086	0.0254989	0.0266941	-0.14926	-0.00247986	0.135612	0.0728269	-0.26098	-0.190611	0.00977905	0.272419	-0.144234	-0.0581377	-0.224577	0.0723358	-0.044536	0.278257	-0.171772	-0.1576	0.0246348	-0.0829598	0.10447	-0.096371	-0.0525225	-0.0105087	0.0211638	0.103906	-0.05396	0.0895422	-0.0603669	-0.0998351	-0.14201	-0.322381	0.186037	-0.0737389	0.26521	-0.260049	0.112066	0.180008	-0.0161998	0.13038	-0.157742
KEGG_GLYCINE_SERINE_AND_THREONINE_METABOLISM	0.185148	-0.340428	-0.354082	-0.221623	-0.137769	0.170735	0.278453	-0.104097	-0.225207	0.061584	0.106833	-0.19448	0.1115	0.047271	0.2199	-0.0816291	-0.154207	0.0156087	-0.242541	0.111583	0.151578	-0.302127	-0.399831	0.233296	-0.15888	-0.157922	-0.0242515	-0.000153701	-0.11128	-0.120674	0.335692	0.00801945	0.204442	-0.0655984	-0.281115	0.377184	-0.132131	0.0772188	-0.464831	-0.336474	0.524971	-0.140605	0.41294	0.319078	0.199671	0.370531	0.0439287	-0.248239	-0.0863526
KEGG_CYSTEINE_AND_METHIONINE_METABOLISM	-0.04742	-0.0195647	-0.202878	0.0906086	0.274125	-0.0607256	-0.262363	-0.286905	-0.107456	-0.0992108	0.225	-0.144426	-0.503307	-0.34145	-0.170863	0.145531	-0.14974	0.0759527	0.0841346	-0.387154	-0.0547677	-0.0958386	-0.243051	0.414963	-0.274274	-0.217101	-0.0737239	-0.170876	0.198231	0.0276376	-0.201824	0.0293952	-0.263466	0.0480021	0.0382137	-0.032802	0.241968	0.0566744	-0.0907065	-0.25253	0.0227255	0.134512	0.52665	-0.030929	0.277907	-0.0939233	-0.17812	-0.146539	0.136213
KEGG_VALINE_LEUCINE_AND_ISOLEUCINE_DEGRADATION	0.0203964	-0.0919921	-0.301258	0.21594	0.423964	0.0302276	-0.338598	-0.479782	-0.17356	-0.0387664	-0.194463	0.0422909	-0.142348	-0.278063	0.024988	0.250705	-0.249496	0.0638809	-0.114519	-0.307018	-0.411632	0.512993	-0.131292	0.349309	-0.191787	-0.294637	0.151763	-0.36292	-0.0188044	0.210248	0.0195617	0.185832	-0.432319	0.00489659	0.223984	-0.158608	-0.215118	-0.00639762	0.0158579	0.163053	-0.0895095	0.0698722	0.241836	0.0574972	0.414362	0.144891	0.0197078	0.219032	-0.0739171
KEGG_LYSINE_DEGRADATION	0.230003	-0.251512	-0.0346133	0.206237	0.0739866	0.116403	-0.421599	-0.266983	0.159227	-0.0110132	-0.210597	-0.168876	-0.277758	-0.103974	0.204445	0.0551533	0.171393	-0.00184699	-0.087247	-0.17248	-0.30768	0.0214044	-0.17719	0.358022	-0.455941	-0.22553	-0.0715233	-0.115341	-0.253457	0.378085	0.0641221	0.0959978	-0.432281	0.298384	0.242472	-0.0504968	0.0875363	0.102358	0.406932	0.239463	0.0573472	0.0794849	0.0420658	-0.0356803	0.2302	0.27382	0.180114	-0.277672	0.0164923
KEGG_ARGININE_AND_PROLINE_METABOLISM	-0.0233823	-0.0705342	-0.407143	0.18431	0.188983	0.114832	-0.186207	-0.29986	-0.0794389	-0.0563783	0.00840719	0.0346185	-0.0764474	0.0695346	-0.113542	-0.0824452	0.203549	0.233822	-0.130543	-0.316057	-0.256203	0.0336841	-0.12598	0.280973	-0.0854507	-0.157021	0.16496	-0.36269	0.170344	0.00126212	-0.135885	0.224209	0.0384263	0.222649	-0.139745	0.164917	0.189186	0.183675	-0.192988	-0.355397	0.121406	0.270245	0.321505	-0.331315	0.289888	0.350259	0.0984167	0.0103296	-0.33043
KEGG_HISTIDINE_METABOLISM	0.114453	-0.259818	-0.481774	0.0763918	0.193721	0.285304	0.216202	-0.338834	-0.0805196	0.209008	-0.178324	-0.0456776	0.267637	-0.141973	-0.10752	0.114173	-0.14999	-0.157595	-0.000812847	0.0423175	0.234332	0.207107	-0.017432	-0.077577	-0.046064	-0.34054	0.33522	-0.16592	-0.271988	0.296924	-0.103971	0.334187	-0.0234854	0.0328763	0.033005	0.142514	-0.312322	0.0854557	-0.306637	0.0923759	0.370818	-0.219474	0.161277	0.0892614	-0.022402	-0.11565	-0.215344	-0.221122	-0.114571
KEGG_TYROSINE_METABOLISM	0.121281	-0.155498	-0.149561	0.272331	-0.0117789	-0.112612	0.305968	0.0906308	-0.133655	0.105446	-0.0103401	-0.00289566	-0.0896063	0.0708416	-0.107636	-0.318316	-0.00390703	-0.20807	-0.0146953	0.0406411	0.149359	-0.236604	-0.0882246	0.0639714	-0.0941288	-0.000604614	0.115613	-0.280676	0.0669585	0.251638	-0.21741	0.320884	0.380259	0.353545	-0.0562742	0.0301222	-0.14766	-0.039963	-0.438368	-0.305695	0.295966	-0.161379	0.519495	-0.0700573	0.0281858	0.110179	-0.194841	-0.0455406	-0.0843947
KEGG_PHENYLALANINE_METABOLISM	0.101522	0.0583699	-0.389503	0.33744	-0.030344	-0.104077	0.268701	0.109316	-0.347068	-0.0327354	0.0772428	0.434684	-0.22794	0.395953	-0.213058	-0.124628	0.160409	-0.381126	-0.4422	-0.105863	0.13187	-0.153742	-0.000601607	-0.198979	0.173479	-0.241885	-0.13691	-0.378232	0.126997	0.22864	0.0484757	0.237384	0.455892	0.460337	0.193647	0.0731615	-0.436886	0.401292	-0.587415	-0.600875	0.33951	-0.20889	0.650815	0.344234	-0.115767	0.393978	0.0633836	-0.333137	-0.254789
KEGG_TRYPTOPHAN_METABOLISM	0.45805	-0.177952	-0.302874	-0.00185226	0.221047	-0.000319823	0.208318	-0.323923	-0.355712	0.1221	-0.214613	-0.0572663	0.0239599	-0.00720608	-0.159365	0.241517	0.0759357	0.0334199	0.120208	-0.0577938	-0.101252	0.0182904	-0.0401379	0.146782	-0.245282	-0.283147	0.349478	-0.36157	-0.229119	0.101528	0.283581	0.254857	-0.00513307	0.0544378	0.0140691	-0.204575	-0.251695	-0.0667601	-0.208873	0.15618	0.208223	-0.208696	0.28674	0.0241543	0.237316	0.13229	-0.140951	-0.17428	-0.150001
KEGG_BETA_ALANINE_METABOLISM	0.192555	0.00136146	-0.224043	0.083094	0.00983918	0.175115	-0.0580106	-0.443243	-0.285646	-0.255896	-0.0608356	-0.238615	0.134252	-0.0737932	-0.23166	-0.109724	-0.000143763	0.121628	-0.175807	-0.131106	-0.0736227	0.0664711	-0.180048	0.233678	-0.175056	-0.173717	0.155021	-0.327899	-0.0403961	0.0648074	0.12326	-0.0101405	-0.175582	0.0620272	-0.227324	-0.154855	-0.330241	-0.0292103	0.0116351	0.133894	0.418166	-0.231306	0.294722	0.114177	-0.0616179	0.204408	-0.0301741	0.053779	-0.0621487
KEGG_SELENOAMINO_ACID_METABOLISM	-0.197377	0.124726	-0.134557	0.302437	0.277954	-0.0226515	-0.369889	-0.434252	0.346215	0.214976	-0.101385	-0.260946	-0.235222	-0.340773	0.251903	0.229705	-0.0376909	-0.248984	-0.185911	-0.201746	-0.216358	0.148012	-0.281131	0.234881	-0.405988	-0.399022	-0.162299	-0.150072	0.260356	0.282548	-0.172043	0.310941	-0.423596	-0.0160699	0.193039	0.237475	-0.0888394	-0.221187	0.00920724	0.059375	0.160733	0.220159	0.312245	0.193764	0.00689701	0.00413399	-0.367685	0.108556	-0.267805
KEGG_GLUTATHIONE_METABOLISM	-0.268191	0.19592	-0.362084	-0.171686	-0.0781305	-0.421756	-0.269074	-0.328972	0.0780428	-0.421928	-0.269717	0.142333	-0.36403	0.139084	0.210684	-0.0658529	0.285073	-0.166448	-0.453021	-0.326628	-0.0205694	0.000475945	-0.29879	0.0373051	0.0116935	0.274373	-0.389981	-0.440098	0.39785	-0.130071	-0.161686	0.433542	0.195721	0.35723	-0.189481	0.402091	0.254017	0.0553466	-0.367822	-0.110929	0.153247	0.180053	0.459836	0.223393	0.0165011	0.240915	0.419293	0.393695	-0.170776
KEGG_STARCH_AND_SUCROSE_METABOLISM	0.268014	0.0808348	-0.511713	-0.214234	0.0483515	0.0567627	0.479757	0.114057	0.191026	0.334336	0.214933	-0.151733	0.0663796	-0.101186	-0.0905793	-0.260939	-0.301516	0.313799	0.0508404	-0.0457786	-0.0600983	-0.0113937	-0.089257	0.182362	0.203523	0.179212	0.24459	-0.289198	0.0670568	-0.0905176	0.16779	0.151065	0.40584	-0.0468944	-0.0231126	-0.135084	0.0898357	-0.337223	-0.201625	-0.337846	0.110874	-0.278869	0.196529	-0.0501804	-0.0709612	0.206115	0.0132983	0.233276	0.105624
KEGG_AMINO_SUGAR_AND_NUCLEOTIDE_SUGAR_METABOLISM	-0.421205	0.0528979	-0.476517	0.268656	0.412442	0.273488	-0.348035	-0.293027	0.0304256	0.0269974	0.00292512	0.0821049	-0.369327	-0.178872	0.111754	0.214167	0.0974804	0.259886	-0.0974455	-0.392811	-0.400495	0.374663	-0.0321983	0.0249694	0.052031	0.386909	-0.394104	-0.406157	0.185563	-0.118378	0.0697244	0.24763	-0.408302	0.195608	-0.12901	0.127852	0.367553	-0.227816	0.114677	-0.0284094	-0.13228	0.392517	0.122807	-0.206394	0.214336	0.217305	0.189484	0.258427	-0.115677
KEGG_GLYCOSAMINOGLYCAN_BIOSYNTHESIS_CHONDROITIN_SULFATE	-0.256083	-0.21836	0.0536352	0.0220895	-0.279351	0.142783	-0.00956355	-0.221198	0.128352	0.194664	0.302051	0.452034	0.0126086	-0.236549	0.288216	-0.370528	0.195426	-0.116459	-0.606905	0.172898	0.172179	0.534518	-0.237279	-0.256582	0.291396	0.552931	-0.157944	-0.506467	0.673812	0.258877	-0.154831	0.163522	-0.0568268	0.0179897	-0.302529	0.0184276	0.0555203	0.1425	-0.0350914	0.120672	0.291173	0.317042	0.207607	0.148053	-0.271447	0.187211	0.469426	0.400914	-0.297728
KEGG_GLYCOSAMINOGLYCAN_BIOSYNTHESIS_HEPARAN_SULFATE	-0.124332	0.0631129	0.136419	0.0708894	-0.401576	-0.0834716	-0.061778	0.215957	0.320884	0.136969	0.137267	0.115441	-0.0684927	-0.243121	0.297408	-0.20778	0.198729	-0.157155	-0.262724	-0.287634	0.461603	-0.01809	-0.0209795	-0.448958	-0.00141205	0.468167	-0.25424	0.22083	-0.0876288	0.439435	-0.288187	-0.15367	0.263976	0.212102	-0.127292	0.207278	0.0483596	-0.057082	0.104878	-0.12113	0.359568	0.177466	-0.345425	-0.31093	0.0756972	0.0804782	0.376826	0.266127	0.0701397
KEGG_INOSITOL_PHOSPHATE_METABOLISM	-0.148321	-4.56078e-05	0.138869	-0.00427726	-0.0140979	-0.201334	-0.0804908	-0.210123	0.352212	0.201593	0.0608695	0.309815	0.317165	0.286524	0.257457	0.101184	0.206473	0.106484	0.0125763	0.0657756	-0.0442487	-0.113182	-0.17555	-0.0636942	-0.195479	-0.31388	0.0192852	0.262796	0.0627422	0.135	0.218894	-0.0671971	-0.390908	-0.374226	0.24629	-0.0602934	-0.0686943	0.173899	0.101851	0.0133595	-0.319045	0.151005	-0.46405	-0.206682	-0.00815124	0.301666	0.0558278	-0.187655	-0.184788
KEGG_PYRUVATE_METABOLISM	-0.0761383	-0.225323	-0.483976	0.195492	0.11199	-0.0963095	-0.238011	-0.451795	-0.389991	-0.350649	0.107279	-0.18988	-0.22488	-0.0346975	-0.0497075	0.0682225	0.186823	-0.0205779	-0.207995	-0.177953	-0.259086	0.210434	-0.240665	0.48975	0.0403446	-0.0481746	0.183324	-0.299655	0.0984861	0.158428	0.0860561	0.424091	-0.350651	0.339527	0.00830129	-0.252869	-0.024336	0.192586	-0.0721816	-0.345449	0.16246	0.185475	0.308479	0.087351	0.342335	0.363555	0.241163	-0.0426573	-0.294688
KEGG_GLYOXYLATE_AND_DICARBOXYLATE_METABOLISM	-0.280499	-0.0960608	-0.294602	0.0817742	0.172796	0.0370267	-0.461102	0.0563234	-0.195602	-0.297862	0.155132	0.472545	-0.451114	0.345937	0.197894	-0.118082	0.100214	-0.126866	-0.490649	-0.389432	-0.27633	0.346593	-0.470068	0.39357	-0.341171	-0.0407814	-0.511182	-0.334119	0.279769	-0.199715	-0.12502	0.374356	-0.446443	0.277426	0.237568	-0.0156271	0.160331	0.119626	-0.162879	-0.181202	0.20064	0.443605	0.533339	0.3097	0.42495	0.308038	0.00833447	-0.0965006	-0.463435
KEGG_PROPANOATE_METABOLISM	0.0881119	-0.171052	-0.381379	0.164165	0.0711717	0.0194824	-0.326753	-0.559053	-0.203307	-0.313889	-0.107443	-0.288571	-0.0876719	-0.164791	0.00161659	-0.125583	-0.1833	0.000896659	-0.100807	-0.244635	-0.406778	0.189878	-0.234027	0.386637	-0.171639	-0.361829	0.357536	-0.304404	0.00309802	0.11638	0.178576	0.32839	-0.481373	0.110446	-0.00333789	-0.403168	-0.251464	0.0963368	0.0420711	0.0937649	-0.105651	-0.127607	0.215443	0.0840452	0.381369	0.107431	0.240856	-0.0705961	0.100011
KEGG_BUTANOATE_METABOLISM	0.356135	0.0341762	-0.390627	0.154319	0.0619868	-0.102414	0.200052	-0.460767	-0.197954	-0.113758	-0.154232	-0.372583	0.0485467	-0.301264	-0.0290841	-0.00793372	-0.20354	0.131965	0.0318283	-0.00784055	-0.285549	0.182819	-0.243945	0.148524	-0.0650831	-0.369777	0.386599	-0.305325	0.155564	0.138437	0.0305166	0.238304	-0.116198	0.152113	0.0610621	0.00393441	-0.161766	0.100939	0.0660215	-0.0154727	0.0905963	-0.0834982	0.228662	0.128484	0.353905	0.293021	0.00750299	0.231203	-0.387042
KEGG_ONE_CARBON_POOL_BY_FOLATE	0.227263	-0.51334	-0.296681	0.329223	0.232372	0.276276	-0.339199	-0.493966	0.0809121	-0.135134	-0.0272513	-0.129987	-0.47262	-0.285826	0.607429	0.0435273	-0.220721	-0.174337	-0.401587	-0.161694	-0.207001	-0.0906399	-0.475903	0.578813	-0.401794	0.00273167	-0.101814	-0.0421662	-0.314299	0.138306	-0.0488498	0.0326349	-0.476751	0.114596	0.345507	0.217077	-0.292587	-0.00152344	-0.210267	0.0701489	-0.146592	-0.0449966	0.367235	0.25685	0.436003	-0.0246961	-0.169567	-0.590774	-0.361373
KEGG_FOLATE_BIOSYNTHESIS	-0.0022931	-0.363659	-0.180056	-0.00395682	-0.0714253	-0.103548	-0.366775	-0.606955	-0.290713	-0.540134	-0.0742875	-0.138178	-0.459557	-0.0185843	-0.281912	0.443708	0.250995	-0.315045	-0.660281	-0.428027	-0.278338	-0.166505	-0.225651	0.590742	0.0923594	-0.28013	-0.431439	-0.540012	0.436848	0.256072	0.31149	0.501074	0.0314599	0.327835	0.372506	0.326015	-0.200188	0.483432	-0.180359	0.137812	0.249695	0.417276	0.28099	0.189164	0.738528	0.60548	0.364983	-0.183549	-0.418232
KEGG_RETINOL_METABOLISM	0.379391	0.0761625	-0.103178	-0.314437	-0.258079	0.0698652	0.473668	0.272592	-0.0837719	0.190703	0.0678493	-0.227245	0.174864	-0.202264	-0.306899	-0.22716	-0.220203	0.0216819	0.239823	0.2691	0.235161	-0.365854	-0.044673	0.345328	-0.150845	-0.113034	0.291347	-0.175284	0.0409479	-0.065773	-0.0647114	-0.0268629	0.512991	-0.0409424	-0.187021	-0.259921	-0.237811	-0.306705	-0.360877	-0.285522	0.432725	-0.36791	0.262165	0.0414791	-0.377204	-0.156327	-0.504836	0.071172	0.0297929
KEGG_PORPHYRIN_AND_CHLOROPHYLL_METABOLISM	0.172937	0.0703875	-0.477579	-0.0968359	-0.0228264	-0.238904	0.279618	-0.159764	-0.152567	-0.0903479	-0.259183	-0.0450962	0.00519623	0.0443255	-0.236322	-0.196462	-0.0730298	-0.0821573	0.144488	-0.000203183	0.00951776	-0.0018094	-0.0838929	0.250204	-0.144395	0.116308	-0.0727918	-0.243561	0.200999	0.148767	0.185129	0.36834	0.282545	0.41319	-0.0850042	0.0182763	0.473135	0.166438	-0.26024	-0.316772	0.178153	0.084764	0.365577	0.0797982	-0.0759007	0.0899549	0.0809888	-0.0624543	-0.198087
KEGG_TERPENOID_BACKBONE_BIOSYNTHESIS	-0.0872438	-0.283827	-0.470976	0.564997	0.31439	-0.373613	-0.348943	-0.565434	-0.214468	0.146176	0.350033	-0.272954	-0.531453	-0.0931441	0.115108	0.498691	-0.0888776	0.272149	-0.0587462	-0.459313	-0.273479	0.0665132	-0.20006	0.340599	-0.0528953	-0.363408	0.0889772	-0.211496	0.319524	0.369079	0.0220109	0.499637	-0.50744	0.0846113	0.45719	-0.106014	-0.0482806	0.424287	0.349697	-0.0666694	-0.407268	0.305053	0.182463	-0.184546	0.540314	0.265988	-0.281714	0.222568	-0.11325
KEGG_NITROGEN_METABOLISM	0.458228	-0.115514	-0.197954	-0.289441	0.132474	0.211812	0.433627	0.0701081	0.130179	0.445302	-0.0494223	-0.421467	0.107962	-0.289806	-0.0793646	-0.489835	-0.0967591	0.374492	-0.00528945	0.241563	-0.21563	-0.106439	-0.0678183	0.373201	-0.0166877	-0.126515	0.333917	-0.392558	0.0655471	-0.230789	0.219864	-0.00769851	0.325933	-0.0135395	-0.385188	-0.329634	-0.127482	-0.477467	-0.271826	-0.325862	0.179204	-0.201473	0.0662586	-0.308545	0.00259217	-0.158854	0.0704525	-0.135067	0.0457513
KEGG_SULFUR_METABOLISM	0.326561	-0.0685095	-0.457568	-0.0702808	-0.0335998	0.196359	0.245116	-0.1321	0.414073	0.452628	0.165688	-0.219678	0.235575	0.09487	0.250695	-0.294657	-0.134421	-0.155316	-0.0771923	0.041169	0.382941	0.279866	-0.14803	-0.373932	0.0887839	-0.283578	-0.379869	-0.0625849	0.222931	0.105989	0.255594	0.47812	-0.435712	-0.21699	-0.555448	0.121342	-0.326104	0.416814	-0.457761	-0.0813593	0.366538	0.342937	-0.0588561	0.165791	-0.453207	0.317322	0.216294	0.157819	-0.50677
KEGG_METABOLISM_OF_XENOBIOTICS_BY_CYTOCHROME_P450	0.240459	-0.0674989	-0.281005	-0.112518	-0.389522	-0.149142	0.449987	0.288638	-0.102889	0.0496049	0.0402236	-0.101182	0.133935	0.120463	-0.160308	-0.367191	0.0335185	-0.0339682	0.0894911	0.070066	0.233652	-0.180954	-0.264713	0.252492	-0.0603594	0.00310082	0.253216	-0.332534	-0.122051	-0.0300805	-0.0187065	0.117411	0.590336	0.152383	-0.165604	0.209848	-0.158125	-0.176696	-0.371163	-0.326987	0.26458	-0.47506	0.374043	0.194588	-0.128896	-0.0336913	-0.358015	0.164733	0.0400827
KEGG_DRUG_METABOLISM_CYTOCHROME_P450	0.255566	-0.196504	-0.239562	-0.189963	-0.394075	-0.031895	0.461164	0.260204	-0.0651553	0.128689	0.0557238	-0.0523153	0.16548	0.0883398	-0.108876	-0.361586	-0.0733579	0.0270268	0.0423021	0.204294	0.237361	-0.219931	-0.283866	0.228983	-0.0324259	-0.0266041	0.321453	-0.329279	-0.161373	0.0485166	-0.104974	0.111808	0.596664	0.182317	-0.0962782	0.198903	-0.263866	-0.194833	-0.353797	-0.259608	0.295475	-0.432906	0.348338	0.1004	-0.212675	-0.141861	-0.363331	0.068871	-0.0257265
KEGG_DRUG_METABOLISM_OTHER_ENZYMES	0.171269	-0.0454424	-0.150022	-0.269239	-0.0394922	0.0775286	0.424677	0.0812644	-0.262118	0.0428234	-0.103926	-0.0995806	-0.000957651	-0.0556875	-0.15644	-0.271414	-0.0521731	0.0198682	0.24249	0.235428	0.106768	-0.0333882	-0.243583	0.125017	-0.210463	0.0251898	-0.000924922	-0.176267	0.0221969	-0.11023	0.0536236	-0.0334368	0.355688	0.289853	-0.0565562	-0.0982206	0.0405851	-0.178856	-0.232619	-0.300018	0.276196	-0.28527	0.312578	-0.0358843	-0.0232793	-0.0247232	-0.327099	0.0940423	0.0589557
KEGG_BIOSYNTHESIS_OF_UNSATURATED_FATTY_ACIDS	-0.0280925	0.110698	-0.332421	0.44097	0.156903	-0.300801	-0.528295	-0.121762	0.211327	-0.205342	-0.105537	0.0472527	-0.508424	-0.0808886	0.211413	-0.0376405	-0.0199723	-0.0347303	-0.12828	-0.191622	-0.173219	-0.24661	-0.216163	0.081336	-0.211654	-0.224247	0.0061467	-0.445003	0.202423	0.550979	-0.040803	0.421207	-0.267576	0.245117	0.157011	-0.211847	0.333879	0.326954	0.0873587	0.189339	-0.248847	0.33821	-0.299985	-0.126272	0.488222	0.438294	0.00162791	-0.234318	-0.388851
KEGG_ABC_TRANSPORTERS	0.287769	-0.19279	-0.0946131	-0.244078	-0.360394	-0.0452962	0.347937	-0.224068	-0.119475	0.223823	0.292409	-0.167784	0.239954	0.19129	-0.169616	0.154175	-0.029037	0.142097	0.362869	0.2453	0.223733	-0.16581	-0.359444	0.0699096	0.0433726	-0.241814	0.0616588	0.162958	-0.280507	0.13917	0.0853059	-0.0195006	-0.218878	-0.01076	-0.106454	-0.167113	-0.293039	-0.0501471	-0.392721	-0.0117621	0.336988	-0.29353	-0.109987	0.274507	-0.254488	0.0698921	-0.301004	-0.253628	0.143625
KEGG_RIBOSOME	-0.712753	0.291046	-0.677504	0.26409	0.443859	0.626241	-0.0662991	-0.0877962	-0.683151	-0.752398	-0.389086	-0.587417	-0.811064	-0.5374	-0.23385	-0.57709	-0.660778	-0.535239	-0.70499	-0.729873	0.173419	-0.754892	0.595136	0.837371	0.0328015	0.387357	0.391511	-0.668159	0.84098	0.581229	-0.476423	0.472896	-0.283206	0.727829	0.142218	0.538551	-0.322914	0.565905	-0.0090226	-0.602901	0.287748	-0.260321	0.852554	0.468083	0.71866	-0.333847	-0.436858	0.055376	-0.403625
KEGG_RNA_DEGRADATION	-0.259535	-0.0132796	-0.130264	0.403423	0.53579	-0.114149	-0.44818	-0.328588	-0.13841	-0.428021	-0.17201	-0.302951	-0.441202	-0.442665	0.159006	0.111117	-0.2399	0.0724014	-0.0193101	-0.434427	-0.378331	-0.183657	0.201994	0.440121	-0.399588	-0.0515233	-0.153558	-0.0154562	0.108553	0.198548	0.00568877	0.0682162	-0.623783	0.267033	0.311601	-0.0136601	0.240699	0.0559256	0.281273	0.177618	0.0128763	0.00323673	0.411957	0.112052	0.524626	-0.287091	0.00199359	-0.253735	-0.339587
KEGG_RNA_POLYMERASE	-0.388481	-0.241739	-0.235885	0.404093	0.281154	-0.255593	-0.481849	-0.46454	-0.280308	-0.476947	-0.0654754	0.0733673	-0.548216	-0.339	0.0775748	0.367032	-0.319777	-0.0796154	-0.355112	-0.283373	-0.238642	0.264721	-0.0587442	0.518266	-0.473724	-0.0893079	-0.37442	0.0740216	0.209396	-0.0319886	0.0960878	0.246382	-0.629253	0.356286	0.447092	0.35953	0.285824	0.264692	0.16071	0.2325	0.0185562	0.482549	0.610662	-0.299433	0.479956	0.0470482	0.0877575	-0.169836	-0.325258
KEGG_DNA_REPLICATION	0.0566962	-0.711103	0.299505	-0.180381	0.297886	-0.402123	-0.617643	-0.53125	-0.21217	-0.485943	-0.284277	-0.0583784	-0.685878	-0.470649	0.264261	-0.107671	0.352171	-0.283689	-0.179864	-0.571731	-0.454703	-0.00863546	-0.266595	0.424166	-0.630093	-0.0943035	-0.67864	0.209614	0.165	-0.225466	-0.13448	0.168364	-0.458436	0.463462	0.474107	0.250257	0.439717	0.543312	0.186532	0.0484827	0.0747501	0.31223	0.48011	0.288485	0.745215	0.470631	0.473753	-0.127923	-0.315391
KEGG_SPLICEOSOME	-0.49331	-0.136567	-0.38202	0.419411	0.343066	-0.0644561	-0.588508	-0.533947	-0.361452	-0.506056	-0.157383	-0.41522	-0.625525	-0.432759	0.0865612	0.294582	-0.330092	-0.0517457	-0.148441	-0.448203	-0.33762	-0.201505	0.303054	0.490805	-0.401795	0.185903	-0.351079	-0.0727633	0.445274	0.26104	-0.0988323	0.238829	-0.645553	0.436288	0.339901	0.099004	0.497814	0.277013	0.151207	0.170529	-0.210463	0.380382	0.52219	0.179478	0.45797	0.221819	0.302668	-0.0550561	-0.282656
KEGG_PROTEASOME	-0.308923	-0.363882	-0.734524	0.55124	0.416412	-0.430464	-0.652726	-0.659074	-0.509375	-0.746589	-0.452049	-0.43348	-0.744756	-0.0444783	-0.0318901	0.53023	0.0463389	0.25588	-0.615368	-0.446888	-0.433364	0.32187	0.128711	-0.0247768	-0.426008	0.367956	-0.591862	-0.5343	0.482515	0.0433131	-0.38829	0.524893	-0.417259	0.527317	0.240685	-0.0429579	0.495027	0.42188	0.302279	0.274754	-0.0092286	0.49304	0.617326	-0.171925	0.471414	0.0112183	0.459126	-0.17055	-0.489211
KEGG_PROTEIN_EXPORT	-0.579331	-0.0276127	-0.469201	0.453108	0.407334	0.247854	-0.642333	-0.326087	-0.299365	-0.630425	0.184553	-0.515523	-0.629098	-0.36939	0.0712606	0.408948	-0.169974	0.337538	-0.349216	-0.566719	-0.638464	0.197851	0.192962	0.527316	-0.18512	0.373685	-0.507376	-0.54938	0.496031	0.267046	0.231703	0.566107	-0.604994	0.491131	0.483201	-0.277685	0.204589	-0.0585298	0.414007	0.34551	-0.280457	0.477753	0.284093	0.517927	0.484034	-0.0390342	0.13007	0.21379	-0.0677309
KEGG_PPAR_SIGNALING_PATHWAY	0.280087	0.129026	-0.115366	0.256561	0.170991	0.0237134	0.266308	-0.0900293	0.101073	0.0782598	0.0488108	0.150218	-0.0865639	0.08309	-0.137909	-0.234967	-0.00260055	-0.0634656	0.0220293	-0.00898086	0.043157	-0.0883369	-0.0195831	0.1172	0.201097	0.04432	0.0805043	-0.241915	-0.036452	-0.0639784	0.152828	0.167087	-0.0413862	-0.00680687	-0.133549	-0.155724	-0.0287833	-0.00142634	-0.309884	-0.214055	0.090341	0.00410214	-0.153959	0.236476	-0.125223	0.254635	-0.0718286	0.333746	-0.0782391
KEGG_BASE_EXCISION_REPAIR	-0.155728	-0.360308	0.0746557	-0.112419	0.239189	-0.314553	-0.517922	-0.39417	-0.190825	-0.152576	-0.0618492	-0.025264	-0.376229	-0.098781	0.210538	0.208061	0.400425	-0.483757	0.148211	-0.0723938	-0.33344	0.145694	-0.11848	0.409277	-0.422498	-0.126792	-0.366304	0.443775	0.222623	-0.208276	-0.0363175	0.18006	-0.573614	0.320172	0.329455	0.317143	0.353275	0.515628	-0.110933	0.0357002	0.0115182	0.39401	0.426114	0.233958	0.365329	0.380012	0.241822	-0.10293	-0.413994
KEGG_NUCLEOTIDE_EXCISION_REPAIR	0.036318	-0.47864	0.0689683	0.0345852	0.287049	-0.263894	-0.50671	-0.512972	-0.0411531	-0.311339	-0.0960715	-0.268966	-0.460157	-0.454006	0.265295	0.0896724	-0.0581186	-0.170205	0.051674	-0.468959	-0.460687	0.0534027	0.0610528	0.330356	-0.498228	-0.0559245	-0.316063	0.148917	-0.0498395	0.11064	-0.185218	0.250493	-0.550477	0.337823	0.430973	0.0497959	0.233311	0.350801	0.291503	0.211729	-0.270378	0.154196	0.307022	-0.020151	0.533577	0.0332618	-0.0809839	-0.253703	-0.0720116
KEGG_MISMATCH_REPAIR	0.191042	-0.603951	0.0578177	-0.178953	0.310233	-0.448773	-0.542415	-0.539335	-0.278475	-0.416623	-0.204792	-0.374145	-0.626971	-0.46096	8.92986e-05	0.237403	0.0890925	-0.220794	0.120705	-0.592373	-0.219085	0.219011	-0.371772	0.472152	-0.605803	-0.20767	-0.568605	0.200705	-0.154823	-0.0920765	0.0506363	0.169075	-0.5221	0.316492	0.39236	0.0243672	0.413126	0.442293	0.331784	0.118592	-0.0976349	0.146873	0.343233	0.289371	0.669733	0.295773	0.326908	-0.128603	-0.163188
KEGG_HOMOLOGOUS_RECOMBINATION	-0.0203957	-0.636948	-0.103006	-0.25569	0.30006	-0.365299	-0.382142	-0.528104	-0.180018	-0.0139352	0.0686461	-0.364081	-0.440769	-0.238699	0.51563	0.415564	0.0508559	0.0763575	0.224588	0.142325	-0.168771	-0.341569	-0.566303	0.432722	-0.581343	-0.258723	-0.476086	0.260792	-0.0639545	-0.189484	-0.278503	0.0586794	-0.535304	0.442741	0.225845	0.24134	0.326272	0.215121	0.35002	0.271239	-0.0442051	0.205222	0.498771	-0.24466	0.406788	0.0828549	0.106772	-0.381009	-0.32484
KEGG_MAPK_SIGNALING_PATHWAY	0.0769906	-0.0482136	0.138769	-0.121556	-0.0579624	0.124321	0.00282783	0.142737	0.0465577	0.0492859	0.128112	0.232323	0.11606	0.0769732	0.0783338	0.00523326	0.0882819	-0.0201642	0.0346855	0.077892	-0.028628	0.0513447	0.028032	-0.167757	-0.022608	0.148137	-0.0447961	0.0862793	-0.118643	0.0121354	-0.0249894	0.0862597	-0.0268376	-0.243983	-0.116613	0.0259128	-0.0149021	-0.00338245	0.0794377	-0.0534261	-0.0499532	-0.0749172	-0.191585	-0.074567	-0.0754165	-0.0187319	-0.0253824	0.0373033	-0.0201454
KEGG_ERBB_SIGNALING_PATHWAY	0.0904285	-0.071535	0.303681	0.000541974	-0.0300364	-0.0537663	-0.169519	0.103815	0.124724	0.0918963	0.28807	0.12891	0.0244967	0.101546	3.80643e-05	0.0616503	0.0949671	0.0959938	-0.0399458	0.169208	-0.0574282	0.0919304	-0.083591	-0.1784	-0.28638	-0.0845841	-0.022132	0.047463	-0.247412	0.117249	-0.331878	0.00559504	-0.255687	-0.263136	0.0276401	-0.168415	0.090787	-0.00815559	0.0794735	-0.0896231	-0.175398	0.0260425	-0.3516	-0.0604321	-0.133107	-0.0165259	0.0130936	-0.280783	-0.0142375
KEGG_CALCIUM_SIGNALING_PATHWAY	0.144218	-0.149369	0.204941	-0.0529941	-0.128266	0.0164144	0.20686	0.244901	0.0487175	0.0608829	0.0388256	0.0880116	0.217772	0.163299	-0.0544861	-0.0592157	0.11486	0.0113596	0.0313729	0.130947	0.0319096	-0.0186965	-0.101735	-0.199296	0.0653939	-0.0741753	0.1003	0.105968	-0.205284	0.00196978	-0.0322823	-0.0431577	0.31373	-0.295334	-0.159666	0.0103893	-0.148956	-0.0607574	-0.0786854	-0.192588	0.0715373	-0.133363	-0.105894	-0.128964	-0.0384336	0.0961608	-0.0739826	0.0544759	0.0478199
KEGG_CYTOKINE_CYTOKINE_RECEPTOR_INTERACTION	0.15398	0.349518	-0.256621	0.0297547	0.00178794	0.199723	0.429308	0.282392	-0.144748	-0.230305	-0.276754	0.181277	0.290887	0.368398	-0.0907901	0.187616	-0.186671	-0.0241006	0.0618965	0.161526	0.137347	-0.0994735	0.274126	-0.359938	0.483374	0.335552	-0.042173	-0.162287	-0.0775104	-0.291973	0.0898107	0.139333	0.51802	-0.126409	-0.446749	0.105306	-0.0537486	0.0486158	-0.17768	-0.208456	0.0347898	-0.199636	-0.244701	0.0326555	-0.326549	-0.109332	0.163491	0.0975203	-0.0304829
KEGG_CHEMOKINE_SIGNALING_PATHWAY	-0.128863	0.282264	-0.108232	-0.0353742	-0.136076	0.0950203	0.141541	-0.0167067	0.124997	-0.184879	-0.0169323	0.303396	0.215712	0.421047	-0.0203923	0.347172	-0.0871837	-0.215301	-0.087374	0.11696	-0.0660718	0.0181779	0.0650244	-0.348538	0.411507	0.191624	-0.207471	0.0961413	-0.0930895	-0.225652	0.0447841	0.0559792	0.139706	-0.268119	-0.239276	0.131922	0.0518426	0.0949837	-0.227801	-0.0617003	0.0332756	-0.0260269	-0.329991	0.0507101	-0.217608	0.00215327	0.0759728	0.0366072	-0.056634
KEGG_PHOSPHATIDYLINOSITOL_SIGNALING_SYSTEM	-0.0745824	0.053716	0.0898873	-0.165783	-0.0338397	-0.0711098	0.0863036	-0.116029	0.304704	0.209864	0.0920573	0.319264	0.378623	0.300076	0.0771056	0.215834	0.136534	0.049231	0.229356	0.159482	-0.160823	0.0280053	-0.162837	-0.246459	-0.0246941	-0.284179	-0.0730956	0.253299	-0.0978295	0.0483586	0.195906	-0.133659	-0.282018	-0.350259	0.0671855	-0.151477	-0.0174796	0.0424201	0.0478117	0.0248577	-0.156773	0.236025	-0.514893	-0.174927	-0.0256564	0.179748	0.197287	-0.233485	-0.0243979
KEGG_NEUROACTIVE_LIGAND_RECEPTOR_INTERACTION	0.383342	0.0963801	0.209914	-0.238597	-0.213216	0.0383263	0.461306	0.383517	-0.0277212	0.116759	-0.0740332	0.00182742	0.302344	0.154663	-0.17466	-0.138682	-0.0257492	-0.0742897	0.0457647	0.121927	0.296738	-0.237888	-0.0776926	-0.0616962	0.279957	0.132253	0.189024	0.0797982	-0.077043	-0.00751117	0.00269945	-0.125964	0.560865	0.0314492	-0.176016	0.0375058	-0.316918	-0.242666	-0.268395	-0.31245	0.304025	-0.331337	0.0996585	-0.0830392	-0.212467	-0.154952	-0.133467	0.0664841	0.00672926
KEGG_CELL_CYCLE	-0.0804229	-0.421815	0.31398	-0.0389253	0.338819	-0.0905714	-0.515649	-0.295911	-0.0833693	-0.410758	-0.0949128	-0.0903967	-0.529013	-0.261286	0.217021	0.29859	0.404936	-0.100591	-0.0748283	-0.351577	-0.305535	-0.0970648	-0.0618125	0.244797	-0.327114	-0.182997	-0.457213	0.170506	0.0365648	0.0508342	-0.100157	0.167354	-0.401167	0.182998	0.400171	-0.00141471	0.204752	0.334591	0.331863	0.201905	-0.329397	0.300756	0.144457	-0.0509001	0.529344	0.158315	0.163533	-0.173905	-0.0959646
KEGG_OOCYTE_MEIOSIS	-0.109762	-0.288544	0.158765	-0.086735	-0.0173657	-0.112655	-0.43941	-0.0957628	0.0356128	-0.166161	0.250186	-0.0594967	-0.325082	-0.0655428	0.162265	0.198907	0.260436	0.042486	0.0257046	-0.19795	-0.331188	0.130395	-0.117043	-0.0549446	-0.0975187	-0.266967	-0.336078	-0.00153316	-0.0862117	0.101733	-0.133933	0.211149	-0.229533	-0.00309474	0.249928	-0.0706242	-0.00887027	0.176736	0.292738	0.177036	-0.219098	0.182482	0.0876757	-0.0864122	0.319886	-0.0175491	0.00669261	-0.119633	-0.0532231
KEGG_P53_SIGNALING_PATHWAY	-0.0471981	-0.234438	0.257597	-0.00471728	0.164545	0.221375	-0.332164	-0.300452	-0.038575	-0.183503	-0.0971446	-0.162695	0.0211412	-0.172456	-0.0495023	-0.0543797	0.164827	0.0783942	-0.0621871	-0.303549	-0.297192	0.085056	0.299077	0.00356273	-0.0591379	-0.0796345	-0.209657	-0.250677	0.0475337	0.0759427	-0.0478748	0.233773	-0.197281	-0.011435	0.0970597	0.0333403	-0.0645273	0.0365965	0.130695	0.267195	-0.290873	0.184174	-0.196461	0.0669371	0.380623	-0.00312991	0.034953	0.136244	-0.174002
KEGG_UBIQUITIN_MEDIATED_PROTEOLYSIS	-0.152037	-0.250195	0.119742	0.291426	0.244554	0.140891	-0.450834	-0.261003	-0.0288461	-0.0696722	0.203584	-0.121018	-0.302934	-0.173782	0.0903415	0.195081	0.139108	0.196382	0.0827675	-0.0923929	-0.325963	0.19409	0.029236	0.00116285	-0.352023	-0.213942	-0.111501	0.109152	-0.159371	0.286581	-0.0966888	0.0993915	-0.55616	-0.11708	0.475599	-0.0507186	0.18634	0.130444	0.396018	0.377145	-0.271608	0.135369	-0.153376	-0.0941089	0.341833	-0.10778	0.019266	-0.189091	0.0812706
KEGG_REGULATION_OF_AUTOPHAGY	0.0282853	-0.0900667	-0.0232742	0.254235	-0.245063	-0.268986	0.245905	0.0298781	-0.146168	-0.192923	0.0584095	-0.0259913	0.209172	-0.188644	-0.121554	-0.307766	-0.00296241	0.0721673	0.0177505	-0.197129	0.133647	0.193258	0.168347	0.100731	-0.0858773	0.227773	0.378772	-0.31773	0.321894	-0.0273124	-0.000445524	0.192006	0.310529	0.237685	0.225856	0.104657	-0.0464775	-0.107407	0.21772	-0.269373	0.0339888	-0.102532	0.0772418	-0.156821	-0.0435959	0.179842	0.0510692	0.0787284	0.0169497
KEGG_ENDOCYTOSIS	-0.293588	0.0118449	0.0961484	0.0465697	-0.0197352	-0.00491819	-0.312827	0.0127183	-0.0905074	-0.169607	-0.00449883	0.212624	-0.00414902	0.179741	-0.0404092	0.208075	0.290692	-0.0289164	-0.0920199	0.075817	-0.104317	0.183938	0.0551164	-0.278299	-0.0412983	0.0284682	-0.327902	-0.060564	0.0568702	-0.00178683	-0.237039	0.168806	-0.243062	-0.200769	0.0750817	-0.0401541	0.10455	0.00410606	0.0751571	-0.0280324	-0.131261	0.218541	-0.226536	-0.104854	-0.0228535	-0.035736	0.165661	0.0137134	0.00987808
KEGG_PEROXISOME	-0.226896	-0.0295213	-0.347037	0.27106	0.120492	-0.0800475	-0.335847	-0.351971	0.00216482	0.031325	-0.152296	0.120891	-0.110789	0.0124246	0.127943	0.188615	-0.17688	0.0405426	-0.136402	-0.31231	-0.230441	0.278427	-0.316335	0.0341494	-0.12343	0.218622	0.156038	-0.103296	-0.0208249	0.114979	0.149073	0.317349	-0.285603	0.336739	0.325887	0.0686822	0.227778	0.0992126	-0.061552	0.224324	0.0864951	0.0896624	-0.0400701	-0.091915	-0.126586	0.230125	0.198854	0.202821	0.242971
KEGG_MTOR_SIGNALING_PATHWAY	-0.0975889	-0.112694	0.0505045	0.139866	-0.0726119	0.179593	-0.266502	-0.0641395	0.0446904	0.136096	0.247867	-0.0179086	-0.124658	-0.0709964	0.158619	0.222928	0.0318549	0.147086	0.214681	-0.15823	-0.081762	0.221382	0.0847916	0.113151	-0.155993	0.0071845	-0.209344	-0.0477102	-0.00992763	0.0035297	-0.301586	0.0254156	-0.403857	-0.293993	0.13965	-0.233226	0.0213418	-0.0170417	0.325252	0.144705	-0.0758789	0.205823	-0.162615	-0.171835	-0.0465024	0.0914778	0.0451968	-0.261737	0.107863
KEGG_APOPTOSIS	-0.0258904	0.00739211	-0.216285	0.145815	0.254101	-0.0555322	-0.068284	-0.0623018	0.0683538	-0.236329	-0.0761589	0.264698	0.0993817	0.249932	-0.0995698	0.266568	0.0516556	0.105603	0.140104	0.0255403	-0.30322	0.342566	0.00750986	-0.410489	0.160983	0.00638184	-0.246172	-0.0262087	-0.141762	-0.141361	0.15688	0.104348	-0.180265	-0.291746	-0.0378706	-0.0446722	0.304027	0.0720873	0.343566	0.175671	-0.295363	0.256725	-0.474416	-0.100181	-0.128026	0.0874348	0.120729	-0.0699861	0.107587
KEGG_VASCULAR_SMOOTH_MUSCLE_CONTRACTION	-0.021967	-0.248936	0.148451	-0.0772275	-0.244116	0.045079	-0.0144941	0.115796	0.0929149	0.138651	0.196949	0.151429	0.336455	0.25904	-0.000772655	0.0344362	0.204981	-0.0631182	-0.00644993	0.164071	-0.0586786	0.0861143	0.119533	-0.324816	0.202694	-0.0479832	-0.119582	0.0327927	-0.327755	0.142938	0.0920807	-0.00114239	0.174525	-0.291069	-0.0307741	0.01696	-0.14575	0.0867223	-0.0188055	0.0849729	0.233771	-0.181701	-0.200958	-0.0618647	-0.06859	0.113338	-0.00955605	0.0330264	-0.0350163
KEGG_WNT_SIGNALING_PATHWAY	-0.120582	0.060994	0.262151	0.147379	-0.024989	0.0809573	-0.335597	0.0183414	-0.0677371	0.109729	0.141674	0.142493	-0.042338	-0.0308006	-0.0248684	0.0221174	0.366841	-0.0157066	-0.0963273	-0.0756448	-0.0299763	0.0813326	0.257983	-0.189026	-0.0866645	-0.100315	-0.125491	0.000130787	-0.161182	0.24039	-0.169391	0.0303543	-0.124201	-0.28484	0.0529969	-0.00991035	-0.144651	0.102843	0.169016	-0.073168	-0.109055	0.0943019	-0.181489	-0.140588	0.151386	0.106162	0.10712	0.132522	0.067963
KEGG_DORSO_VENTRAL_AXIS_FORMATION	0.163817	-0.118605	0.219754	-0.0601628	0.134264	0.0105603	-0.307864	0.425557	0.11798	0.208182	0.104434	0.438539	0.213212	0.167114	-0.161586	0.315955	-0.102212	0.127858	0.00549457	0.276138	-0.147503	0.0826393	-0.119436	-0.464803	0.0730058	0.165784	-0.36127	0.319935	-0.542313	-0.170066	0.239346	-0.375879	-0.146226	-0.571376	0.215432	-0.377771	0.0881151	0.142857	0.279125	-0.0870286	-0.174366	0.188097	-0.565985	0.10044	-0.158366	-0.372051	0.0770368	-0.00206629	0.107448
KEGG_NOTCH_SIGNALING_PATHWAY	-0.35163	0.205691	0.237834	-0.129557	-0.264182	-0.144581	-0.419676	0.177297	-0.0392031	-0.0924012	-0.139657	0.578566	-0.0321167	0.322189	-0.282267	0.334301	0.259004	-0.210698	0.100015	0.288495	-0.12442	0.172865	0.131808	-0.155053	-0.00932206	0.0160454	-0.21455	0.430029	0.036284	-0.0300164	0.0228227	0.0249504	-0.285819	-0.384912	0.134904	0.130669	0.117925	0.341808	-0.0231002	0.20254	-0.119099	0.377769	-0.302338	0.195003	-0.213281	0.2309	0.354148	-0.340581	-0.104915
KEGG_HEDGEHOG_SIGNALING_PATHWAY	-0.00416672	0.11961	0.293488	-0.274778	-0.210284	0.138454	0.024354	-0.127282	-0.0498066	0.260163	0.379528	0.110348	0.176601	-0.019322	-0.041485	0.104473	0.459223	-0.0615747	-0.158809	-0.0258306	0.21111	-0.0779552	0.115348	-0.16677	0.106701	-0.0108872	-0.0630215	-0.0860145	0.215704	0.203841	0.0115607	-0.0796953	0.283237	-0.198303	-0.145736	-0.222876	-0.340105	0.0531754	-0.223645	0.167739	-0.121571	0.173044	-0.0160115	0.0434298	0.15172	0.237597	0.153355	0.230671	-0.0830294
KEGG_TGF_BETA_SIGNALING_PATHWAY	-0.244467	-0.0262212	0.195509	0.178731	0.142006	0.189455	-0.311471	0.0027929	-0.0497011	0.0995331	0.276523	0.0387146	0.0523919	-0.0953385	0.0541235	0.0976195	0.350127	0.0884947	-0.106484	-0.186384	0.122842	0.0396821	0.179771	0.0386501	0.16284	-0.0286741	-0.00666491	0.00615222	-0.242584	0.165965	0.143405	-0.168229	-0.106782	-0.297012	0.131348	-0.207332	-0.233136	0.175276	-0.110246	0.126608	-0.158369	0.138345	-0.204241	-0.121489	0.0495637	0.0180224	0.234249	-0.00216571	-0.00182598
KEGG_AXON_GUIDANCE	-0.245496	-0.0135767	0.254668	0.00838118	-0.295231	-0.0916453	-0.220302	0.198515	-0.0329203	-0.0892713	0.0133094	0.127024	0.222567	0.14663	-0.00943932	0.161991	0.297869	-0.0622374	-0.0166367	0.0822396	0.07557	-0.0210268	0.0191679	-0.309953	0.0464842	0.224837	-0.353048	0.10801	-0.183706	-0.07689	-0.00215483	0.055376	-0.0245887	-0.200238	-0.12537	-0.0184089	-0.0248763	-0.0556017	0.0719144	0.00588809	0.0337151	0.171894	-0.380542	0.0330733	0.0551479	-0.0486469	0.320792	0.203774	0.20199
KEGG_VEGF_SIGNALING_PATHWAY	-0.0260581	0.0166452	0.124838	-0.137915	-0.0169704	0.0697784	-0.101856	0.103683	0.306287	-0.0995516	0.0898137	0.245004	0.224894	0.245809	0.0266688	0.036095	0.237561	-0.16353	-0.0198215	0.0196812	-0.0512736	0.213641	-0.168345	-0.3917	-0.102004	-0.0864853	-0.14396	-0.0298695	-0.0803285	-0.106506	0.0197544	0.0136619	-0.170501	-0.18266	-0.108567	0.140525	0.0780587	0.139511	-0.0158212	0.110177	-0.0111428	0.260814	-0.217577	-0.035143	-0.0285889	0.180107	0.202106	0.125826	-0.00292272
KEGG_FOCAL_ADHESION	-0.239616	-0.0709547	0.0275609	-0.143836	-0.258109	0.0250557	-0.233608	0.316261	-0.0739296	-0.128766	-0.0794508	0.179605	0.0622286	0.106103	0.078722	-0.0336413	0.287543	0.0283385	0.15066	0.0327249	-0.102788	0.300198	-0.0337225	-0.420766	0.193089	0.152577	-0.286192	-0.0786785	-0.0471034	-0.126884	-0.0937266	0.15953	0.030359	-0.313385	-0.0263243	-0.0836697	0.0604198	0.108695	0.133751	0.0358015	-0.114612	0.272799	-0.433292	0.0796582	-0.0584128	0.169412	0.356848	0.266188	0.166273
KEGG_ECM_RECEPTOR_INTERACTION	-0.110334	-0.0506324	-0.0257501	-0.251601	-0.256177	0.265987	0.0852847	0.343046	-0.076349	0.125484	-0.194904	-0.074628	0.219279	-0.0615234	-0.0110246	-0.157429	0.287234	0.0584598	0.148312	0.0210736	0.209449	0.168699	0.0617057	-0.362881	0.358231	0.24872	-0.248603	-0.270526	0.148129	-0.129788	-0.043084	0.188637	0.426187	-0.218369	-0.369614	-0.180572	-0.20227	-0.116012	0.0789937	-0.0456715	-0.119678	0.107368	-0.454893	0.204957	-0.0278161	0.259225	0.446542	0.394358	0.223944
KEGG_CELL_ADHESION_MOLECULES_CAMS	-0.124592	0.342496	0.0622466	-0.186539	-0.31912	0.0160955	0.334239	0.396021	0.00890048	-0.158492	-0.248042	0.279824	0.32367	0.341286	-0.255983	0.327076	-0.124929	-0.0723576	0.177586	0.163971	0.191122	0.0708058	-0.181376	-0.493832	0.504777	0.266722	-0.254426	-0.209964	-0.083423	-0.246309	0.286911	0.105294	0.52783	-0.25101	-0.425214	0.0578589	-0.206886	0.0813999	-0.22248	-0.198013	0.145607	-0.147362	-0.327439	-0.0487213	-0.414607	-0.0512416	0.102176	0.270729	0.0231494
KEGG_ADHERENS_JUNCTION	-0.203676	0.0226551	0.366804	0.195798	-0.124157	0.0724583	-0.40773	0.205976	-0.190785	-0.155593	-0.00121994	-0.00606832	0.00182673	0.0743721	0.0407955	0.242236	0.376278	-0.152919	-0.00307578	0.0131925	-0.0573655	0.135016	0.135428	-0.44275	-0.0923819	-0.177335	-0.140086	0.0785367	-0.0727733	0.161702	-0.0627069	0.0464748	-0.276763	-0.422814	0.144544	-0.0781265	0.0162241	0.158012	0.106036	0.119809	-0.134035	0.251366	-0.353987	-0.0218152	0.19277	0.127124	0.323139	0.236635	0.265624
KEGG_TIGHT_JUNCTION	0.0435626	0.0310271	0.207723	-0.113602	-0.143553	-0.244435	-0.0852292	0.133184	0.0532117	-0.142284	0.140975	0.0256046	0.0802853	0.118125	-0.0640634	-0.0299047	0.201381	-0.221843	-0.0858582	0.0121142	0.147604	0.0724018	-0.0367914	-0.0660098	0.0598519	-0.113687	-0.0149343	0.128676	0.080448	0.149536	-0.107472	0.0799632	-0.0318321	-0.160657	-0.0467463	0.0141793	-0.0125855	-0.0366629	-0.026141	-0.238181	-0.0702244	0.108862	-0.0730155	-0.0556144	-0.0612144	0.292869	0.146498	0.0787671	0.0130547
KEGG_GAP_JUNCTION	-0.261957	-0.117964	0.00691081	0.0487232	-0.193508	0.167988	-0.253014	0.201283	-0.0293366	0.0618869	0.168949	0.0537404	0.166544	0.122238	0.129775	0.074208	0.276805	-0.0634701	0.0580777	0.0889247	-0.00434477	0.13361	-0.163767	-0.315429	0.0741547	-0.0226769	-0.188081	0.000372753	-0.071574	0.277104	-0.176232	0.104461	0.0454648	-0.242962	0.0652992	-0.107813	0.0919923	0.0495975	0.094261	-0.0852812	0.0396731	0.065398	-0.270837	-0.0522882	0.0690434	-0.0119329	0.278565	0.103702	0.0773687
KEGG_COMPLEMENT_AND_COAGULATION_CASCADES	0.0359638	0.216729	-0.178118	-0.0785434	-0.408887	0.152187	0.471826	0.265615	-0.107154	-0.0902617	-0.42903	0.243749	0.282789	0.225833	-0.0272474	0.00660602	-0.0971731	-0.122209	0.434333	0.131059	0.0984689	0.0376006	0.170022	-0.345117	0.324848	0.460731	0.17243	-0.1165	-0.0890529	-0.236599	0.019961	0.241903	0.487683	0.0497334	-0.259129	0.167886	-0.0694316	-0.124552	-0.292001	-0.311937	0.104606	-0.149666	-0.39666	0.0292986	-0.339741	0.0663623	0.0675674	0.432746	0.0257226
KEGG_ANTIGEN_PROCESSING_AND_PRESENTATION	-0.413861	0.188976	-0.343809	0.344819	-0.241597	0.0703041	0.0846181	0.135358	-0.376909	-0.512914	-0.261728	0.177055	-0.207372	0.439196	-0.32137	0.373497	-0.126184	0.0802	0.0617784	-0.109411	0.0629963	0.142651	-0.0555645	-0.426197	0.426095	0.364263	-0.369419	-0.466155	0.128054	-0.255677	0.210311	0.259781	0.468596	0.13425	-0.267723	0.227515	0.320355	0.299588	-0.0634405	-0.276768	0.242438	0.0767939	0.0650536	-0.144897	-0.201761	0.185299	0.189593	0.0641409	-0.122757
KEGG_TOLL_LIKE_RECEPTOR_SIGNALING_PATHWAY	-0.231422	0.107715	-0.212837	0.264975	0.243771	0.13199	0.138295	0.104766	0.0407167	-0.226217	-0.157101	0.332103	0.229227	0.38799	-0.0651413	0.298964	-0.151981	-0.00920434	0.130006	-0.00507454	0.0434635	0.258123	0.200729	-0.317142	0.269544	0.257085	-0.0699376	-0.238195	-0.214447	-0.298926	0.149584	0.0919104	0.232172	-0.0804848	-0.107799	0.162321	0.14848	0.29006	0.0614264	0.0482223	-0.126479	0.00597815	-0.391929	-0.0256416	-0.229845	0.00483207	0.212588	-0.042055	-0.0802421
KEGG_NOD_LIKE_RECEPTOR_SIGNALING_PATHWAY	-0.0720352	0.319056	-0.390679	0.183661	0.463886	0.171769	0.0312263	-0.223916	0.0971644	-0.308223	-0.100103	0.258712	0.0432759	0.325165	0.0811542	0.365572	-0.187835	-0.0707788	0.21438	0.163809	0.024135	0.184037	0.281214	-0.190721	0.271855	0.332661	-0.198678	-0.0395664	-0.146059	-0.226394	-0.0858126	0.399668	0.0814478	-0.0147081	-0.0953541	0.204219	0.225012	0.050803	-0.0815495	-0.106327	-0.14424	-0.0616406	-0.2932	-0.0907039	-0.245747	-0.14168	0.0240855	-0.11119	-0.384407
KEGG_RIG_I_LIKE_RECEPTOR_SIGNALING_PATHWAY	-0.0313177	-0.023133	-0.19139	0.332336	0.384977	0.139255	0.113712	-0.14936	-0.124372	-0.0872054	-0.032771	0.224759	0.143269	0.209441	-0.019595	0.159262	-0.160092	-0.0968227	0.135709	0.07559	-0.0740531	0.329602	0.143096	-0.158559	0.13118	-0.0805347	0.0438975	-0.137599	-0.18605	-0.211271	0.0409587	0.079115	0.162764	-0.0956145	0.184602	0.00267605	0.102032	0.29984	0.219057	0.0576657	-0.280376	0.0697054	-0.166583	-0.0677384	-0.283225	-0.123499	0.204173	-0.206449	-0.192239
KEGG_CYTOSOLIC_DNA_SENSING_PATHWAY	-0.219712	0.0842494	-0.377421	0.420488	0.406053	-0.108346	0.299071	-0.184423	-0.232162	-0.224491	-0.188295	0.246184	-0.0956596	0.291091	-0.134614	0.121409	-0.289215	-0.000771636	-0.04193	-0.0261074	-0.0237377	-0.0250656	0.0877734	-0.0695921	0.232379	0.169079	-0.0373457	-0.15432	0.0150102	-0.321953	0.212279	0.0777517	0.310796	0.0749757	-0.0478042	0.212	0.379329	0.346031	0.108487	-0.00114357	-0.0261344	-0.0750998	0.0829324	-0.0819428	-0.234763	0.0231534	0.146616	-0.144697	-0.0765364
KEGG_JAK_STAT_SIGNALING_PATHWAY	0.173247	0.16616	-0.0911172	0.130383	-0.000258576	0.364022	0.277455	0.261428	-0.0623974	0.0367745	0.0445426	0.198453	0.257078	0.19516	-0.097259	0.179915	-0.0242175	0.0247321	0.0998201	0.144033	0.0793171	0.128678	0.217352	-0.314058	0.350888	0.199096	0.091519	-0.00360015	-0.200611	-0.09226	0.0432286	0.0969187	0.322912	-0.237221	-0.0679532	0.104152	-0.166061	0.0074433	0.0846409	-0.146713	-0.0719425	-0.060136	-0.370037	-0.00478331	-0.302971	-0.141852	0.102097	-0.0508163	0.10987
KEGG_HEMATOPOIETIC_CELL_LINEAGE	0.0133714	0.330795	-0.195188	-0.176266	-0.286611	0.187215	0.520244	0.365151	-0.192335	-0.207214	-0.253223	0.230914	0.354697	0.463398	-0.168783	0.18438	-0.0754311	-0.169955	0.346609	0.305304	0.277312	-0.0415161	0.222521	-0.498415	0.65222	0.446033	-0.157832	0.015093	-0.0837559	-0.35925	0.172835	0.136978	0.532183	-0.122328	-0.440118	0.189853	-0.0710476	0.0994072	-0.32898	-0.305313	0.143695	-0.177008	-0.305028	-0.0189443	-0.26636	0.0770737	0.112955	0.209852	-0.00116645
KEGG_NATURAL_KILLER_CELL_MEDIATED_CYTOTOXICITY	0.00502972	0.220982	-0.105155	0.198137	-0.116195	-0.0393252	0.252376	0.147942	-0.107702	-0.280771	-0.156042	0.255319	0.209646	0.319056	-0.107958	0.267879	0.00173114	-0.034714	-0.13996	0.103812	0.0236581	0.322775	-0.0489948	-0.416695	0.426225	0.128401	-0.0988747	-0.317909	0.0113925	-0.300394	0.121322	0.141056	0.319192	-0.154266	-0.160527	0.11513	0.143892	0.00721797	-0.0828718	-0.107999	-0.0383637	0.139709	-0.335323	0.105101	-0.235655	0.200223	0.204116	0.183049	0.147623
KEGG_T_CELL_RECEPTOR_SIGNALING_PATHWAY	-0.0595528	0.231348	0.126903	-0.0191273	-0.0332755	-0.0129532	-0.0620749	-0.0463457	0.0667366	-0.265617	0.111781	0.327787	0.238274	0.260783	-0.134835	0.35024	0.0640729	-0.064239	0.110428	0.212258	-0.21354	0.212171	-0.094444	-0.418633	0.320043	0.0895411	-0.219451	0.0207564	-0.19254	-0.22905	0.0456292	0.102469	-0.09506	-0.310261	-0.116	0.0326507	0.153308	0.0726071	0.102	0.0573506	-0.128327	0.158224	-0.420498	-0.111161	-0.125115	0.0780062	0.110865	-0.00915979	-0.0918079
KEGG_B_CELL_RECEPTOR_SIGNALING_PATHWAY	-0.141638	0.236639	0.0550862	-0.0978909	-0.0881535	-0.00968254	0.0691172	0.0742664	0.16767	-0.338687	0.071388	0.308292	0.218957	0.328234	-0.115862	0.358983	0.110392	-0.0872312	-0.0457094	0.153559	-0.0667963	0.239638	-0.0784818	-0.51299	0.238559	0.131505	-0.273623	0.055133	-0.0950282	-0.254968	-0.166177	0.106334	-0.181164	-0.296291	-0.232237	0.0189847	0.123053	0.170177	-0.116819	-0.0929281	0.00110493	0.207472	-0.425967	0.0990158	-0.271789	0.144251	0.231882	0.103135	0.0909889
KEGG_FC_EPSILON_RI_SIGNALING_PATHWAY	0.0880906	0.0291908	-0.0565012	-0.119534	-0.248821	0.147346	0.0501999	-0.0771238	0.107319	0.00790211	0.177508	0.274456	0.296658	0.17875	0.154001	0.0752175	0.0897513	-0.164811	0.0584731	0.123924	0.199775	0.266724	0.0731827	-0.412985	0.122959	0.0902991	-0.159522	-0.00897695	-0.112718	0.00107782	0.0258179	0.07378	-0.0911541	-0.168692	0.0137363	-0.0600191	-0.0477495	0.0193285	-0.221716	-0.11277	0.0855173	0.143216	-0.336033	-0.063774	-0.0272381	0.213021	0.204322	-0.03548	-0.101527
KEGG_FC_GAMMA_R_MEDIATED_PHAGOCYTOSIS	-0.133224	0.179637	0.0916738	-0.183465	-0.165859	-0.156804	-0.19593	0.0493589	0.0207325	-0.360923	0.187914	0.308883	0.118607	0.237246	0.182625	0.14003	0.215395	-0.0430959	-0.0121053	0.0542404	0.012327	0.204965	-0.0708451	-0.411319	0.200123	0.18626	-0.347476	0.162691	-0.140389	-0.285123	-0.0557941	0.187873	-0.187969	-0.226138	-0.0734143	0.161928	0.299928	0.134018	0.00780683	-0.100176	0.0455613	0.193229	-0.409315	0.0706765	-0.277179	0.263773	0.314138	-0.0195847	-0.105503
KEGG_LEUKOCYTE_TRANSENDOTHELIAL_MIGRATION	-0.140728	0.314921	0.0410845	-0.270101	-0.312117	-0.18356	0.111715	0.290384	0.0250299	-0.236922	-0.0619169	0.25725	0.243934	0.344841	0.00727636	0.182181	0.0689395	-0.294127	0.228539	0.154063	0.0331396	0.305715	0.118763	-0.474036	0.340074	0.161709	-0.164972	-0.0395517	-0.0336455	-0.242728	0.0937	0.269358	0.178842	-0.273365	-0.15975	0.0710753	0.0447438	0.223733	-0.10889	-0.0597178	0.0801022	0.136016	-0.376067	0.232	-0.278616	0.15559	0.203738	0.258096	0.113647
KEGG_INTESTINAL_IMMUNE_NETWORK_FOR_IGA_PRODUCTION	-0.162355	0.234043	-0.318505	-0.0974288	-0.207756	0.266611	0.509674	0.427994	-0.115374	-0.299317	-0.392054	0.438183	0.331632	0.486947	-0.303593	0.358087	-0.264786	-0.156122	0.334017	0.312858	0.223602	-0.235978	-0.111064	-0.457896	0.550082	0.33821	-0.465662	-0.0958322	-0.381517	-0.383404	0.325277	-0.134403	0.604861	-0.125687	-0.507679	0.240745	0.0114529	0.0997522	-0.444972	-0.141477	0.295892	-0.525094	-0.150882	-0.0476143	-0.399421	-0.0636503	-0.0994471	-0.0179408	0.123374
KEGG_LONG_TERM_POTENTIATION	-0.185208	-0.0397608	0.0921899	-0.136371	-0.0269108	-0.0426524	-0.150634	-0.057123	0.0146847	0.0571571	0.396183	0.1371	0.00102169	-0.0165644	-0.028449	0.00794315	0.0551662	0.0783527	-0.240059	-0.0844552	-0.212448	0.0922334	-0.320046	-0.101328	0.0192735	-0.0883265	-0.22774	-0.0133626	-0.217366	0.0247297	-0.277262	0.00823755	-0.0345543	-0.245353	0.0943138	-0.138924	0.0199316	-0.083242	0.0625316	-0.104299	0.0442387	0.0939923	-0.160626	-0.0769698	0.0897926	-0.179279	-0.047769	0.130129	0.104431
KEGG_NEUROTROPHIN_SIGNALING_PATHWAY	-0.19498	0.0529053	0.169821	-0.0996963	-0.157123	-0.0580819	-0.367472	-0.103215	0.0467814	-0.127387	0.214645	0.347838	-0.0052079	0.074001	0.0242981	0.215604	0.195372	-0.0285156	-0.208138	-0.0739706	-0.159408	0.24403	-0.17206	-0.347002	-0.00566432	0.0208622	-0.341409	0.0441845	-0.238141	-0.12037	-0.0560185	0.125246	-0.304661	-0.324476	0.187219	-0.00486446	0.121261	0.214073	0.257165	0.162595	-0.096449	0.314663	-0.388846	-0.0435911	0.063555	0.0711472	0.067144	-0.0210362	0.0475839
KEGG_LONG_TERM_DEPRESSION	0.0315444	-0.297695	-0.00843853	-0.0279955	-0.0670143	0.11277	0.0582693	0.0154424	0.186322	0.214055	0.318644	0.0318867	0.184989	0.0344342	0.0958541	-0.146479	0.00761495	0.0420596	-0.151726	0.0237187	0.00151938	-0.0199764	-0.116693	0.0541445	0.0622584	-0.1293	-0.0498345	0.0344672	-0.259699	0.236829	-0.300114	-0.0718184	0.0705195	-0.221624	0.123567	-0.079945	-0.0505416	-0.0209594	-0.115455	-0.0154247	0.175434	-0.0166576	0.0584209	-0.147224	0.0318873	0.0450276	0.00648315	0.0576846	-0.00736236
KEGG_OLFACTORY_TRANSDUCTION	0.440795	0.189217	-0.299162	-0.365534	-0.424904	-0.0696906	0.695734	0.39232	-0.175612	0.0999689	-0.00374333	-0.299006	0.289864	-0.161951	-0.316831	-0.543315	-0.264169	-0.221582	0.164231	0.270386	0.342587	-0.308313	-0.210093	0.412078	0.0192286	-0.0823938	0.434103	-0.393019	0.18742	-0.23231	-0.136745	0.0520727	0.673832	0.233168	-0.258797	-0.107101	-0.241804	-0.311126	-0.266496	-0.310296	0.432374	-0.470852	0.486026	0.0385543	-0.192099	-0.278709	-0.315681	0.00279216	0.218029
KEGG_REGULATION_OF_ACTIN_CYTOSKELETON	-0.0981153	-0.137722	0.111044	-0.150304	-0.140479	-0.131328	-0.216194	0.270145	0.0170402	-0.230037	0.0757992	0.109762	0.000675803	0.131528	0.146847	-0.0292376	0.217119	0.025241	-0.0299305	0.0173023	-0.0345931	0.237821	-0.0641981	-0.277362	0.0952563	0.0134543	-0.284954	-0.0633451	-0.0923847	-0.117304	-0.10168	0.147781	0.0568657	-0.208168	0.0120312	-0.05394	0.0655603	0.0546234	0.0405164	-0.0164867	-0.0761125	0.112936	-0.310346	0.0210277	0.0573116	0.161982	0.199431	0.114689	0.134558
KEGG_INSULIN_SIGNALING_PATHWAY	0.00360692	0.00442819	0.0704445	0.149473	0.164848	0.127078	-0.223139	-0.121755	0.0712393	0.197659	0.269239	0.22615	-0.11069	-0.0197938	0.0547551	0.134537	0.164198	0.126531	-0.0578791	-0.0818134	-0.090664	0.299803	-0.0339524	-0.10678	-0.079718	-0.11896	-0.0138546	0.0818504	-0.201155	0.00876141	-0.0811491	0.0515928	-0.322113	-0.187339	0.0354751	-0.100926	0.129268	-0.0178654	0.0950582	0.00761718	-0.17424	0.0968739	-0.140463	-0.135325	-0.0634171	0.223114	-0.0110424	-0.0591541	0.0820307
KEGG_GNRH_SIGNALING_PATHWAY	-0.0303797	-0.126659	0.0374329	-0.0746487	0.0161671	0.121683	-0.088154	-0.0140615	0.032047	0.259537	0.221047	0.125794	0.315345	0.0153251	0.196695	-0.0663684	0.115213	-0.0894911	0.0669021	0.0979447	0.00264242	0.0722158	0.00290479	-0.257428	-0.145379	-0.092895	-0.056712	0.19128	-0.229417	0.197476	0.0248512	-0.0270717	-0.0543598	-0.191539	-0.00752516	-0.0601158	0.0240862	0.0269146	0.0325481	-0.0471146	0.122692	-0.0456885	-0.319751	-0.0674922	0.0526198	0.120118	0.00476571	-0.0152226	0.0219693
KEGG_PROGESTERONE_MEDIATED_OOCYTE_MATURATION	-0.0544051	-0.217035	0.293794	-0.195058	-0.152388	-0.076596	-0.392734	-0.0431209	0.154573	-0.14242	0.0706918	0.078212	-0.156307	0.0319734	0.190194	0.265191	0.237983	-0.157093	0.0523555	-0.100252	-0.132577	0.0656576	-0.105662	-0.0699436	-0.0616353	-0.166614	-0.330979	0.156606	-0.207161	0.0741274	-0.0651091	0.144598	-0.256211	0.0129211	0.170098	0.00861293	0.121765	0.0667732	0.247803	0.28188	-0.128459	0.282252	-0.16341	-0.218644	0.161024	0.00662176	0.113097	0.0133529	-0.13667
KEGG_MELANOGENESIS	-0.212506	-0.0438384	0.238967	0.132199	-0.160407	0.172887	-0.156724	0.0280868	-0.0489867	0.270421	0.24434	0.215985	0.184507	0.0410908	-0.0366233	0.00631903	0.287621	-0.0853558	-0.117051	-0.0498375	0.0924896	0.152886	0.1089	-0.283535	0.0596342	-0.151117	-0.209398	-0.0261743	-0.134802	0.213652	-0.166808	-0.0502727	0.0913905	-0.311404	-0.11638	-0.176065	-0.124833	0.125501	0.0315245	-0.0383146	-0.0305118	0.0781756	-0.264161	-0.0682801	0.137841	0.141685	0.170917	0.216084	0.135415
KEGG_ADIPOCYTOKINE_SIGNALING_PATHWAY	0.14301	-0.0441971	0.0727624	0.177766	0.183205	0.0359146	0.1609	-0.223012	0.0748176	0.192031	0.245879	0.295352	0.0401353	-0.00707797	-0.0184682	0.0779301	-0.00821783	0.0296599	0.113016	0.212235	-0.0859055	0.0514002	-0.0954877	-0.154478	0.0681178	0.107565	0.0811832	0.0894617	-0.0294581	-0.158127	-0.223553	0.228099	-0.270901	-0.281882	0.0212632	-0.115636	0.142799	0.0932212	0.147018	-0.162434	-0.00923076	0.216735	-0.275299	-0.058597	-0.12853	0.29219	0.119366	0.0429761	-0.0656166
KEGG_TYPE_II_DIABETES_MELLITUS	0.404461	0.197857	0.111562	-0.073087	-0.259842	0.233908	0.248764	-0.00390649	0.23186	0.287629	0.150004	0.220109	0.208123	-0.18038	-0.0817146	-0.181323	-0.0688154	0.171169	-0.0275557	-0.220037	0.185807	0.148546	0.253231	-0.140673	0.0465451	0.0400005	0.319474	0.0213844	-0.250619	0.07407	-0.0665331	0.0788166	0.201213	-0.31461	-0.154587	-0.123519	-0.0295265	-0.103576	-0.161455	-0.177705	0.172958	-0.0344419	-0.361626	-0.200978	-0.199572	0.226321	-0.216221	0.0394953	0.0867894
KEGG_TYPE_I_DIABETES_MELLITUS	-0.391781	0.341386	-0.255039	0.227203	-0.146194	0.268319	0.477192	0.373418	-0.328781	-0.501988	-0.420781	0.258271	0.27213	0.516559	-0.428954	0.379844	-0.306828	0.293373	0.0584736	-0.00701325	-0.108795	-0.147845	-0.0152989	-0.427667	0.67576	0.404686	-0.504077	-0.391295	0.00696394	-0.440856	0.338367	0.305892	0.608489	0.0358917	-0.463046	0.200865	0.129696	0.282296	-0.308459	-0.307444	0.0792705	-0.413009	-0.0670732	-0.371279	-0.430185	0.297279	0.0748094	0.35663	0.0652558
KEGG_MATURITY_ONSET_DIABETES_OF_THE_YOUNG	0.358571	0.57254	0.065795	-0.347395	0.00841739	-0.102336	0.566669	0.33832	0.185192	0.214173	-0.122725	0.163087	-0.18714	-0.145388	-0.148275	-0.532929	-0.0175403	0.252993	-0.11491	0.272723	0.358515	-0.47589	-0.00150408	0.155826	0.253404	0.160907	0.183184	-0.384438	-0.0863661	0.277746	0.342279	-0.0676792	0.633748	0.0956704	-0.326014	-0.0224185	-0.366067	-0.33262	-0.167816	-0.150754	0.338755	-0.511392	-0.0290994	0.23091	-0.179013	-0.329639	-0.4976	0.130177	-0.200662
KEGG_ALDOSTERONE_REGULATED_SODIUM_REABSORPTION	0.141936	-0.0718518	0.15566	-0.0256378	-0.131129	-0.145938	0.227436	0.0136613	0.256784	0.261105	-0.0278044	0.188342	0.241197	0.191136	-0.277333	0.109337	0.0816621	-0.0765661	0.0752047	-0.157244	-0.0444728	-0.10484	0.132816	-0.366614	-0.0116631	0.171298	0.158028	-0.0792898	-0.135563	0.133571	0.0237898	0.100406	0.265912	-0.25297	0.129924	-0.0234648	-0.0236192	-0.166699	-0.218455	-0.15064	-0.00185266	-0.160651	-0.189991	0.0082267	-0.10743	0.140564	0.151507	0.0996052	0.326514
KEGG_VASOPRESSIN_REGULATED_WATER_REABSORPTION	-0.421668	-0.1614	0.115	0.216342	-0.204329	0.0382016	-0.407535	-0.271445	-0.0357435	0.00816057	-0.150703	0.289292	0.0409675	0.146932	-0.181296	0.0542441	0.341075	-0.0669091	-0.245649	-0.082593	-0.245953	0.332808	0.147471	-0.30031	-0.188969	0.0985517	-0.138647	0.0159476	-0.188411	0.348833	0.213451	0.0830023	-0.317323	-0.166642	0.0984877	-0.109443	-0.0800447	0.0094142	0.188747	0.347385	0.18533	0.271569	-0.196302	-0.172675	0.127467	0.221203	0.298279	0.125745	-0.00299067
KEGG_ALZHEIMERS_DISEASE	-0.400302	-0.0911238	-0.367874	0.321785	0.320618	-0.0934018	-0.301133	-0.263494	-0.206893	-0.456372	0.0499224	-0.146033	-0.376071	-0.0749417	-0.200443	-0.0275445	-0.223535	0.168977	-0.4027	-0.45251	-0.305537	0.12238	0.120643	0.201619	0.245063	0.239548	-0.169958	-0.358698	0.34772	-0.109405	-0.110849	0.390098	-0.167761	0.340102	0.0392121	0.216364	0.300503	0.133638	-0.0578402	-0.102124	-0.0944874	0.324702	0.307037	-0.0419734	0.133817	0.14823	0.29167	0.172434	-0.201937
KEGG_PARKINSONS_DISEASE	-0.481585	-0.119683	-0.542379	0.42949	0.339795	-0.0644639	-0.462573	-0.501997	-0.4203	-0.611069	0.0429188	-0.383481	-0.606344	-0.217998	-0.174801	0.121812	-0.387578	0.00248385	-0.504432	-0.584969	-0.343008	0.163619	0.246965	0.499675	0.252928	0.439192	-0.196361	-0.501237	0.521725	-0.0466844	-0.20405	0.548605	-0.271099	0.619011	0.0813741	0.366697	0.305184	0.273026	-0.276071	-0.24402	-0.0523693	0.397895	0.638405	0.239421	0.331317	0.0708749	0.289806	0.258315	-0.400793
KEGG_AMYOTROPHIC_LATERAL_SCLEROSIS_ALS	-0.162755	0.158889	-0.170632	0.198903	0.0627796	-0.192203	-0.0699178	-0.108032	-0.116596	-0.317735	-0.308433	0.027929	-0.0491897	0.222943	0.11808	-0.012108	-0.027026	-0.21637	-0.290493	-0.30325	-0.107727	0.283465	0.0907983	-0.16001	0.239094	0.106154	-0.267711	0.0966405	-0.0483131	-0.113992	0.182691	0.150575	-0.0784783	0.196576	-0.111049	0.356481	0.177758	0.136943	-0.0283683	0.0285976	-0.0431006	0.145626	-0.0735457	-0.0147044	0.154372	-0.0857848	0.0965246	0.154659	-0.345672
KEGG_HUNTINGTONS_DISEASE	-0.40185	-0.0283797	-0.376978	0.330668	0.276739	-0.0726422	-0.354105	-0.368809	-0.286553	-0.472637	0.083251	-0.148072	-0.457534	-0.215535	-0.0179959	0.140336	-0.235708	-0.0866421	-0.423796	-0.414812	-0.297689	0.0731139	0.0833045	0.395384	0.0155317	0.299817	-0.237192	-0.34564	0.431128	-0.104553	-0.204288	0.469922	-0.314795	0.474252	0.244996	0.197032	0.231989	0.277004	-0.13278	-0.104854	-0.0205118	0.393792	0.476327	0.0730759	0.24397	0.0734157	0.312249	0.19576	-0.318243
KEGG_PRION_DISEASES	-0.132109	0.130283	-0.289053	0.0431261	-0.166702	0.117711	0.0176505	0.127824	0.0723871	-0.315596	-0.158722	0.3999	-0.245891	0.315635	-0.365393	0.296392	0.000544942	-0.129079	-0.138292	-0.241265	-0.301298	0.0729866	0.121556	-0.0623907	0.128313	0.496743	-0.163052	-0.016711	-0.134046	0.133837	0.0986515	0.23471	0.271092	0.00732302	-0.204997	-0.00102715	0.251798	0.363511	-0.174238	-0.094851	0.201255	-0.162285	-0.0303954	0.057016	-0.200343	0.0025205	0.12501	0.198889	-0.182016
KEGG_VIBRIO_CHOLERAE_INFECTION	-0.262249	0.262399	-0.0433983	-0.0331595	-0.410163	-0.258478	-0.257594	-0.0222251	-0.176735	-0.336469	0.29994	0.0312736	-0.191339	0.155195	0.0432056	0.124084	0.409272	-0.16152	-0.409174	-0.0741567	-0.333604	0.419894	-0.382319	-0.236689	0.148349	-0.092942	-0.508665	-0.225138	0.331931	-0.196437	-0.0543442	0.473829	-0.329197	0.0333057	-0.0391344	-0.0115079	0.227244	0.101923	-0.129188	0.10838	-0.00636241	0.416862	-0.291859	0.304788	-0.0810632	0.115202	0.422803	0.35	-0.0290854
KEGG_EPITHELIAL_CELL_SIGNALING_IN_HELICOBACTER_PYLORI_INFECTION	-0.214365	0.274249	-0.121906	-0.281141	-0.0940057	-0.310291	-0.242434	0.0156006	-0.0320503	-0.366989	0.111953	0.255319	-0.0927039	0.243093	0.17105	0.35459	0.274921	-0.165918	-0.0777506	-0.0112757	-0.173935	0.19183	0.0576197	-0.315092	0.075433	0.0950016	-0.382933	-0.0719753	0.123956	-0.26307	-0.0612275	0.434655	-0.237055	-0.0197417	0.11505	-0.0151412	0.267732	0.1855	0.10024	-0.120438	-0.191634	0.321575	-0.455082	0.30154	-0.137436	0.148935	0.296745	0.313374	-0.233714
KEGG_LEISHMANIA_INFECTION	-0.405469	0.323281	-0.285863	0.115708	0.072602	0.262201	0.191257	0.303899	-0.0511688	-0.426362	-0.348552	0.48609	0.2315	0.480154	-0.18093	0.46543	-0.124626	-0.129318	0.347634	0.0596284	0.00305499	0.0672428	0.20972	-0.530641	0.514746	0.462142	-0.265108	-0.032136	-0.417462	-0.414224	0.375474	0.240692	0.377501	-0.176878	-0.257155	0.369411	0.263941	0.444295	-0.0366647	-0.0203083	0.0659586	-0.374832	-0.334913	-0.0679439	-0.407619	-0.0833014	0.265991	0.183709	0.0729798
KEGG_PATHWAYS_IN_CANCER	-0.0957729	-0.0386436	0.195937	-0.0172383	-0.0385271	0.108948	-0.243923	0.121274	-0.140451	-0.115497	0.0496344	0.190018	0.0571426	0.0581389	0.00296305	0.100797	0.255692	0.045831	0.00601939	-0.0363984	-0.0211308	0.117396	0.0694466	-0.260137	0.0647748	0.0357454	-0.272054	0.027948	-0.0239047	0.0612258	-0.118153	0.110041	-0.0713758	-0.226494	0.0123655	-0.0458429	0.0610535	0.16159	0.115113	-0.0483365	-0.2436	0.11549	-0.313667	-0.0192648	0.0535254	0.113881	0.229302	0.0761741	-0.03832
KEGG_COLORECTAL_CANCER	-0.129147	-0.105758	0.0965985	0.0992108	-0.00889876	0.0414713	-0.414087	0.107389	-0.00862735	-0.213347	0.0707438	0.284348	-0.13061	0.011596	-0.057323	0.238204	0.259383	0.00312058	-0.148872	-0.276127	-0.133612	0.137381	0.0938338	-0.241224	-0.114242	0.044659	-0.165161	-0.00466741	-0.189025	0.106105	-0.148215	0.160855	-0.303798	-0.326202	0.238056	0.0154126	0.17144	0.164268	0.177118	0.20105	-0.260207	0.308378	-0.398924	-0.252274	0.203972	0.18082	0.200693	0.0190348	0.218811
KEGG_RENAL_CELL_CARCINOMA	-0.142934	0.0350056	-0.033869	0.0106349	0.0320693	5.73281e-05	-0.407828	0.0870144	0.162884	-0.283807	0.274154	0.326007	-0.239526	0.109562	0.241339	0.161572	0.231546	0.159953	-0.075823	-0.190463	-0.090427	0.267567	-0.177936	-0.206806	-0.121396	0.158344	-0.453666	-0.112206	-0.319227	0.0120877	-0.141793	0.00620546	-0.376922	-0.254017	0.13274	-0.243596	0.288425	0.0673853	0.254269	0.168669	-0.0891771	0.293676	-0.422636	0.0410761	0.022064	0.0480624	0.250883	-0.0441158	0.261629
KEGG_PANCREATIC_CANCER	-0.238558	-0.163145	0.0926706	-0.00360462	0.073595	0.129375	-0.478377	0.0416861	-0.0607777	-0.274405	0.143871	0.255747	-0.0650291	0.187537	0.167887	0.20701	0.254281	0.0279671	-0.0631456	-0.10529	-0.235357	0.289157	-0.162852	-0.322666	-0.0243816	0.0399736	-0.384009	0.120569	-0.072553	-0.0189723	-0.154009	0.163048	-0.238609	-0.214433	0.185851	0.0160413	0.21431	0.229393	0.245033	0.237572	-0.256417	0.402702	-0.41072	-0.372978	0.0101876	0.0630965	0.396773	-0.160548	0.0862282
KEGG_ENDOMETRIAL_CANCER	-0.164844	-0.213997	0.329853	0.19399	-0.11714	-0.0321797	-0.317769	0.118794	0.246555	0.069573	0.086735	0.15697	0.137552	0.22934	-0.0619581	0.168633	0.290824	-0.104932	-0.154788	-0.0973627	-0.00196161	0.170387	0.0496706	-0.330539	-0.139945	0.120629	-0.190823	0.163969	-0.103045	0.25473	-0.351657	0.028745	-0.354417	-0.273904	0.170792	-0.0813349	0.111438	0.114649	0.00570562	0.225938	-0.308124	0.376305	-0.379385	-0.390071	0.108419	0.201285	0.12577	-0.268802	0.167929
KEGG_GLIOMA	-0.145461	-0.130632	0.19571	-0.0332868	-0.305102	-0.0284826	-0.297031	0.128564	-0.048918	-0.145375	0.17602	0.20528	0.0894646	0.111571	-0.0304141	0.109899	0.147096	0.111006	-0.0984875	-0.0164289	-0.0800485	0.251032	-0.0438344	-0.351488	0.0737912	-0.0149229	-0.276542	0.0143109	-0.058116	0.0297253	-0.228744	0.0688354	-0.189583	-0.208186	0.0381961	-0.144504	0.0197959	0.0517771	0.245762	0.0418387	-0.199541	0.266969	-0.26652	0.0650995	-0.109777	0.125656	0.189286	-0.194996	0.0647512
KEGG_PROSTATE_CANCER	-0.250927	-0.170328	0.254019	0.0313001	-0.202704	0.113048	-0.384794	-0.0201411	-0.0983615	-0.139043	0.107955	0.197182	0.0507724	0.0354981	0.0460255	0.107771	0.323166	-0.0480884	-0.147348	0.102155	-0.0682367	0.209517	0.0370934	-0.299726	-0.0430541	-0.0702179	-0.370007	0.0204058	0.0279974	-0.0208209	-0.279957	0.0341398	-0.261158	-0.260036	0.115946	-0.149276	0.0184339	0.184584	0.192095	0.163898	-0.23109	0.286633	-0.249287	0.0168119	0.142124	0.171843	0.294236	-0.14164	0.113724
KEGG_THYROID_CANCER	-0.367678	-0.216591	0.265076	0.336771	-0.0221544	0.0786144	-0.460178	-0.0812394	-0.199288	-0.0645994	0.160822	0.358148	-0.0152431	0.153822	-0.0754018	-0.0452128	0.351726	-0.00820855	-0.282087	-0.242456	-0.0795162	-0.0262169	-0.0736422	-0.347042	-0.285366	-0.150024	-0.0203325	-0.0444522	0.0250969	0.100366	-0.166836	0.0772342	-0.463744	-0.335978	0.0513842	-0.160645	0.0791032	0.33263	-0.118871	-0.132054	-0.297292	0.075302	-0.236347	-0.180579	0.0626747	0.247995	0.252387	0.163561	0.129385
KEGG_BASAL_CELL_CARCINOMA	-0.115243	0.172773	0.35987	-0.151731	-0.286536	0.214469	-0.18177	0.0929907	-0.192527	0.230717	0.22133	0.237716	0.283742	-0.0529013	0.0238015	0.062429	0.490412	-0.0759604	-0.206302	0.0804787	0.244501	0.0172367	0.326196	-0.264403	0.171998	-0.102734	-0.113352	0.052047	0.122181	0.272258	-0.0196509	-0.0311927	0.120623	-0.321454	-0.137086	-0.132634	-0.231825	0.201284	-0.0838372	0.054145	-0.213608	0.126144	-0.249302	-0.0923961	0.181752	0.225283	0.176411	0.343523	0.0749314
KEGG_MELANOMA	-0.0167168	-0.22303	0.0819504	-0.163235	-0.178856	0.00265362	-0.0933809	0.29759	-0.068451	-0.176418	0.0593911	0.0352246	0.200802	0.038433	-0.0484999	-0.103737	0.0114444	0.154322	-0.00786191	0.0137455	0.093768	0.116917	-0.0536043	-0.249129	0.119673	-0.0292683	-0.226846	-0.0243963	0.0329745	0.0504363	-0.256437	0.0291684	0.198467	-0.110934	-0.0745167	0.0392392	0.0450228	-0.0729435	0.111688	-0.044068	-0.0509516	0.0350923	-0.206583	-0.0879844	-0.125355	-0.108705	0.0935758	-0.0242603	-0.0661306
KEGG_BLADDER_CANCER	-0.370958	-0.261017	0.257492	-0.0855007	0.138652	0.191953	-0.400787	-0.127709	-0.304856	-0.171798	0.0989646	0.157783	0.00593445	0.153993	-0.0377626	-0.11958	0.333398	-0.113938	-0.275041	-0.016967	-0.150664	-0.102091	0.0262071	-0.030611	0.0758373	0.232786	-0.418796	-0.0162405	0.159204	0.0206883	-0.22127	0.296525	-0.187601	-0.169128	-0.122388	-0.0229009	0.0290282	0.385852	-0.161699	0.0813916	-0.263446	0.130467	0.0512043	-0.088877	0.120171	0.118153	0.318067	0.0754243	-0.311416
KEGG_CHRONIC_MYELOID_LEUKEMIA	-0.277277	-0.144868	0.246872	0.0242423	-0.00753302	0.119435	-0.450702	0.00390213	0.0393105	-0.193647	0.153618	0.318234	0.0615861	0.151984	-0.0393377	0.179426	0.342902	-0.0317308	-0.0222674	0.00579894	-0.138794	0.143263	-0.0830585	-0.347242	-0.0351046	-0.101955	-0.301979	0.208979	-0.107131	-0.0370996	-0.159961	0.112555	-0.382707	-0.35353	0.228159	0.0301215	0.208666	0.20487	0.251342	0.16969	-0.199288	0.384762	-0.417065	-0.167159	-0.00968712	0.224498	0.294786	-0.129891	0.229637
KEGG_ACUTE_MYELOID_LEUKEMIA	-0.301249	-0.0201187	0.353537	0.107862	0.0459042	0.220502	-0.278279	0.228172	0.112289	-0.0961602	0.160262	0.431276	0.157863	0.355361	0.053932	0.238119	0.322379	-0.127296	-0.0108429	0.205756	-0.14314	0.0735185	0.0525639	-0.35938	0.0478347	0.0980276	-0.231676	0.172938	-0.187432	0.0144561	-0.301177	-0.0499815	-0.277094	-0.28575	0.0604386	0.0388676	0.249557	0.187323	0.104899	0.0996466	-0.100517	0.32789	-0.38245	-0.240024	-0.105649	0.125545	0.257528	-0.31504	0.133576
KEGG_SMALL_CELL_LUNG_CANCER	-0.0750789	-0.093992	0.26828	0.0243316	0.101838	0.11185	-0.293943	0.0951263	0.0121657	-0.231331	0.0293455	0.235738	0.0352242	0.266499	-0.031166	0.28803	0.289368	0.0587933	0.140923	-0.112333	-0.0384596	0.10511	0.0303749	-0.185515	0.107317	0.0747967	-0.27363	0.18214	-0.073805	0.0741376	-0.0684639	0.0315576	-0.17143	-0.23065	0.0209001	-0.117561	-0.0308965	0.167462	0.226455	-0.0279528	-0.389999	0.293092	-0.388794	0.0300236	0.0216359	0.0855269	0.204435	-0.179297	-0.15842
KEGG_NON_SMALL_CELL_LUNG_CANCER	-0.164566	0.0192434	0.393208	-0.0335215	-0.108849	0.0219172	-0.304746	-0.0589249	0.189195	-0.110233	0.0504625	0.375012	0.186444	0.256644	0.216396	0.183615	0.303203	-0.0994739	-0.0927688	-0.0988559	-0.084199	0.307091	-0.145503	-0.334864	0.0854754	0.065931	-0.256919	0.314702	-0.0398751	0.00570588	-0.0916491	0.0626649	-0.353848	-0.209025	0.025976	-0.0899046	0.079036	0.0726343	0.0321602	0.182609	-0.332114	0.400696	-0.270345	-0.285099	-0.0328007	0.146582	0.317357	-0.213983	0.0955375
KEGG_ASTHMA	-0.406645	0.277264	-0.419823	-0.281219	-0.387798	0.483612	0.618666	0.416814	-0.193053	-0.358259	-0.500234	0.275913	0.523848	0.436482	-0.498145	0.300934	-0.380411	0.0216074	0.493623	0.113211	0.256218	0.0202528	0.212639	-0.543312	0.782266	0.439675	-0.437628	-0.342242	-0.38954	-0.325449	0.527308	0.202609	0.734033	-0.203417	-0.585985	0.413292	-0.0909357	0.389838	-0.467135	-0.36885	0.230445	-0.565872	-0.0286274	-0.277982	-0.301083	0.161911	-0.00040354	0.299664	0.239819
KEGG_AUTOIMMUNE_THYROID_DISEASE	-0.217227	0.317162	-0.340012	0.223538	-0.269934	0.220779	0.538473	0.473654	-0.446978	-0.501449	-0.52659	0.292776	0.210351	0.445897	-0.512441	0.139581	-0.238146	0.0926422	0.235181	0.0664078	0.158016	-0.261899	-0.112335	-0.431446	0.62023	0.344913	-0.250315	-0.458709	-0.0562593	-0.426462	0.389678	0.181377	0.690929	0.142528	-0.416796	0.282696	0.227961	0.445842	-0.286046	-0.349447	0.386194	-0.375029	-0.0924329	-0.0405022	-0.35158	0.252494	-0.00730185	0.336316	0.173373
KEGG_ALLOGRAFT_REJECTION	-0.363362	0.358626	-0.414451	0.313586	-0.157084	0.275692	0.535752	0.416424	-0.426188	-0.581619	-0.618974	0.266837	0.388315	0.527469	-0.534373	0.491751	-0.303992	0.120381	0.289361	0.215845	0.015142	-0.20264	-0.103714	-0.559076	0.697158	0.411063	-0.558799	-0.385427	-0.115166	-0.517737	0.435915	0.341586	0.656862	-0.0324968	-0.546877	0.416319	0.20487	0.470757	-0.342456	-0.297405	0.24863	-0.442634	-0.13094	-0.426322	-0.481203	0.291377	-0.0275433	0.322204	0.191351
KEGG_GRAFT_VERSUS_HOST_DISEASE	-0.358875	0.4202	-0.393208	0.200326	-0.139746	0.163787	0.557166	0.484877	-0.413332	-0.576301	-0.504423	0.314975	0.320428	0.546336	-0.474894	0.514856	-0.270642	0.210419	0.185713	0.196699	0.0837653	-0.225075	-0.189608	-0.548651	0.75912	0.431605	-0.400171	-0.289888	-0.144891	-0.523068	0.429736	0.305727	0.670993	-0.0690534	-0.558487	0.309651	0.220281	0.350503	-0.320527	-0.287046	0.273221	-0.44457	-0.226799	-0.431562	-0.499741	0.208295	-0.0607119	0.308488	0.200233
KEGG_VIRAL_MYOCARDITIS	-0.329213	0.0554559	-0.351606	0.293945	0.02891	0.124437	0.0769933	0.261088	-0.304574	-0.459469	-0.383552	0.243743	0.0608101	0.37404	-0.366744	0.240397	-0.159394	0.0642078	-0.0895119	-0.138356	-0.0621784	0.138478	0.0789261	-0.431491	0.396947	0.265479	-0.273806	-0.0727346	-0.128303	-0.217092	0.113555	0.224735	0.435879	0.147375	-0.330835	0.237634	0.244495	0.317017	-0.1055	-0.138003	0.0250334	-0.226539	-0.21224	-0.203512	-0.247848	0.453102	0.171158	0.145915	0.0498707
[truncated: 99 more columns]
