# Supplementary material for: A CIC-related-epigenetic factors-based model associated with prediction, the tumor microenvironment and drug sensitivity in osteosarcoma
Source: Sci Rep. 2024 Jan 15;14:1308. doi: 10.1038/s41598-023-49770-2 (PMC10789798; doi:10.1038/s41598-023-49770-2)
Supplement: Supplementary file 10 — Supplementary Table S9. [file 41598_2023_49770_MOESM10_ESM.xlsx]

## Sheet: Sheet1
ID	Description	setSize	enrichmentScore	NES	pvalue	p.adjust	qvalues	rank	leading_edge	core_enrichment
GOCC_CHROMOSOMAL_REGION	GOCC_CHROMOSOMAL_REGION	221	-0.563762	-2.56485	1e-10	3.26846e-09	2.13802e-09	2675	tags=51%, list=20%, signal=41%	XRCC3/MCM7/CBX3/SSB/INCENP/CTCF/DYNLT3/DYNC1I1/RAD51/NDE1/NUP160/WRN/NUP43/DHX36/DOT1L/MIS12/CHMP5/HMBOX1/BIRC5/FEN1/ATF7/POLR2B/ZBTB10/APC/TERF1/RPA2/CDK2/CFDP1/BRCA2/RAD21/SEH1L/CLASP1/WRNIP1/KNTC1/RCC2/MCM5/RIF1/CKAP5/BLM/ZWILCH/SUV39H1/ZW10/PPP2R5C/ERCC4/NEK2/TERT/PPP2CA/MCM4/CHMP2B/RNF8/DYNC1LI1/GATAD2B/TPR/CDT1/PPP1R10/CDC73/PRKDC/KIF2C/AHCTF1/HELLS/RAD51AP1/PPP1CB/CDCA8/CENPH/CDCA5/SPAG5/O…
GOCC_CHROMOSOME_CENTROMERIC_REGION	GOCC_CHROMOSOME_CENTROMERIC_REGION	129	-0.567143	-2.38071	1e-10	3.26846e-09	2.13802e-09	2630	tags=51%, list=19%, signal=42%	CBX3/INCENP/CTCF/DYNLT3/DYNC1I1/NDE1/NUP160/NUP43/MIS12/CHMP5/BIRC5/APC/CFDP1/RAD21/SEH1L/CLASP1/KNTC1/RCC2/CKAP5/ZWILCH/SUV39H1/ZW10/PPP2R5C/NEK2/PPP2CA/CHMP2B/DYNC1LI1/TPR/CDT1/KIF2C/AHCTF1/HELLS/CDCA8/CENPH/CDCA5/SPAG5/OIP5/PLK1/ESCO2/SUV39H2/XPO1/STAG1/ZWINT/MTBP/EZH2/CENPA/DCTN4/PPP1R12A/CBX1/FMR1/DNMT1/CHMP4C/BUB1B/MAD2L1/CENPF/PPP1CC/NUDCD2/BUB1/TOP2A/UHRF2/ITGB3BP/BUB3/CCNB1/CENPE/TTK/STA…
GOCC_CONDENSED_CHROMOSOME	GOCC_CONDENSED_CHROMOSOME	164	-0.56056	-2.45137	1e-10	3.26846e-09	2.13802e-09	2630	tags=48%, list=19%, signal=39%	SYN1/LRPPRC/AURKB/CBX3/INCENP/CTCF/DYNLT3/DYNC1I1/RAD51/NDE1/NUP160/NUP43/RCC1/HSPA2/MIS12/CHMP5/EID3/BIRC5/CCNB1IP1/APC/BRD4/CDK2/CFDP1/BRCA2/TUBG1/RAD21/SEH1L/CLASP1/KNTC1/RIF1/CKAP5/BLM/ZWILCH/SUV39H1/ZW10/NEK2/CHMP2B/BAZ1B/DYNC1LI1/TPR/CDT1/KIF2C/AHCTF1/RAD1/ADD3/BRCA1/CENPH/SPAG5/PLK1/XPO1/STAG1/HMGB1/ZWINT/SMARCA5/MTBP/CENPA/DMC1/DCTN4/MKI67/PPP1R12A/CHMP4C/BUB1B/MAD2L1/CENPF/PPP1CC/NUDCD2/…
GOCC_ENDOCYTIC_VESICLE	GOCC_ENDOCYTIC_VESICLE	301	0.585242	2.18351	1e-10	3.26846e-09	2.13802e-09	2013	tags=33%, list=15%, signal=29%	HBA1/CD74/HBB/HLA-DRA/HLA-DQB1/HLA-DPA1/APOE/HLA-DQA1/CYBB/FCGR1A/CORO1A/STAB1/HLA-DRB1/CTSS/VAMP8/CD163/HLA-DRB5/MPEG1/WAS/HLA-DPB1/NCF4/CSF3R/MSR1/NCF1/HLA-E/RAC2/SLC11A1/CYBA/GNLY/RAB20/MARCO/HLA-F/CD4/CTSL/TLR7/CD3D/HLA-DQB2/FMNL1/TAP1/ADAM8/HLA-B/TLR2/LYN/HLA-DQA2/FZD2/PLD4/NCF2/CAV1/RILP/ZYX/EHD4/HLA-A/ATP6V0D1/HYAL2/RIN3/TCIRG1/ABCA1/SCARF1/LAMP2/UNC93B1/WNT5B/TAPBP/ARRB2/ANXA11/SYK/FLOT2/…
GOCC_ENDOCYTIC_VESICLE_MEMBRANE	GOCC_ENDOCYTIC_VESICLE_MEMBRANE	174	0.6335	2.26986	1e-10	3.26846e-09	2.13802e-09	2013	tags=39%, list=15%, signal=33%	CD74/HLA-DRA/HLA-DQB1/HLA-DPA1/APOE/HLA-DQA1/CYBB/FCGR1A/CORO1A/STAB1/HLA-DRB1/VAMP8/CD163/HLA-DRB5/HLA-DPB1/CSF3R/MSR1/HLA-E/RAC2/SLC11A1/CYBA/RAB20/MARCO/HLA-F/CD4/CD3D/HLA-DQB2/TAP1/HLA-B/TLR2/LYN/HLA-DQA2/FZD2/CAV1/RILP/HLA-A/ATP6V0D1/TCIRG1/SCARF1/LAMP2/WNT5B/TAPBP/HLA-C/SLC2A8/IL7R/RAB8B/CD3G/SYT2/AP2S1/RAB43/TLR6/RAB31/RAB35/HLA-H/TAP2/TLR1/MCOLN1/EGFR/UBB/ATP6V0C/NOS3/GPR161/AP2A1/CLEC4E/…
GOCC_EXTERNAL_SIDE_OF_PLASMA_MEMBRANE	GOCC_EXTERNAL_SIDE_OF_PLASMA_MEMBRANE	340	0.621163	2.33409	1e-10	3.26846e-09	2.13802e-09	2401	tags=47%, list=18%, signal=40%	CXCL10/CD14/CD74/CD3E/HLA-DRB1/FOLR2/ITGB2/CXCL9/CD163/CD2/FCER1G/CD48/CXCL12/CD8A/ITGAM/FCGR2B/LAG3/FCN1/CSF3R/MSR1/CD209/TLR4/ITGAL/FCGR3A/HLA-E/FCGRT/EBI3/HLA-F/LILRB1/CTSB/CLEC2B/CD33/CXCR3/PTPRC/CD84/CD4/IL2RB/TNFRSF14/KLRK1/CD3D/ANPEP/IL2RG/CXCR6/CLEC4A/TGFBR2/CD6/IGSF21/CLEC10A/CCR1/IL2RA/CD86/ITGAX/CLEC7A/SDC1/SLAMF6/CSF2RB/IL12RB1/CXCR4/CD200R1/P2RX7/PDCD1LG2/ICAM1/CCR7/BTN3A1/HYAL2/CD79…
GOCC_NUCLEAR_CHROMOSOME	GOCC_NUCLEAR_CHROMOSOME	140	-0.530988	-2.26663	1e-10	3.26846e-09	2.13802e-09	2803	tags=46%, list=20%, signal=37%	SYN1/SMCHD1/LRPPRC/SMARCB1/MCM7/INCENP/POLD2/TOP1/RAD51/YY1/RCC1/HSPA2/BIRC5/TIMELESS/WDHD1/POLD3/POLA2/CHRAC1/CCNB1IP1/RPA2/BRD4/CFDP1/BRCA2/TUBG1/POLE2/ZRANB3/FIGNL1/CPSF6/RAD21/MCM5/BLM/ACTL6A/SUV39H1/NEK2/MCM4/PRIM1/BAZ1B/SUDS3/TRIM24/UCHL5/RAD1/ADD3/BRCA1/EXOSC9/MCM3/POLE/PLK1/MCM10/SMARCAD1/SMARCA5/DMC1/MORF4L1/ANP32E/RBBP4/MCM2/MCM6/CHD1/ACTR6/TOP2A/PCNA/CHEK1/TOPBP1/SYCP2/HDAC2/STAG2
GOCC_PHAGOCYTIC_VESICLE	GOCC_PHAGOCYTIC_VESICLE	117	0.636788	2.17675	1e-10	3.26846e-09	2.13802e-09	1589	tags=39%, list=12%, signal=35%	CYBB/CORO1A/CTSS/VAMP8/MPEG1/WAS/NCF4/NCF1/HLA-E/RAC2/SLC11A1/CYBA/GNLY/RAB20/HLA-F/TLR7/FMNL1/TAP1/ADAM8/HLA-B/TLR2/PLD4/NCF2/RILP/ZYX/HLA-A/ATP6V0D1/TCIRG1/ABCA1/LAMP2/UNC93B1/TAPBP/ANXA11/SYK/LTF/HLA-C/RAB8B/PLA2G5/RAB43/TLR6/RAB31/PGLYRP1/HLA-H/TAP2/TLR1/TRIM14
GOCC_RIBONUCLEOPROTEIN_COMPLEX	GOCC_RIBONUCLEOPROTEIN_COMPLEX	495	-0.451428	-2.16891	1e-10	3.26846e-09	2.13802e-09	3104	tags=43%, list=23%, signal=35%	SNRPG/SART1/RHEB/SNRPA/SNRPD3/FXR2/DDX1/SNRPD2/SMG7/MRPL36/SNRPA1/EIF4E/PABPC5/VBP1/SNRPN/SRP19/RBM8A/JRK/RPS4X/MRPS33/DICER1/LRPPRC/PLRG1/PRPF4/DHX8/IMPACT/RPL35/U2AF2/SSB/SNIP1/DCP2/RPL6/MFAP1/RPL4/CPEB1/CWF19L2/RPL19/PDCD11/DAZAP1/MRPS18C/MRPS5/RPL35A/YBX1/WDR3/MRPL32/IGHMBP2/SF1/RPL26/MRPS17/DDX5/LARP6/RPL39/RPS8/PRPF38B/FBXW9/ZCCHC8/RPL32/RPS17/MRPL1/ILF3/EIF2AK4/ILF2/FBL/NOLC1/PHF5A/RPL41/N…
GOCC_RIBOSOMAL_SUBUNIT	GOCC_RIBOSOMAL_SUBUNIT	164	-0.534001	-2.33522	1e-10	3.26846e-09	2.13802e-09	2552	tags=47%, list=19%, signal=39%	RPL6/RPL4/RPL19/MRPS18C/MRPS5/RPL35A/MRPL32/RPL26/MRPS17/RPL39/RPS8/RPL32/RPS17/MRPL1/RPL41/NSUN4/RPLP0/MRPL38/MRPS18B/RPL29/MRPS7/MRPL16/RPS7/RPS23/RPS13/RPL24/MRPS35/MRPS21/RPL36/MRPL4/RPL22/RPL37/MRPS28/RPL38/RPS15/MRPL13/RPS25/RPS3/RPS21/RPL11/RPS16/MRPL51/MRPL48/RPL34/MRPL44/RPSA/RPL5/MRPL3/MRPL39/RPL36A/RPL3/MRPL45/MRPL50/RPL37A/MRPL9/RPS20/RPS4Y1/MRPL47/RPL17/MRPL19/MRPL30/RPS27A/RPS6/RPL3…
GOCC_RIBOSOME	GOCC_RIBOSOME	187	-0.527937	-2.3588	1e-10	3.26846e-09	2.13802e-09	2552	tags=47%, list=19%, signal=38%	RPL6/RPL4/RPL19/MRPS18C/MRPS5/RPL35A/MRPL32/SF1/RPL26/MRPS17/RPL39/RPS8/RPL32/RPS17/MRPL1/EIF2AK4/RPL41/NSUN4/RPLP0/MRPL38/MT3/MRPS18B/RPL29/MRPS7/MRPL16/RPS7/HSPA14/RPS23/RPS13/RPL24/MRPS35/MRPS21/LARP1/RPL36/MRPL4/BTF3/RPL22/PNPT1/RPL37/MRPS28/NCK1/RPL38/RPS15/MRPL13/RPS25/RPS3/RPS21/RPL11/RPS16/EIF2AK2/MRPL51/MRPL48/RPL34/MRPL44/RPSA/RPL5/MRPL3/MRPL39/RPL36A/RPL3/MRPL45/MRPL50/RPL37A/MRPL9/RPS…
GOCC_SECRETORY_GRANULE_MEMBRANE	GOCC_SECRETORY_GRANULE_MEMBRANE	259	0.609501	2.25905	1e-10	3.26846e-09	2.13802e-09	1890	tags=38%, list=14%, signal=33%	CD14/TYROBP/CYBB/CD53/VAMP8/ITGB2/BST2/FCER1G/LAIR1/FCGR2A/ITGAM/TBC1D10C/C5AR1/C3AR1/FPR1/TNFRSF1B/SELL/SNCA/ITGAL/SIGLEC9/CD300A/SLC11A1/PTAFR/CYBA/DOK3/TMC6/LILRB2/CD33/PTPRC/OLR1/PLAUR/CLEC5A/ANPEP/ADAM8/FCGR3B/HLA-B/LILRB3/TLR2/MME/GLIPR1/CD38/IQGAP2/GPR84/ITGAX/PLAU/MGST1/RHOG/PTPRJ/TRPM2/CAV1/RAB4B/MOXD1/SLC2A5/NFAM1/BRI3/CAV2/TCIRG1/CLEC12A/ATP8B4/ITGB3/LAMP2/ACRBP/STK10/SIRPB1/ALDH3B1/IT…
GOCC_SPECIFIC_GRANULE	GOCC_SPECIFIC_GRANULE	136	0.638452	2.2227	1e-10	3.26846e-09	2.13802e-09	1880	tags=46%, list=14%, signal=40%	LYZ/CYBB/CD53/VAMP8/ITGB2/LAIR1/ITGAM/DOCK2/C3AR1/PTPN6/TNFRSF1B/ITGAL/STXBP2/CYBA/TMC6/CD33/OLR1/PLAUR/CLEC5A/ADAM8/OSCAR/SLPI/GPR84/PLAU/CTSD/CTSZ/PTPRJ/TRPM2/SLC2A5/CLEC12A/ATP8B4/ACAA1/STK10/JUP/CXCL1/ALDH3B1/SLC2A3/ANXA11/CHI3L1/MMP25/LTF/AGPAT2/CHIT1/DNASE1L1/RETN/STOM/NFKB1/CEACAM1/CD59/PTPRB/TOM1/FCAR/TOLLIP/LCN2/BST1/PGLYRP1/CNN2/ORMDL3/CYFIP1/FOLR3/MOSPD2/DNAJC5
GOCC_SPINDLE	GOCC_SPINDLE	278	-0.428117	-1.9753	1e-10	3.26846e-09	2.13802e-09	2643	tags=42%, list=19%, signal=34%	ESPL1/HNF4G/DIDO1/CDK5RAP2/RAB11FIP4/SPIN1/CDC6/CDC14A/AURKB/NR3C1/CEP350/CBX3/INCENP/DYNLT3/DYNC1I1/NDE1/ANAPC5/FRY/UXT/CDC14C/SPATA5L1/HSPA2/EFHC1/CHMP5/TFDP2/BIRC5/IQCB1/CUL3/EVI5/AAAS/LATS1/TERF1/JTB/TUBB8/SAC3D1/TUBG1/CDC42/EML4/RAD21/ECT2/NSUN2/CLASP1/KNTC1/RCC2/RIF1/CKAP5/ZW10/CEP63/EPB41/NEK2/PSRC1/PPP2CA/PLK4/NIN/CHMP2B/PKD2/TOPORS/DYNC1LI1/TPR/RPS3/FBXO5/KIF2C/BIRC6/KIF4A/MAPKBP1/EML1/R…
GOCC_TERTIARY_GRANULE	GOCC_TERTIARY_GRANULE	138	0.666918	2.32137	1e-10	3.26846e-09	2.13802e-09	2219	tags=50%, list=16%, signal=42%	LYZ/HBB/CYBB/CD53/CTSS/VAMP8/ITGB2/FCER1G/LAIR1/ITGAM/TBC1D10C/FPR1/PTPN6/CTSH/CD300A/STXBP2/SLC11A1/PTAFR/CYBA/DOK3/TMC6/LILRB2/CD33/OLR1/CST3/CLEC5A/CDA/ADAM8/OSCAR/GPR84/ITGAX/PLAU/CTSD/PPBP/TRPM2/TCIRG1/CLEC12A/ATP8B4/LAMP2/CXCL1/SLC2A3/IDH1/LTF/CHIT1/STOM/CEACAM1/CD59/PTPRB/TNFAIP6/FCAR/ASAH1/PGLYRP1/CLEC4C/GAA/NBEAL2/CNN2/CYFIP1/FOLR3/ATP6V0C/CR1/PRSS3/CSTB/DBNL/LAMP1/AP2A2/ARL8A/B2M/SIGLEC…
GOCC_VACUOLAR_MEMBRANE	GOCC_VACUOLAR_MEMBRANE	352	0.520327	1.95388	1e-10	3.26846e-09	2.13802e-09	2108	tags=33%, list=15%, signal=28%	CD74/HLA-DRA/HLA-DQB1/HLA-DPA1/HLA-DQA1/NKG7/HLA-DMA/HLA-DMB/HLA-DRB1/VAMP8/BST2/GIMAP5/HLA-DRB5/HLA-DPB1/SLC15A3/C3AR1/FPR1/CSF3R/LAPTM5/HLA-DOA/IFITM1/HLA-F/DAB2/TLR7/TRAF3IP3/HLA-DQB2/ANPEP/TM6SF1/GLIPR1/LYN/MYO7A/HLA-DQA2/CTSD/MGST1/TRPM2/IFITM2/RILP/AP1B1/IFITM3/ATP6V0D1/NFAM1/BRI3/TCIRG1/TLR8/ABCD1/ARRB1/LAMP2/TFEB/MYLPF/ATG16L2/PSEN2/ATP6V1E1/VPS18/PLD3/PLEKHF1/GRN/CHMP2A/HLA-DOB/COL6A1/TH…
GOCC_VESICLE_LUMEN	GOCC_VESICLE_LUMEN	291	0.516299	1.92631	1e-10	3.26846e-09	2.13802e-09	1830	tags=32%, list=13%, signal=28%	LYZ/S100A9/S100A8/C3/PYCARD/ISLR/SERPINA1/DOCK2/F13A1/CFD/FCN1/ARHGAP9/PTPN6/GAS6/CTSH/ALOX5/SERPING1/BIN2/CLEC3B/HK3/FUCA1/NPC2/FTL/SERPINE1/MNDA/CTSW/HSPA6/RNASET2/CDA/RNASE2/OSCAR/HGF/MVP/SLPI/UNC13D/FGR/CTSD/GCA/VWF/PRKCD/CTSZ/PPBP/CREG1/RARRES2/LGALS3BP/CTSG/IGF2/ACTN2/ADA/ACAA1/VAT1/ATG7/JUP/GRN/GLA/CXCL1/VEGFC/FASLG/TIMP1/MAN2B1/CRISPLD2/PF4/IDH1/CHI3L1/ITIH4/HEXB/TIMP3/LTF/CHIT1/DNASE1L1/…
GOCC_LARGE_RIBOSOMAL_SUBUNIT	GOCC_LARGE_RIBOSOMAL_SUBUNIT	105	-0.574737	-2.35769	1.05058e-10	3.26846e-09	2.13802e-09	2629	tags=49%, list=19%, signal=40%	RPL35/RPL6/RPL4/RPL19/RPL35A/MRPL32/RPL26/RPL39/RPL32/MRPL1/RPL41/NSUN4/RPLP0/MRPL38/RPL29/MRPL16/RPL24/RPL36/MRPL4/RPL22/RPL37/RPL38/MRPL13/RPL11/MRPL51/MRPL48/RPL34/MRPL44/RPL5/MRPL3/MRPL39/RPL36A/RPL3/MRPL45/MRPL50/RPL37A/MRPL9/MRPL47/RPL17/MRPL19/MRPL30/RPL31/MRPL42/RPL23A/RPL10A/RPL7A/RPL14/RPL27A/RPLP1/RPL7/RPL23
GOCC_TERTIARY_GRANULE_MEMBRANE	GOCC_TERTIARY_GRANULE_MEMBRANE	56	0.744024	2.30219	1.94523e-10	5.73332e-09	3.75037e-09	1676	tags=57%, list=12%, signal=50%	CYBB/CD53/VAMP8/ITGB2/FCER1G/LAIR1/ITGAM/CD300A/SLC11A1/PTAFR/CYBA/TMC6/LILRB2/CD33/OLR1/CLEC5A/ADAM8/GPR84/ITGAX/PLAU/TRPM2/CLEC12A/ATP8B4/SLC2A3/STOM/CEACAM1/CD59/PTPRB/FCAR/CLEC4C/GAA/NBEAL2
GOCC_RECEPTOR_COMPLEX	GOCC_RECEPTOR_COMPLEX	383	0.47255	1.7879	6.95216e-10	1.9466e-08	1.27334e-08	2381	tags=28%, list=17%, signal=24%	CD14/CD74/CD3E/ITGB2/CD8A/ITGAM/RAMP3/CSF1R/PTPN6/TNFRSF1B/CSF3R/TLR4/ITGAL/EBI3/APBB1IP/CHRNA1/CD4/IL2RB/OLR1/TLR7/CD3D/LY96/PLXDC1/IL2RG/TGFBR2/TLR2/MERTK/AXL/ITGB7/IL2RA/LYN/GPR84/ITGAX/LIME1/PTK2B/GPBAR1/TEK/IL6/CSF2RB/IL12RB1/HTR2B/CD200R1/GABRA3/ZAP70/CD79A/NR1H3/PPARG/TRAF1/IL3RA/TNFRSF1A/ITGA3/ENG/CD40/PLXNC1/ITGA5/IL27RA/ACVRL1/ITGB3/CD79B/CHRNB1/EPHA1/ITGAD/KLRC1/ITGA11/TRADD/TSPAN32/IL…
GOCC_ENDOSOME_MEMBRANE	GOCC_ENDOSOME_MEMBRANE	423	0.463764	1.76717	7.39206e-10	1.97122e-08	1.28944e-08	2711	tags=34%, list=20%, signal=28%	CD14/HLA-DRA/HLA-DQB1/HLA-DPA1/HLA-DQA1/HLA-DMA/HLA-DMB/FCGR1A/HLA-DRB1/VAMP8/GIMAP5/HLA-DRB5/HLA-DPB1/SLC15A3/NCF4/HLA-DOA/TLR4/HLA-E/SLC11A1/FCGRT/FGD2/HLA-F/SNX10/TLR7/HLA-DQB2/LY96/SORL1/HLA-B/GPNMB/HLA-DQA2/CTSD/CAV1/IFITM2/RILP/EHD4/IFITM3/SLA2/HLA-A/ATP6V0D1/IRF7/TCIRG1/MYD88/TLR8/PML/LAMP2/ABCA7/GGA1/VPS18/SCAMP5/PLD3/PLEKHF1/CHMP2A/RHOU/HLA-DOB/ATP6AP1/STEAP1/SLC9A7/TPCN1/MCOLN2/SNX6/VAC…
GOCC_CHROMOSOME_TELOMERIC_REGION	GOCC_CHROMOSOME_TELOMERIC_REGION	100	-0.567293	-2.30688	8.85249e-10	2.25336e-08	1.474e-08	2918	tags=53%, list=21%, signal=42%	THOC3/PURA/SMCHD1/XRCC3/MCM7/CBX3/SSB/RAD51/WRN/DHX36/DOT1L/HMBOX1/FEN1/ATF7/POLR2B/ZBTB10/TERF1/RPA2/CDK2/BRCA2/WRNIP1/MCM5/RIF1/BLM/ERCC4/TERT/MCM4/RNF8/GATAD2B/PPP1R10/CDC73/PRKDC/RAD51AP1/PPP1CB/ATM/MCM3/POT1/THOC1/EZH2/DMC1/CBX1/XRCC6/RBBP4/MCM2/MSH2/MCM6/PPP1CC/PCNA/HAT1/CHEK1/RBBP7/HDAC2/PTGES3
GOCC_SPECIFIC_GRANULE_MEMBRANE	GOCC_SPECIFIC_GRANULE_MEMBRANE	77	0.681569	2.21175	9.58992e-10	2.33494e-08	1.52736e-08	1471	tags=45%, list=11%, signal=41%	CYBB/CD53/VAMP8/ITGB2/LAIR1/ITGAM/C3AR1/TNFRSF1B/ITGAL/CYBA/TMC6/CD33/OLR1/PLAUR/CLEC5A/ADAM8/GPR84/PLAU/PTPRJ/TRPM2/SLC2A5/CLEC12A/ATP8B4/STK10/ALDH3B1/SLC2A3/MMP25/AGPAT2/STOM/CEACAM1/CD59/PTPRB/TOM1/FCAR/BST1
GOCC_CYTOSOLIC_LARGE_RIBOSOMAL_SUBUNIT	GOCC_CYTOSOLIC_LARGE_RIBOSOMAL_SUBUNIT	55	-0.674935	-2.42935	2.58618e-09	6.03443e-08	3.94733e-08	2629	tags=60%, list=19%, signal=49%	RPL35/RPL6/RPL4/RPL19/RPL35A/RPL26/RPL39/RPL32/MRPL1/RPL41/RPLP0/RPL29/RPL24/RPL36/RPL22/RPL37/RPL38/RPL11/RPL34/RPL5/RPL36A/RPL3/RPL37A/RPL17/RPL31/RPL23A/RPL10A/RPL7A/RPL14/RPL27A/RPLP1/RPL7/RPL23
GOCC_PLASMA_MEMBRANE_SIGNALING_RECEPTOR_COMPLEX	GOCC_PLASMA_MEMBRANE_SIGNALING_RECEPTOR_COMPLEX	168	0.557864	1.98878	3.97408e-09	8.77979e-08	5.74317e-08	1473	tags=28%, list=11%, signal=25%	CD3E/ITGB2/CD8A/ITGAM/RAMP3/PTPN6/ITGAL/APBB1IP/CHRNA1/CD4/IL2RB/CD3D/TGFBR2/TLR2/ITGB7/IL2RA/LYN/ITGAX/LIME1/PTK2B/IL6/CSF2RB/IL12RB1/ZAP70/CD79A/TRAF1/ITGA3/CD40/ITGA5/IL27RA/ACVRL1/ITGB3/CD79B/CHRNB1/ITGAD/ITGA11/TSPAN32/IL13RA1/SYK/ITGB4/CD3G/CALCRL/GRIN2D/TLR6/TRAT1/RNF31/TRAF2
GOCC_CYTOSOLIC_RIBOSOME	GOCC_CYTOSOLIC_RIBOSOME	93	-0.568943	-2.28715	4.07633e-09	8.77979e-08	5.74317e-08	2629	tags=57%, list=19%, signal=46%	RPL35/RPL6/RPL4/RPL19/RPL35A/RPL26/RPL39/RPS8/RPL32/RPS17/MRPL1/EIF2AK4/RPL41/RPLP0/RPL29/RPS7/RPS23/RPS13/RPL24/RPL36/RPL22/RPL37/RPL38/RPS15/RPS25/RPS3/RPS21/RPL11/RPS16/RPL34/RPSA/RPL5/RPL36A/RPL3/RPL37A/RPS20/RPS4Y1/RPL17/RPS27A/RPS6/RPL31/RPS24/RPL23A/RPL10A/RPL7A/RPL14/RPL27A/RPS18/RPLP1/RPS3A/RPL7/RPL23/RPS28
GOCC_POLYSOME	GOCC_POLYSOME	57	-0.664526	-2.43926	4.62983e-09	9.6026e-08	6.2814e-08	2873	tags=63%, list=21%, signal=50%	VBP1/RPS4X/IMPACT/RPL6/RPL19/LARP6/RPL39/RPL32/EIF2AK4/RPL41/UPF2/RPS23/RPL24/EEF2/LARP1/RPL36/BTF3/PNPT1/FXR1/CALR/RPL38/PSMA6/RPS3/RPS21/RPL11/RPL36A/MSI1/RPS4Y1/FMR1/VIM/RPS6/RPL31/RPL10A/RPL7A/EIF2S1/RPS28
GOCC_MHC_CLASS_II_PROTEIN_COMPLEX	GOCC_MHC_CLASS_II_PROTEIN_COMPLEX	15	0.930382	2.22067	5.14015e-09	1.02803e-07	6.72471e-08	448	tags=87%, list=3%, signal=84%	CD74/HLA-DRA/HLA-DQB1/HLA-DPA1/HLA-DQA1/HLA-DMA/HLA-DMB/HLA-DRB1/HLA-DRB5/HLA-DPB1/HLA-DOA/HLA-DQB2/HLA-DQA2
GOCC_SPINDLE_POLE	GOCC_SPINDLE_POLE	111	-0.535653	-2.21589	5.35091e-09	1.03328e-07	6.75904e-08	2560	tags=46%, list=19%, signal=38%	DYNC1I1/NDE1/FRY/UXT/CDC14C/EFHC1/CUL3/AAAS/LATS1/TUBG1/RAD21/KNTC1/CKAP5/ZW10/CEP63/NEK2/PSRC1/PPP2CA/PLK4/NIN/TOPORS/DYNC1LI1/BIRC6/MAPKBP1/EML1/ALMS1/SPAG5/KATNA1/CDC14B/CKAP2/PLK1/NEDD1/KIF11/PRC1/TACC3/STAG1/DCTN4/CALM2/MAD2L1/CENPF/NUDCD2/TUBGCP3/CDC20/SBDS/CCNB1/TPX2/GPSM2/TOPBP1/NPM1/STAG2/ASPM
GOCC_MHC_PROTEIN_COMPLEX	GOCC_MHC_PROTEIN_COMPLEX	24	0.864616	2.31206	8.42158e-09	1.54334e-07	1.00955e-07	589	tags=71%, list=4%, signal=68%	CD74/HLA-DRA/HLA-DQB1/HLA-DPA1/HLA-DQA1/HLA-DMA/HLA-DMB/HLA-DRB1/HLA-DRB5/HLA-DPB1/HLA-DOA/HLA-E/HLA-F/HLA-DQB2/HLA-B/HLA-DQA2/HLA-A
GOCC_IMMUNOLOGICAL_SYNAPSE	GOCC_IMMUNOLOGICAL_SYNAPSE	38	0.773162	2.23736	8.54349e-09	1.54334e-07	1.00955e-07	850	tags=47%, list=6%, signal=45%	HLA-DRA/CD3E/CORO1A/GZMA/HLA-DRB1/CD37/CD53/HAVCR2/IL4I1/LCK/CARD11/CD6/GZMB/PTPRJ/ICAM1/ZAP70/LAT/RHOH
GOCC_LUMENAL_SIDE_OF_MEMBRANE	GOCC_LUMENAL_SIDE_OF_MEMBRANE	29	0.824864	2.28783	9.39458e-09	1.64405e-07	1.07543e-07	1544	tags=62%, list=11%, signal=55%	CD74/HLA-DRA/HLA-DQB1/HLA-DPA1/HLA-DQA1/HLA-DRB1/HLA-DRB5/HLA-DPB1/HLA-E/HLA-F/HLA-DQB2/HLA-B/HLA-DQA2/HLA-A/TAPBP/HLA-C/BCAP31/HLA-H
GOCC_CLATHRIN_COATED_VESICLE_MEMBRANE	GOCC_CLATHRIN_COATED_VESICLE_MEMBRANE	99	0.620748	2.08047	1.05755e-08	1.79462e-07	1.17393e-07	2908	tags=46%, list=21%, signal=37%	CD74/HLA-DRA/HLA-DQB1/HLA-DPA1/APOE/HLA-DQA1/FCGR1A/HLA-DRB1/VAMP8/HLA-DRB5/HLA-DPB1/DAB2/CD4/CD3D/HLA-DQB2/HLA-DQA2/FZD2/HIP1R/NECAP2/SLC2A8/EPN1/IL7R/CD3G/SYT2/AP2S1/RAB35/EPN3/EGFR/DNAJC5/AP2A1/SGIP1/CLTCL1/DBNL/AP2A2/ADRB2/EPN2/HIP1/SH3GL2/AP1S1/TGOLN2/CLTA/ADCY8/NCALD/SCARB2/AP1G2/AP1G1
GOCC_LUMENAL_SIDE_OF_ENDOPLASMIC_RETICULUM_MEMBRANE	GOCC_LUMENAL_SIDE_OF_ENDOPLASMIC_RETICULUM_MEMBRANE	26	0.831253	2.26202	1.70069e-08	2.80114e-07	1.83233e-07	1544	tags=69%, list=11%, signal=62%	CD74/HLA-DRA/HLA-DQB1/HLA-DPA1/HLA-DQA1/HLA-DRB1/HLA-DRB5/HLA-DPB1/HLA-E/HLA-F/HLA-DQB2/HLA-B/HLA-DQA2/HLA-A/TAPBP/HLA-C/BCAP31/HLA-H
GOCC_MEMBRANE_MICRODOMAIN	GOCC_MEMBRANE_MICRODOMAIN	291	0.482629	1.80069	3.10685e-08	4.97095e-07	3.25168e-07	1968	tags=31%, list=14%, signal=27%	CD14/ITGB2/BST2/CD2/CD48/LCP2/HMOX1/CD8A/MS4A4A/ITGAM/TNFRSF1B/HCK/TREM2/LAT2/PTPRC/CD4/OLR1/SELPLG/BTK/LCK/INPP5D/SULF1/CARD11/TGFBR2/TLR2/MME/LYN/CTSD/PTK2B/TEK/CAV1/ICAM1/ZAP70/NFAM1/HYAL2/CD79A/CAV2/TNFRSF1A/ABCA1/BAALC/MALL/LAMP2/LAT/TPP1/PSEN2/TNF/SELE/EDNRB/FASLG/SDC4/TRADD/KCNQ1/ATP1A2/FLOT2/LAX1/EFHD2/THY1/STOM/PRKCZ/RGS19/MAL/ADCY2/ADRA1B/AHNAK/TLR6/TRAF2/PAG1/DMD/BIRC3/SMURF2/DLC1/CNTN…
GOCC_BLOOD_MICROPARTICLE	GOCC_BLOOD_MICROPARTICLE	102	0.61508	2.06632	4.66899e-08	7.26288e-07	4.7509e-07	1297	tags=25%, list=9%, signal=22%	C1QB/C1QC/HBA1/HBB/APOE/C3/C1S/F13A1/C1R/SERPING1/APOL1/ACTG2/HSPA6/CFB/HBG2/CFH/LGALS3BP/C1RL/ENG/FCN3/HBD/ITIH4/ACTB/STOM/CPN2
GOCC_CENTROSOME	GOCC_CENTROSOME	437	-0.339714	-1.61868	6.25115e-08	9.4612e-07	6.1889e-07	2396	tags=30%, list=18%, signal=26%	UXT/CDC14C/FBXL7/XRCC2/CEP72/EFHC1/RAD18/HMBOX1/IQCB1/HOXB4/CUL3/MDM1/CETN3/AAAS/APC/CCDC77/RPS7/RAB23/YTHDF2/JTB/CAPN7/CDK2/CCNF/SAC3D1/NFE2L2/TCHP/BRCA2/CD2AP/TUBG1/E2F1/RTTN/GNAI3/CDC42/RPGR/PCM1/LRRCC1/ZNF12/CLASP1/SSX2IP/CEP152/ITGB1BP1/TTC8/CKAP5/TP53/DZIP1/CHODL/CEP63/NEK2/ANKRD26/PLK4/NIN/DYNC1LI1/PDE4DIP/NDRG1/FEZ1/OFD1/RBBP6/CEP290/KIF2C/BCAS2/ATF4/KEAP1/ALMS1/SPAG5/KATNA1/ALS2/CDC14B/A…
GOCC_AZUROPHIL_GRANULE	GOCC_AZUROPHIL_GRANULE	134	0.569484	1.98306	9.28794e-08	1.36875e-06	8.95347e-07	2259	tags=40%, list=17%, signal=33%	LYZ/VAMP8/BST2/C3/PYCARD/C3AR1/FPR1/STXBP2/FUCA1/NPC2/FTL/MNDA/RNASET2/RNASE2/GLIPR1/UNC13D/GCA/MGST1/PRKCD/CREG1/NFAM1/BRI3/CTSG/LAMP2/VAT1/HEXA/GRN/GLA/MAN2B1/ANXA11/MANBA/CD68/HEXB/RETN/STOM/TRAPPC1/TOM1/DPP7/VNN1/CPNE1/TOLLIP/GM2A/HLA-H/GAA/CTSC/ATP6V0C/DNAJC5/LAMP1/GNS/ARL8A/ANXA2/ARSA/PADI2
GOCC_CONDENSED_CHROMOSOME_CENTROMERIC_REGION	GOCC_CONDENSED_CHROMOSOME_CENTROMERIC_REGION	95	-0.537044	-2.16704	9.90236e-08	1.42188e-06	9.301e-07	2630	tags=48%, list=19%, signal=39%	CBX3/INCENP/DYNLT3/DYNC1I1/NDE1/NUP160/NUP43/MIS12/CHMP5/BIRC5/APC/CFDP1/SEH1L/CLASP1/KNTC1/CKAP5/ZWILCH/ZW10/NEK2/CHMP2B/DYNC1LI1/TPR/CDT1/KIF2C/AHCTF1/CENPH/SPAG5/PLK1/XPO1/ZWINT/MTBP/CENPA/DCTN4/PPP1R12A/CHMP4C/BUB1B/MAD2L1/CENPF/PPP1CC/NUDCD2/BUB1/ITGB3BP/BUB3/CCNB1/CENPE/TTK
GOCC_CLATHRIN_COATED_ENDOCYTIC_VESICLE_MEMBRANE	GOCC_CLATHRIN_COATED_ENDOCYTIC_VESICLE_MEMBRANE	67	0.667583	2.12041	1.02228e-07	1.43119e-06	9.36193e-07	464	tags=24%, list=3%, signal=23%	CD74/HLA-DRA/HLA-DQB1/HLA-DPA1/APOE/HLA-DQA1/FCGR1A/HLA-DRB1/VAMP8/HLA-DRB5/HLA-DPB1/CD4/CD3D/HLA-DQB2/HLA-DQA2/FZD2
GOCC_PHAGOCYTIC_VESICLE_MEMBRANE	GOCC_PHAGOCYTIC_VESICLE_MEMBRANE	64	0.66788	2.11669	1.19192e-07	1.61329e-06	1.05531e-06	2219	tags=50%, list=16%, signal=42%	CYBB/CORO1A/VAMP8/HLA-E/RAC2/SLC11A1/CYBA/RAB20/HLA-F/TAP1/HLA-B/TLR2/RILP/HLA-A/ATP6V0D1/TCIRG1/LAMP2/TAPBP/HLA-C/RAB8B/RAB43/TLR6/RAB31/HLA-H/TAP2/TLR1/MCOLN1/ATP6V0C/CLEC4E/LAMP1/B2M/ATP6V0A1
GOCC_SPLICEOSOMAL_COMPLEX	GOCC_SPLICEOSOMAL_COMPLEX	134	-0.469296	-1.98559	1.20996e-07	1.61329e-06	1.05531e-06	3104	tags=44%, list=23%, signal=34%	SNRPG/SART1/RHEB/SNRPA/SNRPD3/SNRPD2/SNRPA1/SNRPN/RBM8A/PLRG1/PRPF4/DHX8/U2AF2/SNIP1/MFAP1/CWF19L2/YBX1/SF1/DDX5/PRPF38B/ZCCHC8/PHF5A/SF3B4/PRPF3/LUC7L2/SRRM1/PRPF4B/CASC3/RBMXL1/SNRPC/PPWD1/PPIL1/SNRPF/IVNS1ABP/PABPC1/CLNS1A/TXNL4A/WBP11/SF3B1/SYNCRIP/GPKOW/BCAS2/LSM6/PRPF39/SNW1/U2AF1/SNRPE/FRG1/RBMX/PPIE/PRPF38A/PTBP2/PRPF18/PNN/WAC/SMNDC1/SNRPD1/DHX15/CDC5L
GOCC_VACUOLAR_LUMEN	GOCC_VACUOLAR_LUMEN	149	0.547275	1.92652	1.98029e-07	2.57898e-06	1.687e-06	2259	tags=41%, list=17%, signal=35%	LYZ/CD74/CTSS/IFI30/C3/PYCARD/TCN2/KERA/FUCA1/NPC2/FTL/CTSB/MNDA/CTSL/RNASET2/RNASE2/UNC13D/CTSD/GCA/SDC1/LGMN/PRKCD/CREG1/CTSG/LAMP2/VAT1/TPP1/HEXA/IDUA/PLD3/LIPA/GRN/GLA/HYAL1/FASLG/MAN2B1/SDC4/MANBA/HEXB/GALC/RETN/SGSH/IDS/TRAPPC1/DPP7/TOLLIP/ASAH1/GM2A/ACP2/GAA/CTSC/CTSK/GNS/PDGFRB/GPC6/AGRN/ANXA2/EPDR1/ARSA/ATP13A2/PADI2
GOCC_CLATHRIN_COATED_ENDOCYTIC_VESICLE	GOCC_CLATHRIN_COATED_ENDOCYTIC_VESICLE	84	0.628068	2.05806	2.1178e-07	2.69539e-06	1.76315e-06	2013	tags=33%, list=15%, signal=29%	CD74/HLA-DRA/HLA-DQB1/HLA-DPA1/APOE/HLA-DQA1/FCGR1A/HLA-DRB1/VAMP8/HLA-DRB5/HLA-DPB1/CD4/CD3D/HLA-DQB2/HLA-DQA2/FZD2/CTLA4/SLC2A8/IL7R/CD3G/SYT2/AP2S1/RAB35/EGFR/AP2A1/SGIP1/CLTCL1/AP2A2
GOCC_LATE_ENDOSOME	GOCC_LATE_ENDOSOME	222	0.498189	1.81794	2.73044e-07	3.39788e-06	2.22267e-06	2850	tags=37%, list=21%, signal=30%	CD74/HLA-DRA/HLA-DMA/HLA-DMB/HLA-DRB1/CTSS/VAMP8/BST2/GIMAP5/HLA-DRB5/CTSH/CST7/SLC11A1/CTSL/SORL1/VAMP5/UNC13D/LGMN/CXCR4/IFITM2/RILP/IFITM3/SLA2/CD79A/TCIRG1/SQSTM1/LAMP2/SLC31A2/VPS18/PLD3/GRN/CHMP2A/KCNQ1/MCOLN2/CRHBP/VAC14/CD68/MTM1/SLC29A3/STARD3/MAP1LC3A/WDR81/SLC9A9/LITAF/MMD/LAMP3/VPS16/MAPK3/VPS28/PLEKHM1/CHMP4B/MR1/MCOLN1/EGFR/OSBPL1A/CLN3/VPS33A/CTNS/CHMP1B/CLTCL1/LAMP1/PRKAR1B/VPS37C…
GOCC_POLYSOMAL_RIBOSOME	GOCC_POLYSOMAL_RIBOSOME	29	-0.741019	-2.34564	3.12865e-07	3.80879e-06	2.49146e-06	2552	tags=66%, list=19%, signal=53%	RPL6/RPL19/RPL39/RPL32/RPL41/RPS23/RPL24/LARP1/RPL36/BTF3/PNPT1/RPL38/RPS21/RPL11/RPL36A/RPL31/RPL10A/RPL7A/RPS28
GOCC_REPLICATION_FORK	GOCC_REPLICATION_FORK	44	-0.642163	-2.23539	5.77776e-07	6.88414e-06	4.50316e-06	2675	tags=73%, list=20%, signal=59%	XRCC3/POLD2/WRN/XRCC2/RAD18/TIMELESS/WDHD1/POLD3/POLA2/RAD51C/RPA2/RFC1/ZRANB3/RFC2/BLM/TP53/RFC5/RFC3/PRIM1/BAZ1B/UBE2B/POLH/MCM3/UHRF1/MCM10/SMARCAD1/SMARCA5/DNMT1/PCNA/DONSON/CHEK1/RFC4
GOCC_CLATHRIN_COATED_VESICLE	GOCC_CLATHRIN_COATED_VESICLE	172	0.522435	1.86833	6.12978e-07	7.15141e-06	4.67799e-06	2908	tags=39%, list=21%, signal=31%	CD74/HLA-DRA/HLA-DQB1/HLA-DPA1/APOE/HLA-DQA1/FCGR1A/HLA-DRB1/VAMP8/HLA-DRB5/HLA-DPB1/DAB2/CD4/CD3D/HLA-DQB2/UNC13D/HLA-DQA2/FZD2/VWF/DENND1C/MALL/VPS18/HIP1R/FCHO1/NECAP2/CTLA4/SLC2A8/EPN1/IL7R/RAB8B/CD3G/RGS19/SYT2/AP2S1/BCAP31/RAB35/EPN3/VPS16/EGFR/EDN1/VPS33A/DNAJC5/AP2A1/SGIP1/CLTCL1/DBNL/AP2A2/AP1M2/ADRB2/NUMB/STEAP2/EPN2/HIP1/SH3GL2/AP1S1/VPS33B/SLC2A4/TGOLN2/CLTA/GGA2/SPG21/ADCY8/NCALD/SNX…
GOCC_FICOLIN_1_RICH_GRANULE	GOCC_FICOLIN_1_RICH_GRANULE	164	0.513666	1.82384	7.27557e-07	8.31494e-06	5.4391e-06	2049	tags=34%, list=15%, signal=29%	HBB/FGL2/CTSS/ITGB2/FCER1G/SERPINA1/TBC1D10C/CFD/FCN1/FPR1/CTSH/ALOX5/BIN2/CD300A/SLC11A1/HK3/DOK3/LILRB2/CTSB/MNDA/CST3/HSPA6/CDA/ADAM8/MVP/ITGAX/CTSD/CTSZ/TRPM2/TCIRG1/LAMP2/ATG7/JUP/SLC2A3/CRISPLD2/IDH1/OSTF1/TNFAIP6/COTL1/FCAR/ASAH1/AMPD3/CLEC4C/GAA/NBEAL2/CAT/ATP6V0C/APEH/CR1/CSTB/DBNL/LAMP1/AP2A2/GNS/ARL8A
GOCC_FICOLIN_1_RICH_GRANULE_MEMBRANE	GOCC_FICOLIN_1_RICH_GRANULE_MEMBRANE	46	0.696406	2.08962	1.05936e-06	1.18649e-05	7.76124e-06	2219	tags=54%, list=16%, signal=46%	ITGB2/FCER1G/TBC1D10C/FPR1/CD300A/SLC11A1/DOK3/LILRB2/ADAM8/ITGAX/TRPM2/TCIRG1/LAMP2/SLC2A3/FCAR/CLEC4C/GAA/NBEAL2/ATP6V0C/CR1/LAMP1/AP2A2/ARL8A/SIGLEC5/ATP6V0A1
GOCC_CONDENSED_NUCLEAR_CHROMOSOME	GOCC_CONDENSED_NUCLEAR_CHROMOSOME	51	-0.601132	-2.13943	1.85348e-06	2.0352e-05	1.33129e-05	2803	tags=45%, list=20%, signal=36%	SYN1/LRPPRC/INCENP/RAD51/RCC1/HSPA2/CCNB1IP1/BRD4/BRCA2/TUBG1/RAD21/BLM/SUV39H1/NEK2/RAD1/ADD3/BRCA1/PLK1/DMC1/CHEK1/TOPBP1/SYCP2/STAG2
GOCC_PHAGOCYTIC_CUP	GOCC_PHAGOCYTIC_CUP	25	0.787868	2.12081	2.2459e-06	2.41866e-05	1.58213e-05	1949	tags=60%, list=14%, signal=52%	AIF1/CORO1A/LCP1/TLR4/BIN2/MYO1G/ARHGAP25/SH3BP1/MEGF10/ABCA7/TNF/RAB31/ANXA1/MCOLN1/CLEC4E
GOCC_HIGH_DENSITY_LIPOPROTEIN_PARTICLE	GOCC_HIGH_DENSITY_LIPOPROTEIN_PARTICLE	26	0.767529	2.08862	4.12845e-06	4.36213e-05	2.85342e-05	304	tags=23%, list=2%, signal=23%	APOE/APOC1/PLTP/APOC2/APOL1/PLA2G7
GOCC_COATED_VESICLE_MEMBRANE	GOCC_COATED_VESICLE_MEMBRANE	147	0.515941	1.81204	4.70874e-06	4.88313e-05	3.19423e-05	2908	tags=39%, list=21%, signal=31%	CD74/HLA-DRA/HLA-DQB1/HLA-DPA1/APOE/HLA-DQA1/FCGR1A/HLA-DRB1/VAMP8/HLA-DRB5/HLA-DPB1/HLA-E/HLA-F/DAB2/CD4/CD3D/HLA-DQB2/HLA-B/HLA-DQA2/FZD2/HLA-A/HIP1R/NECAP2/HLA-C/SLC2A8/EPN1/CD59/IL7R/CD3G/SYT2/AP2S1/RAB35/EPN3/HLA-H/EGFR/DNAJC5/AP2A1/SGIP1/CLTCL1/CNIH3/DBNL/AP2A2/B2M/ADRB2/EPN2/HIP1/SH3GL2/AP1S1/SCAP/TGOLN2/CLTA/PEF1/ADCY8/NCALD/SCARB2/AP1G2/AP1G1
GOCC_MITOCHONDRIAL_PROTEIN_CONTAINING_COMPLEX	GOCC_MITOCHONDRIAL_PROTEIN_CONTAINING_COMPLEX	207	-0.387211	-1.74295	6.35405e-06	6.46958e-05	4.23198e-05	2528	tags=31%, list=18%, signal=26%	NDUFS2/MRPS18C/MRPS5/MRPL32/MRPS17/MFN1/PDHX/DNAJC11/SDHA/NSUN4/MRPL38/MRPS18B/MRPS7/MRPL16/CLPX/SUCLG2/POLG2/NDUFB4/NDUFS5/NDUFC2/MRPS35/MRPS21/NDUFB10/MRPL4/GRPEL2/NDUFAB1/PNPT1/COX6C/MRPS28/FOXRED1/BCKDHB/VDAC1/TIMM8A/MRPL13/PDHA1/TIMM17A/MRPL51/MRPL48/MRPL44/COX7A1/MRPL3/MRPL39/NDUFA5/MRPL45/NDUFS1/MRPL50/TOMM20/IMMT/MRPL9/SUPV3L1/TIMM8B/MRPL47/SDHD/MRPL19/MRPL30/UQCRC2/MRPL42/UQCRB/NDUFA4/DL…
GOCC_LYSOSOMAL_LUMEN	GOCC_LYSOSOMAL_LUMEN	85	0.586165	1.92441	7.73229e-06	7.73229e-05	5.05796e-05	2253	tags=48%, list=16%, signal=41%	CD74/CTSS/IFI30/TCN2/KERA/FUCA1/NPC2/CTSB/CTSL/RNASET2/CTSD/SDC1/LGMN/LAMP2/TPP1/HEXA/IDUA/PLD3/LIPA/GLA/HYAL1/FASLG/MAN2B1/SDC4/MANBA/HEXB/GALC/SGSH/IDS/ASAH1/GM2A/ACP2/GAA/CTSK/GNS/PDGFRB/GPC6/AGRN/EPDR1/ARSA/ATP13A2
GOCC_CATALYTIC_STEP_2_SPLICEOSOME	GOCC_CATALYTIC_STEP_2_SPLICEOSOME	58	-0.561479	-2.04726	1.1806e-05	0.000115989	7.58724e-05	3245	tags=53%, list=24%, signal=41%	SNRPB2/SF3A3/SNRPG/SART1/SNRPD3/SNRPD2/SNRPA1/SNRPN/RBM8A/PLRG1/DHX8/DDX5/ZCCHC8/SRRM1/PRPF4B/PPWD1/PPIL1/SNRPF/PABPC1/SF3B1/SYNCRIP/BCAS2/SNW1/U2AF1/SNRPE/FRG1/RBMX/PPIE/PNN/SNRPD1/CDC5L
GOCC_ER_TO_GOLGI_TRANSPORT_VESICLE_MEMBRANE	GOCC_ER_TO_GOLGI_TRANSPORT_VESICLE_MEMBRANE	48	0.657351	1.98431	1.59646e-05	0.00015166	9.92061e-05	589	tags=29%, list=4%, signal=28%	CD74/HLA-DRA/HLA-DQB1/HLA-DPA1/HLA-DQA1/HLA-DRB1/HLA-DRB5/HLA-DPB1/HLA-E/HLA-F/HLA-DQB2/HLA-B/HLA-DQA2/HLA-A
GOCC_MITOTIC_SPINDLE	GOCC_MITOTIC_SPINDLE	106	-0.470954	-1.94039	1.59784e-05	0.00015166	9.92061e-05	2292	tags=45%, list=17%, signal=38%	ESPL1/HNF4G/CDK5RAP2/CDC6/CDC14A/AURKB/DYNLT3/CDC14C/EFHC1/TFDP2/IQCB1/CUL3/AAAS/TUBG1/CDC42/EML4/ECT2/CLASP1/RCC2/EPB41/NIN/PKD2/TPR/RPS3/MAPKBP1/EML1/RACGAP1/SPAG5/KATNA1/CDC14B/PLK1/CLTC/KIF11/PRC1/TACC3/STAG1/CDC16/KIF23/IL17RB/MAD2L1/NUDCD2/NUSAP1/TPX2/GPSM2/CENPE/CDC7/STAG2/ASPM
GOCC_T_CELL_RECEPTOR_COMPLEX	GOCC_T_CELL_RECEPTOR_COMPLEX	10	0.8985	1.95111	2.13013e-05	0.000198812	0.00013005	1397	tags=100%, list=10%, signal=90%	CD3E/CD8A/PTPN6/APBB1IP/CD4/CD3D/ZAP70/SYK/CD3G/TRAT1
GOCC_MITOCHONDRIAL_MATRIX	GOCC_MITOCHONDRIAL_MATRIX	370	-0.316278	-1.48112	2.38595e-05	0.000219038	0.00014328	2999	tags=32%, list=22%, signal=26%	SIRT4/ATG4D/ACOT11/MRPL36/ACAT1/SUCLG1/PDSS2/ACP6/PABPC5/OAT/NUDT1/MRPS33/TRMT5/MCCC1/LRPPRC/NR3C1/NDUFA7/GRPEL1/PC/ACAD10/ACAD8/TRAP1/RAD51/HSPD1/NDUFS2/CA5B/MRPS18C/MRPS5/COQ3/MRPL32/TFAM/MRPS17/PDHX/ERBB4/ACADM/DARS2/REXO2/NSUN4/MRPL38/ABHD10/MRPS18B/MRPS7/MRPL16/CLPX/SUCLG2/MCEE/POLG2/SOD1/ACAA2/GCSH/MRPS35/MRPS21/MRPL4/GRPEL2/NDUFAB1/PNPT1/CS/PYCR1/GLUD2/SHMT2/NAGS/TP53/MRPS28/BCKDHB/LIAS/AA…
GOCC_MIDBODY	GOCC_MIDBODY	156	-0.403422	-1.76291	3.01345e-05	0.000272182	0.000178044	2284	tags=35%, list=17%, signal=29%	CHMP5/USP8/BIRC5/MBD5/LATS1/JTB/GNL3/RAP2A/HSP90B1/GNAI3/PDXP/CDC42/SLC2A1/EML4/ECT2/RCC2/UHMK1/NEK2/PSRC1/CHMP2B/RNF8/TOPORS/KLHL9/BIRC6/KIF4A/KEAP1/RACGAP1/CDCA8/SHCBP1/SPAG5/KATNA1/PLK1/TXNDC9/CIT/IQGAP1/PRC1/SPAST/PIK3C3/CEP55/KIF23/KIF20A/CHMP4C/KIF14/SH3GLB1/CENPF/PPP1CC/KLHL13/RDX/PKN2/CLIC4/ANLN/CENPE/GNAI1/ASPM
GOCC_INTEGRIN_COMPLEX	GOCC_INTEGRIN_COMPLEX	31	0.698618	1.95693	3.53452e-05	0.00031418	0.000205516	1127	tags=42%, list=8%, signal=39%	ITGB2/ITGAM/ITGAL/ITGB7/LYN/ITGAX/ITGA3/ITGA5/ITGB3/ITGAD/ITGA11/TSPAN32/ITGB4
GOCC_ACTIN_CYTOSKELETON	GOCC_ACTIN_CYTOSKELETON	407	0.403053	1.53207	3.91767e-05	0.000342796	0.000224235	3360	tags=38%, list=25%, signal=29%	AIF1/CORO1A/WAS/PARVG/HCLS1/LCP1/SNCA/PSTPIP1/HCK/GBP1/BIN2/MYO1F/RAC2/LPXN/CYBA/ACTG2/MYO1G/ACTA2/RCSD1/ADAM8/GAS7/AXL/IQGAP2/MYO7A/FGR/TEK/BAIAP2L1/ZYX/RAPGEF3/TFPT/MYH11/ACTN2/PDLIM7/PGM5/CAPG/CLDN5/MYLPF/DDX58/FBLIM1/VPS18/BIN1/MYL1/TNNT1/JUP/PDLIM3/RHOU/ABLIM3/CORO1B/MYL4/SYNPO/MICAL1/BCAR1/PARVB/FLOT2/LIMA1/TAX1BP3/ACTB/NPFFR2/CTTNBP2NL/PRKCZ/AHNAK/COTL1/DUSP22/CAPZA2/SPRY2/STX1A/TNNI2/TNNC…
GOCC_TERTIARY_GRANULE_LUMEN	GOCC_TERTIARY_GRANULE_LUMEN	52	0.626354	1.92657	4.10064e-05	0.000353286	0.000231097	2112	tags=46%, list=15%, signal=39%	LYZ/HBB/CTSS/PTPN6/CTSH/CST3/CDA/OSCAR/CTSD/PPBP/CXCL1/IDH1/LTF/CHIT1/TNFAIP6/ASAH1/PGLYRP1/CNN2/CYFIP1/FOLR3/PRSS3/CSTB/DBNL/B2M
GOCC_NUCLEAR_SPECK	GOCC_NUCLEAR_SPECK	304	-0.325281	-1.50372	4.2767e-05	0.000362871	0.000237367	3245	tags=39%, list=24%, signal=30%	SNRPB2/SUMO1/GLI3/S100PBP/SF3A3/PCBP1/FNBP4/SART1/COP1/VPS72/MAPT/RBM10/SNRPA1/THOC3/NONO/METTL3/RBM8A/TBXA2R/RING1/NR3C1/ATOH8/GTF2H2/ASCC1/PLRG1/PRPF4/NOC3L/U2AF2/YTHDC1/SCNM1/PIN1/SPOP/GCAT/WRN/NUP43/DHX36/MBD4/THRAP3/SNURF/BNIP3L/PIAS3/PHF5A/DNAJC11/TRIP11/RFXAP/BCLAF1/HIF1A/ELL3/PRPF3/LUC7L2/RSRC1/ALKBH5/PSME4/SRRM1/PRPF4B/CASC3/ASCC3/RBM15/BARD1/CPSF6/IFI16/ZNF395/SART3/PIAS2/POLI/NR4A2/ARL…
GOCC_LATE_ENDOSOME_MEMBRANE	GOCC_LATE_ENDOSOME_MEMBRANE	114	0.521236	1.77792	5.16657e-05	0.000431833	0.000282477	2403	tags=39%, list=18%, signal=32%	HLA-DRA/HLA-DMA/HLA-DMB/HLA-DRB1/VAMP8/GIMAP5/HLA-DRB5/SLC11A1/SORL1/IFITM2/RILP/IFITM3/LAMP2/VPS18/PLD3/CHMP2A/MCOLN2/VAC14/CD68/SLC29A3/STARD3/WDR81/SLC9A9/LITAF/MMD/LAMP3/VPS16/VPS28/PLEKHM1/CHMP4B/MR1/MCOLN1/CLN3/VPS33A/CHMP1B/LAMP1/VPS37C/ARL8A/ANXA2/VPS37B/ATP13A2/STOML1/VPS39/VPS33B
GOCC_MITOTIC_SPINDLE_POLE	GOCC_MITOTIC_SPINDLE_POLE	22	-0.715272	-2.11539	5.96059e-05	0.000490872	0.000321097	1372	tags=45%, list=10%, signal=41%	NIN/MAPKBP1/EML1/SPAG5/KATNA1/PLK1/STAG1/GPSM2/STAG2/ASPM
GOCC_COLLAGEN_CONTAINING_EXTRACELLULAR_MATRIX	GOCC_COLLAGEN_CONTAINING_EXTRACELLULAR_MATRIX	389	0.395925	1.50041	9.4002e-05	0.000762915	0.00049905	2344	tags=28%, list=17%, signal=24%	C1QB/C1QA/C1QC/S100A9/APOE/FGL2/CTSS/S100A8/LGALS9/CXCL12/SERPINA1/F13A1/FCN1/CTSH/SERPING1/CLEC3B/SERPINE1/TPSAB1/CTSB/CTSL/LTBP2/MFAP4/SULF1/SLPI/IGFBP7/TINAGL1/CTSD/PODN/VWF/HTRA1/CTSZ/SOD3/TGM2/MDK/FBLN1/ICAM1/SPARCL1/EFEMP1/MFAP5/MXRA5/LOXL1/RARRES2/COL8A1/LGALS3BP/CTSG/CLEC14A/COL6A2/SEMA7A/GDF15/COMP/CPA3/SFRP1/FCN3/SFRP2/ADAMDEC1/SMOC1/SRPX2/WNT5B/COL15A1/PLAT/NTNG2/TIMP1/AEBP1/COL6A1/VWA…
GOCC_PROTEIN_COMPLEX_INVOLVED_IN_CELL_ADHESION	GOCC_PROTEIN_COMPLEX_INVOLVED_IN_CELL_ADHESION	43	0.651976	1.93461	9.54141e-05	0.000763312	0.00049931	1228	tags=44%, list=9%, signal=40%	ITGB2/ITGAM/ITGAL/PLAUR/ITGB7/LYN/ITGAX/PLAU/ITGA3/ITGA5/ITGB3/LGALS2/CD80/ITGAD/ITGA11/TSPAN32/ITGB4/CTLA4/LGALS1
GOCC_COATED_VESICLE	GOCC_COATED_VESICLE	251	0.435527	1.61005	9.93442e-05	0.00078356	0.000512554	2908	tags=34%, list=21%, signal=27%	CD74/HLA-DRA/HLA-DQB1/HLA-DPA1/APOE/HLA-DQA1/FCGR1A/HLA-DRB1/VAMP8/HLA-DRB5/HLA-DPB1/SERPINA1/HLA-E/HLA-F/DAB2/CD4/CD3D/HLA-DQB2/HLA-B/UNC13D/HLA-DQA2/FZD2/VWF/CTSZ/DENND1C/HLA-A/MALL/VPS18/IDUA/HIP1R/FCHO1/NECAP2/CTLA4/HLA-C/SLC2A8/EPN1/CD59/IL7R/RAB8B/CD3G/RGS19/F5/SYT2/AP2S1/BCAP31/RAB35/EPN3/HLA-H/VPS16/CTSC/EGFR/EDN1/VPS33A/DNAJC5/AP2A1/SGIP1/CLTCL1/CNIH3/DBNL/AP2A2/AP1M2/B2M/ADRB2/NUMB/STEA…
GOCC_AZUROPHIL_GRANULE_MEMBRANE	GOCC_AZUROPHIL_GRANULE_MEMBRANE	51	0.610855	1.87207	0.000105525	0.00082075	0.000536882	2049	tags=41%, list=15%, signal=35%	VAMP8/BST2/C3AR1/FPR1/GLIPR1/MGST1/NFAM1/BRI3/LAMP2/MANBA/CD68/STOM/TOM1/VNN1/CPNE1/HLA-H/GAA/ATP6V0C/DNAJC5/LAMP1/ARL8A
GOCC_U2_TYPE_SPLICEOSOMAL_COMPLEX	GOCC_U2_TYPE_SPLICEOSOMAL_COMPLEX	71	-0.488003	-1.84708	0.000167801	0.00127024	0.000830906	3245	tags=49%, list=24%, signal=38%	SNRPB2/SF3A3/SNRPG/SART1/SNRPD3/SNRPD2/SNRPA1/SNRPN/RBM8A/PLRG1/PRPF4/DHX8/U2AF2/SNIP1/MFAP1/PHF5A/SF3B4/PRPF3/LUC7L2/CASC3/SNRPC/PPIL1/SNRPF/TXNL4A/SF3B1/BCAS2/LSM6/PRPF39/SNW1/SNRPE/PPIE/PRPF38A/PRPF18/SNRPD1/CDC5L
GOCC_NADPH_OXIDASE_COMPLEX	GOCC_NADPH_OXIDASE_COMPLEX	12	0.835645	1.90096	0.000167853	0.00127024	0.000830906	1593	tags=58%, list=12%, signal=52%	CYBB/NCF4/NCF1/CYBA/NCF2/DUOX1/NOXA1
GOCC_PLATELET_ALPHA_GRANULE	GOCC_PLATELET_ALPHA_GRANULE	76	0.550971	1.78107	0.000178716	0.00132638	0.000867631	2403	tags=38%, list=18%, signal=32%	ISLR/SERPINA1/F13A1/CFD/GAS6/SNCA/SERPING1/SERPINE1/HGF/VWF/PPBP/IGF2/ACTN2/ITGB3/VEGFC/TIMP1/PF4/TREML1/PHACTR2/F5/SERPINF2/MMRN1/IGF1/PROS1/PDGFB/ITGA2B/THBS2/TEX264/VPS33B
GOCC_TRANS_GOLGI_NETWORK_MEMBRANE	GOCC_TRANS_GOLGI_NETWORK_MEMBRANE	80	0.542883	1.76556	0.000180008	0.00132638	0.000867631	1621	tags=22%, list=12%, signal=20%	CD74/HLA-DRA/HLA-DQB1/HLA-DPA1/HLA-DQA1/HLA-DRB1/HLA-DRB5/HLA-DPB1/HLA-DQB2/HLA-DQA2/PLD4/AP1B1/SCAMP5/AP1S2/SCAMP2/RAB43/RAB31/COG7
GOCC_SECONDARY_LYSOSOME	GOCC_SECONDARY_LYSOSOME	17	0.77391	1.91953	0.000193487	0.00140718	0.000920486	2012	tags=82%, list=15%, signal=70%	NCF4/NCF1/FTL/ADAM8/NCF2/SQSTM1/LAMP2/CRHBP/PLA2G5/MAP1LC3A/NCOA4/PLEKHM1/CLN3/LAMP1
GOCC_FIBRILLAR_COLLAGEN_TRIMER	GOCC_FIBRILLAR_COLLAGEN_TRIMER	12	-0.803423	-2.03396	0.00019829	0.00142362	0.000931242	1608	tags=67%, list=12%, signal=59%	COL1A1/COL27A1/COL3A1/COL1A2/COL11A1/COL5A2/COL2A1/COL11A2
GOCC_PLATELET_ALPHA_GRANULE_LUMEN	GOCC_PLATELET_ALPHA_GRANULE_LUMEN	56	0.584061	1.80722	0.000218882	0.00155157	0.00101494	2174	tags=38%, list=16%, signal=32%	ISLR/SERPINA1/F13A1/CFD/GAS6/SERPING1/SERPINE1/HGF/VWF/PPBP/IGF2/ACTN2/VEGFC/TIMP1/PF4/F5/SERPINF2/MMRN1/IGF1/PROS1/PDGFB
GOCC_INTRINSIC_COMPONENT_OF_ENDOPLASMIC_RETICULUM_MEMBRANE	GOCC_INTRINSIC_COMPONENT_OF_ENDOPLASMIC_RETICULUM_MEMBRANE	121	0.493603	1.69152	0.000258782	0.00181147	0.00118495	1825	tags=24%, list=13%, signal=21%	CD74/HLA-DRA/HLA-DQB1/HLA-DPA1/HLA-DQA1/HLA-DRB1/HLA-DRB5/HLA-DPB1/SLC37A2/HLA-E/HLA-F/HLA-DQB2/TAP1/HLA-B/HLA-DQA2/HLA-A/RTN1/TAPBP/DHRS9/EXT1/HLA-C/RTN2/BCAP31/RHBDD2/HLA-H/TAP2/PIGG/WFS1/CLN3
GOCC_COPII_COATED_ER_TO_GOLGI_TRANSPORT_VESICLE	GOCC_COPII_COATED_ER_TO_GOLGI_TRANSPORT_VESICLE	79	0.545349	1.77014	0.000287301	0.00198628	0.00129929	589	tags=20%, list=4%, signal=19%	CD74/HLA-DRA/HLA-DQB1/HLA-DPA1/HLA-DQA1/HLA-DRB1/HLA-DRB5/HLA-DPB1/SERPINA1/HLA-E/HLA-F/HLA-DQB2/HLA-B/HLA-DQA2/CTSZ/HLA-A
GOCC_HISTONE_DEACETYLASE_COMPLEX	GOCC_HISTONE_DEACETYLASE_COMPLEX	64	-0.472721	-1.7685	0.000292503	0.00199758	0.00130669	2491	tags=28%, list=18%, signal=23%	PHF21A/HR/MTA3/CFDP1/RCOR1/MTA1/GATAD2B/SUDS3/HDAC4/MORF4L1/ANP32E/RBBP4/ACTR6/SATB2/RBBP7/HDAC2/RCOR2/SAP30
GOCC_METHYLTRANSFERASE_COMPLEX	GOCC_METHYLTRANSFERASE_COMPLEX	66	-0.486057	-1.81462	0.000303471	0.00204752	0.00133935	3202	tags=48%, list=23%, signal=37%	WDR5/SNRPG/SNRPD3/SNRPD2/NCOA6/METTL3/UTY/JARID2/WDR4/PRMT5/ASH2L/TAF4/RBM15/WDR5B/HCFC1/RIOK1/PELP1/SNRPF/TAF7/TAF9/CLNS1A/RNF2/HCFC2/MGA/SNRPE/EZH2/EED/SUZ12/RBBP4/SNRPD1/RBBP7/HDAC2
GOCC_AZUROPHIL_GRANULE_LUMEN	GOCC_AZUROPHIL_GRANULE_LUMEN	77	0.544964	1.76845	0.000315086	0.00210057	0.00137406	1445	tags=31%, list=11%, signal=28%	LYZ/C3/PYCARD/FUCA1/NPC2/FTL/MNDA/RNASET2/RNASE2/UNC13D/GCA/PRKCD/CREG1/CTSG/VAT1/GRN/GLA/MAN2B1/HEXB/RETN/TRAPPC1/DPP7/TOLLIP/GM2A
GOCC_PROTEIN_LIPID_COMPLEX	GOCC_PROTEIN_LIPID_COMPLEX	36	0.630694	1.80949	0.000478957	0.00315548	0.00206411	304	tags=19%, list=2%, signal=19%	APOE/APOC1/MSR1/PLTP/APOC2/APOL1/PLA2G7
GOCC_ENDOSOME_LUMEN	GOCC_ENDOSOME_LUMEN	34	0.641134	1.82464	0.000499934	0.00325539	0.00212946	479	tags=18%, list=4%, signal=17%	CTSS/CTSH/PRF1/CTSB/CTSL/LGMN
GOCC_EARLY_ENDOSOME	GOCC_EARLY_ENDOSOME	313	0.395848	1.48089	0.000520141	0.00334804	0.00219007	2754	tags=30%, list=20%, signal=25%	HLA-DRA/APOE/FCGR1A/CORO1A/VAMP8/HAVCR2/TLR4/HLA-E/APOC2/FGD2/HLA-F/CD4/SORL1/HLA-B/GPNMB/MME/PLD4/CXCR4/CAV1/EHD4/IFITM3/HLA-A/ATP6V0D1/RIN3/PML/ABCA7/GGA1/F8A3/VPS18/PLD3/TMEM127/TPCN1/KCNQ1/SNX6/VAC14/LTF/WDFY2/HLA-C/CD22/RAPGEF1/F2RL1/TMEM9B/RUFY1/TOM1/HPS6/WDR81/ANKFY1/ASAH1/LITAF/STEAP4/RAB31/LAMP3/HLA-H/SORCS2/SAMD9L/VPS16/MAPK3/HFE/ANXA1/FGD5/TLR3/VPS28/MR1/EGFR/CLN3/VPS33A/CTNS/NISCH/GRI…
GOCC_U2_TYPE_CATALYTIC_STEP_2_SPLICEOSOME	GOCC_U2_TYPE_CATALYTIC_STEP_2_SPLICEOSOME	26	-0.629301	-1.92649	0.000545701	0.00347264	0.00227158	3245	tags=58%, list=24%, signal=44%	SNRPB2/SNRPG/SNRPD3/SNRPD2/SNRPA1/PLRG1/DHX8/PPIL1/SNRPF/BCAS2/SNW1/SNRPE/PPIE/SNRPD1/CDC5L
GOCC_NUCLEAR_PERIPHERY	GOCC_NUCLEAR_PERIPHERY	105	-0.399192	-1.63757	0.000596941	0.00374972	0.00245283	2891	tags=41%, list=21%, signal=33%	NONO/GMCL1/ATN1/MORC2/NUP205/NCOR2/YY1/BCL11A/SATB1/SPARC/PHF5A/SRRM1/EBNA1BP2/RAD21/CFL2/BLM/CAD/TP53/SUV39H1/PSMA6/PSPC1/TPR/KIF4A/AHCTF1/ATF4/SNW1/XPOT/YEATS4/UHRF1/MATR3/THOC1/STAG1/SRPK1/VIM/SFPQ/CENPF/LMNB1/PPIG/PCNA/SATB2/HAT1/CLIC4/STAG2
GOCC_SPECIFIC_GRANULE_LUMEN	GOCC_SPECIFIC_GRANULE_LUMEN	54	0.570354	1.76652	0.000602634	0.00374972	0.00245283	1830	tags=41%, list=13%, signal=35%	LYZ/DOCK2/PTPN6/OSCAR/SLPI/CTSD/CTSZ/ACAA1/JUP/CXCL1/CHI3L1/LTF/CHIT1/DNASE1L1/RETN/NFKB1/TOLLIP/LCN2/PGLYRP1/CNN2/CYFIP1/FOLR3
GOCC_MICROTUBULE	GOCC_MICROTUBULE	309	-0.303119	-1.39125	0.00061248	0.00376911	0.0024655	2750	tags=31%, list=20%, signal=25%	DCX/LRPPRC/AURKB/ARL6/DPYSL2/KIF5B/DVL1/REEP2/INCENP/KIF24/DYNLT3/DYNC1I1/EML5/NDE1/MAP6D1/GAS2L3/MAP1A/CHMP5/BIRC5/CUL3/MAP1B/MDM1/APC/MT3/TTLL11/REEP3/TUBB8/TUBG1/EML4/KIF1C/CLASP1/KNTC1/APPBP2/RCC2/DNM3/CCT7/CKAP5/MTA1/DLG1/DYNC2H1/ZW10/BAG2/NEK2/PSRC1/NIN/CHMP2B/SRPRB/DYNC1LI1/NDRG1/FEZ1/BCL10/KIF2C/DNM1L/KIF4A/EML1/STIM1/RACGAP1/SYNJ1/SPAG5/KATNA1/TUBD1/CKAP2/PLK1/STMN1/CLTC/KIF11/IQGAP1/DNA…
GOCC_ANCHORED_COMPONENT_OF_MEMBRANE	GOCC_ANCHORED_COMPONENT_OF_MEMBRANE	142	0.456008	1.59444	0.000659534	0.00398925	0.00260951	2735	tags=30%, list=20%, signal=24%	CD14/FOLR2/BST2/CD2/CD48/CD52/DPEP2/PLAUR/FCGR3B/IGSF21/VNN2/HYAL2/SEMA7A/LY6E/EFNA2/CPM/NTNG2/MMP25/THY1/CD59/RGMA/VNN1/BST1/LYPD5/RAB35/CNTN1/TFPI/MMP17/PRND/FOLR3/DNAJC5/PRNP/MDGA1/GPC6/PRSS21/ULBP3/TNFRSF10C/GFRA2/LSAMP/RAET1G/RAB5B/GP1BA/ACHE
GOCC_SERINE_TYPE_PEPTIDASE_COMPLEX	GOCC_SERINE_TYPE_PEPTIDASE_COMPLEX	11	0.818712	1.82931	0.000662501	0.00398925	0.00260951	1002	tags=55%, list=7%, signal=51%	FCN1/PLAUR/PLAU/CFH/FCN3/THBD
GOCC_HETEROCHROMATIN	GOCC_HETEROCHROMATIN	48	-0.519463	-1.84769	0.000687855	0.00409786	0.00268056	1630	tags=50%, list=12%, signal=44%	RING1/MORC2/CBX3/INCENP/SALL1/FOXC1/EME1/SUV39H1/RNF2/MBD2/HELLS/WDR76/ESCO2/UHRF1/SMARCAD1/EZH2/CENPA/CBX1/SUZ12/DNMT1/SIRT1/UHRF2/TCP1/CDKN2A
GOCC_TRANSPORT_VESICLE_MEMBRANE	GOCC_TRANSPORT_VESICLE_MEMBRANE	171	0.443513	1.58362	0.000735773	0.00433719	0.00283711	2001	tags=23%, list=15%, signal=20%	CD74/HLA-DRA/HLA-DQB1/HLA-DPA1/HLA-DQA1/HLA-DRB1/HLA-DRB5/HLA-DPB1/SNCA/HLA-E/HLA-F/HLA-DQB2/SORL1/HLA-B/HLA-DQA2/MCTP1/HLA-A/SCAMP5/BIN1/ITPR1/RPH3AL/MCTP2/DMXL2/HLA-C/CEACAM1/CD59/BCL2L1/SYT2/STX1A/RAB35/HLA-H/MAP6/WFS1/SEMA4C/DNAJC5/AP2A1/SYNGR2/CALM3/CLTCL1/CNIH3
GOCC_PEPTIDASE_INHIBITOR_COMPLEX	GOCC_PEPTIDASE_INHIBITOR_COMPLEX	10	0.832523	1.80784	0.000750389	0.00437727	0.00286333	1071	tags=60%, list=8%, signal=55%	SERPINE1/CTSB/CASP1/PLAU/PLAT/CSTA
GOCC_PRONUCLEUS	GOCC_PRONUCLEUS	10	-0.810629	-1.93818	0.0007642	0.00441188	0.00288596	1794	tags=60%, list=13%, signal=52%	SLC2A1/RIF1/EZH2/CBX1/CCNA2/CENPF
GOCC_CELL_LEADING_EDGE	GOCC_CELL_LEADING_EDGE	351	0.392893	1.47624	0.000773612	0.00442064	0.0028917	2909	tags=34%, list=21%, signal=28%	AIF1/CORO1A/PLEK/LCP1/PSTPIP1/TLR4/SAMSN1/RAC2/FGD2/ACTG2/MYO1G/APBB1IP/ACTA2/FAP/ABI3/IQGAP2/IGF2BP1/SH3BP1/FGR/PTK2B/PTPRJ/CXCR4/EPB41L3/GABRA3/PLCG2/RAPGEF3/PSD4/SLC12A5/PDLIM7/ITGA5/CAPG/SH2D3C/ITGB3/PLEKHO1/LDB2/ABCA7/LIMK1/DDX58/RAB3IP/PTPRO/ABLIM3/KCNC4/CORO1B/LDB1/TESC/HIP1R/CIB1/BCAR1/PARVB/FLOT2/LIMA1/ITGB4/THY1/MTM1/ACTB/FGD4/CTTNBP2NL/DUOX1/PRKCZ/UNC5C/DOCK8/DUSP22/SPRY2/PSD/NEDD9/FAM…
GOCC_CYTOLYTIC_GRANULE	GOCC_CYTOLYTIC_GRANULE	11	0.810069	1.81	0.000894978	0.0050625	0.00331156	401	tags=55%, list=3%, signal=53%	NKG7/PRF1/GZMH/STXBP2/GNLY/GZMB
GOCC_ATPASE_COMPLEX	GOCC_ATPASE_COMPLEX	75	-0.449364	-1.71478	0.00091714	0.00513599	0.00335963	3457	tags=53%, list=25%, signal=40%	VCP/BRD8/BAZ1A/BRD9/ERCC6/BCL11B/ARID2/POLE3/SS18L1/ING3/ARID1B/SMARCB1/YY1/DPF3/BCL11A/SMARCD1/CHRAC1/MTA3/CFDP1/SS18/MTA1/ACTL6A/BAZ1B/GATAD2B/BCL7A/PHF10/SF3B1/DDX21/SMARCC1/SMARCA1/UCHL5/DEK/SMARCA5/ANP32E/SMARCA2/RBBP4/SMARCA4/ACTR6/RBBP7/HDAC2
GOCC_CAJAL_BODY	GOCC_CAJAL_BODY	44	-0.505784	-1.76066	0.00103964	0.00576432	0.00377064	2242	tags=55%, list=16%, signal=46%	HMBOX1/FBL/NOLC1/CDK2/PRPF3/NPAT/SNRPC/COIL/SART3/HSPB7/SMN1/ANGEL2/HABP4/USPL1/TOE1/EAF1/OIP5/U2AF1/ANKS1B/XPO1/FRG1/FMR1/ZC3H8/SMNDC1
GOCC_ACTOMYOSIN	GOCC_ACTOMYOSIN	62	0.554889	1.7495	0.001055	0.00579216	0.00378886	2141	tags=35%, list=16%, signal=30%	LCP1/CYBA/ACTA2/TEK/ZYX/PDLIM7/PGM5/FBLIM1/PDLIM3/ABLIM3/CORO1B/SYNPO/LIMA1/PRKCZ/STX1A/MYH9/CNN2/MYL9/TPM1/FAM107A/TRIP6/MYO1C
GOCC_SMALL_RIBOSOMAL_SUBUNIT	GOCC_SMALL_RIBOSOMAL_SUBUNIT	62	-0.46847	-1.74391	0.00110075	0.00598466	0.00391478	2485	tags=45%, list=18%, signal=37%	MRPS18C/MRPS5/MRPS17/RPS8/RPS17/MRPS18B/MRPS7/RPS7/RPS23/RPS13/MRPS35/MRPS21/MRPS28/RPS15/RPS25/RPS3/RPS21/RPS16/RPSA/RPS20/RPS4Y1/RPS27A/RPS6/MRPL42/RPS24/RPS18/RPS3A/RPS28
GOCC_TRIGLYCERIDE_RICH_PLASMA_LIPOPROTEIN_PARTICLE	GOCC_TRIGLYCERIDE_RICH_PLASMA_LIPOPROTEIN_PARTICLE	17	0.733648	1.81967	0.00113368	0.00604883	0.00395675	229	tags=24%, list=2%, signal=23%	APOE/APOC1/APOC2/APOL1
GOCC_INTRINSIC_COMPONENT_OF_EXTERNAL_SIDE_OF_PLASMA_MEMBRANE	GOCC_INTRINSIC_COMPONENT_OF_EXTERNAL_SIDE_OF_PLASMA_MEMBRANE	20	0.715518	1.83868	0.00113542	0.00604883	0.00395675	2046	tags=55%, list=15%, signal=47%	CD14/FOLR2/IGSF21/HYAL2/THY1/CD59/PRND/FOLR3/PRNP/F3/ADAM9
GOCC_SM_LIKE_PROTEIN_FAMILY_COMPLEX	GOCC_SM_LIKE_PROTEIN_FAMILY_COMPLEX	63	-0.464197	-1.72886	0.00114496	0.00604883	0.00395675	3320	tags=48%, list=24%, signal=36%	GEMIN6/SNRPB2/SF3A3/SNRPG/SART1/SNRPA/SNRPD3/SNRPD2/SNRPA1/SNRPN/SMN2/PRPF4/PHF5A/PRPF3/LUC7L2/SNRPC/SNRPF/SMN1/DDX20/CLNS1A/TXNL4A/RN7SK/SF3B1/LSM6/PRPF39/SNRPE/LSM1/STRAP/PRPF18/SNRPD1
GOCC_RUFFLE_MEMBRANE	GOCC_RUFFLE_MEMBRANE	86	0.50232	1.65363	0.00161291	0.00843964	0.00552067	2754	tags=43%, list=20%, signal=35%	AIF1/PLEK/LCP1/FGD2/FAP/FGR/PTPRJ/PLCG2/PSD4/ITGA5/SH2D3C/ITGB3/PLEKHO1/ABCA7/DDX58/TESC/HIP1R/CIB1/SPRY2/PSD/DLC1/PDE9A/RASGRP2/FGD5/EGFR/SPRY4/TPM1/PDPN/FAM107A/PPP1R9B/SRC/TLN1/KSR1/PIP5K1C/IFIT5/DIAPH1/NF2
GOCC_MHC_CLASS_I_PROTEIN_COMPLEX	GOCC_MHC_CLASS_I_PROTEIN_COMPLEX	10	0.816636	1.77334	0.00162765	0.00843964	0.00552067	2112	tags=90%, list=15%, signal=76%	HLA-E/HLA-F/HLA-B/HLA-A/HLA-C/HLA-H/HFE/MR1/B2M
GOCC_MULTIVESICULAR_BODY	GOCC_MULTIVESICULAR_BODY	53	0.548735	1.69227	0.00169686	0.00871781	0.00570263	3100	tags=42%, list=23%, signal=32%	CD74/BST2/GIMAP5/CTSH/CST7/CTSL/SORL1/CD79A/CHMP2A/CRHBP/CHMP4B/EGFR/CHMP1B/LAMP1/PRKAR1B/ATP13A2/SLC2A4/CD300LG/CHMP6/RAB11A/CHMP7/NAPSA
GOCC_PROTEIN_ACETYLTRANSFERASE_COMPLEX	GOCC_PROTEIN_ACETYLTRANSFERASE_COMPLEX	55	-0.473828	-1.70549	0.00172992	0.00880686	0.00576088	3423	tags=56%, list=25%, signal=42%	EP400/TRRAP/RUVBL1/CREBBP/BRD8/ENY2/PHF20L1/WDR5/POLE3/EPC2/VPS72/ING3/MBTD1/TAF2/MLLT3/ZZZ3/TAF4/MLLT1/HCFC1/TAF5/ING5/ACTL6A/PHF14/TAF7/TAF9/YEATS2/BRPF3/YEATS4/OGT/MORF4L1/DR1
GOCC_RUFFLE	GOCC_RUFFLE	151	0.434292	1.53088	0.00189685	0.00956971	0.00625989	2824	tags=39%, list=21%, signal=31%	AIF1/PLEK/LCP1/TLR4/SAMSN1/FGD2/FAP/FGR/PTPRJ/PLCG2/PSD4/PDLIM7/ITGA5/CAPG/SH2D3C/ITGB3/PLEKHO1/ABCA7/DDX58/TESC/HIP1R/CIB1/BCAR1/LIMA1/MTM1/FGD4/SPRY2/PSD/DLC1/ATP6V1B2/PDE9A/RASGRP2/FGD5/MYH9/CYFIP1/EGFR/SPRY4/PODXL/TPM1/LAYN/PDPN/FAM107A/DBNL/FGD3/MYO1C/FRMD4B/BAIAP2/PPP1R9B/SRC/TLN1/S100B/KSR1/MEFV/PIP5K1C/IFIT5/DIAPH1/NF2/SNX9/PARD6A
GOCC_PERICENTRIC_HETEROCHROMATIN	GOCC_PERICENTRIC_HETEROCHROMATIN	14	-0.715534	-1.91465	0.00191515	0.00957577	0.00626385	1069	tags=64%, list=8%, signal=59%	CBX3/INCENP/HELLS/ESCO2/EZH2/CENPA/CBX1/DNMT1/UHRF2
GOCC_ANCHORED_COMPONENT_OF_EXTERNAL_SIDE_OF_PLASMA_MEMBRANE	GOCC_ANCHORED_COMPONENT_OF_EXTERNAL_SIDE_OF_PLASMA_MEMBRANE	16	0.731014	1.77303	0.00193437	0.00958625	0.0062707	1903	tags=56%, list=14%, signal=48%	CD14/FOLR2/IGSF21/HYAL2/THY1/CD59/PRND/FOLR3/PRNP
GOCC_ENDOCYTIC_VESICLE_LUMEN	GOCC_ENDOCYTIC_VESICLE_LUMEN	22	0.684894	1.79061	0.0023242	0.0112955	0.00738881	284	tags=23%, list=2%, signal=22%	HBA1/HBB/APOE/GNLY/CTSL
GOCC_SEX_CHROMOSOME	GOCC_SEX_CHROMOSOME	20	-0.628584	-1.81485	0.00233107	0.0112955	0.00738881	3440	tags=75%, list=25%, signal=56%	UBE2A/SUMO1/PCGF5/PCGF3/MAEL/SMCHD1/RING1/SMARCB1/CDK2/PLK4/RNF2/SMARCC1/UBE2B/ESCO2/SUZ12
GOCC_SIN3_COMPLEX	GOCC_SIN3_COMPLEX	10	-0.781559	-1.86868	0.00234558	0.0112955	0.00738881	1299	tags=40%, list=9%, signal=36%	SUDS3/MORF4L1/RBBP4/HDAC2
GOCC_NURD_COMPLEX	GOCC_NURD_COMPLEX	14	-0.705922	-1.88893	0.00235996	0.0112955	0.00738881	2081	tags=43%, list=15%, signal=36%	MTA3/MTA1/GATAD2B/RBBP4/RBBP7/HDAC2
GOCC_LEADING_EDGE_MEMBRANE	GOCC_LEADING_EDGE_MEMBRANE	150	0.433935	1.52889	0.00250239	0.0118758	0.00776836	2770	tags=34%, list=20%, signal=27%	AIF1/PLEK/LCP1/FGD2/MYO1G/FAP/FGR/PTPRJ/EPB41L3/GABRA3/PLCG2/PSD4/SLC12A5/ITGA5/SH2D3C/ITGB3/PLEKHO1/ABCA7/DDX58/KCNC4/TESC/HIP1R/CIB1/THY1/DOCK8/SPRY2/PSD/DLC1/PDE9A/RASGRP2/KCNC3/FGD5/PLEK2/EGFR/SPRY4/TPM1/PDPN/FAM107A/MYO1C/ADORA2A/KCNC1/PPP1R9B/SRC/TLN1/KSR1/PIP5K1C/IFIT5/DIAPH1/PLXND1/NF2/HPCA
GOCC_LOW_DENSITY_LIPOPROTEIN_PARTICLE	GOCC_LOW_DENSITY_LIPOPROTEIN_PARTICLE	10	0.807726	1.75399	0.00264303	0.0124378	0.00813601	304	tags=40%, list=2%, signal=39%	APOE/MSR1/APOC2/PLA2G7
GOCC_PROTEIN_DNA_COMPLEX	GOCC_PROTEIN_DNA_COMPLEX	103	-0.372835	-1.52095	0.00298209	0.0139164	0.00910321	3224	tags=41%, list=24%, signal=31%	TNP1/NFYC/TBX5/EPC2/POLR2H/VPS72/PARP1/ING3/TEAD4/MBTD1/MCM7/POLD2/TOP1/BRF2/GTF2A1/POLD3/POLA2/TERF1/RPA2/NFE2L2/MCM5/ACTL6A/TCF7L2/SP1/TERT/MCM4/PRIM1/PRKDC/MCM3/POT1/YEATS4/CENPA/MORF4L1/XRCC6/SUZ12/LEF1/SP3/MCM2/MCM6/PCNA/DONSON/NPM1
GOCC_ENDOPLASMIC_RETICULUM_EXIT_SITE	GOCC_ENDOPLASMIC_RETICULUM_EXIT_SITE	22	-0.607552	-1.79681	0.00300789	0.0139208	0.0091061	1883	tags=41%, list=14%, signal=35%	VAPA/PREB/TFG/SEC23B/VAPB/MIA2/YIPF5/SEC24D/SAR1A
GOCC_ACTIN_FILAMENT_BUNDLE	GOCC_ACTIN_FILAMENT_BUNDLE	62	0.528981	1.66781	0.00311535	0.0143	0.00935413	2141	tags=34%, list=16%, signal=29%	LCP1/CYBA/ACTA2/TEK/ZYX/PDLIM7/PGM5/FBLIM1/PDLIM3/ABLIM3/CORO1B/SYNPO/LIMA1/PRKCZ/MYH9/CNN2/MYL9/TPM1/FAM107A/TRIP6/MYO1C
GOCC_UBIQUITIN_LIGASE_COMPLEX	GOCC_UBIQUITIN_LIGASE_COMPLEX	230	-0.300303	-1.37588	0.0031528	0.0143542	0.00938959	2565	tags=31%, list=19%, signal=26%	ZSWIM6/RAD51/SPOP/KLHDC3/ANAPC13/ANAPC5/KLHL25/FBXL7/FAM8A1/BCOR/RNF14/RAD18/CUL3/WWP2/CDC23/ANAPC1/RNF168/KLHL7/RANBP9/DCUN1D1/CCNF/UBE2S/SYVN1/BRCA2/BARD1/USP47/FBXO11/APPBP2/FBXO8/FBXL12/MKLN1/RNF20/RNF8/TOPORS/CAND1/KBTBD6/UBE2E1/RNF2/LMO7/WDR26/UBE2B/CUL5/KLHL9/KEAP1/BRCA1/RBX1/SPSB4/KBTBD7/FBXO21/DCUN1D4/DTL/KLHL8/WWP1/KLHL24/SKP2/UBE4B/GPR37/GLMN/CDC16/UBE2N/USP33/FBXL3/BUB1B/DCUN1D5/KLHDC…
GOCC_DNA_REPAIR_COMPLEX	GOCC_DNA_REPAIR_COMPLEX	31	-0.541855	-1.747	0.0031801	0.0143617	0.00939452	2866	tags=52%, list=21%, signal=41%	MSH3/PMS2/RAD23B/PHF21A/XPA/BRCA2/RCOR1/ERCC4/PRKDC/BRCA1/ATM/PMS1/XRCC6/MSH2/MSH6/FANCD2
GOCC_EARLY_ENDOSOME_MEMBRANE	GOCC_EARLY_ENDOSOME_MEMBRANE	139	0.437515	1.52335	0.0034374	0.0153995	0.0100734	2807	tags=35%, list=21%, signal=28%	HLA-DRA/FCGR1A/VAMP8/HLA-E/FGD2/HLA-F/SORL1/HLA-B/GPNMB/CAV1/EHD4/IFITM3/HLA-A/PML/ABCA7/GGA1/PLD3/TPCN1/SNX6/VAC14/HLA-C/TMEM9B/RUFY1/HPS6/WDR81/LITAF/STEAP4/RAB31/LAMP3/HLA-H/SORCS2/ANXA1/MR1/EGFR/CLN3/GRIPAP1/DTX3L/B2M/SNX2/SNX1/CD274/VPS33B/RAB5C/RAB5B/GGA2/KIR2DL4/LLGL1/CMTM6
GOCC_SMN_SM_PROTEIN_COMPLEX	GOCC_SMN_SM_PROTEIN_COMPLEX	15	-0.682068	-1.84936	0.00376003	0.0167112	0.0109314	3320	tags=73%, list=24%, signal=56%	GEMIN6/SNRPG/SNRPD3/SNRPD2/SMN2/SNRPF/SMN1/DDX20/SNRPE/STRAP/SNRPD1
GOCC_ACTIN_FILAMENT	GOCC_ACTIN_FILAMENT	86	0.48332	1.59108	0.00403469	0.0177907	0.0116376	1369	tags=23%, list=10%, signal=21%	AIF1/CORO1A/WAS/HCLS1/LCP1/PSTPIP1/HCK/RAC2/RCSD1/GAS7/TEK/TFPT/ACTN2/PDLIM7/VPS18/PDLIM3/CORO1B/ACTB/COTL1/DUSP22
GOCC_ORGANELLAR_RIBOSOME	GOCC_ORGANELLAR_RIBOSOME	76	-0.408664	-1.56394	0.0043774	0.0191511	0.0125274	2788	tags=38%, list=20%, signal=31%	MRPL36/MRPS33/NDUFA7/MRPS18C/MRPS5/MRPL32/MRPS17/NSUN4/MRPL38/MRPS18B/MRPS7/MRPL16/MRPS35/MRPS21/MRPL4/MRPS28/MRPL13/MRPL51/MRPL48/MRPL44/MRPL3/MRPL39/MRPL45/MRPL50/MRPL9/MRPL47/MRPL19/MRPL30/MRPL42
GOCC_FICOLIN_1_RICH_GRANULE_LUMEN	GOCC_FICOLIN_1_RICH_GRANULE_LUMEN	118	0.443587	1.51615	0.00451592	0.019604	0.0128237	1456	tags=23%, list=11%, signal=21%	HBB/FGL2/CTSS/SERPINA1/CFD/FCN1/CTSH/ALOX5/BIN2/HK3/CTSB/MNDA/CST3/HSPA6/CDA/MVP/CTSD/CTSZ/ATG7/JUP/CRISPLD2/IDH1/OSTF1/TNFAIP6/COTL1/ASAH1/AMPD3
GOCC_COPI_COATED_VESICLE_MEMBRANE	GOCC_COPI_COATED_VESICLE_MEMBRANE	14	-0.68122	-1.82283	0.00459423	0.0197905	0.0129457	3013	tags=64%, list=22%, signal=50%	COPB2/TMED2/COPG2/COPA/KDELR3/KDELR2/ARCN1/COPZ2/TMED7
GOCC_CHYLOMICRON	GOCC_CHYLOMICRON	12	0.751916	1.71049	0.00509307	0.0213835	0.0139877	208	tags=25%, list=2%, signal=25%	APOE/APOC1/APOC2
GOCC_PRECATALYTIC_SPLICEOSOME	GOCC_PRECATALYTIC_SPLICEOSOME	44	-0.460994	-1.60474	0.00511127	0.0213835	0.0139877	3245	tags=48%, list=24%, signal=37%	SNRPB2/SF3A3/SNRPG/SART1/SNRPD3/SNRPD2/SNRPA1/PRPF4/SNIP1/MFAP1/PRPF38B/PHF5A/SF3B4/PRPF3/SNRPF/TXNL4A/SF3B1/LSM6/SNRPE/PRPF38A/SNRPD1
GOCC_EUCHROMATIN	GOCC_EUCHROMATIN	43	-0.484646	-1.6779	0.00512208	0.0213835	0.0139877	2689	tags=42%, list=20%, signal=34%	TCF23/CBX3/TCF3/ASH2L/ELL3/PELP1/EXOSC3/SP1/ELL2/RNF2/TRIM24/EXOSC10/UHRF1/RBMX/ZC3H8/KLF4/SIRT1/PSIP1
GOCC_CUL3_RING_UBIQUITIN_LIGASE_COMPLEX	GOCC_CUL3_RING_UBIQUITIN_LIGASE_COMPLEX	31	-0.527229	-1.69984	0.00514161	0.0213835	0.0139877	2511	tags=45%, list=18%, signal=37%	SPOP/KLHL25/CUL3/KLHL7/KBTBD6/KLHL9/KEAP1/RBX1/KBTBD7/KLHL8/KLHL24/GLMN/KLHL13/KLHL2
GOCC_U1_SNRNP	GOCC_U1_SNRNP	15	-0.675546	-1.83168	0.00515494	0.0213835	0.0139877	3245	tags=80%, list=24%, signal=61%	SNRPB2/SNRPG/SNRPA/SNRPD3/SNRPD2/SNRPN/LUC7L2/SNRPC/SNRPF/PRPF39/SNRPE/SNRPD1
GOCC_ROUGH_ENDOPLASMIC_RETICULUM_MEMBRANE	GOCC_ROUGH_ENDOPLASMIC_RETICULUM_MEMBRANE	18	-0.625143	-1.74919	0.00522264	0.021505	0.0140672	2213	tags=56%, list=16%, signal=47%	SEC61A1/CCDC47/SEC61B/PLOD1/SEC61G/SRPRB/SEC63/TMEM97/PLOD2/RPS28
GOCC_COMPLEX_OF_COLLAGEN_TRIMERS	GOCC_COMPLEX_OF_COLLAGEN_TRIMERS	21	-0.613662	-1.80658	0.00542115	0.0221594	0.0144953	1608	tags=43%, list=12%, signal=38%	COL1A1/COL27A1/COL3A1/COL1A2/COL10A1/COL11A1/COL5A2/COL2A1/COL11A2
GOCC_HISTONE_METHYLTRANSFERASE_COMPLEX	GOCC_HISTONE_METHYLTRANSFERASE_COMPLEX	46	-0.468382	-1.64514	0.00594098	0.0240731	0.0157471	2458	tags=41%, list=18%, signal=34%	UTY/JARID2/PRMT5/ASH2L/TAF4/WDR5B/HCFC1/PELP1/TAF7/TAF9/RNF2/HCFC2/MGA/EZH2/EED/SUZ12/RBBP4/RBBP7/HDAC2
GOCC_MITOCHONDRIAL_LARGE_RIBOSOMAL_SUBUNIT	GOCC_MITOCHONDRIAL_LARGE_RIBOSOMAL_SUBUNIT	50	-0.447853	-1.59362	0.00597528	0.0240731	0.0157471	2124	tags=36%, list=16%, signal=31%	MRPL32/NSUN4/MRPL38/MRPL16/MRPL4/MRPL13/MRPL51/MRPL48/MRPL44/MRPL3/MRPL39/MRPL45/MRPL50/MRPL9/MRPL47/MRPL19/MRPL30/MRPL42
GOCC_ENDOLYSOSOME	GOCC_ENDOLYSOSOME	26	0.616083	1.6765	0.00665384	0.0266154	0.0174101	2013	tags=50%, list=15%, signal=43%	CTSS/CTSB/CTSL/TLR7/LGMN/PRKCD/TLR8/TPCN1/AP2S1/TLR3/CTSK/AP2A1/AP2A2
GOCC_CENTRIOLE	GOCC_CENTRIOLE	90	-0.370495	-1.48188	0.00677709	0.0268224	0.0175455	2860	tags=43%, list=21%, signal=34%	ODF2L/CEP76/KIAA0753/CEP192/CEP350/CCDC68/KIF24/SASS6/IQCB1/MDM1/CETN3/HERC2/CCNF/CCHCR1/TUBG1/RTTN/ROCK1/PCM1/LRRCC1/CEP152/DZIP1/CEP63/PLK4/NIN/TOPORS/OFD1/CEP290/ALMS1/TUBD1/PLK1/NEDD1/HSPA1A/HYLS1/CENPJ/CEP55/TUBGCP3/TOP2A/STIL/SFI1
GOCC_NPBAF_COMPLEX	GOCC_NPBAF_COMPLEX	12	-0.694693	-1.7587	0.00680138	0.0268224	0.0175455	2647	tags=67%, list=19%, signal=54%	SMARCB1/SMARCD1/SS18/ACTL6A/PHF10/SMARCC1/SMARCA2/SMARCA4
GOCC_CYTOSOLIC_SMALL_RIBOSOMAL_SUBUNIT	GOCC_CYTOSOLIC_SMALL_RIBOSOMAL_SUBUNIT	37	-0.501622	-1.67962	0.00702817	0.0275229	0.0180037	2267	tags=51%, list=17%, signal=43%	RPS8/RPS17/RPS7/RPS23/RPS13/RPS15/RPS25/RPS3/RPS21/RPS16/RPSA/RPS20/RPS4Y1/RPS27A/RPS6/RPS24/RPS18/RPS3A/RPS28
GOCC_TRANSPORT_VESICLE	GOCC_TRANSPORT_VESICLE	328	0.362116	1.35923	0.00738887	0.0287345	0.0187962	2977	tags=29%, list=22%, signal=23%	CD74/HLA-DRA/HLA-DQB1/HLA-DPA1/HLA-DQA1/HLA-DRB1/HLA-DRB5/HLA-DPB1/LAPTM5/SNCA/HCK/HLA-E/HLA-F/HLA-DQB2/SORL1/HLA-B/MME/UNC13D/HLA-DQA2/RAB3IL1/MCTP1/HLA-A/ATP6V0D1/CAV2/SIPA1/CPA3/RAB3IP/SCAMP5/BIN1/IQSEC1/PDE4B/ITPR1/RPH3AL/MCTP2/CRISPLD2/KCNQ1/DMXL2/HLA-C/SLC2A8/STX11/CEACAM1/CD59/RAB8B/BCL2L1/SYT2/STX1A/YKT6/SYTL1/RAB35/HLA-H/DISC1/APH1B/SYT17/MAP6/PENK/WFS1/EDN1/CLN3/SEMA4C/DNAJC5/IGF1/AP2A1…
GOCC_TRANSCRIPTION_REGULATOR_COMPLEX	GOCC_TRANSCRIPTION_REGULATOR_COMPLEX	416	-0.257015	-1.21269	0.00749392	0.028942	0.018932	2728	tags=29%, list=20%, signal=24%	NHLH2/GTF2H2/ASCC1/SIX4/MEF2A/GTF3C4/CBX3/HOXC9/HES6/NCOR2/RBBP8/TAF2/TFAP4/BRF2/YY1/BACH1/MED18/TEAD1/TEAD3/GTF2A1/GTF3C2/E2F8/TCF3/PITX2/TFDP2/ATF7/HOXA10/RFXAP/MNAT1/DACH1/MTA3/HIF1A/C1D/CDK2/TAF4/NFE2L2/CDK4/BCL9/ASCC3/RCOR1/E2F1/SNAPC1/SOX4/TAF11/ZFP42/FOSL2/MXD3/TAF1B/HAX1/TCF7/TAF5/NR4A2/MTA1/TP53/TBX18/LIN9/SMAD6/IVNS1ABP/TCF7L2/SOX8/DDX20/E2F7/SP1/JAZF1/LMO4/SKIL/SMAD3/GATAD2B/TAF7/TAF9/…
GOCC_GOLGI_ASSOCIATED_VESICLE_MEMBRANE	GOCC_GOLGI_ASSOCIATED_VESICLE_MEMBRANE	41	-0.477705	-1.63758	0.00762122	0.0292321	0.0191217	2587	tags=37%, list=19%, signal=30%	NRGN/TMED2/COPG2/ITM2B/PKD1/COPA/KDELR3/GPR89A/KDELR2/ARCN1/CLTC/COPZ2/GOPC/TMED7/GJA1
GOCC_RNA_POLYMERASE_COMPLEX	GOCC_RNA_POLYMERASE_COMPLEX	79	-0.384463	-1.49012	0.00814693	0.0309816	0.0202661	2718	tags=52%, list=20%, signal=42%	GTF2A2/TAF6/POLR1C/POLR2D/POLR3GL/POLR2A/TBP/POLR2I/LEO1/TBPL1/TRRAP/POLR3C/TAF3/POLR1D/POLR3A/POLR2H/GTF2H2/POLR3D/TAF2/RTF1/GTF2A1/POLR2B/POLA2/MNAT1/TAF4/POLR3E/POLR3B/POLR2J3/TAF11/TAF5/TERT/PRIM1/TAF7/TAF9/CDC73/POLR2K/MCM3/GTF2H1/TAF4B/TCEA1/POLR3F
GOCC_PLATELET_DENSE_GRANULE	GOCC_PLATELET_DENSE_GRANULE	20	0.658694	1.69266	0.00818799	0.0309816	0.0202661	1126	tags=40%, list=8%, signal=37%	CLEC3B/CTSW/RARRES2/LGALS3BP/LAMP2/ITPR1/ITIH4/TIMP3
GOCC_COPI_COATED_VESICLE	GOCC_COPI_COATED_VESICLE	17	-0.627509	-1.7414	0.0082828	0.0311076	0.0203486	3188	tags=59%, list=23%, signal=45%	PACS1/COPB2/TMED2/COPG2/COPA/KDELR3/KDELR2/ARCN1/COPZ2/TMED7
GOCC_LAMELLIPODIUM	GOCC_LAMELLIPODIUM	173	0.394549	1.41335	0.00833239	0.0311076	0.0203486	2909	tags=37%, list=21%, signal=29%	AIF1/CORO1A/PSTPIP1/RAC2/FGD2/ACTG2/MYO1G/APBB1IP/ACTA2/FAP/ABI3/IQGAP2/IGF2BP1/SH3BP1/PTK2B/RAPGEF3/CAPG/ITGB3/LIMK1/RAB3IP/PTPRO/ABLIM3/CORO1B/TESC/CIB1/BCAR1/PARVB/FLOT2/ACTB/FGD4/CTTNBP2NL/UNC5C/DOCK8/DUSP22/NEDD9/FAM89B/FER/DGKZ/FGD5/CYFIP1/PTPRM/PLEK2/TUBB3/PODXL/PDPN/CTNND1/DBNL/FGD3/BAIAP2/PPP1R9B/SNX2/SNX1/PARVA/MYH10/MEFV/PLEKHG5/ARHGEF6/SSH1/PLXND1/NF2/EVL/DAG1/VASP/ILK
GOCC_ENDOPLASMIC_RETICULUM_TUBULAR_NETWORK	GOCC_ENDOPLASMIC_RETICULUM_TUBULAR_NETWORK	17	-0.627027	-1.74006	0.00838831	0.031109	0.0203495	2637	tags=47%, list=19%, signal=38%	REEP2/REEP3/ARV1/ASPH/STIM1/REEP1/RAB18/KPNB1
GOCC_SPLICEOSOMAL_SNRNP_COMPLEX	GOCC_SPLICEOSOMAL_SNRNP_COMPLEX	47	-0.448211	-1.5814	0.00970888	0.0356774	0.0233379	3245	tags=47%, list=24%, signal=36%	SNRPB2/SF3A3/SNRPG/SART1/SNRPA/SNRPD3/SNRPD2/SNRPA1/SNRPN/PRPF4/PHF5A/PRPF3/LUC7L2/SNRPC/SNRPF/TXNL4A/SF3B1/LSM6/PRPF39/SNRPE/PRPF18/SNRPD1
GOCC_CELL_TRAILING_EDGE	GOCC_CELL_TRAILING_EDGE	11	0.725572	1.6212	0.00974759	0.0356774	0.0233379	3131	tags=82%, list=23%, signal=63%	PSTPIP1/SELPLG/FLOT2/BST1/MYH9/SPN/PIP5K1C/PIP5K1B/ICAM2
GOCC_CHROMOCENTER	GOCC_CHROMOCENTER	15	-0.655839	-1.77825	0.0100595	0.0365519	0.0239099	2742	tags=67%, list=20%, signal=53%	AURKB/INCENP/SALL1/MBD5/SCMH1/CDCA8/OIP5/ESCO2/CBX1/FMR1
GOCC_CHAPERONE_COMPLEX	GOCC_CHAPERONE_COMPLEX	28	-0.523585	-1.64383	0.0101817	0.0365519	0.0239099	1615	tags=29%, list=12%, signal=25%	CCT7/BAG2/CCT6A/CCT8/CCT3/TCP1/HSPB8/PTGES3
GOCC_CELL_PROJECTION_MEMBRANE	GOCC_CELL_PROJECTION_MEMBRANE	292	0.357425	1.33323	0.0101823	0.0365519	0.0239099	2770	tags=26%, list=20%, signal=21%	AIF1/PLEK/TBC1D10C/LCP1/FGD2/FAP/DHRS3/FGR/PTPRJ/EPB41L3/GABRA3/PLCG2/PSD4/SLC12A5/ITGA3/ITGA5/PLB1/SH2D3C/ITGB3/PLEKHO1/ABCA7/DDX58/PDE6G/ACE/SLC7A8/KCNC4/SLC6A6/CYS1/TESC/HIP1R/PKD2L1/CIB1/AQP1/LIMA1/PDE6B/THY1/CEACAM1/NDRG4/DOCK8/SHANK3/SPRY2/PSD/SYTL1/DMD/SCNN1A/DLC1/RAB35/PDE9A/PALM/RASGRP2/KCNC3/FGD5/BBS4/PLEK2/EGFR/GPR161/SPRY4/PODXL/TPM1/ROM1/PDPN/FAM107A/MYO1C/ADORA2A/KCNC1/PPP1R9B/SLC34…
GOCC_RECYCLING_ENDOSOME	GOCC_RECYCLING_ENDOSOME	156	0.402855	1.4202	0.0105097	0.0374867	0.0245214	3090	tags=34%, list=23%, signal=27%	VAMP8/HLA-E/HLA-F/SORL1/HLA-B/UNC13D/MCTP1/EHD4/RAB4B/HLA-A/ABCG1/SLC31A2/TPP1/SCAMP5/TNF/SLC9A7/TPCN1/MCOLN2/ADPRH/LTF/HLA-C/CD22/SCAMP2/RAB8B/PLA2G5/SLC9A9/RAB35/HLA-H/SORCS2/VPS16/HFE/PLEKHB2/CLN3/SLC39A4/GPR161/NISCH/GRIPAP1/CLTCL1/B2M/TBC1D14/TBC1D17/PLEKHJ1/CD274/VPS33B/RAP2B/ULK1/CMTM6/AP1G1/COMMD1/NTRK1/RAB11A/RFFL/FCHSD1
GOCC_ORGANELLE_INNER_MEMBRANE	GOCC_ORGANELLE_INNER_MEMBRANE	385	-0.25876	-1.21385	0.0109106	0.0386704	0.0252957	2576	tags=26%, list=19%, signal=22%	LEMD2/NDUFA7/GRPEL1/CBX3/TRAP1/CYCS/CKMT1A/HSPD1/NDUFS2/GCAT/MRPS18C/MRPS5/COQ3/NEU4/MRPL32/MRPS17/TMEM11/DPY19L3/MRPL1/CHCHD1/PMPCB/DNAJC11/SDHA/MRPL38/MRPS18B/MRPS7/MRPL16/CLPX/ACAD11/SLC25A36/NDUFB4/NDUFS5/NDUFC2/MRPS35/MRPS21/CKMT1B/NDUFB10/MRPL4/GRPEL2/NDUFAB1/SHMT2/SLC25A32/COX6C/SLC25A13/MRPS28/FOXRED1/YME1L1/DPY19L2/TIMM8A/MRPL13/SMAD3/CYP24A1/RPS3/MTHFD2L/SLC25A10/TIMM17A/MRPL51/GUF1/MRP…
GOCC_SIN3_TYPE_COMPLEX	GOCC_SIN3_TYPE_COMPLEX	13	-0.66957	-1.75417	0.0110884	0.0388573	0.0254179	1299	tags=31%, list=9%, signal=28%	SUDS3/MORF4L1/RBBP4/HDAC2
GOCC_U12_TYPE_SPLICEOSOMAL_COMPLEX	GOCC_U12_TYPE_SPLICEOSOMAL_COMPLEX	20	-0.567028	-1.63713	0.0111021	0.0388573	0.0254179	3104	tags=55%, list=23%, signal=43%	SNRPG/SNRPD3/SNRPD2/YBX1/PHF5A/SF3B4/SNRPF/SF3B1/SNRPE/SNRPD1/DHX15
GOCC_ANCHORED_COMPONENT_OF_PLASMA_MEMBRANE	GOCC_ANCHORED_COMPONENT_OF_PLASMA_MEMBRANE	51	0.504667	1.54664	0.0119401	0.0415307	0.0271667	2324	tags=29%, list=17%, signal=25%	CD14/FOLR2/CD2/IGSF21/HYAL2/NTNG2/THY1/CD59/CNTN1/PRND/FOLR3/PRNP/MDGA1/GPC6/ULBP3
GOCC_CYTOPLASMIC_STRESS_GRANULE	GOCC_CYTOPLASMIC_STRESS_GRANULE	61	-0.390355	-1.43584	0.0126124	0.0433634	0.0283655	3067	tags=48%, list=22%, signal=37%	DDX3X/DDX1/CSDE1/EIF4E/PABPC5/YBX1/DHX36/PUM2/ZFAND1/UBAP2L/YTHDF2/YTHDF3/CASC3/ELAVL1/ROCK1/LARP1/G3BP2/PABPC3/PQBP1/PABPC1/HABP4/DDX6/PABPC4/TARDBP/MBNL1/TIAL1/FMR1/KPNB1/EIF2S1
GOCC_NUCLEAR_REPLICATION_FORK	GOCC_NUCLEAR_REPLICATION_FORK	21	-0.580675	-1.70947	0.0126219	0.0433634	0.0283655	2601	tags=67%, list=19%, signal=54%	POLD2/TIMELESS/WDHD1/POLD3/POLA2/RPA2/ZRANB3/PRIM1/BAZ1B/MCM3/MCM10/SMARCAD1/SMARCA5/PCNA
GOCC_TRANSFERASE_COMPLEX_TRANSFERRING_PHOSPHORUS_CONTAINING_GROUPS	GOCC_TRANSFERASE_COMPLEX_TRANSFERRING_PHOSPHORUS_CONTAINING_GROUPS	213	-0.285433	-1.28713	0.0126994	0.0433639	0.0283658	2189	tags=27%, list=16%, signal=23%	POLR2B/POLD3/POLA2/CHRAC1/PFKP/MNAT1/CCNC/CDK2/TAF4/POLR3E/CCNF/POLR3B/CDK4/POLR2J3/POLG2/POLE2/SOCS2/TAF11/ACVR1/ACVR1C/TAF5/CDK5R1/ACVR2A/PIK3R4/TERT/PRIM1/IRS1/TAF7/TAF9/CDC73/PRKDC/POLR2K/PRKAB2/CCNG1/CCNL1/MCM3/POLE/GTF2H1/TAF4B/PIK3C3/XRCC6/REV3L/CALM2/PRKCI/CCNA2/TCEA1/CCNB2/POLR3F/PIK3CA/PARD3/RB1CC1/PCNA/CCNE1/CCNE2/CKS2/CCNB1/PRPS2
GOCC_PLASMA_MEMBRANE_RAFT	GOCC_PLASMA_MEMBRANE_RAFT	100	0.435959	1.4645	0.013093	0.0444367	0.0290676	1952	tags=26%, list=14%, signal=22%	ITGB2/LCP2/HMOX1/CD8A/MS4A4A/ITGAM/HCK/TREM2/SELPLG/TGFBR2/CAV1/CAV2/SELE/FASLG/ATP1A2/FLOT2/MAL/ADRA1B/DLC1/TFPI/MAPK3/SPRED1/CLN3/NOS3/CR1/PLVAP
GOCC_TRANS_GOLGI_NETWORK	GOCC_TRANS_GOLGI_NETWORK	200	0.380033	1.38011	0.0141315	0.0476724	0.0311842	2908	tags=26%, list=21%, signal=21%	CD74/HLA-DRA/HLA-DQB1/HLA-DPA1/MS4A6A/HLA-DQA1/HLA-DRB1/HLA-DRB5/MS4A7/HLA-DPB1/HLA-DQB2/SORL1/MME/HLA-DQA2/CORO7/PLD4/AP1B1/ATP8B4/TRAPPC6A/SCAMP5/GRN/SLC9A7/AP1S2/SCAMP2/FUT7/RAB43/RAB31/LAP3/SYT17/COG7/CLN3/ARFRP1/CLTCL1/GPR108/AP1M2/MS4A6E/PLEKHA8/PLEKHJ1/AP1S1/ARL5C/YIPF1/SLC2A4/TGOLN2/COG4/CLTA/STX16/GGA2/LLGL1/SNX9/RAB32/RAB9A/GCNT1/AP1G1
GOCC_SAGA_TYPE_COMPLEX	GOCC_SAGA_TYPE_COMPLEX	23	-0.537121	-1.60068	0.0147762	0.0495488	0.0324116	3279	tags=48%, list=24%, signal=36%	ENY2/WDR5/POLE3/TAF2/ZZZ3/TAF4/TAF5/TAF7/TAF9/YEATS2/DR1
GOCC_CYTOPLASMIC_EXOSOME_RNASE_COMPLEX	GOCC_CYTOPLASMIC_EXOSOME_RNASE_COMPLEX	11	-0.67781	-1.66651	0.0153074	0.0510248	0.0333771	2076	tags=55%, list=15%, signal=46%	EXOSC2/PNPT1/EXOSC3/EXOSC9/EXOSC8/SUPV3L1
GOCC_CYTOPLASMIC_SIDE_OF_MEMBRANE	GOCC_CYTOPLASMIC_SIDE_OF_MEMBRANE	169	0.389388	1.39008	0.0156164	0.0517468	0.0338494	1743	tags=23%, list=13%, signal=20%	CD2/GNA15/HCK/SLA/RGS1/PTPRC/LILRB4/LCK/PTPN7/FES/LYN/FGR/PTK2B/GNGT2/STAC3/ZAP70/CAV2/TRAF1/GEM/PLEKHA4/PGM5/G6PD/JUP/SYK/SHANK3/LITAF/GM2A/RNF31/TRAF2/RASA3/GNAL/GNAI2/GNG8/PALM/FER/ANK1/MYH9/PTPN22/CHMP4B
GOCC_INNER_MITOCHONDRIAL_MEMBRANE_PROTEIN_COMPLEX	GOCC_INNER_MITOCHONDRIAL_MEMBRANE_PROTEIN_COMPLEX	92	-0.338291	-1.35114	0.0164501	0.0541885	0.0354466	2152	tags=24%, list=16%, signal=20%	DNAJC11/SDHA/NDUFB4/NDUFS5/NDUFC2/NDUFB10/GRPEL2/NDUFAB1/COX6C/FOXRED1/TIMM17A/COX7A1/NDUFA5/NDUFS1/IMMT/SDHD/UQCRC2/UQCRB/NDUFA4/COX7B/UQCRH/NDUFB9
GOCC_PROTEASOME_CORE_COMPLEX_BETA_SUBUNIT_COMPLEX	GOCC_PROTEASOME_CORE_COMPLEX_BETA_SUBUNIT_COMPLEX	10	0.748333	1.62502	0.0180644	0.0591584	0.0386976	1032	tags=30%, list=8%, signal=28%	PSMB9/PSMB10/PSMB8
GOCC_METHYLOSOME	GOCC_METHYLOSOME	12	-0.655379	-1.65917	0.0184593	0.0601002	0.0393136	3104	tags=67%, list=23%, signal=52%	SNRPG/SNRPD3/SNRPD2/PRMT5/SNRPF/CLNS1A/SNRPE/SNRPD1
GOCC_COPII_VESICLE_COAT	GOCC_COPII_VESICLE_COAT	11	-0.663205	-1.6306	0.0199096	0.0641426	0.041958	1241	tags=36%, list=9%, signal=33%	SEC23B/TMED7/SEC24D/SAR1A
GOCC_RIBONUCLEOPROTEIN_GRANULE	GOCC_RIBONUCLEOPROTEIN_GRANULE	199	-0.277978	-1.24692	0.01993	0.0641426	0.041958	3140	tags=39%, list=23%, signal=30%	PCBP1/SNRPG/PSMA4/DDX3X/FXR2/DDX1/CSDE1/MAPT/EIF4E/MAEL/PABPC5/PMS2/RPS4X/MCC/SMN2/INA/TOP1/DCP2/DYNC1I1/RPL6/CPEB1/YBX1/DHX36/PUM2/SNCAIP/ZFAND1/UBAP2L/BTBD1/RPLP0/UPF2/CNOT1/YTHDF2/YTHDF3/CASC3/ELAVL1/BARD1/ROCK1/CDC42/LARP1/NSUN2/HAX1/G3BP2/UHMK1/POLI/PABPC3/PQBP1/FXR1/SMN1/TDRD9/AICDA/PSMA6/PABPC1/HABP4/RPUSD4/DDX6/PABPC4/CKAP4/TARDBP/ZFP36L1/CNOT7/LSM6/HOXD10/TDRD1/CLOCK/MBNL1/IQGAP1/CNOT8/T…
GOCC_PCG_PROTEIN_COMPLEX	GOCC_PCG_PROTEIN_COMPLEX	32	-0.459262	-1.48768	0.0203555	0.0647963	0.0423856	3153	tags=47%, list=23%, signal=36%	PCGF5/PCGF3/RING1/YY1/JARID2/UBAP2L/ZFP42/RNF2/SCML2/EZH2/EED/SUZ12/RBBP4/RBBP7/HDAC2
GOCC_PARALLEL_FIBER_TO_PURKINJE_CELL_SYNAPSE	GOCC_PARALLEL_FIBER_TO_PURKINJE_CELL_SYNAPSE	14	-0.614942	-1.64548	0.0203646	0.0647963	0.0423856	983	tags=21%, list=7%, signal=20%	SYNJ1/KCNJ3/SLC16A3
GOCC_U2_SNRNP	GOCC_U2_SNRNP	19	-0.553261	-1.55741	0.0214678	0.0676997	0.0442848	3245	tags=58%, list=24%, signal=44%	SNRPB2/SF3A3/SNRPG/SNRPD3/SNRPD2/SNRPA1/SNRPN/PHF5A/SF3B1/SNRPE/SNRPD1
GOCC_CLATHRIN_VESICLE_COAT	GOCC_CLATHRIN_VESICLE_COAT	19	0.619341	1.5798	0.0215188	0.0676997	0.0442848	2908	tags=74%, list=21%, signal=58%	NECAP2/EPN1/AP2S1/EPN3/AP2A1/SGIP1/CLTCL1/AP2A2/EPN2/AP1S1/CLTA/NCALD/AP1G2/AP1G1
GOCC_CYCLIN_DEPENDENT_PROTEIN_KINASE_HOLOENZYME_COMPLEX	GOCC_CYCLIN_DEPENDENT_PROTEIN_KINASE_HOLOENZYME_COMPLEX	37	-0.452216	-1.51419	0.0229695	0.07186	0.0470061	2092	tags=65%, list=15%, signal=55%	CCNG2/CCNA1/CKS1B/CCNT2/BCCIP/CCNJ/CCNK/CCNI/CDKN2D/MNAT1/CCNC/CDK2/CCNF/CDK4/CDK5R1/CCNG1/CCNL1/CCNA2/CCNB2/PCNA/CCNE1/CCNE2/CKS2/CCNB1
GOCC_ACROSOMAL_MEMBRANE	GOCC_ACROSOMAL_MEMBRANE	21	0.605107	1.5647	0.0231128	0.0719065	0.0470366	2135	tags=38%, list=16%, signal=32%	CAV1/CAV2/ACRBP/FLOT2/TEKT3/MFGE8/CD46/PLA1A
GOCC_PLATELET_DENSE_GRANULE_LUMEN	GOCC_PLATELET_DENSE_GRANULE_LUMEN	13	0.68664	1.58755	0.0234368	0.0721282	0.0471816	1126	tags=46%, list=8%, signal=42%	CLEC3B/CTSW/RARRES2/LGALS3BP/ITIH4/TIMP3
GOCC_H4_HISTONE_ACETYLTRANSFERASE_COMPLEX	GOCC_H4_HISTONE_ACETYLTRANSFERASE_COMPLEX	27	-0.503113	-1.5626	0.0234871	0.0721282	0.0471816	3922	tags=70%, list=29%, signal=50%	MORF4L2/EP400/TRRAP/RUVBL1/BRD8/PHF20L1/WDR5/EPC2/VPS72/ING3/MBTD1/MLLT3/MLLT1/HCFC1/ACTL6A/YEATS2/YEATS4/OGT/MORF4L1
GOCC_MYOSIN_II_COMPLEX	GOCC_MYOSIN_II_COMPLEX	19	0.614108	1.56645	0.0235705	0.0721282	0.0471816	2437	tags=47%, list=18%, signal=39%	MYH11/MYLPF/MYL1/MYL4/MYL5/MYH9/MYL6/MYL9/MYH10
GOCC_AUTOLYSOSOME	GOCC_AUTOLYSOSOME	11	0.688731	1.53888	0.0241034	0.0733581	0.0479861	2012	tags=73%, list=15%, signal=62%	FTL/SQSTM1/LAMP2/MAP1LC3A/NCOA4/PLEKHM1/CLN3/LAMP1
GOCC_SPINDLE_MICROTUBULE	GOCC_SPINDLE_MICROTUBULE	51	-0.400112	-1.424	0.0247659	0.074654	0.0488338	2284	tags=35%, list=17%, signal=30%	CHMP5/BIRC5/CUL3/TUBG1/CLASP1/KNTC1/ZW10/PSRC1/CHMP2B/KIF4A/PLK1/CLTC/KIF11/PRC1/CALM2/CHMP4C/TUBGCP3/CENPE
GOCC_EXORIBONUCLEASE_COMPLEX	GOCC_EXORIBONUCLEASE_COMPLEX	16	-0.576883	-1.58318	0.0247958	0.074654	0.0488338	2076	tags=50%, list=15%, signal=42%	EXOSC2/C1D/PNPT1/EXOSC3/EXOSC10/EXOSC9/EXOSC8/SUPV3L1
GOCC_SYNAPTONEMAL_STRUCTURE	GOCC_SYNAPTONEMAL_STRUCTURE	27	-0.499674	-1.55192	0.025419	0.0761209	0.0497934	2803	tags=41%, list=20%, signal=32%	SYN1/INCENP/RAD51/HSPA2/CCNB1IP1/BRCA2/RAD21/BLM/BRCA1/PLK1/SYCP2
GOCC_RESPIRASOME	GOCC_RESPIRASOME	76	-0.357405	-1.36778	0.0274504	0.0811963	0.0531134	1831	tags=24%, list=13%, signal=21%	NDUFB4/NDUFS5/NDUFC2/NDUFB10/NDUFAB1/COX6C/FOXRED1/COX7A1/NDUFA5/NDUFS1/SDHD/UQCRC2/NNT/UQCRB/NDUFA4/COX7B/UQCRH/NDUFB9
GOCC_EARLY_PHAGOSOME	GOCC_EARLY_PHAGOSOME	10	0.721312	1.56634	0.0275352	0.0811963	0.0531134	1495	tags=50%, list=11%, signal=45%	TLR7/UNC93B1/SYK/PLA2G5/RAB31
GOCC_NUCLEAR_EXOSOME_RNASE_COMPLEX	GOCC_NUCLEAR_EXOSOME_RNASE_COMPLEX	11	-0.641321	-1.5768	0.0275487	0.0811963	0.0531134	2076	tags=55%, list=15%, signal=46%	EXOSC2/C1D/EXOSC3/EXOSC10/EXOSC9/EXOSC8
GOCC_AP_TYPE_MEMBRANE_COAT_ADAPTOR_COMPLEX	GOCC_AP_TYPE_MEMBRANE_COAT_ADAPTOR_COMPLEX	22	0.595697	1.55741	0.0283888	0.0831539	0.0543939	2908	tags=50%, list=21%, signal=39%	VPS18/AP1S2/AP2S1/AP3S2/AP2A1/SGIP1/AP2A2/VPS39/AP1S1/AP1G2/AP1G1
GOCC_BLOC_COMPLEX	GOCC_BLOC_COMPLEX	10	0.718495	1.56023	0.0285099	0.0831539	0.0543939	2951	tags=70%, list=22%, signal=55%	HPS1/HPS6/HPS3/BLOC1S2/HPS4/HPS5/BLOC1S3
GOCC_INTRINSIC_COMPONENT_OF_ORGANELLE_MEMBRANE	GOCC_INTRINSIC_COMPONENT_OF_ORGANELLE_MEMBRANE	289	0.345588	1.28947	0.0299786	0.0869845	0.0568996	2366	tags=20%, list=17%, signal=17%	CD74/HLA-DRA/HLA-DQB1/HLA-DPA1/HLA-DQA1/HLA-DRB1/HLA-DRB5/HLA-DPB1/SLC37A2/HLA-E/MFNG/HLA-F/HLA-DQB2/TAP1/HLA-B/VAMP5/HLA-DQA2/P2RX7/HLA-A/SCO2/ABCD1/RTN1/LAMP2/TAPBP/DHRS9/EXT1/HLA-C/RTN2/BCAP31/SFXN3/STX1A/P2RX4/RHBDD2/RAB35/TMEM43/HLA-H/TAP2/PEX26/MAN1C1/PIGG/WFS1/CLN3/DNAJC5/AMFR/LFNG/ADCK1/B2M/PEX11G/STEAP2/CHCHD6/DMPK/A4GALT/ATP13A2/CANX/PEX16/SPAG4/RHOT2/PISD/RNF152
GOCC_U5_SNRNP	GOCC_U5_SNRNP	13	-0.615379	-1.6122	0.0304254	0.0878258	0.0574499	3104	tags=62%, list=23%, signal=48%	SNRPG/SNRPD3/SNRPD2/SNRPN/TXNL4A/SNRPE/PRPF18/SNRPD1
GOCC_SPLICEOSOMAL_TRI_SNRNP_COMPLEX	GOCC_SPLICEOSOMAL_TRI_SNRNP_COMPLEX	29	-0.461132	-1.45968	0.030945	0.0884188	0.0578379	3104	tags=45%, list=23%, signal=35%	SNRPG/SART1/SNRPD3/SNRPD2/SNRPN/PRPF4/PRPF3/SNRPF/TXNL4A/LSM6/SNRPE/PRPF18/SNRPD1
GOCC_INFLAMMASOME_COMPLEX	GOCC_INFLAMMASOME_COMPLEX	10	0.716689	1.5563	0.0309466	0.0884188	0.0578379	602	tags=30%, list=4%, signal=29%	PYCARD/CASP1/AIM2
GOCC_INTERMEDIATE_FILAMENT	GOCC_INTERMEDIATE_FILAMENT	131	-0.298481	-1.25257	0.0324524	0.0922505	0.0603443	1173	tags=9%, list=9%, signal=8%	KRTAP5-4/PRPH/NCKIPSD/LMNB2/NES/VIM/PNN/LMNB1/PKP1/MNS1/GJA1/CLDN11
GOCC_CORTICAL_CYTOSKELETON	GOCC_CORTICAL_CYTOSKELETON	90	0.430036	1.41987	0.0327456	0.0924025	0.0604438	3769	tags=48%, list=28%, signal=35%	CORO1A/HCLS1/MPP1/GYPC/RAPGEF3/ACTN2/CLDN5/SELE/FLOT2/ACTB/RIMS1/COTL1/CAPZA2/DMD/DLC1/MYH9/CIB2/LASP1/MLPH/DBNL/AKAP13/PPP1R9B/PVALB/LLGL1/NF2/CALB1/SNX9/TMOD1/EPB42/FCHSD1/MYO1E/ACTR2/DBN1/LLGL2/DLG4/MAEA/MYADM/CAP1/MYO1A/WDR1/CAPZB/GSN/CTTN
GOCC_COPI_VESICLE_COAT	GOCC_COPI_VESICLE_COAT	10	-0.675549	-1.61521	0.0328359	0.0924025	0.0604438	3013	tags=60%, list=22%, signal=47%	COPB2/COPG2/COPA/ARCN1/COPZ2/TMED7
GOCC_DNA_POLYMERASE_COMPLEX	GOCC_DNA_POLYMERASE_COMPLEX	16	-0.558755	-1.53343	0.0347973	0.0974323	0.0637339	2601	tags=69%, list=19%, signal=56%	POLE3/POLD2/POLD3/POLA2/CHRAC1/POLG2/POLE2/PRIM1/MCM3/POLE/REV3L
GOCC_CULLIN_RING_UBIQUITIN_LIGASE_COMPLEX	GOCC_CULLIN_RING_UBIQUITIN_LIGASE_COMPLEX	130	-0.297855	-1.24931	0.0367614	0.10242	0.0669964	2565	tags=29%, list=19%, signal=24%	ZSWIM6/SPOP/KLHDC3/ANAPC13/ANAPC5/KLHL25/FBXL7/CUL3/CDC23/ANAPC1/KLHL7/CCNF/UBE2S/USP47/APPBP2/FBXL12/CAND1/KBTBD6/CUL5/KLHL9/KEAP1/RBX1/SPSB4/KBTBD7/DTL/KLHL8/KLHL24/SKP2/GLMN/CDC16/FBXL3/BUB1B/KLHDC2/KLHL13/UBE2C/CDC20/CKS2/KLHL2
GOCC_H4_H2A_HISTONE_ACETYLTRANSFERASE_COMPLEX	GOCC_H4_H2A_HISTONE_ACETYLTRANSFERASE_COMPLEX	20	-0.51052	-1.47397	0.0376143	0.104277	0.0682115	4135	tags=75%, list=30%, signal=52%	MORF4L2/EP400/TRRAP/RUVBL1/BRD8/EPC2/VPS72/ING3/MBTD1/MLLT3/MLLT1/ACTL6A/YEATS2/YEATS4/MORF4L1
GOCC_PHOSPHATASE_COMPLEX	GOCC_PHOSPHATASE_COMPLEX	40	-0.414086	-1.40483	0.0393037	0.108424	0.0709239	2253	tags=38%, list=16%, signal=31%	PPP4R1/PPP1R3G/NKD1/PPP3R1/NCK1/PPP2R1B/PPP2R5C/PPP2CA/PPP1R10/PPP1CB/PPP1R15B/PPP4R2/PPP1R12A/PPP1CC/PPP1R3C
GOCC_INTERMEDIATE_FILAMENT_CYTOSKELETON	GOCC_INTERMEDIATE_FILAMENT_CYTOSKELETON	165	-0.290928	-1.27715	0.0403856	0.110862	0.072519	1173	tags=11%, list=9%, signal=10%	KRTAP5-4/PRPH/PJA2/MTRR/NCKIPSD/LMNB2/SESTD1/NES/CCT8/VIM/SMARCA2/PNN/LMNB1/PKP1/PKN2/MNS1/GJA1/CLDN11
GOCC_PRESPLICEOSOME	GOCC_PRESPLICEOSOME	13	-0.595905	-1.56118	0.0408976	0.11172	0.0730802	3104	tags=54%, list=23%, signal=42%	SNRPG/SNRPN/U2AF2/LUC7L2/SNRPC/SF3B1/PRPF39
GOCC_PROTON_TRANSPORTING_V_TYPE_ATPASE_COMPLEX	GOCC_PROTON_TRANSPORTING_V_TYPE_ATPASE_COMPLEX	22	0.577369	1.50949	0.0422961	0.11498	0.0752122	3788	tags=55%, list=28%, signal=39%	ATP6V0D1/TCIRG1/ATP6V1E1/ATP6AP1/ATP6V1F/ATP6V1B2/ATP6V0C/ATP6V0A1/ATP6V0D2/ATP6V1D/ATP6V1C2/ATP6V0B
GOCC_EXTRINSIC_COMPONENT_OF_ORGANELLE_MEMBRANE	GOCC_EXTRINSIC_COMPONENT_OF_ORGANELLE_MEMBRANE	38	0.498511	1.44258	0.0426136	0.115283	0.0754109	2634	tags=37%, list=19%, signal=30%	SNX10/PML/BIN1/ZC3H12A/VAC14/WDR81/PSD/ANXA1/UBB/GRIPAP1/UBC/ZFYVE1/ULK1/TOR1A
GOCC_PHOTORECEPTOR_OUTER_SEGMENT_MEMBRANE	GOCC_PHOTORECEPTOR_OUTER_SEGMENT_MEMBRANE	12	0.659795	1.50093	0.0429253	0.115568	0.0755971	1921	tags=33%, list=14%, signal=29%	DHRS3/PDE6G/PDE6B/ROM1
GOCC_STEREOCILIUM_TIP	GOCC_STEREOCILIUM_TIP	17	-0.557584	-1.54735	0.0458324	0.122805	0.0803308	1269	tags=29%, list=9%, signal=27%	ESPN/MYO3B/HOMER2/CDH23/MYO3A
GOCC_PROTON_TRANSPORTING_TWO_SECTOR_ATPASE_COMPLEX	GOCC_PROTON_TRANSPORTING_TWO_SECTOR_ATPASE_COMPLEX	23	0.562004	1.49041	0.047976	0.127936	0.0836875	3788	tags=52%, list=28%, signal=38%	ATP6V0D1/TCIRG1/ATP6V1E1/ATP6AP1/ATP6V1F/ATP6V1B2/ATP6V0C/ATP6V0A1/ATP6V0D2/ATP6V1D/ATP6V1C2/ATP6V0B
GOCC_GOLGI_ASSOCIATED_VESICLE	GOCC_GOLGI_ASSOCIATED_VESICLE	70	-0.346731	-1.31647	0.048478	0.128662	0.0841623	2587	tags=29%, list=19%, signal=23%	NRGN/TMED2/RAB14/MAP6D1/COPG2/ITM2B/PKD1/COPA/KDELR3/GPR89A/KDELR2/ARCN1/SCFD1/ADAM10/CLTC/APP/COPZ2/GOPC/TMED7/GJA1
GOCC_NBAF_COMPLEX	GOCC_NBAF_COMPLEX	15	-0.563125	-1.52686	0.0491675	0.129876	0.0849568	3029	tags=53%, list=22%, signal=42%	SS18L1/ARID1B/SMARCB1/DPF3/SMARCD1/SMARCC1/SMARCA2/SMARCA4
GOMF_ANTIGEN_BINDING	GOMF_ANTIGEN_BINDING	56	0.76789	2.37483	1e-10	7.43077e-09	5.91093e-09	1666	tags=61%, list=12%, signal=54%	HLA-DRA/HLA-DQB1/HLA-DPA1/HLA-DQA1/HLA-DRB1/CD48/HLA-DRB5/HLA-DPB1/LAG3/FCN1/CD209/HLA-E/FCGRT/HLA-F/TAP1/MFAP4/LILRA2/HLA-B/HLA-A/TAPBPL/TSPAN4/CD40/FCN3/KLRC1/TAPBP/SLC7A8/LILRA1/HLA-C/IL7R/KLRD1/HLA-H/TAP2/KLRC2/HFE
GOMF_ATP_DEPENDENT_ACTIVITY_ACTING_ON_DNA	GOMF_ATP_DEPENDENT_ACTIVITY_ACTING_ON_DNA	83	-0.644216	-2.56513	1e-10	7.43077e-09	5.91093e-09	2675	tags=54%, list=20%, signal=44%	XRCC3/MCM7/RAD51/WRN/DHX36/IGHMBP2/XRCC2/BRIP1/RAD51C/MCM8/ASCC3/RFC1/ZRANB3/POLQ/RFC2/WRNIP1/MCM5/BLM/MCM4/RFC5/RFC3/CHD1L/SMARCA1/RAD54L2/CHD7/MCM3/RECQL/SMARCAD1/RAD54L/SUPV3L1/SMARCA5/DMC1/XRCC6/SMARCA2/RBBP4/MCM2/MSH2/SMARCA4/MCM6/CHD1/BTAF1/TOP2A/RFC4/MSH6/MYO18A
GOMF_ATP_HYDROLYSIS_ACTIVITY	GOMF_ATP_HYDROLYSIS_ACTIVITY	249	-0.472346	-2.15551	1e-10	7.43077e-09	5.91093e-09	2770	tags=39%, list=20%, signal=32%	SMCHD1/DDX43/KIF5B/DHX8/DHX57/MORC2/MCM7/MKKS/TRAP1/HSPD1/RHOBTB3/WRN/DHX36/IGHMBP2/ABCA4/SPATA5L1/HSPA2/HSP90AA1/DDX5/PEX1/EIF4A2/BRIP1/MCM8/CLPX/HSPA14/ATP6V1G1/ASCC3/HSP90B1/ATAD1/RFC1/FIGNL1/KIF1C/RFC2/WRNIP1/MCM5/CCT7/BLM/PFN2/YME1L1/DDX20/TDRD9/PEX6/MCM4/RFC5/CHD1L/HYOU1/DDX6/HSPA4/DDX21/KIF2C/HSPE1/C10orf88/RAD54L2/DDX50/DDX27/PSMC5/KATNA1/CHD7/MCM3/ABCB10/RECQL/HSPA1A/ABCD3/SMARCAD1/RAD54…
GOMF_CHEMOKINE_ACTIVITY	GOMF_CHEMOKINE_ACTIVITY	47	0.791344	2.36286	1e-10	7.43077e-09	5.91093e-09	1331	tags=60%, list=10%, signal=54%	CXCL10/CCL5/CCL8/CCL2/CXCL9/CXCL12/CCL18/CXCL11/CCL3/CXCL16/CCL13/CXCL13/CCL4/CCL14/CCL3L3/PPBP/CXCL14/CX3CL1/XCL2/CXCL3/CCL7/CXCL1/PF4/CCL19/CXCL2/CCL3L1/CKLF/CCL26
GOMF_CHEMOKINE_RECEPTOR_BINDING	GOMF_CHEMOKINE_RECEPTOR_BINDING	59	0.748723	2.32577	1e-10	7.43077e-09	5.91093e-09	1331	tags=53%, list=10%, signal=48%	CXCL10/CCL5/CCL8/CCL2/CXCL9/CXCL12/CCL18/CXCL11/CCL3/CXCL16/CCL13/CXCL13/STAT1/CCL4/CCL14/CCL3L3/PPBP/CXCL14/CX3CL1/XCL2/CXCL3/CCR2/CCL7/CX3CR1/CXCL1/PF4/CCL19/CXCL2/CCL3L1/CKLF/CCL26
GOMF_CHROMATIN_BINDING	GOMF_CHROMATIN_BINDING	449	-0.410152	-1.96011	1e-10	7.43077e-09	5.91093e-09	2755	tags=38%, list=20%, signal=31%	L3MBTL3/RING1/HMGN2/ARID1B/JMJD1C/LEMD2/ASH1L/MBTD1/UTY/MEF2A/MORC2/NOC3L/SMARCB1/SAFB/POLR3D/ELK4/CBX3/CTCF/ANKRD17/NCOR2/VAX2/TAF2/TOP1/RAD51/GLI2/CHAF1A/FLI1/YY1/PHF21A/WDR13/KLHDC3/JARID2/WRN/NKX6-1/PHF13/YBX1/UXT/RCC1/TFAM/MLLT3/PARP2/NSD1/HR/SET/DDX5/ZNF274/SMARCD1/FOXC1/SSRP1/MBD5/WDHD1/POLR2B/BRIP1/MTA3/RNF168/MCM8/BRD4/SUPT16H/LHX2/RCOR1/APTX/HCFC1/RAD21/POLQ/FOSL2/ING5/DLX2/PELP1/SHMT2/…
GOMF_CYTOKINE_ACTIVITY	GOMF_CYTOKINE_ACTIVITY	209	0.627824	2.27805	1e-10	7.43077e-09	5.91093e-09	2136	tags=38%, list=16%, signal=32%	CXCL10/CCL5/CCL8/CCL2/LTB/CXCL9/CXCL12/CCL18/CXCL11/TNFSF13B/TNFSF10/IL32/CCL3/CXCL16/CSF1/IL1RN/CCL13/EBI3/CXCL13/OSM/CCL4/CCL14/IL1B/TNFSF8/TNFSF12/CCL3L3/IL6/PPBP/CXCL14/SECTM1/TNFSF4/TNFSF13/CX3CL1/CMTM8/XCL2/CXCL3/GDF15/CCL7/IL15/IL10/TNF/WNT5B/GRN/FLT3LG/CXCL1/CLCF1/FASLG/TIMP1/PF4/CCL19/SCG2/LIF/CXCL2/CTF1/CCL3L1/CRLF1/CKLF/CCL26/NRG1/NDP/IFNG/CMTM3/CMTM1/CMTM2/TNFSF15/SPP1/CMTM7/WNT10A/TN…
GOMF_CYTOKINE_RECEPTOR_BINDING	GOMF_CYTOKINE_RECEPTOR_BINDING	231	0.633628	2.31815	1e-10	7.43077e-09	5.91093e-09	2394	tags=42%, list=18%, signal=35%	CXCL10/CCL5/CCL8/CCL2/LTB/CXCL9/PYCARD/CXCL12/CCL18/CXCL11/TNFSF13B/TNFSF10/CCL3/CXCL16/CSF1/IL1RN/CCL13/EBI3/CXCL13/OSM/STAT1/CCL4/CCL14/IL1B/TGFBR2/TNFSF8/TNFSF12/CCL3L3/CD300LF/IL6/PPBP/GATA3/IL12RB1/CXCL14/TNFSF4/TNFSF13/TRAF1/CX3CL1/MYD88/XCL2/ENG/CXCL3/ITGA5/CCR2/IL27RA/ITGB3/TLR5/CCL7/CX3CR1/IL15/IL10/TNF/CXCL1/CLCF1/VEGFC/FASLG/PF4/CCL19/TRADD/IL13RA1/SYK/SNX6/LIF/CDH5/FEM1B/CXCL2/CTF1/CC…
GOMF_HISTONE_BINDING	GOMF_HISTONE_BINDING	181	-0.487072	-2.13286	1e-10	7.43077e-09	5.91093e-09	2508	tags=40%, list=18%, signal=33%	DPF3/JARID2/PHF13/RCC1/MLLT3/SET/SSRP1/DNAJC9/CARM1/RNF168/ZZZ3/BRD4/PSME4/MLLT1/WDR5B/ING5/SART3/SCMH1/ANP32A/MLLT10/USP16/NASP/RNF20/AASS/RNF8/BAZ1B/TAF7/PHF10/TRIM24/SPIN3/SMARCC1/SCML2/ASF1A/YEATS2/ANP32B/BRD2/USP49/IPO9/YEATS4/UHRF1/DEK/SAMD1/SMARCA5/PYGO1/CBX1/PHIP/SUZ12/ANP32E/FMR1/LEF1/SMARCA2/RBBP4/SCML1/ZMYND11/ASF1B/MCM2/SIRT1/SMARCA4/CHD1/SAMD11/MTF2/ATAD2/NAP1L1/CHAF1B/UHRF2/HAT1/CKS…
GOMF_IMMUNE_RECEPTOR_ACTIVITY	GOMF_IMMUNE_RECEPTOR_ACTIVITY	126	0.712906	2.47949	1e-10	7.43077e-09	5.91093e-09	1909	tags=52%, list=14%, signal=45%	CD74/HLA-DRA/HLA-DQB1/HLA-DPA1/HLA-DQA1/FCGR1A/HLA-DRB1/IL10RA/FCER1G/FCGR2B/C5AR1/C3AR1/FPR1/CSF3R/HLA-DOA/CTSH/FCGR3A/EBI3/LILRB1/LILRB2/CXCR3/CD4/IL2RB/KLRK1/HLA-DQB2/LILRB5/LILRA2/IL2RG/CXCR6/LILRB3/CMKLR1/CCR1/IL2RA/HLA-DQA2/CSF2RB/IL12RB1/CXCR4/CD200R1/CCR7/IL15RA/LILRA5/IL3RA/CCR5/CCR2/IL27RA/IFNGR1/CX3CR1/KLRC1/HLA-DOB/LILRA6/IL13RA1/LILRA1/CCR10/IL7R/CRLF1/IL17RE/KLRD1/IL9R/KLRC2/IL4R/IL…
GOMF_MHC_PROTEIN_COMPLEX_BINDING	GOMF_MHC_PROTEIN_COMPLEX_BINDING	32	0.851618	2.38066	1e-10	7.43077e-09	5.91093e-09	1012	tags=66%, list=7%, signal=61%	CD74/HLA-DRA/HLA-DQB1/HLA-DPA1/HLA-DQA1/HLA-DMA/HLA-DMB/HLA-DRB1/HLA-DRB5/CD8A/HLA-DPB1/HLA-DOA/LILRB1/LILRB2/CD4/HLA-DQB2/HLA-DQA2/TAPBPL/KLRC1/HLA-DOB/ANXA11
GOMF_SIGNALING_RECEPTOR_REGULATOR_ACTIVITY	GOMF_SIGNALING_RECEPTOR_REGULATOR_ACTIVITY	449	0.479892	1.83112	1e-10	7.43077e-09	5.91093e-09	2394	tags=29%, list=18%, signal=25%	CXCL10/CCL5/CCL8/CCL2/LTB/CXCL9/CXCL12/CCL18/CXCL11/TNFSF13B/TNFSF10/GAS6/IL32/CCL3/SEMA4A/CXCL16/CSF1/IL1RN/CCL13/EBI3/CXCL13/LILRB4/OSM/CCL4/CCL14/IL1B/TNFSF8/HGF/GPNMB/TNFSF12/CCL3L3/IL6/PPBP/MDK/CXCL14/IL18BP/EFEMP1/SECTM1/CCK/SEMA3G/TNFSF4/TNFSF13/CX3CL1/CMTM8/CTSG/IGF2/CLEC12A/XCL2/HAMP/CXCL3/PTHLH/SEMA7A/GDF15/LY6E/CCL7/IL15/SFRP2/IL10/TNF/WNT5B/GRN/FLT3LG/CXCL1/CLCF1/VEGFC/FASLG/TIMP1/PF4…
GOMF_STRUCTURAL_CONSTITUENT_OF_RIBOSOME	GOMF_STRUCTURAL_CONSTITUENT_OF_RIBOSOME	150	-0.572781	-2.45144	1e-10	7.43077e-09	5.91093e-09	2796	tags=49%, list=20%, signal=40%	RPS4X/MRPS33/NDUFA7/RPL35/RPL6/RPL4/RPL19/MRPS18C/MRPS5/RPL35A/MRPL32/RPL26/MRPS17/RPL39/RPS8/RPL32/RPS17/MRPL1/RPL41/RPLP0/MRPS18B/RPL29/MRPS7/MRPL16/RPS7/RPS23/RPS13/RPL24/MRPS35/MRPS21/RPL36/MRPL4/RPL22/RPL37/RPL38/RPS15/MRPL13/RPS25/RPS3/RPS21/RPL11/RPS16/MRPL51/RPL34/MRPL44/RPSA/RPL5/MRPL3/RPL36A/RPL3/RPL37A/MRPL9/RPS20/RPS4Y1/MRPL47/RPL17/MRPL19/MRPL30/RPS27A/RPS6/RPL31/MRPL42/RPS24/RPL23A/…
GOMF_CATALYTIC_ACTIVITY_ACTING_ON_A_NUCLEIC_ACID	GOMF_CATALYTIC_ACTIVITY_ACTING_ON_A_NUCLEIC_ACID	410	-0.366144	-1.73169	3.62355e-10	2.50025e-08	1.98887e-08	3271	tags=40%, list=24%, signal=32%	DDX10/RTEL1/LCMT2/CNOT6L/DDX52/DKC1/RNASE10/TFB2M/POLE3/THUMPD3/POLR3A/POLK/POLR2H/DDX3X/DHX40/DDX1/LIG3/DUS4L/NSUN6/FTSJ1/METTL3/TDG/TRPT1/TRMT5/DICER1/DDX43/DHX8/DHX57/XRCC3/POLR3D/MCM7/SMUG1/RBBP8/DTWD2/TOP1/DCP2/RAD51/CPSF3/ELAC1/ALKBH2/WRN/DHX36/WDR4/IGHMBP2/MBD4/XRCC2/DDX5/QTRT1/FEN1/RPAP1/POLR2B/FBL/POLD3/CHRAC1/EIF4A2/DARS2/REXO2/BRIP1/NSUN4/RAD51C/EXOSC2/TERF1/RPP14/RPP30/MCM8/CNOT1/NME1…
GOMF_CATALYTIC_ACTIVITY_ACTING_ON_DNA	GOMF_CATALYTIC_ACTIVITY_ACTING_ON_DNA	177	-0.474703	-2.0617	4.69719e-10	3.02499e-08	2.40628e-08	2675	tags=44%, list=20%, signal=36%	XRCC3/MCM7/SMUG1/RBBP8/TOP1/RAD51/ALKBH2/WRN/DHX36/IGHMBP2/MBD4/XRCC2/FEN1/POLD3/CHRAC1/REXO2/BRIP1/RAD51C/TERF1/MCM8/NME1/ASCC3/POLG2/POLE2/UNG/RFC1/ZRANB3/APTX/POLQ/RFC2/WRNIP1/MCM5/DCLRE1A/BLM/POLI/DNMT3B/ERCC4/TERT/MCM4/RFC5/RFC3/CHD1L/RPS3/PGBD5/EXO1/SMARCA1/RAD1/THAP9/RAD54L2/POLH/CHD7/MCM3/POLE/RECQL/SMARCAD1/RAD54L/SUPV3L1/SMARCA5/NEIL3/DMC1/XRCC6/REV3L/SMARCA2/TATDN1/DNMT1/RBBP4/MCM2/MSH…
GOMF_MHC_CLASS_II_PROTEIN_COMPLEX_BINDING	GOMF_MHC_CLASS_II_PROTEIN_COMPLEX_BINDING	24	0.867842	2.29741	4.0977e-09	2.47399e-07	1.96798e-07	1012	tags=67%, list=7%, signal=62%	CD74/HLA-DRA/HLA-DQB1/HLA-DPA1/HLA-DQA1/HLA-DMA/HLA-DMB/HLA-DRB1/HLA-DRB5/HLA-DPB1/HLA-DOA/CD4/HLA-DQB2/HLA-DQA2/HLA-DOB/ANXA11
GOMF_SERINE_HYDROLASE_ACTIVITY	GOMF_SERINE_HYDROLASE_ACTIVITY	161	0.559889	1.98723	1.22811e-08	6.78192e-07	5.39479e-07	1979	tags=29%, list=14%, signal=25%	GZMA/CTSS/C1S/C2/CFD/CTSH/GZMH/C1R/CFI/TPSAB1/MMP11/GZMK/FAP/CFB/ADAM8/HGF/GZMB/MMP19/PLAU/HTRA1/ST14/SCPEP1/C1RL/CTSG/TPP1/GZMM/RHBDF2/ACE/PRSS36/PLAT/LTF/DPP7/RHBDD2/RHBDF1/HTRA4/TPSD1/CORIN/PRSS16/CPVL/MMP7/CTSC/CTSK/APEH/CMA1/F3/PRSS3
GOMF_MRNA_BINDING	GOMF_MRNA_BINDING	219	-0.424656	-1.90138	1.26371e-08	6.78192e-07	5.39479e-07	3311	tags=46%, list=24%, signal=36%	APOBEC1/QKI/ACO1/IGF2BP3/NOVA1/FUBP1/RSL1D1/PCBP1/DDX3X/FXR2/SLC4A1AP/PTBP1/SHMT1/PABPC5/METTL3/RBM8A/JRK/RPL35/SSB/YTHDC1/SNIP1/PEG10/CPEB1/DAZAP1/PCBP2/YBX1/DHX36/SF1/PUM2/RPL26/DDX5/LARP6/ILF3/RPL41/PCF11/EIF4G2/MRPS7/RPS7/FUBP3/YTHDF2/YTHDF3/LUC7L2/GNL3/CASC3/ELAVL1/CSTF2T/RBM15/RPS13/RPL24/NCBP1/CPSF6/LARP1/RAVER2/SNRPC/DHFR/G3BP2/LSM14B/SHMT2/PABPC3/CSTF3/IGF2BP2/FXR1/TP53/CALR/RNF20/ANGEL2…
GOMF_CYTOKINE_BINDING	GOMF_CYTOKINE_BINDING	122	0.579032	2.00642	6.58389e-08	3.34739e-06	2.66274e-06	2033	tags=41%, list=15%, signal=35%	CD74/IL10RA/CSF1R/TNFRSF1B/CSF3R/GBP1/IL1RN/EBI3/CXCR3/CD4/IL2RB/TNFRSF14/TMC8/IL2RG/CXCR6/TGFBR2/CCR1/IL2RA/ZFP36/IL12RB1/CXCR4/IL18BP/CCR7/HYAL2/IL3RA/TNFRSF1A/CCR5/ENG/CCR2/IL27RA/IFNGR1/ACVRL1/ITGB3/COMP/CX3CR1/TNFRSF11A/IL13RA1/TNFRSF9/CCR10/CRLF1/TGFBR3/LRRC32/TRAF2/IL9R/NBL1/CCRL2/LTBP3/GDF5/PDPN/CSF2RA
GOMF_SINGLE_STRANDED_DNA_BINDING	GOMF_SINGLE_STRANDED_DNA_BINDING	89	-0.543249	-2.15655	1.09671e-07	5.29712e-06	4.21368e-06	3144	tags=62%, list=23%, signal=48%	FUBP1/PCBP1/POLR2H/SSBP1/MAPT/PURA/MSH3/PMS2/LRPPRC/MCM7/RBBP8/TOP1/RAD51/RAD23B/HSPD1/RTF1/PCBP2/YBX1/DHX36/IGHMBP2/SSBP3/RAD18/TERF1/FUBP3/MCM8/RPA2/BRCA2/ZRANB3/APTX/MCM5/BLM/TP53/ERCC4/MCM4/NUP35/WBP11/SMARCA1/TSN/RAD51AP1/MCM3/POT1/RECQL/MCM10/RAD54L/HMGB1/RAD23A/NEIL3/DMC1/MCM2/MSH2/MCM6/SUB1/RNF138/HMGB2/NUCKS1
GOMF_ATP_DEPENDENT_ACTIVITY	GOMF_ATP_DEPENDENT_ACTIVITY	444	-0.328872	-1.56579	1.25233e-07	5.76073e-06	4.58247e-06	2770	tags=31%, list=20%, signal=25%	SMCHD1/DICER1/DDX43/MYO5A/KIF5B/DHX8/DHX57/XRCC3/MORC2/MCM7/MKKS/KIF24/TRAP1/DYNC1I1/RAD51/HSPD1/RHOBTB3/WRN/DHX36/IGHMBP2/ABCA4/XRCC2/SPATA5L1/HSPA2/HSP90AA1/DDX5/PEX1/ACSL4/EIF4A2/BRIP1/RAD51C/MCM8/CLPX/HSPA14/ATP6V1G1/ASCC3/HSP90B1/ATAD1/ABCC9/RFC1/ATP8B2/ZRANB3/FIGNL1/KIF1C/SLC27A2/POLQ/RFC2/WRNIP1/APPBP2/MCM5/CCT7/MYO5C/BLM/ATP11C/PFN2/TP53/DYNC2H1/YME1L1/DDX20/TDRD9/PEX6/MCM4/RFC5/RFC3/CHD1…
GOMF_PEPTIDE_ANTIGEN_BINDING	GOMF_PEPTIDE_ANTIGEN_BINDING	25	0.812666	2.18666	1.46491e-07	6.43228e-06	5.11667e-06	1666	tags=80%, list=12%, signal=70%	HLA-DRA/HLA-DQB1/HLA-DPA1/HLA-DQA1/HLA-DRB1/HLA-DRB5/HLA-DPB1/CD209/HLA-E/FCGRT/HLA-F/TAP1/HLA-B/HLA-A/TAPBP/SLC7A8/HLA-C/HLA-H/TAP2/HFE
GOMF_RIBONUCLEOPROTEIN_COMPLEX_BINDING	GOMF_RIBONUCLEOPROTEIN_COMPLEX_BINDING	110	-0.501819	-2.06381	2.18667e-07	9.18401e-06	7.30557e-06	3104	tags=45%, list=23%, signal=35%	SNRPG/SNRPA/DDX3X/LETM2/TMCO1/NOMO1/SRP19/NOMO3/DERL3/IMPACT/CPEB1/PRMT3/IGHMBP2/EIF4B/PRMT5/DDX5/SEC61A1/NOLC1/CCDC47/NME1/YTHDF3/EEF2/SEC61B/UNG/CPSF6/LARP1/WDR12/EIF1B/CKAP5/UHMK1/PQBP1/RICTOR/SEC61G/EIF5A2/GUF1/RPSA/SERBP1/RPN2/EZH2/FMR1/STRAP/SNRPD1/SBDS/EIF2S1/SRP72/ABCE1/RPLP1/NPM1/NMD3
GOMF_AMYLOID_BETA_BINDING	GOMF_AMYLOID_BETA_BINDING	83	0.619745	2.03207	4.28841e-07	1.67418e-05	1.33176e-05	394	tags=20%, list=3%, signal=20%	C1QA/CD74/APOE/ITGB2/ITGAM/FCGR2B/RAMP3/MSR1/TLR4/TREM2/MARCO/LILRB1/LILRB2/CST3/SORL1/LILRB3/TLR2
GOMF_HELICASE_ACTIVITY	GOMF_HELICASE_ACTIVITY	129	-0.470634	-1.97222	4.33277e-07	1.67418e-05	1.33176e-05	3362	tags=47%, list=25%, signal=36%	DDX46/CHD6/HELZ/ERCC6/DDX10/RTEL1/DDX52/DDX3X/DHX40/DDX1/DICER1/DDX43/DHX8/DHX57/MCM7/RAD51/WRN/DHX36/IGHMBP2/DDX5/EIF4A2/BRIP1/MCM8/ASCC3/ZRANB3/POLQ/RFC2/WRNIP1/MCM5/BLM/DDX20/TDRD9/MCM4/RFC5/RFC3/CHD1L/DDX6/DDX21/SMARCA1/HELLS/RAD54L2/DDX50/DDX27/CHD7/MCM3/RECQL/SMARCAD1/RAD54L/DDX49/SUPV3L1/SMARCA5/XRCC6/SMARCA2/MCM2/SMARCA4/MCM6/CHD1/BTAF1/RFC4/DHX15/DDX3Y
GOMF_DNA_HELICASE_ACTIVITY	GOMF_DNA_HELICASE_ACTIVITY	60	-0.602787	-2.23786	5.36321e-07	1.99264e-05	1.58508e-05	2634	tags=50%, list=19%, signal=41%	MCM7/RAD51/WRN/DHX36/IGHMBP2/BRIP1/MCM8/ASCC3/ZRANB3/POLQ/RFC2/WRNIP1/MCM5/BLM/MCM4/RFC5/RFC3/CHD1L/RAD54L2/CHD7/MCM3/RECQL/SMARCAD1/RAD54L/SUPV3L1/XRCC6/MCM2/MCM6/CHD1/RFC4
GOMF_CCR_CHEMOKINE_RECEPTOR_BINDING	GOMF_CCR_CHEMOKINE_RECEPTOR_BINDING	37	0.734088	2.11902	7.25221e-07	2.59468e-05	2.06398e-05	2394	tags=68%, list=18%, signal=56%	CCL5/CCL8/CCL2/CCL18/CCL3/CCL13/CXCL13/STAT1/CCL4/CCL14/CCL3L3/CX3CL1/XCL2/CCR2/CCL7/CCL19/CCL3L1/CCL26/CCRL2/CCL22/CCL23/CCL20/XCL1/CCL24/CCL16
GOMF_ANTIOXIDANT_ACTIVITY	GOMF_ANTIOXIDANT_ACTIVITY	71	0.629001	2.01907	9.74189e-07	3.36095e-05	2.67353e-05	1726	tags=38%, list=13%, signal=33%	HBA1/S100A9/HBB/APOE/ALOX5AP/LTC4S/GPX1/PTGS1/HBG2/MGST1/SOD3/NQO1/SOD2/HBG1/GLRX/GSTK1/GSTA1/HBD/SESN2/DUOX1/GPX3/CYGB/GSTM2/GPX4/PRDX5/CAT/CLIC2
GOMF_G_PROTEIN_COUPLED_RECEPTOR_BINDING	GOMF_G_PROTEIN_COUPLED_RECEPTOR_BINDING	250	0.47165	1.73754	2.39982e-06	7.99388e-05	6.35886e-05	2394	tags=31%, list=18%, signal=26%	CXCL10/CCL5/CCL8/CCL2/CXCL9/C3/CXCL12/CCL18/CXCL11/FCN1/FPR1/GNA15/CCL3/CXCL16/MARCO/CCL13/CXCL13/RTP4/STAT1/CCL4/CCL14/RSPO3/CCL3L3/PPBP/CXCL14/HOMER3/CX3CL1/XCL2/CXCL3/CCR2/ARRB1/SFRP1/CCL7/CX3CR1/ACE/WNT5B/EDNRB/ARRB2/CXCL1/PF4/CCL19/ITGB4/NPFFR2/CXCL2/CCL3L1/CKLF/CCL26/NDP/ASIP/GNAL/GNAI2/PALM/USP20/WNT10A/PENK/USP4/CCRL2/GHRL/EDN1/GPHA2/RALA/PACRG/PRNP/ARHGEF1/CALM3/CCL22/CCL23/ADRA2C/NEDD4/…
GOMF_IMMUNOGLOBULIN_BINDING	GOMF_IMMUNOGLOBULIN_BINDING	21	0.819305	2.11335	2.94733e-06	9.4904e-05	7.5493e-05	1388	tags=57%, list=10%, signal=51%	FCGR1A/FCER1G/FCGR2A/FCGR2B/FCGR3A/FCGRT/LILRA2/FCGR3B/VWF/FCER1A/CD22/FCAR
GOMF_PEPTIDE_BINDING	GOMF_PEPTIDE_BINDING	276	0.457607	1.69664	3.15219e-06	9.82264e-05	7.81358e-05	931	tags=15%, list=7%, signal=14%	C1QA/CD14/CD74/HLA-DRA/HLA-DQB1/HLA-DPA1/APOE/HLA-DQA1/HLA-DRB1/ITGB2/HLA-DRB5/HLA-DPB1/ITGAM/FCGR2B/RAMP3/MSR1/CD209/TLR4/HLA-E/TREM2/FCGRT/MARCO/EBI3/HLA-F/LILRB1/LILRB2/CST3/TAP1/ANPEP/SORL1/HLA-B/LILRB3/CMKLR1/TLR2/MME/HLA-A/PPARG/NFKBIA/TPP1/TAPBP/SLC7A8/EDNRB
GOMF_CXCR_CHEMOKINE_RECEPTOR_BINDING	GOMF_CXCR_CHEMOKINE_RECEPTOR_BINDING	16	0.855673	2.0892	4.36309e-06	0.000131711	0.000104772	1249	tags=69%, list=9%, signal=63%	CXCL10/CXCL9/CXCL12/CXCL11/CXCL13/PPBP/CX3CL1/CXCL3/CXCL1/PF4/CXCL2
GOMF_TRANSLATION_REGULATOR_ACTIVITY	GOMF_TRANSLATION_REGULATOR_ACTIVITY	103	-0.471285	-1.91415	4.55698e-06	0.000133395	0.000106112	3048	tags=44%, list=22%, signal=34%	FXR2/EIF2B4/GSPT2/EIF4E/PURA/SHMT1/EIF2S3/CPEB1/EIF2AK1/EIF4B/EIF2AK4/EEF1G/EIF4A2/PAIP1/EEF1B2/EIF4G2/EIF4EBP2/EEF2/LARP1/DHFR/RPL22/EIF1B/EEF1A2/SHMT2/IGF2BP2/FXR1/GFM1/EIF5/PABPC1/EIF5A2/EIF2AK2/DENR/EIF4EBP1/GSPT1/MCTS1/HBS1L/NANOS1/EIF5B/EIF2B3/EIF1AY/FMR1/EIF2AK3/TYMS/EIF2S1/EIF1AX
GOMF_CYTOKINE_RECEPTOR_ACTIVITY	GOMF_CYTOKINE_RECEPTOR_ACTIVITY	86	0.590735	1.93961	5.22004e-06	0.000148311	0.000117976	2381	tags=44%, list=17%, signal=37%	CD74/IL10RA/CSF3R/EBI3/CXCR3/CD4/IL2RB/IL2RG/CXCR6/CMKLR1/CCR1/IL2RA/CSF2RB/IL12RB1/CXCR4/CCR7/IL15RA/IL3RA/CCR5/CCR2/IL27RA/IFNGR1/CX3CR1/IL13RA1/CCR10/IL7R/CRLF1/IL17RE/IL9R/IL4R/IL17RC/CCRL2/F3/CSF2RA/IL17RD/OSMR/IL6R/GFRA2
GOMF_RIBOSOME_BINDING	GOMF_RIBOSOME_BINDING	48	-0.600625	-2.14618	5.6158e-06	0.000154996	0.000123294	3054	tags=52%, list=22%, signal=41%	LETM2/TMCO1/NOMO1/SRP19/NOMO3/IMPACT/CPEB1/PRMT3/IGHMBP2/SEC61A1/CCDC47/YTHDF3/EEF2/SEC61B/RICTOR/SEC61G/EIF5A2/GUF1/RPSA/SERBP1/RPN2/FMR1/SBDS/EIF2S1/SRP72
GOMF_PEPTIDASE_REGULATOR_ACTIVITY	GOMF_PEPTIDASE_REGULATOR_ACTIVITY	192	0.478036	1.7168	8.50372e-06	0.000228183	0.000181512	2314	tags=29%, list=17%, signal=24%	BST2/RENBP/C3/PYCARD/SERPINA1/GAS6/SNCA/CTSH/SPINT2/SERPING1/CST7/SERPINE1/CASP1/CST3/SPOCK2/SLPI/FBLN1/CAV1/RPS6KA1/PSME2/CST1/TIMP4/SFRP2/BIN1/TIMP1/PSME1/CSTA/ITIH4/TIMP3/LTF/MAL/SERPINB9/SERPINF2/BIRC3/APH1B/TFPI/C4B/PRDX5/TNFAIP8/TNFSF14/CTSC/PSENEN/SPINK1/PI3/PRNP/CSTB/RARRES1/ANXA2/PROS1/PSMF1/SERPINB8/A2ML1/CPAMD8/RPS27L/WFDC12
GOMF_TUMOR_NECROSIS_FACTOR_RECEPTOR_SUPERFAMILY_BINDING	GOMF_TUMOR_NECROSIS_FACTOR_RECEPTOR_SUPERFAMILY_BINDING	42	0.676921	1.98905	1.14141e-05	0.000298	0.000237049	1741	tags=43%, list=13%, signal=38%	LTB/TNFSF13B/TNFSF10/STAT1/TNFSF8/TNFSF12/TNFSF4/TNFSF13/TRAF1/MYD88/TNF/FASLG/TRADD/FEM1B/TRAF2/TNFSF15/CFLAR/TNFSF14
GOMF_ENDOPEPTIDASE_REGULATOR_ACTIVITY	GOMF_ENDOPEPTIDASE_REGULATOR_ACTIVITY	163	0.49875	1.77132	1.18588e-05	0.000301463	0.000239804	2214	tags=28%, list=16%, signal=24%	BST2/RENBP/C3/SERPINA1/GAS6/SNCA/SPINT2/SERPING1/CST7/SERPINE1/CST3/SPOCK2/SLPI/RPS6KA1/PSME2/CST1/TIMP4/SFRP2/BIN1/TIMP1/PSME1/CSTA/ITIH4/TIMP3/LTF/SERPINB9/SERPINF2/BIRC3/APH1B/TFPI/C4B/PRDX5/TNFAIP8/TNFSF14/PSENEN/SPINK1/PI3/PRNP/CSTB/RARRES1/ANXA2/PROS1/PSMF1/SERPINB8/A2ML1/CPAMD8
GOMF_CARGO_RECEPTOR_ACTIVITY	GOMF_CARGO_RECEPTOR_ACTIVITY	65	0.619142	1.9612	1.31992e-05	0.000326934	0.000260065	981	tags=32%, list=7%, signal=30%	STAB1/FOLR2/ITGB2/CD163/ITGAM/MSR1/CFI/CXCL16/MARCO/DAB2/OLR1/SORL1/CD6/CD5/ASGR1/LGALS3BP/MEGF10/ABCA1/SCARF1/ABCA7/LOXL3
GOMF_OXIDOREDUCTASE_ACTIVITY_ACTING_ON_NAD_P_H_OXYGEN_AS_ACCEPTOR	GOMF_OXIDOREDUCTASE_ACTIVITY_ACTING_ON_NAD_P_H_OXYGEN_AS_ACCEPTOR	14	0.856456	1.99312	2.09523e-05	0.000505999	0.000402505	1251	tags=50%, list=9%, signal=45%	CYBB/NCF1/CYBA/NCF2/MICAL1/KMO/DUOX1
GOMF_TRANSLATION_FACTOR_ACTIVITY_RNA_BINDING	GOMF_TRANSLATION_FACTOR_ACTIVITY_RNA_BINDING	57	-0.556392	-2.03964	2.43633e-05	0.000566071	0.000450291	3022	tags=44%, list=22%, signal=34%	EIF2B4/GSPT2/EIF4E/EIF2S3/CPEB1/EIF4B/EEF1G/EIF4A2/EEF1B2/EIF4G2/EEF2/EIF1B/EEF1A2/GFM1/EIF5/EIF5A2/DENR/GSPT1/MCTS1/HBS1L/EIF5B/EIF2B3/EIF1AY/EIF2S1/EIF1AX
GOMF_AMIDE_BINDING	GOMF_AMIDE_BINDING	344	0.414016	1.55986	2.46118e-05	0.000566071	0.000450291	931	tags=13%, list=7%, signal=13%	C1QA/CD14/CD74/HLA-DRA/HLA-DQB1/HLA-DPA1/APOE/HLA-DQA1/HLA-DRB1/FOLR2/ITGB2/HLA-DRB5/HLA-DPB1/ITGAM/FCGR2B/RAMP3/MSR1/CD209/PLTP/TLR4/HLA-E/TREM2/FCGRT/MARCO/EBI3/HLA-F/LILRB1/LILRB2/CST3/TAP1/ANPEP/SORL1/HLA-B/LILRB3/CMKLR1/TLR2/MME/CD300LF/HLA-A/PPARG/NFKBIA/TPP1/TAPBP/SLC7A8/EDNRB
GOMF_SINGLE_STRANDED_DNA_HELICASE_ACTIVITY	GOMF_SINGLE_STRANDED_DNA_HELICASE_ACTIVITY	17	-0.773035	-2.08933	2.85643e-05	0.000641701	0.000510452	2634	tags=82%, list=19%, signal=67%	MCM7/RAD51/MCM8/POLQ/RFC2/WRNIP1/MCM5/MCM4/RFC5/RFC3/MCM3/MCM2/MCM6/RFC4
GOMF_TRANSLATION_REGULATOR_ACTIVITY_NUCLEIC_ACID_BINDING	GOMF_TRANSLATION_REGULATOR_ACTIVITY_NUCLEIC_ACID_BINDING	76	-0.499622	-1.93484	3.01923e-05	0.000659156	0.000524337	3022	tags=43%, list=22%, signal=34%	EIF2B4/GSPT2/EIF4E/PURA/SHMT1/EIF2S3/CPEB1/EIF4B/EEF1G/EIF4A2/PAIP1/EEF1B2/EIF4G2/EEF2/LARP1/DHFR/EIF1B/EEF1A2/SHMT2/GFM1/EIF5/PABPC1/EIF5A2/DENR/GSPT1/MCTS1/HBS1L/EIF5B/EIF2B3/EIF1AY/TYMS/EIF2S1/EIF1AX
GOMF_PATTERN_RECOGNITION_RECEPTOR_ACTIVITY	GOMF_PATTERN_RECOGNITION_RECEPTOR_ACTIVITY	24	0.759147	2.00967	3.0706e-05	0.000659156	0.000524337	668	tags=42%, list=5%, signal=40%	CD14/FCN1/TLR4/PTAFR/MARCO/TLR7/LY96/TLR2/CLEC7A/TLR8
GOMF_CARBOHYDRATE_BINDING	GOMF_CARBOHYDRATE_BINDING	217	0.461504	1.68264	3.7434e-05	0.000786114	0.000625328	2307	tags=34%, list=17%, signal=28%	HLA-DRA/HLA-DRB1/LGALS9/FCN1/SELL/CD209/SIGLEC9/CLEC3B/HK3/CLEC2B/CD33/OLR1/KLRK1/CLEC5A/FBP1/CLEC4A/CLEC10A/CLEC7A/CD72/SIGLEC7/SLC2A5/FBXO6/KLRB1/ASGR1/CLEC14A/CLEC1A/CLEC12A/P4HA3/ENG/CD302/LGALS2/G6PD/FCN3/SIGLEC10/KLRC1/SELE/GALM/CD69/SLC2A3/MAN2B1/KLRG1/CHI3L1/CHI3L2/MANBA/CD22/SLC2A8/LGALS1/CD34/H6PD/CD248/EGLN2/GALNT10/KLRD1/CNTN1/CLEC4C/GAA/KLRC2/C4B/CLEC2D/LAYN/CLC/CLEC4E/ASGR2/PLA2R1/S…
GOMF_CIS_TRANS_ISOMERASE_ACTIVITY	GOMF_CIS_TRANS_ISOMERASE_ACTIVITY	35	-0.628763	-2.07045	4.40573e-05	0.000905519	0.00072031	1693	tags=37%, list=12%, signal=33%	PPWD1/PPIL1/FKBP7/FKBP3/PPID/FKBP10/RANBP2/PPIA/DEGS1/PPIE/PPIL6/PPIG/FKBP11
GOMF_NUCLEOSIDE_TRIPHOSPHATASE_REGULATOR_ACTIVITY	GOMF_NUCLEOSIDE_TRIPHOSPHATASE_REGULATOR_ACTIVITY	357	0.406668	1.53495	5.81502e-05	0.00117027	0.000930914	2182	tags=27%, list=16%, signal=23%	ALDH1A1/WAS/ARHGAP4/DOCK2/TBC1D10C/ARHGAP9/GPSM3/ARHGAP30/VAV1/ARHGDIB/DEF6/RGS1/FGD2/DENND2D/ARHGEF3/ARHGAP25/RGS18/DENND3/TBC1D2/ARHGAP27/IQGAP2/GMIP/SH3BP1/RAB3IL1/TAGAP/DENND1C/RGS10/HTR2B/STARD8/RAPGEF3/PSD4/ARHGAP22/IQSEC3/RIN3/RGS5/SIPA1/ARRB1/SH2D3C/RAB3IP/ARHGEF15/RGS4/RHOH/IQSEC1/RHOU/ARHGAP15/RGL1/NUCB1/RASA4/ADPRH/SESN2/RASGRP4/THY1/RAPGEF1/TBC1D10A/HPS1/ARHGAP8/ARHGEF10L/FGD4/DOCK11/…
GOMF_INHIBITORY_MHC_CLASS_I_RECEPTOR_ACTIVITY	GOMF_INHIBITORY_MHC_CLASS_I_RECEPTOR_ACTIVITY	10	0.891904	1.90247	6.92976e-05	0.00136615	0.00108673	1096	tags=80%, list=8%, signal=74%	LILRB1/LILRB2/LILRB5/LILRA2/LILRB3/LILRA5/LILRA6/LILRA1
GOMF_ENZYME_ACTIVATOR_ACTIVITY	GOMF_ENZYME_ACTIVATOR_ACTIVITY	409	0.397995	1.51537	7.29471e-05	0.00140934	0.00112108	2484	tags=28%, list=18%, signal=23%	APOE/CCL5/CCL8/APOC1/ALOX5AP/PYCARD/ALDH1A1/ARHGAP4/DOCK2/NCF4/TBC1D10C/ARHGAP9/GAS6/NCF1/CTSH/ARHGAP30/LTC4S/CCL3/ARHGDIB/TREM2/APOC2/RGS1/CASP1/BTK/LCK/ARHGAP25/RGS18/TBC1D2/ARHGAP27/IQGAP2/GMIP/SH3BP1/TAGAP/PRKCD/RGS10/NCF2/FBLN1/HTR2B/CAV1/STARD8/ARHGAP22/PSME2/RIN3/RGS5/IGF2/SIPA1/ARRB1/SFRP2/ARHGEF15/RGS4/CXCL1/ARHGAP15/PSME1/RASA4/TAL1/ADPRH/FAM20A/LTF/PPP1R15A/THY1/TBC1D10A/ARHGAP8/TCL1A/…
GOMF_MHC_CLASS_I_RECEPTOR_ACTIVITY	GOMF_MHC_CLASS_I_RECEPTOR_ACTIVITY	14	0.834932	1.94303	7.4574e-05	0.00141252	0.00112361	1096	tags=64%, list=8%, signal=59%	CTSH/LILRB1/LILRB2/LILRB5/LILRA2/LILRB3/LILRA5/LILRA6/LILRA1
GOMF_TUMOR_NECROSIS_FACTOR_RECEPTOR_BINDING	GOMF_TUMOR_NECROSIS_FACTOR_RECEPTOR_BINDING	28	0.72944	1.99642	7.88019e-05	0.0014639	0.00116448	1741	tags=54%, list=13%, signal=47%	LTB/TNFSF13B/TNFSF10/STAT1/TNFSF8/TNFSF12/TNFSF4/TNFSF13/TRAF1/TNF/FASLG/TRADD/TRAF2/TNFSF15/TNFSF14
GOMF_MICROTUBULE_BINDING	GOMF_MICROTUBULE_BINDING	194	-0.356482	-1.57321	9.48262e-05	0.00172834	0.00137484	2750	tags=38%, list=20%, signal=30%	DCX/LRPPRC/DPYSL2/KIF5B/SPATA4/CEP350/REEP2/KIF24/DYNC1I1/EML5/NDE1/MAP6D1/UXT/GAS2L3/BCL2L11/MAP1A/BIRC5/MAP1B/MDM1/CETN3/APC/TERF1/REEP3/KRIT1/VAPA/EML4/KIF1C/CLASP1/RCC2/DNM3/CKAP5/CRIPT/PSRC1/LZTS1/NIN/RPS3/NDRG1/VAPB/MAST1/CEP290/KIF2C/DNM1L/KIF4A/EML1/GLI1/STIM1/RACGAP1/ALMS1/GAPDH/SPAG5/KATNA1/PLK1/KIF11/KIF25/PRC1/SPAST/MAST2/KIF15/FMR1/KIF23/KIF20A/KIF14/CENPF/REEP1/HOOK2/TUBGCP3/CEP57/S…
GOMF_LIPASE_ACTIVATOR_ACTIVITY	GOMF_LIPASE_ACTIVATOR_ACTIVITY	15	0.816016	1.94607	0.000100113	0.00179091	0.00142461	341	tags=40%, list=2%, signal=39%	CCL5/CCL8/CCL3/APOC2/BTK/LCK
GOMF_UNFOLDED_PROTEIN_BINDING	GOMF_UNFOLDED_PROTEIN_BINDING	93	-0.447354	-1.79122	0.000113798	0.00199871	0.00158991	2873	tags=42%, list=21%, signal=33%	VBP1/CLGN/NACA/GRPEL1/MKKS/PFDN5/TRAP1/HSPD1/CHAF1A/HSPA2/HSP90AA1/DNAJA2/CLPX/HSPA14/SYVN1/HSP90B1/GRPEL2/CCT7/PFDN2/CALR/HYOU1/LMAN1/PPIA/HSPE1/HSPA1A/TOMM20/SERPINH1/CCT6A/CCT8/DNAJB4/CCT3/CDC37L1/PFDN4/NUDCD2/CHAF1B/CRYAB/TCP1/NPM1/PTGES3
GOMF_TUBULIN_BINDING	GOMF_TUBULIN_BINDING	269	-0.327974	-1.49002	0.000119096	0.00205441	0.00163421	2750	tags=35%, list=20%, signal=28%	DCX/LRPPRC/DPYSL2/KIF5B/SPATA4/CEP350/REEP2/KIF24/DYNC1I1/EML5/DIXDC1/NDE1/MAP6D1/UXT/GAS2L3/BCL2L11/MAP1A/EFHC1/BIRC5/MAP1B/MDM1/CETN3/APC/TTLL11/TERF1/REEP3/KRIT1/BRCA2/VAPA/EML4/KIF1C/CLASP1/FYN/RCC2/DNM3/CDK5R1/CKAP5/CRIPT/CAV3/PSRC1/LZTS1/NIN/TPR/RPS3/NDRG1/FEZ1/VAPB/OFD1/MAST1/CEP290/KIF2C/DNM1L/KIF4A/EML1/GLI1/STIM1/BRCA1/RACGAP1/ALMS1/GAPDH/SPAG5/KATNA1/PLK1/STMN1/KIF11/TRIM36/CEP70/KIF25…
GOMF_FIBRONECTIN_BINDING	GOMF_FIBRONECTIN_BINDING	27	0.729488	1.98148	0.000127597	0.00216244	0.00172015	1330	tags=48%, list=10%, signal=44%	CTSS/IGFBP6/LILRB4/CTSL/FBLN1/ITGA3/ITGB3/SFRP2/EPHA1/LOXL3/SDC4/FSTL3/TNFAIP6
GOMF_HYDROLASE_ACTIVITY_ACTING_ON_GLYCOSYL_BONDS	GOMF_HYDROLASE_ACTIVITY_ACTING_ON_GLYCOSYL_BONDS	122	0.495846	1.71817	0.000137025	0.00228217	0.00181539	1717	tags=29%, list=13%, signal=25%	LYZ/TLR4/FUCA1/TLR7/TLR2/CD38/NEIL1/HYAL2/SIGIRR/MYD88/TLR8/TLR5/HEXA/IDUA/NAGPA/GLA/HYAL1/MAN2B1/CHI3L1/CHI3L2/MANBA/ADPRH/HEXB/GALC/CHIT1/NAGA/TLR6/GM2A/BST1/TLR1/MAN1C1/GAA/BANK1/TLR3/PIK3AP1
GOMF_ENDOPEPTIDASE_ACTIVITY	GOMF_ENDOPEPTIDASE_ACTIVITY	358	0.398709	1.50609	0.000145299	0.00237896	0.00189239	1979	tags=21%, list=14%, signal=18%	GZMA/CTSS/PYCARD/C1S/C2/CFD/CTSH/GZMH/C1R/CFI/PSMB9/TPSAB1/CTSB/PSMB10/MMP11/GZMK/CASP1/CTSL/FAP/CTSW/CFB/ADAM8/HGF/GZMB/MME/MMP19/PLAU/CTSD/LGMN/HTRA1/CTSZ/ST14/ADAM28/C1RL/CTSG/USP18/CAPN3/SFRP1/TPP1/PSEN2/GZMM/RHBDF2/ADAMDEC1/ACE/PRSS36/PLAT/PSMB8/ADAMTSL1/MMP25/LTF/CASP10/ADAMTS6/CPNE1/RHBDD2/ADAMTS14/RHBDF1/HTRA4/TPSD1/CORIN/USP20/ADAMTS15/MMP7/CFLAR/ADAM23/CTSC/CAPN10/MMP17/CTSK/APEH/ADAMTS…
GOMF_OXIDOREDUCTASE_ACTIVITY_ACTING_ON_PEROXIDE_AS_ACCEPTOR	GOMF_OXIDOREDUCTASE_ACTIVITY_ACTING_ON_PEROXIDE_AS_ACCEPTOR	48	0.622411	1.86474	0.000151023	0.00239535	0.00190543	1726	tags=44%, list=13%, signal=38%	HBA1/HBB/ALOX5AP/LTC4S/GPX1/PTGS1/HBG2/MGST1/HBG1/GSTK1/GSTA1/HBD/SESN2/DUOX1/GPX3/CYGB/GSTM2/GPX4/PRDX5/CAT/CLIC2
GOMF_CYCLOSPORIN_A_BINDING	GOMF_CYCLOSPORIN_A_BINDING	16	-0.764342	-2.02959	0.000151259	0.00239535	0.00190543	1732	tags=56%, list=13%, signal=49%	PPP3R1/PPWD1/PPIL1/PPID/RANBP2/PPIA/PPIE/PPIL6/PPIG
GOMF_NUCLEOSOME_BINDING	GOMF_NUCLEOSOME_BINDING	44	-0.566094	-1.97155	0.000170667	0.0026591	0.00211522	2725	tags=50%, list=20%, signal=40%	HMGN2/ARID1B/SMARCB1/RCC1/PARP2/SSRP1/RNF168/SUPT16H/MLLT10/ACTL6A/GATAD2B/SMARCC1/MBD2/SMARCA1/HMGN3/SMARCA5/EED/HMGN1/RBBP4/SMARCA4/ACTR6/HDAC2
GOMF_FATTY_ACID_BINDING	GOMF_FATTY_ACID_BINDING	44	0.633417	1.88831	0.000183227	0.00280948	0.00223485	1470	tags=32%, list=11%, signal=28%	S100A9/APOC1/ALOX5AP/S100A8/SNCA/FABP4/PTGDS/PPARG/RBP1/RBP7/RBP5/GSTA1/ACOX2/GSTM2
GOMF_OXYGEN_BINDING	GOMF_OXYGEN_BINDING	35	0.652725	1.86094	0.000257321	0.00388393	0.00308954	1452	tags=26%, list=11%, signal=23%	HBA1/HBB/TDO2/HBG2/SOD2/HBG1/HBD/EGLN2/CYGB
GOMF_METHYLATED_HISTONE_BINDING	GOMF_METHYLATED_HISTONE_BINDING	53	-0.514547	-1.86921	0.000281192	0.00417895	0.00332421	3340	tags=43%, list=24%, signal=33%	MORC3/CDYL2/PHF19/WDR5/ING3/SPIN1/MBTD1/CBX3/PHF13/ZZZ3/ING5/TAF7/TRIM24/SPIN3/UHRF1/PYGO1/CBX1/SUZ12/FMR1/ZMYND11/CHD1/MTF2/MSH6
GOMF_LIPOPOLYSACCHARIDE_BINDING	GOMF_LIPOPOLYSACCHARIDE_BINDING	27	0.710767	1.93063	0.000303387	0.00444048	0.00353225	1163	tags=41%, list=9%, signal=37%	CD14/TLR4/TREM2/PTAFR/LY96/RNASE2/CD6/TLR2/P2RX7/LTF/NINJ1
GOMF_T_CELL_RECEPTOR_BINDING	GOMF_T_CELL_RECEPTOR_BINDING	10	0.863781	1.84249	0.000355084	0.00511957	0.00407245	589	tags=70%, list=4%, signal=67%	HLA-DRA/CD3E/HLA-DRB1/DOCK2/HLA-E/LCK/HLA-A
GOMF_BILE_ACID_TRANSMEMBRANE_TRANSPORTER_ACTIVITY	GOMF_BILE_ACID_TRANSMEMBRANE_TRANSPORTER_ACTIVITY	17	0.770397	1.90593	0.00036197	0.00514211	0.00409038	1222	tags=24%, list=9%, signal=21%	SLCO2B1/ABCC3/SLC10A3/CEACAM1
GOMF_MHC_CLASS_I_PROTEIN_BINDING	GOMF_MHC_CLASS_I_PROTEIN_BINDING	16	0.780323	1.90523	0.000367865	0.00515011	0.00409674	1869	tags=69%, list=14%, signal=59%	CD8A/PILRA/HLA-E/LILRB1/LILRB2/KLRK1/TAP1/TAPBP/BCAP31/TAP2/CD244
GOMF_MHC_PROTEIN_BINDING	GOMF_MHC_PROTEIN_BINDING	26	0.70139	1.89496	0.000382951	0.00523362	0.00416317	1569	tags=58%, list=11%, signal=51%	CD74/CD8A/LAG3/PILRA/HLA-E/LILRB1/LILRB2/CD4/KLRK1/TAP1/CLEC7A/TAPBP/BCAP31/KLRD1/TAP2
GOMF_OPSONIN_BINDING	GOMF_OPSONIN_BINDING	13	0.81099	1.85903	0.000385113	0.00523362	0.00416317	693	tags=38%, list=5%, signal=37%	VSIG4/ITGB2/ITGAM/CLEC7A/MEGF10
GOMF_C_C_CHEMOKINE_BINDING	GOMF_C_C_CHEMOKINE_BINDING	17	0.768036	1.90008	0.000390084	0.00523362	0.00416317	1198	tags=59%, list=9%, signal=54%	CXCR3/CXCR6/CCR1/ZFP36/CXCR4/CCR7/CCR5/CCR2/CX3CR1/CCR10
GOMF_PEPTIDASE_ACTIVITY	GOMF_PEPTIDASE_ACTIVITY	500	0.365499	1.39896	0.000413178	0.00546753	0.00434924	1864	tags=20%, list=14%, signal=18%	FGL2/GZMA/CTSS/PYCARD/C1S/C2/CFD/CTSH/GZMH/C1R/CFI/PSMB9/TPSAB1/DPEP2/CTSB/PSMB10/MMP11/GZMK/CASP1/CTSL/FAP/CTSW/ANPEP/CFB/ADAM8/HGF/GZMB/MME/MMP19/TINAGL1/PLAU/CTSD/LGMN/HTRA1/SCRN1/CTSZ/TGM2/CPB1/ST14/ADAM28/SCPEP1/JOSD2/CPXM2/C1RL/CTSG/USP18/CAPN3/CPA3/SFRP1/PEPD/RNPEPL1/TPP1/PSEN2/GZMM/RHBDF2/ADAMDEC1/ACE/TNFAIP3/PRSS36/ZC3H12A/CPM/PLAT/AEBP1/PSMB8/ADAMTSL1/MMP25/GGT1/LTF/CASP10/STAMBPL1/AMZ1…
GOMF_SUPEROXIDE_GENERATING_NAD_P_H_OXIDASE_ACTIVITY	GOMF_SUPEROXIDE_GENERATING_NAD_P_H_OXIDASE_ACTIVITY	10	0.861846	1.83836	0.000419146	0.00547156	0.00435244	1251	tags=50%, list=9%, signal=45%	CYBB/NCF1/CYBA/NCF2/DUOX1
GOMF_PHOSPHOTYROSINE_RESIDUE_BINDING	GOMF_PHOSPHOTYROSINE_RESIDUE_BINDING	43	0.607305	1.79234	0.000532383	0.0068571	0.00545459	1824	tags=42%, list=13%, signal=36%	PTPN6/HCK/VAV1/SAMSN1/LCK/FGR/ZAP70/PLCG2/SH2D3C/SHB/SOCS3/SYK/SH3BP2/SHD/SHE/GRB2/MAPK3/ABL2
GOMF_TOLL_LIKE_RECEPTOR_BINDING	GOMF_TOLL_LIKE_RECEPTOR_BINDING	13	0.802045	1.83852	0.000587011	0.00746122	0.00593516	1586	tags=77%, list=12%, signal=68%	S100A9/S100A8/LY96/TLR2/MYD88/UNC93B1/SYK/TLR6/TOLLIP/TLR1
GOMF_SCAVENGER_RECEPTOR_ACTIVITY	GOMF_SCAVENGER_RECEPTOR_ACTIVITY	37	0.622866	1.79797	0.000651181	0.00816936	0.00649846	981	tags=32%, list=7%, signal=30%	STAB1/CD163/MSR1/CFI/CXCL16/MARCO/CD6/CD5/LGALS3BP/MEGF10/SCARF1/LOXL3
GOMF_PHOSPHOLIPID_BINDING	GOMF_PHOSPHOLIPID_BINDING	367	0.384665	1.45727	0.000673551	0.00834167	0.00663552	2347	tags=26%, list=17%, signal=22%	APOE/APOC1/NCF4/ARHGAP9/GAS6/SNCA/NCF1/PLTP/BIN2/CD300A/TREM2/PTAFR/FGD2/MYO1G/PLCB2/SNX10/PLA2G7/BTK/FCGR3B/AXL/FES/MME/IQGAP2/CD300LF/DENND1C/MCTP1/PHLDA3/PLA2G4C/PSD4/PLEKHA4/ABCA1/ACTN2/ABCG1/CAPG/GGA1/TPP1/BIN1/PLEKHF1/CHMP2A/PIK3C2B/ITPR1/ANXA11/MCTP2/TPCN1/HIP1R/KCNQ1/RASA4/SNX6/THY1/MTM1/GRK5/EPN1/PHLDA1/SYT2/PLA2G5/TOM1/MAP1LC3A/CPNE1/PSD/ANKFY1/DGKA/RAB35/CPNE8/EPN3/MFGE8/SYT17/CETP/MCF…
GOMF_SIALIC_ACID_BINDING	GOMF_SIALIC_ACID_BINDING	19	0.730406	1.84577	0.000695049	0.00849895	0.00676064	2204	tags=63%, list=16%, signal=53%	FCN1/SIGLEC9/CD33/SIGLEC7/SIGLEC10/SELE/ST8SIA4/CD22/SIGLEC8/SIGLEC11/AGRN/SIGLEC5
GOMF_COMPLEMENT_BINDING	GOMF_COMPLEMENT_BINDING	17	0.75265	1.86202	0.000727516	0.00868083	0.00690531	1890	tags=47%, list=14%, signal=41%	VSIG4/ITGB2/ITGAM/CFB/MEGF10/CD59/C4B/CR1
GOMF_OXYGEN_CARRIER_ACTIVITY	GOMF_OXYGEN_CARRIER_ACTIVITY	11	0.816686	1.78885	0.000727895	0.00868083	0.00690531	1452	tags=55%, list=11%, signal=49%	HBA1/HBB/HBG2/HBG1/HBD/CYGB
GOMF_DAMAGED_DNA_BINDING	GOMF_DAMAGED_DNA_BINDING	61	-0.489209	-1.82322	0.00078411	0.0092372	0.00734789	2866	tags=48%, list=21%, signal=38%	MSH3/TDG/RBBP8/RAD23B/WRN/XPA/RAD18/FEN1/RPA2/UNG/APTX/POLQ/DCLRE1A/BLM/POLI/ERCC4/RPS3/RAD1/BRCA1/POLH/POT1/HMGB1/RAD23A/NEIL3/XRCC6/MSH2/PCNA/HMGB2/MSH6
GOMF_GLYCOSAMINOGLYCAN_BINDING	GOMF_GLYCOSAMINOGLYCAN_BINDING	190	0.42906	1.53865	0.000812026	0.0094508	0.0075178	2374	tags=27%, list=17%, signal=22%	CXCL10/APOE/CCL8/STAB1/CXCL11/SELL/CLEC3B/TREM2/CXCL13/PTPRC/LTBP2/SPOCK2/SULF1/TGFBR2/TLR2/GPNMB/RSPO3/HAPLN3/SOD3/MDK/HYAL2/CFH/CTSG/ENG/COMP/SFRP1/CCL7/SMOC1/CRISPLD2/PF4/LTF/SGSH/FGF7/TNFAIP6/TGFBR3/PGLYRP1/ADAMTS15/THBS4/HAPLN2/ECM2/PRNP/LAYN/GNS/CCL23/AGRN/PF4V1/PLA2G2D/TNXB/SMOC2/NRP2/THBS2
GOMF_NADPLUS_NUCLEOSIDASE_ACTIVITY	GOMF_NADPLUS_NUCLEOSIDASE_ACTIVITY	28	0.675179	1.84792	0.000886156	0.0101908	0.00810644	1717	tags=50%, list=13%, signal=44%	TLR4/TLR7/TLR2/CD38/SIGIRR/MYD88/TLR8/TLR5/TLR6/BST1/TLR1/BANK1/TLR3/PIK3AP1
GOMF_INTEGRIN_BINDING	GOMF_INTEGRIN_BINDING	142	0.451304	1.58704	0.000941551	0.0107005	0.00851185	2575	tags=39%, list=19%, signal=32%	ITGB2/CXCL12/ITGAM/LCP1/ITGAL/FAP/IL1B/GPNMB/ITGB7/LYN/ITGAX/VWF/FBLN1/ICAM1/CX3CL1/TSPAN4/IGF2/ACTN2/ITGA3/ITGA5/SEMA7A/ITGB3/COMP/SFRP2/ITGAD/ICAM3/ITGA11/SYK/ITGB4/THY1/NRG1/SPP1/MFGE8/MYH9/CIB2/THBS4/ADAM23/ECM2/IGF1/NISCH/ADAM9/LAMA5/LAMA3/FRMD5/CD226/ICAM4/ADAMTS13/FCER2/ITGA2B/ITGB5/TNXB/CDH17/SRC/TLN1/CD81/FBN1
GOMF_LONG_CHAIN_FATTY_ACID_BINDING	GOMF_LONG_CHAIN_FATTY_ACID_BINDING	13	0.788968	1.80854	0.00095438	0.0107201	0.00852751	630	tags=38%, list=5%, signal=37%	S100A9/ALOX5AP/S100A8/FABP4/PPARG
GOMF_NUCLEOTIDE_RECEPTOR_ACTIVITY	GOMF_NUCLEOTIDE_RECEPTOR_ACTIVITY	20	0.722208	1.83962	0.00102259	0.0113543	0.00903194	2134	tags=50%, list=16%, signal=42%	P2RY6/PTAFR/GPR34/P2RX7/P2RY8/P2RY13/GPR171/P2RX4/P2RY10/P2RY11
GOMF_HEXOSAMINIDASE_ACTIVITY	GOMF_HEXOSAMINIDASE_ACTIVITY	11	0.804949	1.76315	0.0012079	0.0132594	0.0105474	1445	tags=64%, list=11%, signal=57%	HYAL2/HEXA/NAGPA/HYAL1/HEXB/NAGA/GM2A
GOMF_MAP_KINASE_TYROSINE_SERINE_THREONINE_PHOSPHATASE_ACTIVITY	GOMF_MAP_KINASE_TYROSINE_SERINE_THREONINE_PHOSPHATASE_ACTIVITY	13	0.779793	1.78751	0.00130005	0.0141107	0.0112246	1662	tags=69%, list=12%, signal=61%	DUSP1/DUSP6/DUSP2/DUSP10/DUSP4/DUSP18/DUSP9/DUSP16/DUSP5
GOMF_INTERLEUKIN_1_RECEPTOR_BINDING	GOMF_INTERLEUKIN_1_RECEPTOR_BINDING	11	0.802383	1.75752	0.00134294	0.0143708	0.0114315	2127	tags=64%, list=16%, signal=54%	IL1RN/IL1B/MYD88/TLR5/TOLLIP/IRAK4/TRIP6
GOMF_NUCLEOCYTOPLASMIC_CARRIER_ACTIVITY	GOMF_NUCLEOCYTOPLASMIC_CARRIER_ACTIVITY	24	-0.627984	-1.88045	0.00135377	0.0143708	0.0114315	1885	tags=42%, list=14%, signal=36%	IPO4/TNPO2/KPNA5/CSE1L/RANBP6/IPO9/XPO1/KPNA3/KPNA2/KPNB1
GOMF_TRNA_METHYLTRANSFERASE_ACTIVITY	GOMF_TRNA_METHYLTRANSFERASE_ACTIVITY	17	-0.671315	-1.81441	0.0015713	0.0164986	0.0131241	3613	tags=88%, list=26%, signal=65%	TARBP1/ALKBH8/TRMT12/THUMPD2/METTL6/LCMT2/THUMPD3/NSUN6/FTSJ1/TRMT5/WDR4/METTL2B/NSUN2/METTL2A/TRMT1
GOMF_DNA_POLYMERASE_BINDING	GOMF_DNA_POLYMERASE_BINDING	16	-0.70405	-1.86949	0.00160637	0.0165747	0.0131846	2543	tags=62%, list=19%, signal=51%	RAD51/HSP90AA1/CDK2AP1/POLG2/CDT1/HMGB1/SMARCA4/PCNA/FANCD2/PTGES3
GOMF_GTPASE_ACTIVATOR_ACTIVITY	GOMF_GTPASE_ACTIVATOR_ACTIVITY	191	0.425391	1.52564	0.00161286	0.0165747	0.0131846	2663	tags=31%, list=19%, signal=25%	ALDH1A1/ARHGAP4/DOCK2/TBC1D10C/ARHGAP9/ARHGAP30/ARHGDIB/RGS1/ARHGAP25/RGS18/TBC1D2/ARHGAP27/IQGAP2/GMIP/SH3BP1/TAGAP/RGS10/HTR2B/STARD8/ARHGAP22/RIN3/RGS5/SIPA1/ARRB1/ARHGEF15/RGS4/ARHGAP15/RASA4/ADPRH/THY1/TBC1D10A/ARHGAP8/ARHGEF10L/RIN1/ARHGAP1/RASA3/TBC1D22A/DLC1/RGS14/RASGRP3/ARHGDIG/SRGAP3/TBC1D5/RGS11/RP2/ARHGEF1/RGPD5/TBC1D14/TBC1D2B/RGS16/TBC1D17/RABEP2/ARHGAP24/FLCN/JUN/VAV3/MYO9B/ARHGAP…
GOMF_EXTRACELLULAR_MATRIX_STRUCTURAL_CONSTITUENT_CONFERRING_TENSILE_STRENGTH	GOMF_EXTRACELLULAR_MATRIX_STRUCTURAL_CONSTITUENT_CONFERRING_TENSILE_STRENGTH	38	-0.532394	-1.79283	0.00167977	0.0170806	0.0135871	1791	tags=45%, list=13%, signal=39%	COL23A1/COL1A1/COL14A1/COL27A1/COL9A2/COL3A1/COL12A1/COL9A3/COL1A2/COL10A1/COL9A1/COL11A1/COL5A2/COL24A1/COL13A1/COL2A1/COL11A2
GOMF_CARBOXYLIC_ACID_BINDING	GOMF_CARBOXYLIC_ACID_BINDING	156	0.434655	1.53766	0.00171938	0.0173013	0.0137626	2273	tags=28%, list=17%, signal=24%	S100A9/APOC1/FOLR2/ALOX5AP/S100A8/FCN1/SNCA/SIGLEC9/CD33/FABP4/SIGLEC7/PTGDS/SLC1A3/PPARG/RBP1/AKR1C3/RBP7/P4HA3/RBP5/SIGLEC10/SELE/GSTA1/ST8SIA4/CD22/UROS/GNMT/ACOX2/GRIN2D/EGLN2/GSTM2/FTCD/FOLR3/NOS3/VDR/STARD5/SIGLEC8/SIGLEC11/GLUL/AGRN/PADI4/RARA/EPDR1/SIGLEC5/PITPNA
GOMF_GENERAL_TRANSCRIPTION_INITIATION_FACTOR_BINDING	GOMF_GENERAL_TRANSCRIPTION_INITIATION_FACTOR_BINDING	44	-0.515269	-1.79454	0.00174713	0.0173993	0.0138405	2562	tags=36%, list=19%, signal=30%	BRF2/GTF2A1/FBL/NOLC1/TAF11/TAF1B/TP53/ERCC4/CAND1/TAF7/BCL10/ATF4/YEATS2/PSMC5/BTAF1/DR1
GOMF_ACTIN_BINDING	GOMF_ACTIN_BINDING	366	0.379181	1.43516	0.00178605	0.0176053	0.0140045	3573	tags=37%, list=26%, signal=28%	AIF1/CORO1A/WAS/PARVG/HCLS1/LCP1/SNCA/PSTPIP1/GBP1/MYO1F/MYO1G/TAGLN/RCSD1/FMNL1/GAS7/ABI3/IQGAP2/MYO7A/CORO7/BAIAP2L1/CXCR4/EPB41L3/TNS1/MYH11/CCR5/ACTN2/PDLIM7/CAPG/RAI14/PHACTR1/VPS18/BIN1/CAP2/PDLIM3/ABLIM3/CORO1B/MYL4/MYOM3/SYNPO/MICAL1/HIP1R/PARVB/LIMA1/CEACAM1/FGD4/YWHAH/MYBPC2/KLHL5/PHACTR2/COTL1/SHANK3/CAPZA2/TNNI2/CNN1/TNNC2/DMD/VPS16/VASH1/FER/MYH9/CNN2/CYFIP1/LASP1/EGFR/MLPH/ABL2/SVIL…
GOMF_PHOSPHOPROTEIN_BINDING	GOMF_PHOSPHOPROTEIN_BINDING	78	0.503372	1.64393	0.00183804	0.0179348	0.0142665	2673	tags=37%, list=20%, signal=30%	PTPN6/SNCA/HCK/VAV1/SAMSN1/RB1/LCK/LYN/FGR/ZAP70/PLCG2/SH2D3C/SHB/SOCS3/PLAT/SYK/SH3BP2/SHD/SHE/GRB2/MAPK3/ABL2/NEDD4/CBX4/ARR3/SRC/MAPK1/CRK/PIK3R2
GOMF_DNA_SECONDARY_STRUCTURE_BINDING	GOMF_DNA_SECONDARY_STRUCTURE_BINDING	29	-0.580723	-1.84037	0.00199369	0.019259	0.0153199	2987	tags=66%, list=22%, signal=51%	MAPT/HMGB3/XRCC3/RBBP8/CLSPN/YY1/WRN/XRCC2/RAD18/RAD51C/BLM/RAD51AP1/POT1/MEF2C/HMGB1/NEIL3/MSH2/HMGB2/MSH6
GOMF_G_PROTEIN_COUPLED_PURINERGIC_NUCLEOTIDE_RECEPTOR_ACTIVITY	GOMF_G_PROTEIN_COUPLED_PURINERGIC_NUCLEOTIDE_RECEPTOR_ACTIVITY	14	0.768167	1.78766	0.00220579	0.021097	0.016782	711	tags=43%, list=5%, signal=41%	P2RY6/PTAFR/GPR34/P2RY8/P2RY13/GPR171
GOMF_CATALYTIC_ACTIVITY_ACTING_ON_A_TRNA	GOMF_CATALYTIC_ACTIVITY_ACTING_ON_A_TRNA	61	-0.465063	-1.73323	0.0023412	0.0221726	0.0176376	3739	tags=56%, list=27%, signal=41%	SARS2/DUS3L/TRMT12/TRNT1/MARS2/PUS3/THUMPD2/METTL6/DTWD1/LCMT2/THUMPD3/DUS4L/NSUN6/FTSJ1/TRPT1/TRMT5/DTWD2/ELAC1/WDR4/QTRT1/DARS2/RPP14/RPP30/METTL2B/NSUN2/RPP38/METTL2A/TRMT1/PARS2/IARS2/RPP40/LRRC47/NARS2/TRIT1
GOMF_G_PROTEIN_COUPLED_CHEMOATTRACTANT_RECEPTOR_ACTIVITY	GOMF_G_PROTEIN_COUPLED_CHEMOATTRACTANT_RECEPTOR_ACTIVITY	20	0.698965	1.78041	0.00245215	0.0228437	0.0181714	1198	tags=50%, list=9%, signal=46%	CXCR3/CXCR6/CMKLR1/CCR1/CXCR4/CCR7/CCR5/CCR2/CX3CR1/CCR10
GOMF_TRANSLATION_INITIATION_FACTOR_ACTIVITY	GOMF_TRANSLATION_INITIATION_FACTOR_ACTIVITY	29	-0.576101	-1.82572	0.00245936	0.0228437	0.0181714	3022	tags=52%, list=22%, signal=40%	EIF2B4/EIF4E/EIF2S3/EIF4B/EIF4A2/EIF4G2/EIF1B/EIF5/DENR/MCTS1/EIF5B/EIF2B3/EIF1AY/EIF2S1/EIF1AX
GOMF_MAP_KINASE_PHOSPHATASE_ACTIVITY	GOMF_MAP_KINASE_PHOSPHATASE_ACTIVITY	16	0.732848	1.78932	0.00264652	0.024348	0.019368	1662	tags=56%, list=12%, signal=49%	DUSP1/DUSP6/DUSP2/DUSP10/DUSP4/DUSP18/DUSP9/DUSP16/DUSP5
GOMF_PROTEIN_PHOSPHORYLATED_AMINO_ACID_BINDING	GOMF_PROTEIN_PHOSPHORYLATED_AMINO_ACID_BINDING	51	0.560494	1.69999	0.00276644	0.0252112	0.0200547	1824	tags=35%, list=13%, signal=31%	PTPN6/HCK/VAV1/SAMSN1/LCK/FGR/ZAP70/PLCG2/SH2D3C/SHB/SOCS3/SYK/SH3BP2/SHD/SHE/GRB2/MAPK3/ABL2
GOMF_FOUR_WAY_JUNCTION_DNA_BINDING	GOMF_FOUR_WAY_JUNCTION_DNA_BINDING	14	-0.725611	-1.88147	0.00287323	0.0259397	0.0206341	2830	tags=79%, list=21%, signal=62%	HMGB3/XRCC3/YY1/WRN/XRCC2/RAD51C/BLM/HMGB1/MSH2/HMGB2/MSH6
GOMF_MONOCARBOXYLIC_ACID_BINDING	GOMF_MONOCARBOXYLIC_ACID_BINDING	80	0.49837	1.62901	0.00309792	0.0275539	0.0219182	2432	tags=26%, list=18%, signal=22%	S100A9/APOC1/ALOX5AP/S100A8/SNCA/FABP4/PTGDS/PPARG/RBP1/AKR1C3/RBP7/RBP5/GSTA1/ACOX2/GSTM2/VDR/STARD5/RARA/PITPNA/ACOX3/OXER1
GOMF_STEROL_TRANSFER_ACTIVITY	GOMF_STEROL_TRANSFER_ACTIVITY	21	0.692354	1.78589	0.00311434	0.0275539	0.0219182	1977	tags=38%, list=14%, signal=33%	APOE/PLTP/NPC2/ABCA1/ABCG1/STARD3/CETP/STARD5
GOMF_OMEGA_PEPTIDASE_ACTIVITY	GOMF_OMEGA_PEPTIDASE_ACTIVITY	83	-0.3977	-1.58355	0.00313761	0.0275539	0.0219182	2037	tags=29%, list=15%, signal=25%	OTUD3/ASRGL1/USP47/OTUD4/USP9Y/USP16/USP12/STAMBP/USP37/UCHL5/USP48/USP49/USP14/USP38/PSMD14/USP27X/USP33/USP2/USP28/USP13/USP25/GGH/USP1/UCHL1
GOMF_BASAL_TRANSCRIPTION_MACHINERY_BINDING	GOMF_BASAL_TRANSCRIPTION_MACHINERY_BINDING	41	-0.49776	-1.70788	0.0032154	0.0279827	0.0222593	2998	tags=39%, list=22%, signal=31%	AHR/SMYD2/RTF1/GTF2A1/FBL/NOLC1/PCF11/BRD4/ELOF1/NCOA3/TP53/ERCC4/TAF7/CDC73/WAC/WDR43
GOMF_RNA_METHYLTRANSFERASE_ACTIVITY	GOMF_RNA_METHYLTRANSFERASE_ACTIVITY	30	-0.558666	-1.77547	0.00376362	0.0322719	0.0256713	3877	tags=63%, list=28%, signal=45%	ZCCHC4/TRMT12/THUMPD2/METTL6/LCMT2/TFB2M/THUMPD3/NSUN6/FTSJ1/METTL3/TRMT5/WDR4/FBL/NSUN4/METTL2B/NSUN2/METTL2A/TRMT1/METTL5
GOMF_LYSINE_ACETYLATED_HISTONE_BINDING	GOMF_LYSINE_ACETYLATED_HISTONE_BINDING	19	-0.638108	-1.80023	0.00377508	0.0322719	0.0256713	2593	tags=58%, list=19%, signal=47%	BRDT/MLLT3/CARM1/ZZZ3/BRD4/PSME4/TRIM24/BRD2/YEATS4/PHIP/SMARCA4
GOMF_3_5_DNA_HELICASE_ACTIVITY	GOMF_3_5_DNA_HELICASE_ACTIVITY	13	-0.707004	-1.79979	0.00392505	0.0332596	0.0264569	2446	tags=54%, list=18%, signal=44%	WRN/ASCC3/MCM5/BLM/RECQL/MCM2/MCM6
GOMF_INSULIN_LIKE_GROWTH_FACTOR_I_BINDING	GOMF_INSULIN_LIKE_GROWTH_FACTOR_I_BINDING	13	0.750379	1.72009	0.00397674	0.0334046	0.0265723	1127	tags=38%, list=8%, signal=35%	IGFBP4/IGFBP6/IGFBP2/ITGB3/ITGB4
GOMF_UBIQUITIN_LIKE_PROTEIN_SPECIFIC_PROTEASE_ACTIVITY	GOMF_UBIQUITIN_LIKE_PROTEIN_SPECIFIC_PROTEASE_ACTIVITY	92	-0.385203	-1.5384	0.0040432	0.0336701	0.0267835	1639	tags=24%, list=12%, signal=21%	OTUD4/SENP1/USP9Y/USP16/USP12/STAMBP/USP37/USPL1/UCHL5/USP48/USP49/USP14/USP38/PSMD14/USP27X/USP33/USP2/USP28/USP13/USP25/USP1/UCHL1
GOMF_TUMOR_NECROSIS_FACTOR_ACTIVATED_RECEPTOR_ACTIVITY	GOMF_TUMOR_NECROSIS_FACTOR_ACTIVATED_RECEPTOR_ACTIVITY	10	0.794337	1.69436	0.00420019	0.0343527	0.0273265	1801	tags=70%, list=13%, signal=61%	TNFRSF1B/TNFRSF14/TNFRSF1A/TNFRSF11A/TNFRSF25/TNFRSF4/FAS
GOMF_SH3_DOMAIN_BINDING	GOMF_SH3_DOMAIN_BINDING	109	0.445663	1.52019	0.00422683	0.0343527	0.0273265	2046	tags=28%, list=15%, signal=24%	CD3E/WAS/PTPN6/HCLS1/NCF1/CYBA/GPX1/INPP5D/ARHGAP27/ABI3/LYN/SH3BP1/KHDRBS3/MICAL1/HIP1R/BCAR1/SH3BP2/RAPGEF1/OSTF1/RUFY1/SH2D2A/SHANK3/ARHGAP1/GRB2/NOXA1/ELMO3/PTPN22/SGIP1/ELMO2/ADAM9
GOMF_CORECEPTOR_ACTIVITY	GOMF_CORECEPTOR_ACTIVITY	40	0.570829	1.66933	0.00423186	0.0343527	0.0273265	1394	tags=32%, list=10%, signal=29%	CD8A/RAMP3/CD4/LY96/CXCR6/CD86/CXCR4/CCR5/ENG/ITGB3/CD80/RGMA/TGFBR3
GOMF_GENERAL_TRANSCRIPTION_INITIATION_FACTOR_ACTIVITY	GOMF_GENERAL_TRANSCRIPTION_INITIATION_FACTOR_ACTIVITY	40	-0.490321	-1.66737	0.00444214	0.0357592	0.0284453	2718	tags=32%, list=20%, signal=26%	GTF2H2/TAF2/GTF2A1/TAF4/SNAPC1/TAF11/TAF5/TAF7/TAF9/RRN3/TAF4B/SNAPC3/DR1
GOMF_DEATH_RECEPTOR_ACTIVITY	GOMF_DEATH_RECEPTOR_ACTIVITY	13	0.743459	1.70423	0.00464458	0.0369447	0.0293883	1852	tags=62%, list=14%, signal=53%	TNFRSF1B/TNFRSF14/TNFRSF1A/TNFRSF11A/TNFRSF25/TNFRSF4/FAS/TNFRSF10A
GOMF_CHEMOATTRACTANT_ACTIVITY	GOMF_CHEMOATTRACTANT_ACTIVITY	25	0.633867	1.70556	0.00467085	0.0369447	0.0293883	1323	tags=36%, list=10%, signal=33%	CXCL10/CCL5/CCL3/HGF/GPNMB/CX3CL1/VEGFC/SCG2/FGF7
GOMF_ANNEALING_ACTIVITY	GOMF_ANNEALING_ACTIVITY	12	-0.726406	-1.79035	0.00470414	0.0369447	0.0293883	2334	tags=83%, list=17%, signal=69%	DDX3X/EIF4B/ZRANB3/BLM/FXR1/TP53/SMARCA1/RECQL/RAD54L/FMR1
GOMF_METALLOENDOPEPTIDASE_INHIBITOR_ACTIVITY	GOMF_METALLOENDOPEPTIDASE_INHIBITOR_ACTIVITY	13	0.741656	1.70009	0.00488743	0.0380747	0.0302871	1126	tags=38%, list=8%, signal=35%	BST2/SPOCK2/TIMP4/TIMP1/TIMP3
GOMF_NUCLEAR_IMPORT_SIGNAL_RECEPTOR_ACTIVITY	GOMF_NUCLEAR_IMPORT_SIGNAL_RECEPTOR_ACTIVITY	14	-0.711383	-1.84458	0.00501125	0.0387269	0.030806	1885	tags=64%, list=14%, signal=55%	KPNA1/IPO4/TNPO2/KPNA5/RANBP6/IPO9/KPNA3/KPNA2/KPNB1
GOMF_CYSTEINE_TYPE_ENDOPEPTIDASE_INHIBITOR_ACTIVITY	GOMF_CYSTEINE_TYPE_ENDOPEPTIDASE_INHIBITOR_ACTIVITY	48	0.547127	1.63919	0.00576909	0.0442297	0.0351833	2003	tags=29%, list=15%, signal=25%	GAS6/SNCA/CST7/CST3/RPS6KA1/CST1/CSTA/LTF/SERPINB9/BIRC3/PRDX5/TNFAIP8/TNFSF14/CSTB
GOMF_PHOSPHOLIPASE_BINDING	GOMF_PHOSPHOLIPASE_BINDING	20	0.677144	1.72483	0.00589769	0.0448596	0.0356843	2438	tags=60%, list=18%, signal=49%	WAS/APOC2/BTK/LCK/BLNK/SELE/SYK/PRKCZ/BANK1/PLA2R1/DGKQ/SRC
GOMF_TRANSFERASE_ACTIVITY_TRANSFERRING_ONE_CARBON_GROUPS	GOMF_TRANSFERASE_ACTIVITY_TRANSFERRING_ONE_CARBON_GROUPS	131	-0.341515	-1.43982	0.00620368	0.046516	0.0370019	3546	tags=47%, list=26%, signal=35%	TTLL12/PCMT1/SMYD5/TRMT12/PRDM1/PRDM14/PRMT8/THUMPD2/PCMTD2/METTL6/SETD3/LCMT2/WDR5/TFB2M/THUMPD3/PRDM6/SHMT1/NSUN6/SMYD2/FTSJ1/METTL3/TRMT5/ATIC/ASH1L/CIAPIN1/COQ3/PRMT3/WDR4/DOT1L/NSD1/PRMT5/ECE2/FBL/CARM1/NSUN4/PRDM5/ASH2L/METTL7A/PCMTD1/GART/METTL2B/FBXO11/GCSH/NSUN2/SHMT2/CAD/DNMT3B/SUV39H1/METTL2A/TRMT1/SETD6/METTL5/MTR/SUV39H2/EZH2/EED/SUZ12/DNMT1/TYMS/AS3MT/ALDH1L2/FAM98A
GOMF_PROTEIN_TYROSINE_THREONINE_PHOSPHATASE_ACTIVITY	GOMF_PROTEIN_TYROSINE_THREONINE_PHOSPHATASE_ACTIVITY	10	0.779827	1.66341	0.00622361	0.046516	0.0370019	1662	tags=80%, list=12%, signal=70%	DUSP1/DUSP6/DUSP2/DUSP10/DUSP4/DUSP9/DUSP16/DUSP5
GOMF_CATALYTIC_ACTIVITY_ACTING_ON_RNA	GOMF_CATALYTIC_ACTIVITY_ACTING_ON_RNA	245	-0.294826	-1.33245	0.00625991	0.046516	0.0370019	3500	tags=39%, list=26%, signal=30%	PARN/MARS2/PUS3/THUMPD2/POLR1D/METTL6/DTWD1/DDX46/DDX10/LCMT2/CNOT6L/DDX52/RNASE10/TFB2M/THUMPD3/POLR3A/POLR2H/DDX3X/DHX40/DDX1/DUS4L/NSUN6/FTSJ1/METTL3/TRPT1/TRMT5/DICER1/DDX43/DHX8/DHX57/POLR3D/DTWD2/DCP2/CPSF3/ELAC1/DHX36/WDR4/IGHMBP2/DDX5/QTRT1/FEN1/RPAP1/POLR2B/FBL/EIF4A2/DARS2/REXO2/BRIP1/NSUN4/EXOSC2/RPP14/RPP30/CNOT1/POLR3E/POLR3B/ALKBH5/POLR2J3/METTL2B/NSUN2/PNPT1/RPP38/EXOSC3/METTL2A/DD…
GOMF_TETRAPYRROLE_BINDING	GOMF_TETRAPYRROLE_BINDING	127	0.425135	1.47852	0.00634897	0.0468176	0.0372419	1542	tags=17%, list=11%, signal=15%	HBA1/HBB/CYBB/HMOX1/TCN2/CYBA/TBXAS1/TDO2/PTGS1/HBG2/HBG1/CYP27A1/CYP2S1/HBD/CYP11A1/CYP39A1/CYP4V2/DUOX1/CYGB/STEAP4/CYB561D2
GOMF_CYCLIN_DEPENDENT_PROTEIN_SERINE_THREONINE_KINASE_REGULATOR_ACTIVITY	GOMF_CYCLIN_DEPENDENT_PROTEIN_SERINE_THREONINE_KINASE_REGULATOR_ACTIVITY	39	-0.494531	-1.67181	0.00660882	0.0481862	0.0383305	2698	tags=49%, list=20%, signal=39%	CCNI/CDKN2D/CDKN2C/MNAT1/CCNC/CCNF/CDK4/CDK5R1/CDKN2B/CCNG1/CCNL1/CDKN1C/CCNA2/CCNB2/CCNE1/CCNE2/CKS2/CCNB1/CDKN2A
GOMF_HYDROLASE_ACTIVITY_HYDROLYZING_O_GLYCOSYL_COMPOUNDS	GOMF_HYDROLASE_ACTIVITY_HYDROLYZING_O_GLYCOSYL_COMPOUNDS	75	0.488929	1.58813	0.00663433	0.0481862	0.0383305	1632	tags=25%, list=12%, signal=22%	LYZ/FUCA1/HYAL2/HEXA/IDUA/NAGPA/GLA/HYAL1/MAN2B1/CHI3L1/CHI3L2/MANBA/HEXB/GALC/CHIT1/NAGA/GM2A/MAN1C1/GAA
GOMF_CHROMATIN_DNA_BINDING	GOMF_CHROMATIN_DNA_BINDING	72	-0.402025	-1.54174	0.0068454	0.0493482	0.0392548	2725	tags=33%, list=20%, signal=27%	HMGN2/JMJD1C/LEMD2/UTY/SMARCB1/CTCF/VAX2/RCC1/HR/NKAP/ACTL6A/SMAD3/GATAD2B/SMARCC1/MBD2/CLOCK/HMGN3/GRHL3/EZH2/SUZ12/HMGN1/RBBP4/SMARCA4/HDAC2
GOMF_ENZYME_INHIBITOR_ACTIVITY	GOMF_ENZYME_INHIBITOR_ACTIVITY	315	0.36841	1.37776	0.00743556	0.0532056	0.0423233	2592	tags=27%, list=19%, signal=23%	APOC1/BST2/RENBP/C3/SERPINA1/GAS6/SNCA/SPINT2/SERPING1/PKIB/CST7/APOC2/SERPINE1/LILRB4/CST3/SPOCK2/PARP9/SLPI/IQGAP2/HYAL2/RPS6KA1/ARRB1/CST1/TXNIP/PDE6G/TIMP4/PHACTR1/RHOH/BIN1/SOCS3/TRIB1/TIMP1/OAZ2/TESC/CSTA/CIB1/ITIH4/TIMP3/LTF/PHACTR2/SPRY2/SERPINB9/OAZ1/SERPINF2/BIRC3/PPP1R12C/PPP1R14A/TFPI/GCHFR/C4B/ANXA1/PRDX5/TNFAIP8/TNFSF14/SPRED1/SPINK1/SPRY4/PI3/PRNP/CABIN1/PLN/APBA3/GPS2/CSTB/PRKAR1B…
GOMF_DEAMINASE_ACTIVITY	GOMF_DEAMINASE_ACTIVITY	25	0.616392	1.65854	0.00749918	0.0532663	0.0423715	1719	tags=40%, list=13%, signal=35%	ZBP1/APOBEC3G/CDA/ADA/APOBEC3D/APOBEC3F/GNPDA1/AMPD3/APOBEC3A/ADAT1
GOMF_RRNA_BINDING	GOMF_RRNA_BINDING	48	-0.45461	-1.62443	0.0078005	0.0550021	0.0437523	2485	tags=40%, list=18%, signal=33%	MRPS18C/MRPS17/NSUN4/RPLP0/MRPS7/MRPL16/RPS13/RPL37/RPUSD4/RPS3/RPL11/DDX21/RPL5/RPL3/RPS4Y1/RPL23A/SBDS/RPS18/RPL23
GOMF_TRANSLATION_ELONGATION_FACTOR_ACTIVITY	GOMF_TRANSLATION_ELONGATION_FACTOR_ACTIVITY	17	-0.610006	-1.6487	0.00792113	0.0554479	0.044107	2191	tags=41%, list=16%, signal=35%	EEF1G/EEF1B2/EEF2/EEF1A2/GFM1/EIF5A2/HBS1L
GOMF_TELOMERIC_DNA_BINDING	GOMF_TELOMERIC_DNA_BINDING	26	-0.541189	-1.64579	0.00861153	0.059847	0.0476063	2989	tags=54%, list=22%, signal=42%	SMG7/PURA/WRN/SMG1/HMBOX1/ZBTB10/TERF1/UPF2/RPA2/BLM/TERT/UPF3A/POT1/XRCC6
GOMF_OXIDOREDUCTASE_ACTIVITY_ACTING_ON_THE_CH_NH_GROUP_OF_DONORS_NAD_OR_NADP_AS_ACCEPTOR	GOMF_OXIDOREDUCTASE_ACTIVITY_ACTING_ON_THE_CH_NH_GROUP_OF_DONORS_NAD_OR_NADP_AS_ACCEPTOR	15	-0.666102	-1.77641	0.00891404	0.0615069	0.0489267	2245	tags=47%, list=16%, signal=39%	MTHFD1/DHFR/PYCR1/AASS/MTHFD2L/ALDH1L2/MTHFD2
GOMF_PEPTIDE_RECEPTOR_ACTIVITY	GOMF_PEPTIDE_RECEPTOR_ACTIVITY	126	0.421195	1.46492	0.00937244	0.0642112	0.0510779	3415	tags=34%, list=25%, signal=26%	RAMP3/FPR1/CXCR3/CXCR6/CMKLR1/CCR1/GPR84/CXCR4/CCR7/CCR5/CCR2/CYSLTR1/CX3CR1/EDNRB/OGFR/F2RL1/CCR10/NPFFR2/CALCRL/OXTR/SORCS2/CCRL2/OGFRL1/LTB4R2/EDNRA/AGTRAP/BDKRB1/AGTR2/MC1R/LTB4R/BDKRB2/CYSLTR2/GPR17/GP1BA/F2RL2/OPRL1/UTS2R/MC2R/CCR3/CCKBR/NMUR1/F2R/GIPR
GOMF_CAMP_DEPENDENT_PROTEIN_KINASE_REGULATOR_ACTIVITY	GOMF_CAMP_DEPENDENT_PROTEIN_KINASE_REGULATOR_ACTIVITY	11	0.742776	1.62696	0.00992888	0.0670931	0.0533704	2270	tags=45%, list=17%, signal=38%	CXCL10/PKIB/PRKAG1/PRKAR1B/PRKAG2
GOMF_CADHERIN_BINDING	GOMF_CADHERIN_BINDING	276	-0.27553	-1.25629	0.00993201	0.0670931	0.0533704	2125	tags=26%, list=16%, signal=22%	APC/PFKP/EIF4G2/RPL29/TJP2/PLCB3/STK24/CDH15/PDLIM5/CD2AP/VAPA/BZW2/CAST/RPL24/EEF2/CBL/SH3GL1/ACVR1/HCFC1/LARP1/ENO1/CDK5R1/TJP1/SCRIB/CKAP5/DLG1/FNBP1L/CAPZA1/NCK1/CDC42EP1/CC2D1A/PPME1/CHMP2B/EIF5/DDX6/NDRG1/CDH10/BMPR2/VAPB/CTNND2/PICALM/RPL34/SERBP1/CDH4/TXNDC9/HSPA1A/IQGAP1/TMPO/CTNNAL1/GAPVD1/SLK/GPRC5A/CCT8/CDH23/LDHA/CDH19/MYO1B/LRRC59/SH3GLB1/CCNB2/STXBP6/PAICS/PKP1/RPL23A/RDX/RPL7A/PKN…
GOMF_MONOOXYGENASE_ACTIVITY	GOMF_MONOOXYGENASE_ACTIVITY	90	0.449244	1.49489	0.0108956	0.0730912	0.0581416	1459	tags=17%, list=11%, signal=15%	HMOX1/FMO3/TBXAS1/MOXD1/AKR1C3/CYP27A1/CYP2S1/CYP11A1/MICAL1/CYP39A1/KMO/FMO1/FMO2/CYP4V2/FMO4
GOMF_GUANYL_NUCLEOTIDE_EXCHANGE_FACTOR_ACTIVITY	GOMF_GUANYL_NUCLEOTIDE_EXCHANGE_FACTOR_ACTIVITY	175	0.392277	1.39629	0.0109955	0.0732527	0.0582701	2854	tags=34%, list=21%, signal=27%	DOCK2/VAV1/DEF6/FGD2/DENND2D/ARHGEF3/DENND3/RAB3IL1/TAGAP/DENND1C/RAPGEF3/PSD4/IQSEC3/RIN3/SH2D3C/RAB3IP/ARHGEF15/IQSEC1/RHOU/RGL1/NUCB1/RASGRP4/RAPGEF1/TBC1D10A/HPS1/ARHGEF10L/FGD4/DOCK11/DOCK8/PSD/RIN1/PLEKHG2/RASGRF1/PLEKHG1/MCF2L/RASGRP2/FGD5/RASGRP3/RASGRF2/OBSCN/NET1/ARHGEF1/IQSEC2/AKAP13/FGD3/DOCK10/DOCK9/FLCN/RALGDS/HERC1/VAV3/RGL2/PLEKHG5/CYSLTR2/ARHGEF6/RHOF/HPS4/SH3BP5L/EIF2B1
GOMF_TRNA_BINDING	GOMF_TRNA_BINDING	32	-0.506871	-1.6347	0.0111723	0.0739206	0.0588014	2884	tags=44%, list=21%, signal=35%	NSUN6/EIF2S3/SSB/RPL35A/IGHMBP2/EIF2AK4/DARS2/NSUN2/TERT/TRMT1/RPUSD4/IARS2/XPOT/YRDC
GOMF_GLUTATHIONE_PEROXIDASE_ACTIVITY	GOMF_GLUTATHIONE_PEROXIDASE_ACTIVITY	20	0.660167	1.68159	0.0112799	0.0741251	0.0589641	1726	tags=50%, list=13%, signal=44%	ALOX5AP/LTC4S/GPX1/MGST1/GSTK1/GSTA1/GPX3/GSTM2/GPX4/CLIC2
GOMF_HYDROLASE_ACTIVITY_HYDROLYZING_N_GLYCOSYL_COMPOUNDS	GOMF_HYDROLASE_ACTIVITY_HYDROLYZING_N_GLYCOSYL_COMPOUNDS	46	0.521503	1.55409	0.0115793	0.0755783	0.06012	1717	tags=35%, list=13%, signal=31%	TLR4/TLR7/TLR2/CD38/NEIL1/SIGIRR/MYD88/TLR8/TLR5/ADPRH/TLR6/BST1/TLR1/BANK1/TLR3/PIK3AP1
GOMF_PROTEASE_BINDING	GOMF_PROTEASE_BINDING	118	0.4193	1.44244	0.0116798	0.0757225	0.0602347	2188	tags=31%, list=16%, signal=26%	PYCARD/SERPINA1/SELL/SERPINE1/FAP/CST3/MAGEA3/MBP/VWF/CTSG/ITGA3/ITGB3/COMP/TIMP4/BIN1/TNFAIP3/TNF/TIMP1/CSTA/TIMP3/CHL1/TRIP4/SERPINB9/SERPINF2/RHBDD2/BANK1/CFLAR/RIPK2/TNFRSF10A/PRNP/F3/AMFR/CSTB/NDUFS7/ANXA2/A2ML1
GOMF_LIPOPEPTIDE_BINDING	GOMF_LIPOPEPTIDE_BINDING	10	0.755085	1.61063	0.0122622	0.0789687	0.062817	2263	tags=60%, list=17%, signal=50%	CD14/TLR2/TLR6/TLR1/LBP/CD1C
GOMF_PEPTIDOGLYCAN_MURALYTIC_ACTIVITY	GOMF_PEPTIDOGLYCAN_MURALYTIC_ACTIVITY	11	0.735057	1.61006	0.0123654	0.0791057	0.062926	1535	tags=18%, list=11%, signal=16%	LYZ/PGLYRP1
GOMF_NUCLEOSOMAL_DNA_BINDING	GOMF_NUCLEOSOMAL_DNA_BINDING	22	-0.587917	-1.7158	0.0125169	0.079548	0.0632778	2725	tags=55%, list=20%, signal=44%	HMGN2/SMARCB1/RCC1/ACTL6A/GATAD2B/SMARCC1/MBD2/HMGN3/HMGN1/RBBP4/SMARCA4/HDAC2
GOMF_PEPTIDOGLYCAN_BINDING	GOMF_PEPTIDOGLYCAN_BINDING	13	0.695685	1.59471	0.0128762	0.0812965	0.0646687	1535	tags=23%, list=11%, signal=21%	TREM2/TLR2/PGLYRP1
GOMF_CYSTEINE_TYPE_ENDOPEPTIDASE_INHIBITOR_ACTIVITY_INVOLVED_IN_APOPTOTIC_PROCESS	GOMF_CYSTEINE_TYPE_ENDOPEPTIDASE_INHIBITOR_ACTIVITY_INVOLVED_IN_APOPTOTIC_PROCESS	19	0.641247	1.62046	0.013632	0.0838895	0.0667314	1741	tags=42%, list=13%, signal=37%	GAS6/SNCA/RPS6KA1/SERPINB9/BIRC3/PRDX5/TNFAIP8/TNFSF14
GOMF_EXOGENOUS_PROTEIN_BINDING	GOMF_EXOGENOUS_PROTEIN_BINDING	68	0.481114	1.53585	0.0136615	0.0838895	0.0667314	2012	tags=34%, list=15%, signal=29%	CD209/CD4/SELPLG/TNFRSF14/CLEC5A/ANPEP/AXL/ITGB7/CD86/CXCR4/ICAM1/HYAL2/CCR5/ITGA5/ITGB3/CD80/HYAL1/CLDN1/TNFRSF4/CD46/EGFR/CR1/LAMP1
GOMF_K63_LINKED_POLYUBIQUITIN_MODIFICATION_DEPENDENT_PROTEIN_BINDING	GOMF_K63_LINKED_POLYUBIQUITIN_MODIFICATION_DEPENDENT_PROTEIN_BINDING	17	0.648713	1.60489	0.013716	0.0838895	0.0667314	1777	tags=47%, list=13%, signal=41%	PARP10/SQSTM1/TNFAIP3/IKBKG/IKBKE/WDR81/RNF31/TNIP2
GOMF_PHOSPHATIDYLINOSITOL_3_4_BISPHOSPHATE_BINDING	GOMF_PHOSPHATIDYLINOSITOL_3_4_BISPHOSPHATE_BINDING	25	0.593282	1.59636	0.0137327	0.0838895	0.0667314	2518	tags=48%, list=18%, signal=39%	PLEK/NCF1/MYO1G/PHLDA3/PLEKHA4/HIP1R/PLEK2/DAPP1/OBSCN/HIP1/ZFYVE1/GAB2
GOMF_PROTEIN_LIPID_COMPLEX_BINDING	GOMF_PROTEIN_LIPID_COMPLEX_BINDING	28	0.598372	1.6377	0.0138083	0.0838895	0.0667314	781	tags=29%, list=6%, signal=27%	APOE/STAB1/MSR1/PLTP/TREM2/SORL1/SCARF1/APOL2
GOMF_UBIQUITIN_LIKE_PROTEIN_TRANSFERASE_ACTIVITY	GOMF_UBIQUITIN_LIKE_PROTEIN_TRANSFERASE_ACTIVITY	349	-0.256642	-1.21084	0.0138888	0.0838895	0.0667314	2289	tags=23%, list=17%, signal=20%	BCOR/RNF14/UBE2J1/RAD18/PIAS3/HUWE1/CUL3/WWP2/CDC23/RNF5/CCNB1IP1/RNF168/UBE2O/RNF26/HERC2/ATG16L1/UBE2S/SYVN1/TRIM45/BARD1/RNF128/FBXO11/CBL/CDC42/UBE3C/LNX1/ATG10/TRIM59/PIAS2/UBE3B/RNF20/UBE2Q1/TRIM44/UBE2D3/RNF8/LNX2/TOPORS/WSB1/TRIM17/SIAH2/UBE2E1/MALT1/RNF2/RANBP2/TRIM24/LMO7/PJA2/RBBP6/UBE2B/CUL5/KLHL9/BIRC6/NFX1/BRCA1/HDAC4/RBX1/UBE2R2/HECTD1/UBE3A/FBXO21/UHRF1/TRIM36/DTL/WWP1/DTX4/UBE4B/…
GOMF_ACTIN_FILAMENT_BINDING	GOMF_ACTIN_FILAMENT_BINDING	179	0.387984	1.38561	0.0140311	0.0838895	0.0667314	2453	tags=26%, list=18%, signal=22%	AIF1/CORO1A/HCLS1/LCP1/PSTPIP1/MYO1F/MYO1G/TAGLN/RCSD1/FMNL1/GAS7/ABI3/IQGAP2/MYO7A/CORO7/MYH11/ACTN2/CAPG/BIN1/ABLIM3/CORO1B/MYL4/MYOM3/MICAL1/HIP1R/LIMA1/COTL1/CAPZA2/TNNC2/DMD/VPS16/MYH9/CYFIP1/LASP1/EGFR/ABL2/SVIL/TPM1/DBNL/FLII/MYO1C/HIP1/PPP1R9B/GAS2/TMOD4/MYH10/TLN1
GOMF_TBP_CLASS_PROTEIN_BINDING	GOMF_TBP_CLASS_PROTEIN_BINDING	24	-0.546159	-1.63543	0.0140384	0.0838895	0.0667314	2998	tags=42%, list=22%, signal=33%	AHR/BRF2/GTF2A1/TAF11/TAF1B/CAND1/YEATS2/PSMC5/BTAF1/DR1
GOMF_SH2_DOMAIN_BINDING	GOMF_SH2_DOMAIN_BINDING	34	0.567678	1.61146	0.014132	0.0838895	0.0667314	1494	tags=38%, list=11%, signal=34%	PTPN6/LAT2/LILRB1/LCK/BLNK/SQSTM1/SIGLEC10/SYK/LAX1/RUFY1/SIT1/PAG1/DLC1
GOMF_MRNA_3_UTR_BINDING	GOMF_MRNA_3_UTR_BINDING	74	-0.3874	-1.49326	0.0141553	0.0838895	0.0667314	3577	tags=53%, list=26%, signal=39%	DAZ3/PARN/AUH/KHSRP/APOBEC1/IGF2BP3/NOVA1/RSL1D1/FXR2/PABPC5/CPEB1/DAZAP1/DHX36/PUM2/DDX5/ILF3/RPL41/RPS7/ELAVL1/LARP1/PABPC3/IGF2BP2/FXR1/TP53/RNF20/ANGEL2/PABPC1/ELAVL3/CRYZ/PABPC4/TARDBP/ZFP36L1/RPL5/SERBP1/EXOSC9/EXOSC8/TIAL1/NUDT21/FMR1
GOMF_OXIDIZED_DNA_BINDING	GOMF_OXIDIZED_DNA_BINDING	11	-0.692508	-1.68953	0.0143732	0.0846618	0.0673457	2866	tags=64%, list=21%, signal=50%	MSH3/WRN/BLM/RPS3/POT1/MSH2/MSH6
GOMF_CYSTEINE_TYPE_ENDOPEPTIDASE_REGULATOR_ACTIVITY_INVOLVED_IN_APOPTOTIC_PROCESS	GOMF_CYSTEINE_TYPE_ENDOPEPTIDASE_REGULATOR_ACTIVITY_INVOLVED_IN_APOPTOTIC_PROCESS	31	0.570632	1.58301	0.0149393	0.0874627	0.0695737	1741	tags=35%, list=13%, signal=31%	PYCARD/GAS6/SNCA/CTSH/CASP1/RPS6KA1/SERPINB9/BIRC3/PRDX5/TNFAIP8/TNFSF14
GOMF_NF_KAPPAB_BINDING	GOMF_NF_KAPPAB_BINDING	30	-0.510018	-1.62086	0.0159333	0.0927202	0.0737558	1585	tags=33%, list=12%, signal=30%	FAF1/PSMA6/SETD6/BCL10/ANXA4/TAF4B/MTDH/HDAC2/NPM1/CDKN2A
GOMF_PROTEIN_TYROSINE_KINASE_BINDING	GOMF_PROTEIN_TYROSINE_KINASE_BINDING	85	0.447541	1.46936	0.0161763	0.0935706	0.0744323	1699	tags=27%, list=12%, signal=24%	CD2/GAS6/TREM2/DOK2/CD4/ITGAX/BLNK/FCRL3/PLCG2/HYAL2/SQSTM1/FLT3LG/SHC2/TRADD/CEACAM1/CDH5/NRG1/DUSP22/TRAT1/NEDD9/DAZAP2/BANK1/TRIM6
GOMF_CARBOHYDRATE_TRANSMEMBRANE_TRANSPORTER_ACTIVITY	GOMF_CARBOHYDRATE_TRANSMEMBRANE_TRANSPORTER_ACTIVITY	36	0.540468	1.55036	0.0164229	0.0938751	0.0746746	3036	tags=39%, list=22%, signal=30%	PPBP/SLC2A5/AQP9/SLC45A4/SLC2A9/SLC2A3/AQP1/SLC2A8/AQP3/AQP7/SLC2A4/SLC2A12/SLC45A1/SLC2A6
GOMF_PHOSPHATIDYLGLYCEROL_BINDING	GOMF_PHOSPHATIDYLGLYCEROL_BINDING	12	0.689136	1.54558	0.0164233	0.0938751	0.0746746	414	tags=17%, list=3%, signal=16%	PLTP/MME
GOMF_ENDORIBONUCLEASE_ACTIVITY_PRODUCING_5_PHOSPHOMONOESTERS	GOMF_ENDORIBONUCLEASE_ACTIVITY_PRODUCING_5_PHOSPHOMONOESTERS	23	-0.537169	-1.59676	0.0168472	0.095732	0.0761516	2760	tags=48%, list=20%, signal=38%	DICER1/ELAC1/FEN1/RPP14/RPP30/RPP38/EXO1/MRPL44/RPP40/RNASEH1/RNASEH2A
GOMF_EXTRACELLULAR_MATRIX_BINDING	GOMF_EXTRACELLULAR_MATRIX_BINDING	50	0.52353	1.57839	0.0172232	0.0972959	0.0773957	2344	tags=40%, list=17%, signal=33%	CTSS/SPOCK2/TINAGL1/OLFML2B/SPARCL1/CLEC14A/ITGA3/ITGB3/SMOC1/LGALS1/CD248/SPP1/BCAM/ADAMTS15/THSD1/ADAM9/AGRN/OLFML2A/ITGA2B/SMOC2
GOMF_PROTEIN_TYROSINE_KINASE_ACTIVATOR_ACTIVITY	GOMF_PROTEIN_TYROSINE_KINASE_ACTIVATOR_ACTIVITY	16	0.672332	1.64156	0.0173508	0.0974469	0.0775158	2257	tags=44%, list=17%, signal=37%	CCL5/GAS6/TAL1/NRG1/GHRL/ANGPT4/DGKQ
GOMF_LIPID_TRANSFER_ACTIVITY	GOMF_LIPID_TRANSFER_ACTIVITY	36	0.537444	1.54168	0.0174824	0.0976188	0.0776525	2273	tags=31%, list=17%, signal=26%	APOE/PLTP/NPC2/ABCA1/ABCG1/STARD3/CETP/STARD5/PITPNM2/PLEKHA8/PITPNA
GOMF_ACETYLGLUCOSAMINYLTRANSFERASE_ACTIVITY	GOMF_ACETYLGLUCOSAMINYLTRANSFERASE_ACTIVITY	34	0.55675	1.58044	0.0177446	0.0985132	0.078364	2320	tags=41%, list=17%, signal=34%	MFNG/PIGY/HEXA/MGAT1/HEXB/B3GNT7/EXT1/GCNT2/MGAT5B/GCNT3/LFNG/MGAT3/MGAT4A/PIGQ
GOMF_3_5_EXONUCLEASE_ACTIVITY	GOMF_3_5_EXONUCLEASE_ACTIVITY	37	-0.458644	-1.52391	0.0180335	0.0994227	0.0790875	2446	tags=41%, list=18%, signal=33%	WRN/REXO2/EXOSC2/CNOT1/PNPT1/EXOSC3/ANGEL2/EXOSC10/RAD1/TOE1/CNOT7/EXOSC9/POLE/CNOT8/TATDN1
GOMF_PHOSPHORIC_DIESTER_HYDROLASE_ACTIVITY	GOMF_PHOSPHORIC_DIESTER_HYDROLASE_ACTIVITY	78	0.451349	1.47404	0.0181143	0.0994227	0.0790875	2730	tags=32%, list=20%, signal=26%	CCL5/HMOX1/PLCB2/CCR1/PDE1B/PLD4/SMPDL3A/PLCG2/CCR5/PDE6G/PLD3/PDE4B/PDE6B/PDE9A/PLCL2/PDE2A/PDE3A/PDE1A/PDE7B/GDPD3/EDNRA/BDKRB2/SMPD2/PLD2/F2RL2
GOMF_LIPOPROTEIN_PARTICLE_RECEPTOR_ACTIVITY	GOMF_LIPOPROTEIN_PARTICLE_RECEPTOR_ACTIVITY	17	0.633489	1.56722	0.0183263	0.100018	0.0795613	333	tags=24%, list=2%, signal=23%	STAB1/CXCL16/OLR1/SORL1
GOMF_UBIQUITIN_PROTEIN_TRANSFERASE_REGULATOR_ACTIVITY	GOMF_UBIQUITIN_PROTEIN_TRANSFERASE_REGULATOR_ACTIVITY	20	-0.55705	-1.60357	0.0197721	0.107302	0.0853555	2066	tags=50%, list=15%, signal=43%	RPS7/RPL37/RPS15/RPL11/FBXO5/RPL5/RPS20/GLMN/CDC20/RPL23
GOMF_LOW_DENSITY_LIPOPROTEIN_PARTICLE_RECEPTOR_ACTIVITY	GOMF_LOW_DENSITY_LIPOPROTEIN_PARTICLE_RECEPTOR_ACTIVITY	15	0.675389	1.6107	0.0204336	0.110273	0.0877184	333	tags=27%, list=2%, signal=26%	STAB1/CXCL16/OLR1/SORL1
GOMF_MAGNESIUM_ION_BINDING	GOMF_MAGNESIUM_ION_BINDING	176	-0.295552	-1.28363	0.0207453	0.111333	0.0885618	2505	tags=31%, list=18%, signal=26%	NLK/PSPH/WRN/DHX36/NUDT8/RPS6KA5/FEN1/MVK/REXO2/THTPA/LATS1/DUT/PGM2/NME1/CDK2/SUCLG2/RAP2A/PPA1/PDXP/ATP8B2/FIGNL1/MAP2K7/ENO1/NUDT5/PLSCR1/ATP11C/ALPP/ENO2/PRIM1/SUCLA2/ADPRHL1/ENOSF1/MAST1/STK3/PGM3/MAP3K6/SRPK2/PLK1/RNASEH1/WEE1/MAST2/SRPK1/RPS6KA6/IMPA1/PPA2/XYLT2/UBA2/MSH2/PRTFDC1/TOP2A/PAPOLA/MSH6/PRPS2/GNAI1/MTHFD2
GOMF_RNA_POLYMERASE_II_GENERAL_TRANSCRIPTION_INITIATION_FACTOR_ACTIVITY	GOMF_RNA_POLYMERASE_II_GENERAL_TRANSCRIPTION_INITIATION_FACTOR_ACTIVITY	35	-0.457417	-1.50623	0.0210307	0.112241	0.0892844	2718	tags=49%, list=20%, signal=39%	GTF2A2/TAF6/TBP/TBPL1/TAF3/SNAPC5/GTF2H2/TAF2/GTF2A1/TAF4/SNAPC1/TAF11/TAF5/TAF7/TAF9/TAF4B/DR1
GOMF_ISOMERASE_ACTIVITY	GOMF_ISOMERASE_ACTIVITY	130	-0.322208	-1.34921	0.021838	0.115315	0.0917294	2569	tags=31%, list=19%, signal=25%	TOP1/HSPD1/PIN1/GNE/MIF/GNPDA2/SREBF2/PGM2/PDIA5/MCEE/PPWD1/PUS7/RPIA/PPIL1/LSS/FKBP7/PGAM2/FKBP3/PPID/FKBP10/RPUSD4/ENOSF1/RANBP2/PPIA/GPI/EHHADH/PGM3/KATNA1/GLRX2/SPAST/DEGS1/PPIE/PPIL6/IDI1/PPIG/TOP2A/PGAM4/EBP/FKBP11/PTGES3
GOMF_LOW_DENSITY_LIPOPROTEIN_PARTICLE_BINDING	GOMF_LOW_DENSITY_LIPOPROTEIN_PARTICLE_BINDING	18	0.636116	1.59323	0.0219133	0.115315	0.0917294	752	tags=33%, list=5%, signal=32%	STAB1/MSR1/PLTP/TREM2/SORL1/SCARF1
GOMF_BETA_TUBULIN_BINDING	GOMF_BETA_TUBULIN_BINDING	35	-0.45413	-1.4954	0.0220504	0.115315	0.0917294	1773	tags=26%, list=13%, signal=22%	EML4/CDK5R1/VAPB/RACGAP1/SPAST/SLC6A2/IFT74/ADNP/GJA1
GOMF_MRNA_5_UTR_BINDING	GOMF_MRNA_5_UTR_BINDING	25	-0.519952	-1.56437	0.0220842	0.115315	0.0917294	3201	tags=72%, list=23%, signal=55%	IGF2BP3/RSL1D1/DDX3X/SHMT1/DHX36/RPL26/LARP6/RPL41/RPS7/GNL3/RPS13/LARP1/SHMT2/IGF2BP2/SYNCRIP/RPL5/FMR1/RPS3A
GOMF_PHOSPHORUS_OXYGEN_LYASE_ACTIVITY	GOMF_PHOSPHORUS_OXYGEN_LYASE_ACTIVITY	19	0.620669	1.56846	0.022338	0.116013	0.0922848	2767	tags=42%, list=20%, signal=34%	RNASET2/CD38/ADCY7/ADCY4/ADCY2/BST1/ADCY1/ADCY8
GOMF_LIGAND_GATED_ION_CHANNEL_ACTIVITY	GOMF_LIGAND_GATED_ION_CHANNEL_ACTIVITY	135	0.396236	1.38702	0.0230356	0.118997	0.0946579	4659	tags=45%, list=34%, signal=30%	CHRNA1/PTK2B/P2RX7/TRPM2/GABRA3/KCNJ5/CHRNB1/ITPR1/TPCN1/MCOLN2/AQP1/GRIN2D/P2RX4/RASA3/SCNN1A/MCOLN1/KCNJ16/GABRB3/TRPM4/CHRNA10/KCNJ8/KCNJ10/CNGB3/CHRNG/KCNK6/CHRNA4/ITPR2/CHRFAM7A/RYR3/GRIK2/PEX5L/HCN2/GRIN3B/GABRR2/CHRNB4/GRID1/P2RX3/GLRA1/GRIN2B/CHRNA7/GABRG1/CCDC51/CHRNA6/KCNJ14/HCN1/P2RX1/GABRP/CLCA2/TRPV1/GRIK5/SCNN1D/KCNH2/CHRNA2/KCNH6/KCNN3/CHRND/KCNJ2/CHRNB3/GABRE/GRIA1/MCOLN3
GOMF_L_ASCORBIC_ACID_BINDING	GOMF_L_ASCORBIC_ACID_BINDING	15	-0.618379	-1.64914	0.0240726	0.123523	0.0982585	445	tags=47%, list=3%, signal=45%	EGLN1/PLOD1/PHYH/P4HA2/EGLN3/PLOD2/P4HA1
GOMF_DNA_POLYMERASE_ACTIVITY	GOMF_DNA_POLYMERASE_ACTIVITY	27	-0.487941	-1.51075	0.0241676	0.123523	0.0982585	2175	tags=44%, list=16%, signal=37%	POLD3/CHRAC1/TERF1/POLG2/POLE2/POLQ/POLI/TERT/POLH/POLE/REV3L/PTGES3
GOMF_CHEMOKINE_BINDING	GOMF_CHEMOKINE_BINDING	26	0.591986	1.59938	0.025244	0.127674	0.10156	1968	tags=50%, list=14%, signal=43%	CXCR3/CXCR6/CCR1/ZFP36/CXCR4/CCR7/CCR5/CCR2/ITGB3/CX3CR1/CCR10/CCRL2/PDPN
GOMF_GLYCOLIPID_BINDING	GOMF_GLYCOLIPID_BINDING	26	0.592526	1.60084	0.025244	0.127674	0.10156	2271	tags=42%, list=17%, signal=35%	SELL/TREM2/FCGR3B/LYN/TPP1/THY1/CLN3/CLEC4E/EPDR1/CD1C/PLEKHA8
GOMF_TRANSLATION_REPRESSOR_ACTIVITY	GOMF_TRANSLATION_REPRESSOR_ACTIVITY	21	-0.559462	-1.61549	0.0255909	0.128754	0.10242	2916	tags=48%, list=21%, signal=38%	PURA/SHMT1/CPEB1/EIF4EBP2/DHFR/SHMT2/EIF4EBP1/NANOS1/FMR1/TYMS
GOMF_RIBOSOMAL_SMALL_SUBUNIT_BINDING	GOMF_RIBOSOMAL_SMALL_SUBUNIT_BINDING	15	-0.611126	-1.6298	0.0268578	0.134428	0.106933	2334	tags=67%, list=17%, signal=55%	ERAL1/MTIF2/DDX3X/EIF4B/NME1/UNG/LARP1/EIF1B/ABCE1/NPM1
GOMF_GATED_CHANNEL_ACTIVITY	GOMF_GATED_CHANNEL_ACTIVITY	298	0.343016	1.27942	0.0280884	0.139424	0.110907	4662	tags=41%, list=34%, signal=28%	CYBB/TMC6/CHRNA1/TMC8/TMEM37/PTK2B/TTYH3/P2RX7/TRPM2/GABRA3/CATSPER1/KCNJ5/CHRNB1/SCN1B/KCNC4/ITPR1/TPCN1/KCNQ1/KCNK13/PKD2L1/MCOLN2/AQP1/SCN4B/CACNA1C/GRIN2D/P2RX4/RASA3/SCNN1A/KCNN4/KCNMB1/CACNA2D4/CACNA2D2/KCNK7/KCNC3/CLIC2/MCOLN1/CACNA2D3/SCN8A/KCNJ16/KCND3/GABRB3/TRPM4/CHRNA10/KCNC1/CACNA1D/KCNJ8/KCNJ10/CNGB3/CLIC6/CHRNG/KCNG2/KCNK6/CLCN7/CLIC5/CHRNA4/KCNQ5/KCNK3/KCNAB2/ITPR2/CACNG1/CHRFAM7A…
GOMF_LIGAND_GATED_CATION_CHANNEL_ACTIVITY	GOMF_LIGAND_GATED_CATION_CHANNEL_ACTIVITY	106	0.418539	1.42666	0.0281445	0.139424	0.110907	4659	tags=48%, list=34%, signal=32%	CHRNA1/PTK2B/P2RX7/TRPM2/KCNJ5/CHRNB1/ITPR1/TPCN1/MCOLN2/AQP1/GRIN2D/P2RX4/RASA3/SCNN1A/MCOLN1/KCNJ16/TRPM4/CHRNA10/KCNJ8/KCNJ10/CNGB3/CHRNG/KCNK6/CHRNA4/ITPR2/RYR3/GRIK2/PEX5L/HCN2/GRIN3B/CHRNB4/P2RX3/GRIN2B/CHRNA7/CCDC51/CHRNA6/KCNJ14/HCN1/P2RX1/TRPV1/GRIK5/SCNN1D/KCNH2/CHRNA2/KCNH6/KCNN3/CHRND/KCNJ2/CHRNB3/GRIA1/MCOLN3
GOMF_PROTEOGLYCAN_BINDING	GOMF_PROTEOGLYCAN_BINDING	34	0.534939	1.51852	0.0284036	0.139989	0.111357	761	tags=24%, list=6%, signal=22%	APOE/CTSS/CTSB/PTPRC/CTSL/GPNMB/CFH/COMP
GOMF_PHOSPHATIDYLINOSITOL_MONOPHOSPHATE_PHOSPHATASE_ACTIVITY	GOMF_PHOSPHATIDYLINOSITOL_MONOPHOSPHATE_PHOSPHATASE_ACTIVITY	17	-0.556677	-1.50457	0.0298792	0.146514	0.116547	2229	tags=47%, list=16%, signal=39%	MTMR2/PTEN/SYNJ2/MTMR4/SYNJ1/INPP5F/SACM1L/MTMR6
GOMF_PRENYLTRANSFERASE_ACTIVITY	GOMF_PRENYLTRANSFERASE_ACTIVITY	15	-0.604876	-1.61313	0.0308367	0.150445	0.119674	1328	tags=27%, list=10%, signal=24%	PDSS1/RABGGTB/FDPS/FDFT1
GOMF_ADP_BINDING	GOMF_ADP_BINDING	28	-0.491194	-1.54569	0.031208	0.151453	0.120476	386	tags=29%, list=3%, signal=28%	MYO3A/MSH2/APAF1/CHORDC1/MSH6/PRPS2/ME1/MYO18A
GOMF_NON_MEMBRANE_SPANNING_PROTEIN_TYROSINE_KINASE_ACTIVITY	GOMF_NON_MEMBRANE_SPANNING_PROTEIN_TYROSINE_KINASE_ACTIVITY	43	0.499326	1.47366	0.0313568	0.151453	0.120476	1824	tags=35%, list=13%, signal=30%	HCK/SLA/BTK/LCK/FES/LYN/FGR/PRKCD/PTK2B/ZAP70/SYK/JAK3/FER/RIPK2/ABL2
GOMF_STEROL_TRANSPORTER_ACTIVITY	GOMF_STEROL_TRANSPORTER_ACTIVITY	34	0.5278	1.49826	0.0331018	0.159086	0.126548	1977	tags=29%, list=14%, signal=25%	APOE/PLTP/NPC2/ABCA1/ABCG1/STARD3/CETP/OSBP2/OSBPL1A/STARD5
GOMF_LIPASE_INHIBITOR_ACTIVITY	GOMF_LIPASE_INHIBITOR_ACTIVITY	15	0.657945	1.5691	0.033864	0.161944	0.128821	208	tags=20%, list=2%, signal=20%	APOC1/SNCA/APOC2
GOMF_N_ACETYLTRANSFERASE_ACTIVITY	GOMF_N_ACETYLTRANSFERASE_ACTIVITY	36	-0.433463	-1.43901	0.0356329	0.168778	0.134257	3600	tags=44%, list=26%, signal=33%	CREBBP/NAT9/BAZ1A/NCOA1/MCM3AP/SAT2/GTF3C4/GNPNAT1/BRCA2/NCOA3/NAGS/TAF9/ESCO1/CLOCK/ESCO2/HAT1
GOMF_WATER_CHANNEL_ACTIVITY	GOMF_WATER_CHANNEL_ACTIVITY	13	0.652221	1.49508	0.0357381	0.168778	0.134257	2332	tags=38%, list=17%, signal=32%	AQP9/AQP1/PDPN/AQP3/AQP7
GOMF_EXONUCLEASE_ACTIVITY	GOMF_EXONUCLEASE_ACTIVITY	59	-0.371675	-1.36952	0.0358173	0.168778	0.134257	2568	tags=41%, list=19%, signal=33%	DCP2/CPSF3/WRN/REXO1/FEN1/REXO2/EXOSC2/CNOT1/ENPP1/APTX/PNPT1/DCLRE1A/EXOSC3/ANGEL2/EXO1/EXOSC10/RAD1/TOE1/CNOT7/EXOSC9/EXOSC8/POLE/CNOT8/TATDN1
GOMF_ORGANIC_ACID_BINDING	GOMF_ORGANIC_ACID_BINDING	126	0.38824	1.3503	0.0362998	0.170221	0.135405	2132	tags=21%, list=16%, signal=18%	HBA1/S100A9/HBB/FOLR2/ALOX5AP/S100A8/TDO2/HBG2/SLC1A3/HBG1/PPARG/P4HA3/HBD/SESN2/UROS/DDAH2/GNMT/GRIN2D/EGLN2/FTCD/GCHFR/FOLR3/NOS3/VDR/GLUL/PADI4/RARA
GOMF_HEPARIN_BINDING	GOMF_HEPARIN_BINDING	140	0.384867	1.35094	0.0374707	0.174863	0.139098	1141	tags=16%, list=8%, signal=15%	CXCL10/APOE/CCL8/CXCL11/SELL/CLEC3B/CXCL13/PTPRC/LTBP2/GPNMB/RSPO3/SOD3/MDK/CFH/CTSG/COMP/SFRP1/CCL7/SMOC1/CRISPLD2/PF4/LTF
GOMF_ALPHA_ACTININ_BINDING	GOMF_ALPHA_ACTININ_BINDING	25	0.554911	1.49311	0.038806	0.180224	0.143362	3055	tags=44%, list=22%, signal=34%	PPARG/PDLIM7/PDLIM3/PKD2L1/CACNA1C/RARA/ADORA2A/CACNA1D/MAGI1/DAG1/SYNPO2
GOMF_OLIGOSACCHARIDE_BINDING	GOMF_OLIGOSACCHARIDE_BINDING	14	0.671075	1.56171	0.039423	0.182214	0.144945	928	tags=21%, list=7%, signal=20%	LGALS9/SELL/SELE
GOMF_HISTONE_KINASE_ACTIVITY	GOMF_HISTONE_KINASE_ACTIVITY	11	-0.646033	-1.57614	0.0403746	0.184853	0.147045	2742	tags=64%, list=20%, signal=51%	PKN1/AURKB/CDK2/BAZ1B/PRKCA/VRK1/CHEK1
GOMF_PROTEIN_SELF_ASSOCIATION	GOMF_PROTEIN_SELF_ASSOCIATION	51	0.466305	1.41431	0.0403769	0.184853	0.147045	1780	tags=27%, list=13%, signal=24%	CCL5/CD2/ADAM8/CARD11/RSAD2/CARD9/PPARG/MYD88/TNFAIP3/LDB1/SHANK3/FOXP1/TMEM43/CTSC
GOMF_LIPASE_ACTIVITY	GOMF_LIPASE_ACTIVITY	100	0.398455	1.34018	0.0405904	0.184954	0.147125	2793	tags=29%, list=20%, signal=23%	CCL5/HMOX1/PLCB2/PLA2G7/CCR1/PLD4/SMPDL3A/PLA2G4C/PLCG2/CCR5/PLB1/PLD3/LIPA/MGLL/PLA2G5/ABHD2/PLCL2/CLC/PLA1A/GDPD3/EDNRA/PLA2G2D/LYPLA2/PROCA1/BDKRB2/SMPD2/PLD2/F2RL2/ABHD4
GOMF_OXIDOREDUCTASE_ACTIVITY_ACTING_ON_SINGLE_DONORS_WITH_INCORPORATION_OF_MOLECULAR_OXYGEN	GOMF_OXIDOREDUCTASE_ACTIVITY_ACTING_ON_SINGLE_DONORS_WITH_INCORPORATION_OF_MOLECULAR_OXYGEN	19	0.595027	1.50366	0.0413476	0.18752	0.149166	437	tags=21%, list=3%, signal=20%	ALOX5AP/ALOX5/TDO2/PTGS1
GOMF_UBIQUITIN_LIKE_PROTEIN_BINDING	GOMF_UBIQUITIN_LIKE_PROTEIN_BINDING	92	-0.339289	-1.35503	0.0416089	0.187609	0.149237	1618	tags=26%, list=12%, signal=23%	PELP1/FAF1/USP16/TOM1L1/RNF8/SMAD3/HABP4/USPL1/SERBP1/VPS36/SMARCAD1/DCUN1D4/RAD23A/UBE2N/USP33/DCUN1D5/UBA2/USP13/PLAA/TOP2A/BUB3/CKS2/USP25/UCHL1
GOMF_TRANSCRIPTION_COREGULATOR_ACTIVITY	GOMF_TRANSCRIPTION_COREGULATOR_ACTIVITY	377	-0.244004	-1.14616	0.0417556	0.187609	0.149237	2594	tags=26%, list=19%, signal=21%	NCOR2/BRDT/RBBP8/PFDN5/DPF3/MED18/WWC1/ZXDC/UXT/SF1/NSD1/HR/ARID5B/PRMT5/THRAP3/BCOR/RNF14/SMARCD1/PIAS3/TMF1/BTG1/CARM1/PA2G4/TRIP11/MTA3/BCLAF1/C1D/BRD4/SS18/NPAT/BCL9/PTPN14/RCOR1/NCOA3/TAF11/HCFC1/ZXDA/ENO1/PIAS2/DNMT3B/TFAP2A/PQBP1/MTA1/USP16/ACTL6A/RNF20/ELK1/JAZF1/AASS/CITED4/RAP2C/TAF9/CBFB/SIAH2/MAGED1/PHF10/SLC30A9/TRIM24/BCL10/SMARCC1/CNOT7/BRCA1/HCFC2/SNW1/UBE3A/HSPA1A/PIR/ZXDB/WWTR1/…
GOMF_DNA_BINDING_TRANSCRIPTION_FACTOR_BINDING	GOMF_DNA_BINDING_TRANSCRIPTION_FACTOR_BINDING	408	-0.243931	-1.15312	0.0421574	0.188022	0.149566	2728	tags=29%, list=20%, signal=24%	NHLH2/ATOH8/JMJD1C/TCF23/MEF2A/SMARCB1/MKKS/GTF2I/HES6/NCOR2/RBBP8/YY1/NLK/PDCD11/TEAD3/GTF2A1/CGGBP1/TCF3/NSD1/MLX/THRAP3/DDX5/BCOR/RNF14/FOXC1/PITX2/TMF1/TWIST1/WWP2/STRN/LATS1/PRDM5/HIF1A/CNOT1/C1D/TAF4/NFE2L2/SYVN1/E2F1/NCOA3/TAF11/HCFC1/ID4/TBX20/TTC8/FAF1/PIAS2/NR4A2/MTA1/TP53/CALR/TCF7L2/SOX8/CRTC2/DDX20/SP1/ELK1/PSMA6/LMO4/SMAD3/PPID/TAF7/TAF9/RPS3/TCF12/TFDP1/SETD6/SLC30A9/TRIM24/SOX9/PR…
GOMF_INTRACELLULAR_LIGAND_GATED_ION_CHANNEL_ACTIVITY	GOMF_INTRACELLULAR_LIGAND_GATED_ION_CHANNEL_ACTIVITY	29	0.556219	1.52889	0.0422369	0.188022	0.149566	3081	tags=41%, list=23%, signal=32%	TRPM2/ITPR1/TPCN1/MCOLN2/AQP1/RASA3/MCOLN1/CNGB3/ITPR2/RYR3/PEX5L/HCN2
GOMF_POLY_PYRIMIDINE_TRACT_BINDING	GOMF_POLY_PYRIMIDINE_TRACT_BINDING	21	-0.530357	-1.53145	0.0426511	0.188342	0.14982	2948	tags=62%, list=22%, signal=49%	PTBP1/PABPC5/U2AF2/SSB/DAZAP1/PNPT1/PABPC3/PABPC1/PABPC4/MSI1/RBM11/FMR1/KHDRBS1
GOMF_PDZ_DOMAIN_BINDING	GOMF_PDZ_DOMAIN_BINDING	72	-0.3622	-1.38901	0.0429949	0.188342	0.14982	2108	tags=31%, list=15%, signal=26%	FZD8/NKD1/FZD7/PTEN/MPP3/SYNJ2/LNX1/ADRB1/KIDINS220/ACVR2A/RPS6KB1/CRIPT/SDC2/LNX2/CIT/CLCN3/CXADR/FZD1/GPR37/ATP2B1/KIF14/PLEKHA1
GOMF_MYOSIN_HEAVY_CHAIN_BINDING	GOMF_MYOSIN_HEAVY_CHAIN_BINDING	10	0.697923	1.4887	0.0430464	0.188342	0.14982	1793	tags=50%, list=13%, signal=43%	CORO1A/AXL/MYL4/STX1A/MYL9
GOMF_RNA_POLYMERASE_CORE_ENZYME_BINDING	GOMF_RNA_POLYMERASE_CORE_ENZYME_BINDING	24	-0.496953	-1.48809	0.0430886	0.188342	0.14982	2877	tags=42%, list=21%, signal=33%	SMYD2/RTF1/PCF11/BRD4/ELOF1/NCOA3/CDC73/RRN3/WAC/WDR43
GOMF_LIPID_TRANSPORTER_ACTIVITY	GOMF_LIPID_TRANSPORTER_ACTIVITY	134	0.379232	1.32697	0.0433255	0.188525	0.149965	1654	tags=17%, list=12%, signal=15%	APOE/SLCO2B1/PLTP/APOL3/NPC2/SLCO2A1/STRA6/FABP4/APOD/ABCC3/ABCA1/ABCD1/ATP8B4/ABCG1/ABCA7/SLC10A3/SLC27A1/CEACAM1/STARD3/GM2A/CETP/OSBP2/ATP10A
GOMF_PROTEIN_N_TERMINUS_BINDING	GOMF_PROTEIN_N_TERMINUS_BINDING	98	-0.315045	-1.27099	0.0438369	0.188777	0.150166	2092	tags=30%, list=15%, signal=25%	MNAT1/RPA2/PDCD10/NCOA3/TAF11/APTX/HAX1/PELP1/TP53/SUV39H1/EPB41/ERCC4/TERT/RPS21/FEZ1/SMARCC1/SCFD1/ATM/LRP8/HSPA1A/NIPBL/YWHAQ/ZWINT/DCTN4/MORF4L1/CALM2/SMARCA4/PPP1CC/KLHL13
GOMF_SIALYLTRANSFERASE_ACTIVITY	GOMF_SIALYLTRANSFERASE_ACTIVITY	21	0.573238	1.47863	0.0439394	0.188777	0.150166	1572	tags=33%, list=11%, signal=30%	ST6GAL1/ST6GAL2/ST8SIA4/ST8SIA6/ST6GALNAC6/ST3GAL2/ST3GAL6
GOMF_PHOSPHOLIPASE_ACTIVITY	GOMF_PHOSPHOLIPASE_ACTIVITY	83	0.410482	1.34592	0.0439698	0.188777	0.150166	2793	tags=33%, list=20%, signal=26%	CCL5/HMOX1/PLCB2/PLA2G7/CCR1/PLD4/SMPDL3A/PLA2G4C/PLCG2/CCR5/PLB1/PLD3/MGLL/PLA2G5/PLCL2/CLC/PLA1A/GDPD3/EDNRA/PLA2G2D/LYPLA2/PROCA1/BDKRB2/SMPD2/PLD2/F2RL2/ABHD4
GOMF_PROTEIN_METHYLTRANSFERASE_ACTIVITY	GOMF_PROTEIN_METHYLTRANSFERASE_ACTIVITY	52	-0.388497	-1.40954	0.0451699	0.193072	0.153582	3748	tags=50%, list=27%, signal=36%	TTLL12/PCMT1/SMYD5/PRMT8/PCMTD2/SETD3/WDR5/PRDM6/SMYD2/ASH1L/PRMT3/DOT1L/NSD1/PRMT5/FBL/CARM1/ASH2L/PCMTD1/FBXO11/SUV39H1/SETD6/SUV39H2/EZH2/EED/SUZ12/FAM98A
GOMF_THREONINE_TYPE_PEPTIDASE_ACTIVITY	GOMF_THREONINE_TYPE_PEPTIDASE_ACTIVITY	16	0.604365	1.47561	0.0460829	0.196106	0.155996	1130	tags=25%, list=8%, signal=23%	PSMB9/PSMB10/PSMB8/GGT1
GOMF_RAGE_RECEPTOR_BINDING	GOMF_RAGE_RECEPTOR_BINDING	10	0.694122	1.48059	0.0463576	0.19641	0.156238	111	tags=30%, list=1%, signal=30%	S100A9/S100A8/FPR1
GOMF_PROTEIN_PHOSPHATASE_BINDING	GOMF_PROTEIN_PHOSPHATASE_BINDING	125	0.379577	1.31978	0.0467836	0.196619	0.156404	2837	tags=34%, list=21%, signal=27%	CSF1R/LILRB1/LILRB2/CD33/LILRB4/STAT1/LCK/MVP/FCRL3/PPP1R16B/MAP3K5/PHACTR1/JUP/IKBKE/KCNQ1/MFHAS1/CD22/PPP1R15A/CEACAM1/CDH5/CTTNBP2NL/VRK3/TRAF2/JAK3/KCNN4/GRB2/FER/ANK1/EGFR/STAT3/IRS2/PPP1CA/FLT4/PPP1R9B/ATP2B4/FCRL6/ANAPC4/PIK3R2/CDKN1B/CSK/ADCY8/PPP1R3F
GOMF_RECEPTOR_TYROSINE_KINASE_BINDING	GOMF_RECEPTOR_TYROSINE_KINASE_BINDING	61	0.440075	1.37517	0.046814	0.196619	0.156404	2673	tags=31%, list=20%, signal=25%	CD2/GAS6/DOK2/ITGAX/BLNK/HYAL2/SQSTM1/FLT3LG/SHC2/TRADD/NRG1/TRAT1/DAZAP2/ELMO2/ANGPT4/PITPNM2/GAB2/CRK/PIK3R2
GOMF_NUCLEOTIDYLTRANSFERASE_ACTIVITY	GOMF_NUCLEOTIDYLTRANSFERASE_ACTIVITY	95	-0.334963	-1.34588	0.0473086	0.197836	0.157372	2225	tags=31%, list=16%, signal=26%	RPAP1/POLR2B/POLD3/CHRAC1/TERF1/POLR3E/POLR3B/POLR2J3/POLG2/POLE2/POLQ/UGP2/PNPT1/NUDT5/RNGTT/POLI/TERT/PRIM1/POLR2K/FPGT/POLH/POLE/NANS/REV3L/POLR3F/YRDC/PAPOLA/PTGES3/UAP1
GOMF_EXONUCLEASE_ACTIVITY_ACTIVE_WITH_EITHER_RIBO_OR_DEOXYRIBONUCLEIC_ACIDS_AND_PRODUCING_5_PHOSPHOMONOESTERS	GOMF_EXONUCLEASE_ACTIVITY_ACTIVE_WITH_EITHER_RIBO_OR_DEOXYRIBONUCLEIC_ACIDS_AND_PRODUCING_5_PHOSPHOMONOESTERS	44	-0.405716	-1.413	0.047705	0.198634	0.158007	2568	tags=45%, list=19%, signal=37%	DCP2/CPSF3/FEN1/REXO2/EXOSC2/CNOT1/APTX/PNPT1/DCLRE1A/EXOSC3/ANGEL2/EXO1/EXOSC10/RAD1/TOE1/CNOT7/EXOSC9/POLE/CNOT8/TATDN1
GOMF_LIGAND_GATED_CALCIUM_CHANNEL_ACTIVITY	GOMF_LIGAND_GATED_CALCIUM_CHANNEL_ACTIVITY	25	0.541496	1.45702	0.0492537	0.204202	0.162436	2918	tags=44%, list=21%, signal=35%	TRPM2/ITPR1/TPCN1/MCOLN2/GRIN2D/P2RX4/RASA3/MCOLN1/TRPM4/ITPR2/RYR3
GOMF_SIGNALING_RECEPTOR_INHIBITOR_ACTIVITY	GOMF_SIGNALING_RECEPTOR_INHIBITOR_ACTIVITY	23	0.551398	1.4461	0.0496988	0.204426	0.162614	1279	tags=26%, list=9%, signal=24%	CCL5/IL1RN/LILRB4/IL18BP/LY6E/DKKL1
GOMF_TRANSCRIPTION_COACTIVATOR_ACTIVITY	GOMF_TRANSCRIPTION_COACTIVATOR_ACTIVITY	209	-0.279735	-1.25135	0.0497311	0.204426	0.162614	2327	tags=24%, list=17%, signal=21%	ARID5B/THRAP3/RNF14/SMARCD1/TMF1/CARM1/TRIP11/MTA3/BRD4/SS18/NPAT/BCL9/NCOA3/TAF11/HCFC1/ZXDA/PQBP1/MTA1/USP16/ACTL6A/RNF20/ELK1/CITED4/RAP2C/TAF9/CBFB/MAGED1/SLC30A9/TRIM24/BCL10/SMARCC1/BRCA1/HCFC2/SNW1/UBE3A/WWTR1/CCAR1/HMGB1/CENPJ/SMARCA2/TCERG1/SIRT1/SMARCA4/DYRK1A/SUB1/HMGB2/NUCKS1/CEBPZ/MTDH/NPM1/YAP1
GOMF_MANNOSYLTRANSFERASE_ACTIVITY	GOMF_MANNOSYLTRANSFERASE_ACTIVITY	20	-0.511875	-1.47352	0.0499733	0.204552	0.162714	2963	tags=60%, list=22%, signal=47%	PIGM/DPY19L1/TMTC3/POMT2/DPY19L3/TMTC4/DPM1/ALG8/ALG9/DPY19L2/DPY19L4/TMTC2
GOBP_ACTIVATION_OF_IMMUNE_RESPONSE	GOBP_ACTIVATION_OF_IMMUNE_RESPONSE	260	0.659994	2.44175	1e-10	3.26216e-09	2.3357e-09	1903	tags=47%, list=14%, signal=41%	VSIG4/C1QB/C1QA/C1QC/HLA-DQB1/TYROBP/HLA-DRB1/FCER1G/LCP2/C3/PYCARD/C1S/CD8A/HLA-DPB1/FCGR2B/C2/C5AR1/C3AR1/CFD/FCN1/FPR1/PTPN6/LAPTM5/HCK/VAV1/TLR4/C1R/GBP1/CFI/SERPING1/CD300A/TREM2/LPXN/LAT2/ZBP1/MYO1G/PIK3CD/PTPRC/MNDA/LILRB4/KLRK1/BTK/MFAP4/LILRA2/LCK/INPP5D/CFB/CMKLR1/CARD11/IL1B/CD38/LYN/FGR/BLNK/CLEC7A/PRKCH/LIME1/PRKCD/GATA3/PTPRJ/CCR7/ZAP70/FCRL3/SLA2/PLCG2/HLA-A/BTN3A1/NFAM1/AIM2/CD79A…
GOBP_ADAPTIVE_IMMUNE_RESPONSE	GOBP_ADAPTIVE_IMMUNE_RESPONSE	383	0.708817	2.68104	1e-10	3.26216e-09	2.3357e-09	1890	tags=50%, list=14%, signal=45%	C1QB/C1QA/C1QC/CD74/HLA-DRA/HLA-DQB1/HLA-DPA1/HLA-DQA1/HLA-DMA/HLA-DMB/FCGR1A/HLA-DRB1/CTSS/FCER1G/LAIR1/CD48/HLA-DRB5/C3/PYCARD/C1S/CD8A/WAS/HLA-DPB1/TNFSF13B/FCGR2B/C2/LAG3/PTPN6/TNFRSF1B/CD209/HLA-DOA/HAVCR2/CTSH/CD7/PRF1/TLR4/SAMSN1/FCGR3A/C1R/IL4I1/CFI/SEMA4A/HLA-E/SERPING1/BATF/EOMES/SLC11A1/TREM2/EBI3/CXCL13/LAT2/HLA-F/LILRB1/MYO1G/LILRB2/PIK3CD/PTPRC/CD84/CD4/LILRB4/IRF1/CTSL/TNFRSF14/KLR…
GOBP_ADAPTIVE_IMMUNE_RESPONSE_BASED_ON_SOMATIC_RECOMBINATION_OF_IMMUNE_RECEPTORS_BUILT_FROM_IMMUNOGLOBULIN_SUPERFAMILY_DOMAINS	GOBP_ADAPTIVE_IMMUNE_RESPONSE_BASED_ON_SOMATIC_RECOMBINATION_OF_IMMUNE_RECEPTORS_BUILT_FROM_IMMUNOGLOBULIN_SUPERFAMILY_DOMAINS	259	0.68109	2.51961	1e-10	3.26216e-09	2.3357e-09	1850	tags=47%, list=14%, signal=42%	C1QB/C1QA/C1QC/CD74/HLA-DRA/HLA-DQB1/HLA-DPA1/HLA-DQA1/HLA-DMA/HLA-DMB/FCGR1A/HLA-DRB1/FCER1G/HLA-DRB5/C3/C1S/CD8A/WAS/HLA-DPB1/TNFSF13B/FCGR2B/C2/PTPN6/TNFRSF1B/HLA-DOA/HAVCR2/CTSH/PRF1/TLR4/FCGR3A/C1R/IL4I1/CFI/SEMA4A/HLA-E/SERPING1/BATF/SLC11A1/TREM2/EBI3/CXCL13/HLA-F/LILRB1/MYO1G/PTPRC/CD4/LILRB4/BTK/HLA-DQB2/INPP5D/HLA-B/IL1B/UNC13D/HLA-DQA2/CLEC7A/RELB/SLAMF6/PRKCD/IL6/RIPK3/CSF2RB/GATA3/RS…
GOBP_ALPHA_BETA_T_CELL_ACTIVATION	GOBP_ALPHA_BETA_T_CELL_ACTIVATION	137	0.664043	2.31612	1e-10	3.26216e-09	2.3357e-09	2472	tags=53%, list=18%, signal=44%	HLA-DRA/NKG7/CD3E/HLA-DRB1/LGALS9/DOCK2/SEMA4A/HLA-E/BATF/CD300A/EOMES/EBI3/LILRB1/PTPRC/LILRB4/IRF1/CTSL/TNFRSF14/CLEC4A/TGFBR2/ZNF683/TNFSF8/CD86/RELB/SLAMF6/IL6/GATA3/RSAD2/IL12RB1/ZAP70/HLA-A/TNFSF4/TCIRG1/CCR2/ADA/LY9/CD80/IL15/ZC3H12A/LOXL3/CCL19/SYK/PTGER4/PRKCZ/FUT7/BCL3/IFNG/FOXP3/FOXP1/JAK3/RUNX1/GPR18/ZFPM1/HFE/ANXA1/IL4R/PTPN22/RIPK2/STAT3/IL18/ELF4/RARA/ADORA2A/PLA2G2D/XCL1/ZBTB7B/IL…
GOBP_ANTIGEN_PROCESSING_AND_PRESENTATION	GOBP_ANTIGEN_PROCESSING_AND_PRESENTATION	92	0.785837	2.62773	1e-10	3.26216e-09	2.3357e-09	1152	tags=52%, list=8%, signal=48%	CD74/HLA-DRA/HLA-DQB1/HLA-DPA1/HLA-DQA1/HLA-DMA/HLA-DMB/FGL2/HLA-DRB1/CTSS/FCER1G/HLA-DRB5/IFI30/PYCARD/CD8A/WAS/HLA-DPB1/FCGR2B/CD209/HLA-DOA/CTSH/HLA-E/SLC11A1/TREM2/HLA-F/LILRB2/CTSL/HLA-DQB2/TAP1/HLA-B/CLEC4A/HLA-DQA2/CTSD/LGMN/RELB/ICAM1/CCR7/HLA-A/TAPBPL/ACE/TAPBP/HLA-DOB/PSME1/PSMB8/CCL19/CD68/EXT1/HLA-C
GOBP_ANTIGEN_PROCESSING_AND_PRESENTATION_OF_EXOGENOUS_ANTIGEN	GOBP_ANTIGEN_PROCESSING_AND_PRESENTATION_OF_EXOGENOUS_ANTIGEN	42	0.871948	2.57888	1e-10	3.26216e-09	2.3357e-09	589	tags=60%, list=4%, signal=57%	CD74/HLA-DRA/HLA-DQB1/HLA-DPA1/HLA-DQA1/HLA-DMA/HLA-DMB/HLA-DRB1/CTSS/FCER1G/HLA-DRB5/IFI30/HLA-DPB1/FCGR2B/HLA-DOA/HLA-E/HLA-F/CTSL/HLA-DQB2/TAP1/CLEC4A/HLA-DQA2/CTSD/LGMN/HLA-A
GOBP_ANTIGEN_PROCESSING_AND_PRESENTATION_OF_EXOGENOUS_PEPTIDE_ANTIGEN	GOBP_ANTIGEN_PROCESSING_AND_PRESENTATION_OF_EXOGENOUS_PEPTIDE_ANTIGEN	33	0.914391	2.60077	1e-10	3.26216e-09	2.3357e-09	589	tags=76%, list=4%, signal=73%	CD74/HLA-DRA/HLA-DQB1/HLA-DPA1/HLA-DQA1/HLA-DMA/HLA-DMB/HLA-DRB1/CTSS/FCER1G/HLA-DRB5/IFI30/HLA-DPB1/FCGR2B/HLA-DOA/HLA-E/HLA-F/CTSL/HLA-DQB2/TAP1/CLEC4A/HLA-DQA2/CTSD/LGMN/HLA-A
GOBP_ANTIGEN_PROCESSING_AND_PRESENTATION_OF_EXOGENOUS_PEPTIDE_ANTIGEN_VIA_MHC_CLASS_II	GOBP_ANTIGEN_PROCESSING_AND_PRESENTATION_OF_EXOGENOUS_PEPTIDE_ANTIGEN_VIA_MHC_CLASS_II	26	0.927983	2.53143	1e-10	3.26216e-09	2.3357e-09	479	tags=77%, list=4%, signal=74%	CD74/HLA-DRA/HLA-DQB1/HLA-DPA1/HLA-DQA1/HLA-DMA/HLA-DMB/HLA-DRB1/CTSS/FCER1G/HLA-DRB5/IFI30/HLA-DPB1/FCGR2B/HLA-DOA/CTSL/HLA-DQB2/HLA-DQA2/CTSD/LGMN
GOBP_ANTIGEN_PROCESSING_AND_PRESENTATION_OF_PEPTIDE_ANTIGEN	GOBP_ANTIGEN_PROCESSING_AND_PRESENTATION_OF_PEPTIDE_ANTIGEN	53	0.850188	2.61668	1e-10	3.26216e-09	2.3357e-09	937	tags=64%, list=7%, signal=60%	CD74/HLA-DRA/HLA-DQB1/HLA-DPA1/HLA-DQA1/HLA-DMA/HLA-DMB/HLA-DRB1/CTSS/FCER1G/HLA-DRB5/IFI30/PYCARD/HLA-DPB1/FCGR2B/CD209/HLA-DOA/HLA-E/SLC11A1/TREM2/HLA-F/CTSL/HLA-DQB2/TAP1/HLA-B/CLEC4A/HLA-DQA2/CTSD/LGMN/HLA-A/TAPBPL/ACE/TAPBP/HLA-DOB
GOBP_ANTIGEN_PROCESSING_AND_PRESENTATION_OF_PEPTIDE_OR_POLYSACCHARIDE_ANTIGEN_VIA_MHC_CLASS_II	GOBP_ANTIGEN_PROCESSING_AND_PRESENTATION_OF_PEPTIDE_OR_POLYSACCHARIDE_ANTIGEN_VIA_MHC_CLASS_II	30	0.918633	2.59751	1e-10	3.26216e-09	2.3357e-09	479	tags=73%, list=4%, signal=71%	CD74/HLA-DRA/HLA-DQB1/HLA-DPA1/HLA-DQA1/HLA-DMA/HLA-DMB/HLA-DRB1/CTSS/FCER1G/HLA-DRB5/IFI30/PYCARD/HLA-DPB1/FCGR2B/HLA-DOA/TREM2/CTSL/HLA-DQB2/HLA-DQA2/CTSD/LGMN
GOBP_ANTIGEN_RECEPTOR_MEDIATED_SIGNALING_PATHWAY	GOBP_ANTIGEN_RECEPTOR_MEDIATED_SIGNALING_PATHWAY	143	0.657875	2.31009	1e-10	3.26216e-09	2.3357e-09	2237	tags=56%, list=16%, signal=47%	HLA-DQB1/HLA-DRB1/LCP2/CD8A/HLA-DPB1/FCGR2B/PTPN6/LAPTM5/GBP1/CD300A/LPXN/LAT2/PIK3CD/PTPRC/MNDA/LILRB4/BTK/LCK/INPP5D/CARD11/CD38/LYN/BLNK/PRKCH/LIME1/GATA3/PTPRJ/CCR7/ZAP70/FCRL3/SLA2/PLCG2/HLA-A/BTN3A1/NFAM1/CD79A/SH2D1A/TNFRSF21/ADA/CD79B/ZC3H12A/IKBKG/KLHL6/PDE4B/SYK/BCAR1/FCHO1/LAX1/CD276/CTLA4/CD22/THY1/CEACAM1/BTN3A2/BAX/ICOSLG/DUSP22/TRAT1/FOXP3/CMTM3/FOXP1/RNF31/KCNN4/PLCL2/CD19/BANK1/D…
GOBP_ANTIMICROBIAL_HUMORAL_RESPONSE	GOBP_ANTIMICROBIAL_HUMORAL_RESPONSE	93	0.677602	2.26899	1e-10	3.26216e-09	2.3357e-09	1352	tags=27%, list=10%, signal=24%	CXCL10/LYZ/S100A9/CXCL9/CXCL11/RNASE6/HLA-E/SLC11A1/GNLY/CCL13/CXCL13/RNASE2/SLPI/PPBP/CXCL14/HLA-A/RARRES2/CTSG/CXCL3/CXCL1/PF4/LTF/FAM3A/CXCL2/BCL3
GOBP_B_CELL_ACTIVATION	GOBP_B_CELL_ACTIVATION	223	0.582729	2.13381	1e-10	3.26216e-09	2.3357e-09	1987	tags=38%, list=15%, signal=33%	CD74/TYROBP/BST2/IRF8/TNFSF13B/FCGR2B/TBC1D10C/PTPN6/SLAMF8/LAPTM5/TLR4/SAMSN1/SPI1/IL4I1/BATF/CD300A/MFNG/LAT2/PIK3CD/PTPRC/MNDA/LYL1/BTK/INPP5D/CARD11/CD38/CD86/LYN/BLNK/PRKCD/PTK2B/IL6/PTPRJ/ZAP70/FCRL3/PLCG2/NFAM1/CD79A/TNFSF4/TNFSF13/PARP3/TCIRG1/CD40/TNFRSF21/IL27RA/ADA/CD79B/SFRP1/IL10/TNFAIP3/CLCF1/TNFRSF13B/SYK/LAX1/CTLA4/CD22/LGALS1/IL7R/BAX/DOCK11/BCL3/ICOSLG/TNFRSF4/FOXP3/CD180/BST1/J…
GOBP_B_CELL_MEDIATED_IMMUNITY	GOBP_B_CELL_MEDIATED_IMMUNITY	127	0.725746	2.51828	1e-10	3.26216e-09	2.3357e-09	969	tags=40%, list=7%, signal=38%	C1QB/C1QA/C1QC/CD74/HLA-DRA/HLA-DQB1/HLA-DPA1/HLA-DQA1/HLA-DMA/HLA-DMB/FCGR1A/HLA-DRB1/FCER1G/HLA-DRB5/C3/C1S/HLA-DPB1/FCGR2B/C2/PTPN6/HLA-DOA/FCGR3A/C1R/CFI/HLA-E/SERPING1/BATF/TREM2/PTPRC/BTK/HLA-DQB2/INPP5D/HLA-DQA2/PRKCD/CSF2RB/SLA2/TNFSF4/TNFSF13/IRF7/CARD9/PARP3/TCIRG1/MYD88/TLR8/C1RL/CD40/IL27RA/IL10/TNF/HLA-DOB/CLCF1
GOBP_CALCIUM_ION_TRANSPORT	GOBP_CALCIUM_ION_TRANSPORT	353	0.499123	1.87021	1e-10	3.26216e-09	2.3357e-09	2277	tags=31%, list=17%, signal=27%	CXCL10/CCL5/CCL8/CCL2/CORO1A/CXCL9/CXCL12/CXCL11/RAMP3/PTPN6/TRPV2/GAS6/SNCA/CCL3/P2RY6/GJA4/CYBA/LILRB1/LILRB2/CD33/PTPRC/CD84/CD4/CCL4/LILRA2/LCK/CCR1/LYN/TMEM37/LIME1/PTK2B/STAC3/HTR2B/CXCR4/P2RX7/TRPM2/CAV1/CCR7/CATSPER1/FCRL3/PLCG2/LILRA5/HOMER3/CX3CL1/GEM/PML/CCR5/RRAD/CAPN3/CYSLTR1/G6PD/PSEN2/RGS4/BIN1/ACE/CASQ2/EDNRB/ARRB2/PDE4B/ITPR1/FASLG/CCL19/TPCN1/PKD2L1/MCOLN2/ATP1A2/THY1/CACNA1C/TS…
GOBP_CALCIUM_MEDIATED_SIGNALING	GOBP_CALCIUM_MEDIATED_SIGNALING	176	0.585591	2.1037	1e-10	3.26216e-09	2.3357e-09	2772	tags=47%, list=20%, signal=38%	CD3E/PLEK/TBC1D10C/GBP1/CCL3/TREM2/LAT2/CXCR3/PTPRC/CD4/BTK/CCL4/CXCR6/CMKLR1/CCR1/CLEC7A/PTK2B/MCTP1/PTPRJ/HTR2B/CXCR4/P2RX7/TRPM2/CCR7/ZAP70/SLA2/PLCG2/HOMER3/SULT1A4/CCR5/CCR2/ADA/LAT/CX3CR1/CASQ2/TNF/SELE/EDNRB/ITPR1/MCTP2/FHL2/SYK/CIB1/ATP1A2/CD22/CCR10/CACNA1C/NRG1/BCAP31/GRIN2D/TRAT1/P2RX4/GSTM2/BST1/DMD/CLIC2/TMBIM4/MCOLN1/CCRL2/EGFR/EDN1/IGF1/NFATC2/PRNP/PLN/GSTO1/CALM3/CCL20/TRPM4/P2RY1…
GOBP_CELLULAR_RESPONSE_TO_BIOTIC_STIMULUS	GOBP_CELLULAR_RESPONSE_TO_BIOTIC_STIMULUS	204	0.606066	2.20143	1e-10	3.26216e-09	2.3357e-09	2163	tags=46%, list=16%, signal=39%	CXCL10/CD14/CCL5/CCL2/LY86/CXCL9/IRF8/PYCARD/CXCL11/FCGR2B/TNFRSF1B/HAVCR2/HCK/TLR4/SPI1/CCL3/TREM2/PTAFR/SERPINE1/CXCL13/LILRB1/LILRB2/CASP1/KLRK1/BTK/LY96/LILRA2/CDA/IL1B/CD6/TLR2/AXL/ZFP36/CD86/LYN/CLEC7A/IL6/PPBP/PDCD1LG2/PLCG2/TNFSF4/NR1H3/CX3CL1/SIGIRR/MYD88/CTSG/CCR5/ABCA1/HAMP/CXCL3/TXNIP/NFKBIA/CX3CR1/CD80/IL10/TNFAIP3/IRF3/TNF/ZC3H12A/TRIB1/EDNRB/CXCL1/PDE4B/ARID5A/CEBPB/PF4/SYK/KMO/CD6…
GOBP_CELLULAR_RESPONSE_TO_INTERFERON_GAMMA	GOBP_CELLULAR_RESPONSE_TO_INTERFERON_GAMMA	106	0.654689	2.23247	1e-10	3.26216e-09	2.3357e-09	2394	tags=53%, list=18%, signal=44%	HLA-DPA1/AIF1/CCL5/CCL8/CCL2/LGALS9/IRF8/WAS/CCL18/GBP4/HCK/TLR4/GBP1/CCL3/GBP2/RAB20/CCL13/IRF1/CASP1/GBP5/STAT1/CCL4/CCL14/PARP9/TLR2/CCL3L3/IL12RB1/ZYX/NR1H3/PPARG/CX3CL1/XCL2/CCL7/TNF/PARP14/FASLG/CCL19/CCL3L1/CLDN1/CCL26/RAB43/IFNG/NR1H2/TLR3/DAPK1/EDN1/CCL22/CCL23/CCL20/MYO1C/ADAMTS13/XCL1/TXK/HPX/CCL24/CCL16
GOBP_CELLULAR_RESPONSE_TO_MOLECULE_OF_BACTERIAL_ORIGIN	GOBP_CELLULAR_RESPONSE_TO_MOLECULE_OF_BACTERIAL_ORIGIN	181	0.633006	2.27946	1e-10	3.26216e-09	2.3357e-09	2163	tags=48%, list=16%, signal=41%	CXCL10/CD14/CCL5/CCL2/LY86/CXCL9/IRF8/PYCARD/CXCL11/FCGR2B/TNFRSF1B/HAVCR2/HCK/TLR4/SPI1/CCL3/TREM2/PTAFR/SERPINE1/CXCL13/LILRB1/LILRB2/CASP1/KLRK1/LY96/LILRA2/IL1B/CD6/TLR2/AXL/ZFP36/CD86/LYN/IL6/PPBP/PDCD1LG2/PLCG2/TNFSF4/NR1H3/CX3CL1/SIGIRR/MYD88/CTSG/CCR5/ABCA1/HAMP/CXCL3/NFKBIA/CX3CR1/CD80/IL10/TNFAIP3/IRF3/TNF/ZC3H12A/TRIB1/EDNRB/CXCL1/PDE4B/ARID5A/CEBPB/PF4/KMO/CD68/LTF/NFKB1/CXCL2/TLR6/LI…
GOBP_CELL_ACTIVATION_INVOLVED_IN_IMMUNE_RESPONSE	GOBP_CELL_ACTIVATION_INVOLVED_IN_IMMUNE_RESPONSE	258	0.669464	2.47681	1e-10	3.26216e-09	2.3357e-09	2040	tags=46%, list=15%, signal=40%	CD74/HLA-DRA/NKG7/TYROBP/HLA-DMB/FGL2/CORO1A/HLA-DRB1/VAMP8/ITGB2/LGALS9/FCER1G/HMOX1/IRF8/PYCARD/ITGAM/DOCK2/FCGR2B/PTPN6/LCP1/HAVCR2/TLR4/ITGAL/SPI1/CCL3/SEMA4A/BATF/CD300A/RAC2/STXBP2/EOMES/SLC11A1/TREM2/PTAFR/MFNG/LAT2/HLA-F/LILRB1/APBB1IP/PIK3CD/PTPRC/CD84/IFI35/BTK/LILRA2/DNASE1L3/ZNF683/FES/CD86/LYN/UNC13D/FGR/CLEC7A/RELB/SLAMF6/PTK2B/IL6/GATA3/PTGDS/MDK/IL12RB1/ICAM1/PLCG2/TNFSF4/TNFSF13/…
GOBP_CELL_CHEMOTAXIS	GOBP_CELL_CHEMOTAXIS	261	0.642579	2.37489	1e-10	3.26216e-09	2.3357e-09	2614	tags=51%, list=19%, signal=42%	CXCL10/S100A9/CD74/AIF1/CCL5/CCL8/CCL2/CORO1A/FOLR2/ITGB2/S100A8/CXCL9/LGALS9/FCER1G/CXCL12/CCL18/CXCL11/C5AR1/CSF1R/C3AR1/SLAMF8/CSF3R/GAS6/GPSM3/VAV1/ALOX5/SPI1/CCL3/BIN2/CXCL16/RAC2/CSF1/CCL13/SERPINE1/CXCL13/MPP1/PIK3CD/CXCR3/PLA2G7/KLRK1/CCL4/CCL14/ADAM8/CXCR6/CMKLR1/IL1B/HGF/HSD3B7/CCR1/LYN/CCL3L3/DUSP1/LGMN/PRKCD/PTK2B/IL6/PPBP/MDK/TREM1/RHOG/CXCR4/TRPM2/CXCL14/CCR7/CX3CL1/RARRES2/RIN3/CTS…
GOBP_CELL_CYCLE_PHASE_TRANSITION	GOBP_CELL_CYCLE_PHASE_TRANSITION	408	-0.384299	-1.8253	1e-10	3.26216e-09	2.3357e-09	2720	tags=42%, list=20%, signal=34%	RFWD3/PLRG1/CCNI/XRCC3/SENP2/ADAMTS1/TRIAP1/MASTL/ANKRD17/RBBP8/TAF2/TFAP4/CLSPN/CDKN2D/CPSF3/SASS6/BACH1/CTDSP2/PPP6C/ANAPC5/CDC14C/RCC1/DOT1L/FBXL7/RPL26/CDKN2C/HSPA2/STXBP4/TIMELESS/CUL3/EIF2AK4/CDC23/BRIP1/APC/LATS1/BCAT1/RAD51C/ANAPC1/MNAT1/IQGAP3/MTA3/RPA2/BRD4/CDK2/CCNF/UBE2S/PKD1/CDK4/NPAT/PTEN/E2F1/USP47/RPL24/ACVR1/RAD21/NSUN2/MELK/CLASP1/KNTC1/RCC2/ID4/EME1/DBF4/BLM/FBXL12/DLG1/TP53/RP…
GOBP_CELL_DIVISION	GOBP_CELL_DIVISION	461	-0.41887	-1.99423	1e-10	3.26216e-09	2.3357e-09	2486	tags=38%, list=18%, signal=32%	DIXDC1/NDE1/ANAPC13/TEAD3/ANAPC5/PHF13/NUP43/YBX1/CDC14C/RCC1/E2F8/MLLT3/FBXL7/MIS12/EFHC1/CHMP5/USP8/TIMELESS/HOXB4/CUL3/CDC23/EVI5/CETN3/BRIP1/PDGFA/APC/LATS1/ANAPC1/ZZZ3/TERF1/REEP3/RHOB/YTHDF2/JTB/CDK2/CCNF/UBE2S/SAC3D1/FZD7/CDK4/GNL3/BRCA2/CD2AP/GNAI3/PDXP/PARD6B/NCOA3/ROCK1/CDC42/EML4/PTTG1/RAD21/LRRCC1/ECT2/SEH1L/NSUN2/CLASP1/KNTC1/RCC2/ITGB1BP1/DCLRE1A/FGFR2/PARD6G/CKAP5/BLM/USP16/ZWILCH/…
GOBP_CELL_KILLING	GOBP_CELL_KILLING	162	0.684679	2.42757	1e-10	3.26216e-09	2.3357e-09	1544	tags=39%, list=11%, signal=35%	LYZ/HLA-DRA/NKG7/TYROBP/FCGR1A/CORO1A/HLA-DRB1/LGALS9/C3/ITGAM/FCGR2B/LAG3/PTPN6/HAVCR2/CTSH/VAV1/PRF1/SPI1/FCGR3A/HLA-E/STXBP2/GNLY/CCL13/HLA-F/LILRB1/PTPRC/KLRK1/HLA-B/DNASE1L3/GZMB/UNC13D/CLEC7A/SLAMF6/RIPK3/TREM1/IL12RB1/P2RX7/ICAM1/HLA-A/CFH/SH2D1A/MYD88/CTSG/HAMP/SLAMF7/CX3CR1/GZMM/IL10/KLRC1/ARRB2/SYK/LTF/F2RL1/NCR3/CEACAM1/CD59/IL7R/BCL2L1/SERPINB9/IFNG/KLRD1/PGLYRP1/HLA-H
GOBP_CHROMATIN_ORGANIZATION	GOBP_CHROMATIN_ORGANIZATION	385	-0.394266	-1.88455	1e-10	3.26216e-09	2.3357e-09	2770	tags=37%, list=20%, signal=30%	SMCHD1/L3MBTL3/RING1/NR3C1/HMGN2/ARID1B/JMJD1C/ASH1L/MBTD1/UTY/MORC2/SMARCB1/SAFB/CBX3/YTHDC1/CTCF/BRDT/TOP1/CHAF1A/YY1/PHF21A/JARID2/KLF2/ARID4B/PHF13/CGGBP1/MLLT3/NSD1/PRMT5/SET/BCOR/SMARCD1/LOXL2/SSRP1/DNAJC9/SATB1/CARM1/CHRAC1/PRDM5/ASH2L/MTA3/RNF168/BRD4/CDK2/CFDP1/PSME4/MLLT1/SUPT16H/IPO4/LHX2/RCOR1/RBM15/IFI16/HCFC1/ING5/SART3/NUDT5/RIF1/SCMH1/MTA1/USP16/ACTL6A/TP53/SUV39H1/NASP/RNF20/AICD…
GOBP_CHROMOSOME_SEGREGATION	GOBP_CHROMOSOME_SEGREGATION	226	-0.502663	-2.27384	1e-10	3.26216e-09	2.3357e-09	2431	tags=43%, list=18%, signal=36%	ANAPC5/PHF13/NUP43/RCC1/PUM2/MIS12/CHMP5/RAD18/FEN1/CUL3/CDC23/CCNB1IP1/BRIP1/APC/LATS1/RAD51C/ANAPC1/TERF1/TUBG1/CDC42/EML4/PTTG1/RAD21/ECT2/SEH1L/KNTC1/RCC2/EME1/PLSCR1/ZWILCH/ZW10/ERCC4/NEK2/PSRC1/CHMP2B/BAZ1B/DYNC1LI1/POGZ/TPR/CDT1/RPS3/ESCO1/FBXO5/UBE2B/KIF2C/KIF4A/BRCA1/RACGAP1/CDCA8/CENPH/CDCA5/SPAG5/RIOK3/OIP5/ATM/PLK1/ESCO2/SMARCAD1/NIPBL/KIF25/PRC1/TACC3/STAG1/ZWINT/SMARCA5/DMC1/SRPK1/M…
GOBP_COMPLEMENT_ACTIVATION	GOBP_COMPLEMENT_ACTIVATION	52	0.779147	2.38245	1e-10	3.26216e-09	2.3357e-09	831	tags=37%, list=6%, signal=34%	VSIG4/C1QB/C1QA/C1QC/C3/C1S/C2/CFD/FCN1/C1R/CFI/SERPING1/TREM2/MFAP4/CFB/IL1B/CFH/C1RL/FCN3
GOBP_CYTOKINE_MEDIATED_SIGNALING_PATHWAY	GOBP_CYTOKINE_MEDIATED_SIGNALING_PATHWAY	411	0.627632	2.37813	1e-10	3.26216e-09	2.3357e-09	2061	tags=42%, list=15%, signal=36%	CXCL10/CD74/IFI27/CCL5/CCL8/CCL2/IL10RA/CXCL9/FCER1G/PYCARD/CXCL12/CCL18/CXCL11/TNFSF13B/CEBPA/CSF1R/PTPN6/TNFRSF1B/CSF3R/LAPTM5/GAS6/HCK/SPI1/MX1/CCL3/IFITM1/IRF5/TREM2/OAS1/CSF1/IL1RN/CCL13/EBI3/CXCL13/ZBP1/LILRB1/LILRB2/OAS2/CXCR3/PTPRC/CD4/LILRB4/IRF1/CASP1/IL2RB/OSM/TNFRSF14/STAT1/CCL4/LILRB5/OASL/CCL14/LILRA2/STAT5A/IL2RG/CXCR6/SAMHD1/PARP9/LILRB3/CMKLR1/IL1B/AXL/CCR1/IL2RA/CCL3L3/CD300LF/P…
GOBP_CYTOPLASMIC_TRANSLATION	GOBP_CYTOPLASMIC_TRANSLATION	119	-0.624697	-2.58424	1e-10	3.26216e-09	2.3357e-09	3038	tags=61%, list=22%, signal=48%	CSDE1/DPH2/GSPT2/FTSJ1/METTL3/RPS4X/EIF2S3/RPL35/RPL6/RPL4/CPEB1/RPL19/RPL35A/YBX1/DHX36/RPL26/EIF4B/RPL39/RPS8/RPL32/RPS17/EIF4A2/PAIP1/RPL41/RPLP0/RPL29/RPS7/YTHDF2/RPS23/RPS13/RPL24/RPL36/RPL22/RPL37/NCK1/RPL38/RPS15/EIF5/PABPC1/RPS25/RPS3/RPS21/RPL11/RPS16/DENR/SYNCRIP/RPL34/RPSA/RPL5/RPL36A/RPL3/GSPT1/MCTS1/RPL37A/RPS20/EIF2B3/RPL17/FMR1/RPS27A/RPS6/RPL31/RPS24/RPL23A/RPL10A/RPL7A/RPL14/RPL2…
GOBP_DEFENSE_RESPONSE_TO_BACTERIUM	GOBP_DEFENSE_RESPONSE_TO_BACTERIUM	217	0.624825	2.28399	1e-10	3.26216e-09	2.3357e-09	1535	tags=29%, list=11%, signal=26%	LYZ/S100A9/STAB1/S100A8/FCER1G/MPEG1/IRF8/PYCARD/RNASE6/C5AR1/GBP4/SLAMF8/HAVCR2/TLR4/HLA-E/SLC11A1/TREM2/OAS1/CYBA/GBP2/GNLY/SERPINE1/CXCL13/OAS2/CD4/TNFRSF14/KLRK1/RNASE2/TNFSF8/TLR2/SLPI/FGR/PRKCD/IL6/PPBP/ACP5/TREM1/P2RX7/HLA-A/CARD9/RARRES2/MYD88/CTSG/TNFRSF1A/HAMP/IL27RA/TLR5/IL10/TNF/GRN/CEBPB/SYK/AQP1/LTF/F2RL1/IL7R/ZNFX1/BCL3/TLR6/LCN2/FOXP1/RNF31/PGLYRP1
GOBP_DEFENSE_RESPONSE_TO_GRAM_POSITIVE_BACTERIUM	GOBP_DEFENSE_RESPONSE_TO_GRAM_POSITIVE_BACTERIUM	77	0.71196	2.3368	1e-10	3.26216e-09	2.3357e-09	899	tags=32%, list=7%, signal=31%	LYZ/MPEG1/PYCARD/RNASE6/C5AR1/GBP4/HAVCR2/HLA-E/GBP2/TNFRSF14/KLRK1/RNASE2/TNFSF8/TLR2/FGR/IL6/ACP5/P2RX7/HLA-A/CARD9/RARRES2/MYD88/CTSG/IL27RA/TNF
GOBP_DEFENSE_RESPONSE_TO_SYMBIONT	GOBP_DEFENSE_RESPONSE_TO_SYMBIONT	239	0.615381	2.26563	1e-10	3.26216e-09	2.3357e-09	1739	tags=36%, list=13%, signal=32%	CXCL10/IFI27/FGL2/VAMP8/BST2/CXCL9/PYCARD/RNASE6/RNASE1/TRIM22/PRF1/MX1/GBP1/IFITM1/IRF5/IFI44L/OAS1/ZBP1/LILRB1/RTP4/OAS2/PTPRC/IRF1/APOBEC3G/TLR7/STAT1/OASL/IFIT1/IFIT3/RNASE2/SAMHD1/PARP9/IL1B/IFIH1/TLR2/UNC13D/ITGAX/IFIT2/HTRA1/IL6/RIPK3/RSAD2/IL12RB1/ISG20/IFITM2/IFITM3/AIM2/HYAL2/IRF7/CARD9/TRIM21/HERC5/MYD88/TLR8/PML/CD40/STAT2/IFNGR1/DDX58/APOBEC3D/UNC93B1/FCN3/IL15/MX2/APOBEC3F/ATG7/TNFA…
GOBP_DNA_CONFORMATION_CHANGE	GOBP_DNA_CONFORMATION_CHANGE	206	-0.483137	-2.15672	1e-10	3.26216e-09	2.3357e-09	2770	tags=42%, list=20%, signal=34%	SMCHD1/L3MBTL3/GTF2H2/MORC2/MCM7/CBX3/CTCF/TOP1/RAD51/CHAF1A/WRN/PHF13/DHX36/IGHMBP2/SET/DNAJC9/CHRAC1/BRIP1/MNAT1/MCM8/CDK2/PSME4/ASCC3/IPO4/ZRANB3/POLQ/RFC2/WRNIP1/SART3/MCM5/RIF1/BLM/SCMH1/TP53/SUV39H1/NASP/AICDA/MCM4/RFC5/RFC3/CHD1L/RNF8/BAZ1B/TPR/SOX9/MBD2/ASF1A/HELLS/RAD54L2/ANP32B/BRD2/CDCA5/OIP5/CHD7/MCM3/PLK1/POT1/RECQL/SMARCAD1/RAD54L/SAMD1/HMGB1/SUPV3L1/SMARCA5/EZH2/SRPK1/XRCC6/DNMT1/C…
GOBP_DNA_REPAIR	GOBP_DNA_REPAIR	375	-0.426759	-2.02695	1e-10	3.26216e-09	2.3357e-09	2720	tags=40%, list=20%, signal=33%	RFWD3/GTF2H2/ASCC1/MBTD1/XRCC3/MCM7/SMUG1/GTF2I/POLD2/RBBP8/CLSPN/RAD51/RAD23B/CHAF1A/YY1/MAGEF1/CDKN2D/BACH1/ALKBH2/WRN/DOT1L/IGHMBP2/MBD4/PARP2/XRCC2/XPA/SMG1/RAD18/SSRP1/EID3/HUWE1/TIMELESS/FEN1/TWIST1/WDHD1/POLD3/BRIP1/RAD51C/MNAT1/RNF168/MCM8/RPA2/HERC2/CDK2/PSME4/ASCC3/SUPT16H/BRCA2/POLG2/POLE2/USP47/UNG/WDR70/RFC1/ZRANB3/APTX/FIGNL1/PTTG1/RAD21/POLQ/RFC2/WRNIP1/MCM5/DCLRE1A/EME1/RIF1/BLM/P…
GOBP_DNA_REPLICATION	GOBP_DNA_REPLICATION	203	-0.559712	-2.49792	1e-10	3.26216e-09	2.3357e-09	2667	tags=52%, list=20%, signal=43%	SENP2/NOC3L/MCM7/ANKRD17/POLD2/TOP1/RAD51/GLI2/CHAF1A/YY1/EGF/WRN/E2F8/IGHMBP2/SET/SSRP1/TIMELESS/FEN1/WDHD1/CDK2AP1/POLD3/POLA2/CHRAC1/DUT/DACH1/TERF1/MCM8/RPA2/CDK2/SUPT16H/BRCA2/POLG2/POLE2/CDC42/RFC1/ZRANB3/POLQ/RFC2/WRNIP1/ING5/MCM5/EME1/DBF4/BLM/FAF1/POLI/NFIC/ACTL6A/TP53/NASP/USP37/E2F7/AICDA/PPP2CA/MCM4/RFC5/RFC3/PRIM1/CDT1/ESCO1/FBXO5/DDX21/RBBP6/ZMPSTE24/UCHL5/GLI1/BRPF3/RRM2/SRPK2/POLH…
GOBP_ERK1_AND_ERK2_CASCADE	GOBP_ERK1_AND_ERK2_CASCADE	283	0.55742	2.06662	1e-10	3.26216e-09	2.3357e-09	2458	tags=42%, list=18%, signal=35%	CD74/APOE/CCL5/CCL8/CCL2/HLA-DRB1/LGALS9/PYCARD/CCL18/RAMP3/TBC1D10C/C5AR1/CSF1R/PTPN6/GAS6/HAVCR2/CTSH/TLR4/GBP1/CCL3/P2RY6/TREM2/MARCO/CCL13/PTPRC/DAB2/CD4/ACTA2/CCL4/CCL14/IL1B/GPNMB/CCR1/LYN/CCL3L3/PTK2B/GPBAR1/TEK/RRAS/FBLN1/HTR2B/DUSP6/ICAM1/CCR7/CARD9/CX3CL1/SULT1A4/XCL2/ARRB1/SEMA7A/ABCA7/CCL7/NDRG2/DUSP10/TNF/DUSP4/ARRB2/TNFRSF11A/CCL19/CHI3L1/SYK/CIB1/HESX1/LIF/TIMP3/MFHAS1/DUSP9/F2RL1/…
GOBP_GRANULOCYTE_CHEMOTAXIS	GOBP_GRANULOCYTE_CHEMOTAXIS	109	0.732504	2.5122	1e-10	3.26216e-09	2.3357e-09	2136	tags=56%, list=16%, signal=48%	CXCL10/S100A9/CD74/CCL5/CCL8/CCL2/ITGB2/S100A8/CXCL9/FCER1G/CCL18/CXCL11/C5AR1/CSF1R/C3AR1/CSF3R/VAV1/CCL3/RAC2/CSF1/CCL13/CXCL13/MPP1/PIK3CD/CCL4/CCL14/CMKLR1/IL1B/CCL3L3/PPBP/MDK/TREM1/CCR7/CX3CL1/RARRES2/XCL2/CXCL3/CCL7/CXCL1/PDE4B/PF4/CCL19/SCG2/SYK/CXCL2/CCL3L1/CKLF/TNFAIP6/CCL26/BST1/MAPK3/ANXA1/THBS4/HRH1/EDN1/MOSPD2/CCL22/LBP/CCL23/CCL20/PF4V1
GOBP_GRANULOCYTE_MIGRATION	GOBP_GRANULOCYTE_MIGRATION	133	0.721029	2.50873	1e-10	3.26216e-09	2.3357e-09	2136	tags=54%, list=16%, signal=46%	CXCL10/S100A9/CD74/CCL5/CCL8/CCL2/ITGB2/S100A8/CXCL9/FCER1G/CCL18/CXCL11/C5AR1/CSF1R/C3AR1/SLAMF8/CSF3R/VAV1/CCL3/CD300A/RAC2/CSF1/CCL13/CXCL13/MPP1/PIK3CD/CCL4/CCL14/ADAM8/CMKLR1/IL1B/CCL3L3/PPBP/MDK/TREM1/RHOG/CCR7/CX3CL1/RARRES2/MYD88/XCL2/CXCL3/CCL7/CD99L2/RHOH/CXCL1/PDE4B/PF4/CCL19/SCG2/SYK/MCOLN2/PTGER4/CXCL2/CCL3L1/FUT7/CKLF/TNFAIP6/CCL26/BST1/MAPK3/ANXA1/THBS4/HRH1/EDN1/MOSPD2/CCL22/LBP/C…
GOBP_HUMORAL_IMMUNE_RESPONSE	GOBP_HUMORAL_IMMUNE_RESPONSE	208	0.706726	2.5735	1e-10	3.26216e-09	2.3357e-09	1249	tags=32%, list=9%, signal=29%	VSIG4/C1QB/C1QA/CXCL10/C1QC/LYZ/S100A9/HLA-DQB1/CCL2/HLA-DRB1/CXCL9/C3/C1S/CXCL11/FCGR2B/C2/RNASE6/CFD/FCN1/PTPN6/ALOX5/C1R/CFI/HLA-E/SERPING1/POU2F2/SLC11A1/TREM2/GNLY/CCL13/EBI3/CXCL13/PSMB10/PTPRC/MFAP4/CFB/RNASE2/IL1B/ST6GAL1/SLPI/BLNK/IL6/PPBP/GATA3/TREM1/CXCL14/CCR7/HLA-A/CFH/SH2D1A/RARRES2/C1RL/CTSG/TNFRSF21/CXCL3/CCR2/TFEB/FCN3/TNF/CXCL1/PF4/PDCD1/LTF/FAM3A/CD59/CXCL2
GOBP_IMMUNE_RESPONSE_REGULATING_CELL_SURFACE_RECEPTOR_SIGNALING_PATHWAY	GOBP_IMMUNE_RESPONSE_REGULATING_CELL_SURFACE_RECEPTOR_SIGNALING_PATHWAY	214	0.645391	2.35322	1e-10	3.26216e-09	2.3357e-09	2040	tags=49%, list=15%, signal=42%	HLA-DQB1/TYROBP/HLA-DRB1/FCER1G/LCP2/CD8A/HLA-DPB1/FCGR2B/C5AR1/C3AR1/FCN1/FPR1/PTPN6/LAPTM5/HCK/VAV1/FCGR3A/GBP1/CD300A/LPXN/LAT2/LILRB1/MYO1G/LILRB2/PIK3CD/PTPRC/MNDA/LILRB4/KLRK1/BTK/LILRA2/LCK/INPP5D/CMKLR1/CARD11/CD38/LYN/FGR/BLNK/CLEC7A/PRKCH/LIME1/PRKCD/GATA3/PTPRJ/CD200R1/CCR7/ZAP70/FCRL3/SLA2/PLCG2/HLA-A/BTN3A1/NFAM1/CD79A/SH2D1A/CD40/TNFRSF21/ADA/CD79B/LIMK1/KLRC1/ZC3H12A/IKBKG/KLHL6/PD…
GOBP_IMMUNE_RESPONSE_REGULATING_SIGNALING_PATHWAY	GOBP_IMMUNE_RESPONSE_REGULATING_SIGNALING_PATHWAY	338	0.632893	2.37051	1e-10	3.26216e-09	2.3357e-09	2061	tags=46%, list=15%, signal=40%	CD14/HLA-DQB1/TYROBP/HLA-DRB1/CTSS/LGALS9/FCER1G/LCP2/CD8A/HLA-DPB1/SLC15A3/FCGR2B/C5AR1/C3AR1/FCN1/FPR1/PTPN6/LAPTM5/HAVCR2/CTSH/HCK/VAV1/TLR4/FCGR3A/GBP1/CD300A/TREM2/OAS1/LPXN/CYBA/LAT2/LILRB1/MYO1G/LILRB2/CD33/PIK3CD/PTPRC/MNDA/IFI35/LILRB4/IRF1/TLR7/KLRK1/BTK/OASL/LY96/LILRA2/LCK/INPP5D/CMKLR1/CARD11/IFIH1/TLR2/CD38/LYN/FGR/BLNK/CLEC7A/PRKCH/CD300LF/LIME1/PRKCD/GATA3/RSAD2/PTPRJ/CD200R1/CAV1…
GOBP_INTERFERON_GAMMA_PRODUCTION	GOBP_INTERFERON_GAMMA_PRODUCTION	99	0.715873	2.40821	1e-10	3.26216e-09	2.3357e-09	1903	tags=56%, list=14%, signal=48%	CD14/HLA-DPA1/CD3E/HLA-DRB1/LGALS9/CD2/IRF8/PYCARD/HLA-DPB1/LAPTM5/GAS6/HAVCR2/TLR4/SLC11A1/EBI3/LILRB1/LILRB4/TLR7/KLRK1/CD96/IL1B/AXL/CLEC7A/SLAMF6/RIPK3/GATA3/IL12RB1/PDCD1LG2/CCR7/HLA-A/BTN3A1/TNFSF4/TLR8/CCR2/IL27RA/IL10/TNF/ZC3H12A/PDE4B/ARID5A/CD276/F2RL1/BTN3A2/BCL3/FOXP3/PGLYRP1/ZFPM1/TLR3/PTPN22/RIPK2/IL18/INHBA/CD244/CR1/PRNP
GOBP_INTERLEUKIN_6_PRODUCTION	GOBP_INTERLEUKIN_6_PRODUCTION	120	0.703825	2.43407	1e-10	3.26216e-09	2.3357e-09	1837	tags=53%, list=13%, signal=47%	CD74/AIF1/TYROBP/LGALS9/PYCARD/PTPN6/GAS6/HAVCR2/TLR4/POU2F2/TREM2/PTAFR/CYBA/LILRB2/CD84/LILRB4/TLR7/LILRA2/INPP5D/HLA-B/IL1B/IFIH1/HGF/TLR2/MAPK13/MBP/CLEC7A/IL6/CD200R1/P2RX7/PLCG2/LILRA5/HYAL2/TNFSF4/CARD9/CX3CL1/MYD88/TLR8/ARRB1/IL27RA/DDX58/IL10/TNFAIP3/TNF/ZC3H12A/ARRB2/ARID5A/CEBPB/SYK/F2RL1/TMEM106A/TLR6/IFNG/FOXP3/CD200/SPHK2/TLR1/BANK1/TLR3/PTPN22/POU2AF1/RIPK2/GHRL/STAT3
GOBP_LEUKOCYTE_CELL_CELL_ADHESION	GOBP_LEUKOCYTE_CELL_CELL_ADHESION	314	0.645511	2.40186	1e-10	3.26216e-09	2.3357e-09	1497	tags=40%, list=11%, signal=37%	VSIG4/S100A9/CD74/HLA-DRA/HLA-DQB1/HLA-DPA1/HLA-DQA1/AIF1/HLA-DMA/CD3E/CCL5/HLA-DMB/CCL2/FGL2/CORO1A/HLA-DRB1/ITGB2/S100A8/LGALS9/HLA-DRB5/PYCARD/CXCL12/HLA-DPB1/TNFSF13B/FCGR2B/LAG3/PTPN6/LAPTM5/SELL/CD209/HLA-DOA/HAVCR2/VAV1/ALOX5/ITGAL/IL4I1/TNFAIP8L2/HLA-E/CD300A/RAC2/PTAFR/EBI3/LILRB1/LILRB2/PTPRC/CD4/LILRB4/IRF1/OLR1/SELPLG/TNFRSF14/KLRK1/HLA-DQB2/LCK/ADAM8/CARD11/IL1B/TGFBR2/CD6/GPNMB/ITGB…
GOBP_LEUKOCYTE_CHEMOTAXIS	GOBP_LEUKOCYTE_CHEMOTAXIS	198	0.704969	2.55531	1e-10	3.26216e-09	2.3357e-09	1331	tags=43%, list=10%, signal=39%	CXCL10/S100A9/CD74/AIF1/CCL5/CCL8/CCL2/CORO1A/FOLR2/ITGB2/S100A8/CXCL9/LGALS9/FCER1G/CXCL12/CCL18/CXCL11/C5AR1/CSF1R/C3AR1/SLAMF8/CSF3R/GAS6/GPSM3/VAV1/ALOX5/SPI1/CCL3/CXCL16/RAC2/CSF1/CCL13/SERPINE1/CXCL13/MPP1/PIK3CD/PLA2G7/KLRK1/CCL4/CCL14/ADAM8/CMKLR1/IL1B/HSD3B7/CCR1/LYN/CCL3L3/DUSP1/LGMN/PTK2B/IL6/PPBP/MDK/TREM1/CXCR4/TRPM2/CCR7/CX3CL1/RARRES2/RIN3/CTSG/CCR5/XCL2/CXCL3/CCR2/CCL7/CX3CR1/PTPR…
GOBP_LEUKOCYTE_DEGRANULATION	GOBP_LEUKOCYTE_DEGRANULATION	71	0.730962	2.37671	1e-10	3.26216e-09	2.3357e-09	1693	tags=51%, list=12%, signal=45%	NKG7/CORO1A/VAMP8/ITGB2/LGALS9/HMOX1/ITGAM/FCGR2B/HCK/SPI1/CCL3/CD300A/RAC2/STXBP2/PTAFR/LAT2/HLA-F/PIK3CD/CD84/BTK/FES/LYN/UNC13D/FGR/PTGDS/CCR2/LAT/SYK/SNX6/GATA2/F2RL1/CEACAM1/SPHK2/FER/KLRC2/IL4R
GOBP_LEUKOCYTE_DIFFERENTIATION	GOBP_LEUKOCYTE_DIFFERENTIATION	477	0.59952	2.28998	1e-10	3.26216e-09	2.3357e-09	1986	tags=38%, list=15%, signal=34%	C1QC/CD74/HLA-DRA/TYROBP/CD3E/FGL2/HLA-DRB1/LGALS9/CD2/FCER1G/IRF8/CD8A/DOCK2/TNFSF13B/FCGR2B/CEBPA/CSF1R/LAG3/PTPN6/SLAMF8/HCLS1/EVI2B/GAS6/HLA-DOA/VAV1/TLR4/SPI1/CCL3/IL4I1/UBD/SEMA4A/BATF/EOMES/TREM2/CSF1/MFNG/LILRB1/LILRB2/PIK3CD/PTPRC/CD4/LILRB4/IRF1/CTSL/SNX10/LYL1/BTK/CD3D/RB1/BGLAP/LCK/INPP5D/ADAM8/HLA-B/LILRB3/CARD11/IL1B/TGFBR2/ZNF683/TNFSF8/OSCAR/TLR2/MERTK/AXL/CCR1/FES/PDE1B/IL2RA/CD8…
GOBP_LEUKOCYTE_MEDIATED_CYTOTOXICITY	GOBP_LEUKOCYTE_MEDIATED_CYTOTOXICITY	115	0.707948	2.43173	1e-10	3.26216e-09	2.3357e-09	2385	tags=54%, list=17%, signal=45%	HLA-DRA/NKG7/TYROBP/FCGR1A/CORO1A/HLA-DRB1/LGALS9/ITGAM/FCGR2B/LAG3/PTPN6/HAVCR2/CTSH/VAV1/PRF1/SPI1/FCGR3A/HLA-E/STXBP2/HLA-F/LILRB1/PTPRC/KLRK1/HLA-B/DNASE1L3/GZMB/UNC13D/SLAMF6/RIPK3/TREM1/IL12RB1/P2RX7/ICAM1/HLA-A/SH2D1A/MYD88/CTSG/SLAMF7/CX3CR1/GZMM/KLRC1/ARRB2/F2RL1/NCR3/CEACAM1/IL7R/SERPINB9/KLRD1/HLA-H/KLRC2/MR1/CTSC/IL18/TUSC2/LAMP1/B2M/CD226/XCL1/CD1C/ULBP3/KLRC4/NCR1
GOBP_LEUKOCYTE_MEDIATED_IMMUNITY	GOBP_LEUKOCYTE_MEDIATED_IMMUNITY	339	0.684835	2.565	1e-10	3.26216e-09	2.3357e-09	1694	tags=43%, list=12%, signal=39%	C1QB/C1QA/C1QC/CD74/HLA-DRA/HLA-DQB1/HLA-DPA1/HLA-DQA1/NKG7/TYROBP/HLA-DMA/HLA-DMB/FCGR1A/CORO1A/HLA-DRB1/VAMP8/ITGB2/BST2/LGALS9/FCER1G/HLA-DRB5/HMOX1/C3/C1S/CD8A/WAS/HLA-DPB1/ITGAM/FCGR2B/C2/LAG3/PTPN6/TNFRSF1B/HLA-DOA/HAVCR2/CTSH/VAV1/PRF1/TLR4/SPI1/FCGR3A/C1R/CCL3/IL4I1/CFI/HLA-E/SERPING1/BATF/CD300A/RAC2/STXBP2/TREM2/PTAFR/LAT2/HLA-F/LILRB1/MYO1G/PIK3CD/PTPRC/CD84/LILRB4/KLRK1/BTK/HLA-DQB2/I…
GOBP_LEUKOCYTE_MIGRATION	GOBP_LEUKOCYTE_MIGRATION	330	0.645096	2.41305	1e-10	3.26216e-09	2.3357e-09	1741	tags=41%, list=13%, signal=37%	CXCL10/S100A9/CD74/AIF1/CCL5/CCL8/CCL2/CORO1A/FOLR2/ITGB2/S100A8/CXCL9/LGALS9/FCER1G/HMOX1/PYCARD/CXCL12/CCL18/CXCL11/C5AR1/CSF1R/C3AR1/SLAMF8/CSF3R/SELL/GAS6/GPSM3/HCK/VAV1/ALOX5/ITGAL/SPI1/CCL3/CXCL16/CD300A/RAC2/TREM2/PTAFR/CSF1/CCL13/SERPINE1/CXCL13/MYO1G/MPP1/PIK3CD/CXCR3/SELPLG/TNFRSF14/PLA2G7/KLRK1/CCL4/CCL14/LCK/ADAM8/CMKLR1/IL1B/HSD3B7/CCR1/ITGB7/LYN/CCL3L3/DUSP1/LGMN/PTK2B/APOD/IL6/RIPK…
GOBP_LEUKOCYTE_PROLIFERATION	GOBP_LEUKOCYTE_PROLIFERATION	293	0.635435	2.35814	1e-10	3.26216e-09	2.3357e-09	1987	tags=42%, list=15%, signal=36%	VSIG4/CD74/HLA-DPA1/AIF1/TYROBP/CD3E/CCL5/HLA-DMB/CCL8/CORO1A/HLA-DRB1/BST2/LGALS9/LST1/PYCARD/HLA-DPB1/DOCK2/TNFSF13B/FCGR2B/CSF1R/PTPN6/TNFRSF1B/CD209/HAVCR2/TLR4/FCGR3A/IL4I1/HLA-E/CD300A/RAC2/SLC11A1/TREM2/CSF1/EBI3/LILRB1/LILRB2/PSMB10/PTPRC/MNDA/LILRB4/IRF1/TNFRSF14/BTK/INPP5D/CARD11/IL1B/TGFBR2/ST6GAL1/TNFSF8/CD6/GPNMB/IL2RA/CD38/CD86/LYN/PRKCD/IGFBP2/IL6/RIPK3/CSF2RB/IL12RB1/P2RX7/PDCD1LG…
GOBP_LYMPHOCYTE_ACTIVATION_INVOLVED_IN_IMMUNE_RESPONSE	GOBP_LYMPHOCYTE_ACTIVATION_INVOLVED_IN_IMMUNE_RESPONSE	177	0.650745	2.33394	1e-10	3.26216e-09	2.3357e-09	2399	tags=49%, list=18%, signal=41%	CD74/HLA-DRA/NKG7/HLA-DMB/FGL2/CORO1A/HLA-DRB1/LGALS9/FCER1G/IRF8/FCGR2B/LCP1/HAVCR2/TLR4/ITGAL/SPI1/SEMA4A/BATF/EOMES/SLC11A1/MFNG/HLA-F/LILRB1/APBB1IP/PTPRC/ZNF683/CD86/UNC13D/RELB/SLAMF6/PTK2B/IL6/GATA3/MDK/IL12RB1/ICAM1/PLCG2/TNFSF4/TNFSF13/PARP3/CD40/IL27RA/ADA/LY9/CD80/IL10/ZC3H12A/CLCF1/LOXL3/CCL19/F2RL1/CEACAM1/LGALS1/PTGER4/PRKCZ/DOCK11/BCL3/IFNG/FOXP3/CD180/FOXP1/JAK3/PGLYRP1/ZFPM1/PLCL…
GOBP_LYMPHOCYTE_MEDIATED_IMMUNITY	GOBP_LYMPHOCYTE_MEDIATED_IMMUNITY	255	0.679892	2.51255	1e-10	3.26216e-09	2.3357e-09	1693	tags=43%, list=12%, signal=38%	C1QB/C1QA/C1QC/CD74/HLA-DRA/HLA-DQB1/HLA-DPA1/HLA-DQA1/NKG7/HLA-DMA/HLA-DMB/FCGR1A/CORO1A/HLA-DRB1/LGALS9/FCER1G/HLA-DRB5/C3/C1S/CD8A/WAS/HLA-DPB1/FCGR2B/C2/LAG3/PTPN6/TNFRSF1B/HLA-DOA/HAVCR2/CTSH/VAV1/PRF1/FCGR3A/C1R/IL4I1/CFI/HLA-E/SERPING1/BATF/TREM2/HLA-F/LILRB1/MYO1G/PTPRC/LILRB4/KLRK1/BTK/HLA-DQB2/INPP5D/HLA-B/CD96/IL1B/GZMB/UNC13D/HLA-DQA2/SLAMF6/PRKCD/IL6/RIPK3/CSF2RB/GATA3/RSAD2/IL12RB1/…
GOBP_LYMPHOCYTE_MIGRATION	GOBP_LYMPHOCYTE_MIGRATION	104	0.715945	2.42797	1e-10	3.26216e-09	2.3357e-09	1438	tags=46%, list=11%, signal=42%	CXCL10/AIF1/CCL5/CCL8/CCL2/PYCARD/CXCL12/CCL18/CXCL11/GAS6/ITGAL/CCL3/CXCL16/CCL13/CXCL13/MYO1G/PIK3CD/TNFRSF14/KLRK1/CCL4/CCL14/ADAM8/HSD3B7/ITGB7/CCL3L3/PTK2B/APOD/RIPK3/GATA3/CD200R1/ICAM1/CCR7/ZAP70/CX3CL1/XCL2/CCR2/IL27RA/CCL7/CD99L2/STK10/CCL19/EXT1/CCL3L1/FUT7/CKLF/CCL26/DOCK8/CD200
GOBP_MACROPHAGE_ACTIVATION	GOBP_MACROPHAGE_ACTIVATION	89	0.69481	2.31245	1e-10	3.26216e-09	2.3357e-09	2011	tags=54%, list=15%, signal=46%	VSIG4/C1QA/CD74/AIF1/TYROBP/ITGB2/ITGAM/FCGR2B/CEBPA/C5AR1/SNCA/HAVCR2/TLR4/CCL3/CST7/SLC11A1/TREM2/PTPRC/CD84/IFI35/TLR2/IL6/PLCG2/NR1H3/CX3CL1/HAMP/IFNGR1/CX3CR1/IL10/TNF/ZC3H12A/GRN/SYK/MFHAS1/TMEM106A/TLR6/IFNG/CD200/FOXP1/TLR1/IL4R/TLR3/TNIP2/CTSC/GPR137B/TREX1/SUCNR1/LBP
GOBP_MICROTUBULE_CYTOSKELETON_ORGANIZATION	GOBP_MICROTUBULE_CYTOSKELETON_ORGANIZATION	421	-0.396558	-1.88454	1e-10	3.26216e-09	2.3357e-09	2785	tags=35%, list=20%, signal=29%	CEP76/KIAA0753/CDC14A/DCX/AURKB/EFNA5/CEP192/XRCC3/DVL1/CEP350/INCENP/CCDC68/KIF24/MARK3/PIN1/SASS6/DIXDC1/NDE1/MAP6D1/UXT/CDC14C/RCC1/GAS2L3/XRCC2/CEP72/MAP1A/EFHC1/CHMP5/MAP1B/MDM1/CETN3/AAAS/MET/APC/TTLL11/RANBP9/CDK2/TUBB8/CCNF/SAC3D1/PKD1/SS18/BRCA2/TUBG1/RTTN/PARD6B/ROCK1/PCM1/EML4/FIGNL1/CLASP1/SSX2IP/CEP152/CDK5R1/PARD6G/CKAP5/DLG1/ZW10/DZIP1/VAMP4/CEP63/CRIPT/NEK2/CAV3/PSRC1/PLK4/SPAG16/…
GOBP_MITOTIC_NUCLEAR_DIVISION	GOBP_MITOTIC_NUCLEAR_DIVISION	215	-0.485145	-2.17167	1e-10	3.26216e-09	2.3357e-09	2513	tags=44%, list=18%, signal=37%	PIN1/EGF/NDE1/ANAPC5/PHF13/CDC14C/RCC1/PRMT5/MIS12/CHMP5/HOXA13/CUL3/CDC23/AAAS/APC/ANAPC1/REEP3/UBE2S/TUBG1/RPL24/PDXP/CDC42/EML4/PTTG1/RAD21/SEH1L/CLASP1/KNTC1/USP16/ZWILCH/ZW10/NEK2/TOM1L1/PSRC1/CHMP2B/BAZ1B/DYNC1LI1/POGZ/TPR/CDT1/CDC25C/FBXO5/OFD1/KIF2C/KIF4A/RACGAP1/FGF8/CDCA8/LRP5/CDCA5/SPAG5/CDC14B/ATM/PLK1/HSPA1A/KIF11/NIPBL/KIF25/PRC1/SPAST/TACC3/STAG1/ZWINT/MYBL2/SMARCA5/MTBP/MKI67/CDCA…
GOBP_MONOCYTE_CHEMOTAXIS	GOBP_MONOCYTE_CHEMOTAXIS	61	0.761492	2.42617	1e-10	3.26216e-09	2.3357e-09	2394	tags=70%, list=18%, signal=58%	CXCL10/AIF1/CCL5/CCL8/CCL2/FOLR2/CXCL12/CCL18/SLAMF8/CCL3/CCL13/SERPINE1/PLA2G7/CCL4/CCL14/CCR1/LYN/CCL3L3/DUSP1/LGMN/IL6/CX3CL1/CTSG/XCL2/CCR2/CCL7/CX3CR1/PTPRO/TNFRSF11A/CCL19/CCL3L1/CCL26/ANXA1/NBL1/MOSPD2/CCL22/CCL23/CCL20/PDGFB/XCL1/IL6R/CCL24/CCL16
GOBP_MONONUCLEAR_CELL_DIFFERENTIATION	GOBP_MONONUCLEAR_CELL_DIFFERENTIATION	372	0.598178	2.25294	1e-10	3.26216e-09	2.3357e-09	1986	tags=39%, list=15%, signal=34%	CD74/HLA-DRA/CD3E/FGL2/HLA-DRB1/LGALS9/CD2/FCER1G/IRF8/CD8A/DOCK2/TNFSF13B/FCGR2B/CSF1R/LAG3/PTPN6/SLAMF8/GAS6/HLA-DOA/VAV1/SPI1/IL4I1/UBD/SEMA4A/BATF/EOMES/TREM2/CSF1/MFNG/LILRB1/LILRB2/PIK3CD/PTPRC/CD4/LILRB4/IRF1/CTSL/LYL1/BTK/CD3D/LCK/INPP5D/ADAM8/HLA-B/CARD11/IL1B/TGFBR2/ZNF683/TNFSF8/MERTK/AXL/FES/PDE1B/IL2RA/CD86/LYN/BLNK/RELB/SLAMF6/PTK2B/IL6/RIPK3/GATA3/RSAD2/MDK/IL12RB1/PTPRJ/BATF2/TRPM…
GOBP_MONONUCLEAR_CELL_MIGRATION	GOBP_MONONUCLEAR_CELL_MIGRATION	168	0.691087	2.46788	1e-10	3.26216e-09	2.3357e-09	1361	tags=45%, list=10%, signal=41%	CXCL10/AIF1/CCL5/CCL8/CCL2/FOLR2/LGALS9/PYCARD/CXCL12/CCL18/CXCL11/C5AR1/CSF1R/C3AR1/SLAMF8/GAS6/ALOX5/ITGAL/SPI1/CCL3/CXCL16/CSF1/CCL13/SERPINE1/CXCL13/MYO1G/PIK3CD/TNFRSF14/PLA2G7/KLRK1/CCL4/CCL14/ADAM8/CMKLR1/HSD3B7/CCR1/ITGB7/LYN/CCL3L3/DUSP1/LGMN/PTK2B/APOD/IL6/RIPK3/GATA3/MDK/CXCR4/CD200R1/TRPM2/ICAM1/CCR7/ZAP70/CX3CL1/RARRES2/CTSG/CCR5/XCL2/CCR2/IL27RA/CCL7/CD99L2/CX3CR1/PTPRO/STK10/TNF/TN…
GOBP_MRNA_METABOLIC_PROCESS	GOBP_MRNA_METABOLIC_PROCESS	476	-0.366473	-1.74156	1e-10	3.26216e-09	2.3357e-09	2703	tags=38%, list=20%, signal=32%	SNRPG/SART1/SNRPA/SNRPD3/FXR2/DDX1/CSDE1/SNRPD2/SMG7/RBM10/GSPT2/PTBP1/SNRPA1/THOC3/NONO/PRDX6/METTL3/SNRPN/RBM8A/SMN2/PLRG1/PRPF4/DHX8/SAFB/U2AF2/SSB/YTHDC1/SNIP1/BRDT/TAF2/DCP2/MFAP1/CPEB1/SCNM1/CWF19L2/CPSF3/PDCD11/DAZAP1/PCBP2/YBX1/DHX36/TFCP2/SF1/PUM2/CPSF2/PRMT5/THRAP3/DDX5/SMG1/PRPF38B/ZCCHC8/GDNF/PHF5A/PAIP1/UBL5/PCF11/SF3B4/EXOSC2/UPF2/SAFB2/CNOT1/YTHDF2/TAF4/YTHDF3/PRPF3/LUC7L2/RSRC1/AL…
GOBP_MRNA_PROCESSING	GOBP_MRNA_PROCESSING	308	-0.467325	-2.16774	1e-10	3.26216e-09	2.3357e-09	3417	tags=46%, list=25%, signal=35%	WDR33/SON/KHSRP/DDX46/GEMIN6/APOBEC1/QKI/SNRPB2/CNOT6L/NOVA1/NOL3/SF3A3/SNRPG/SART1/SNRPA/SNRPD3/FXR2/DDX1/SNRPD2/RBM10/PTBP1/SNRPA1/THOC3/NONO/PRDX6/METTL3/SNRPN/RBM8A/SMN2/PLRG1/PRPF4/DHX8/SAFB/U2AF2/YTHDC1/SNIP1/BRDT/MFAP1/CPEB1/SCNM1/CWF19L2/CPSF3/PDCD11/DAZAP1/YBX1/DHX36/SF1/CPSF2/PRMT5/THRAP3/DDX5/PRPF38B/ZCCHC8/PHF5A/UBL5/PCF11/SF3B4/SAFB2/PRPF3/LUC7L2/RSRC1/ALKBH5/SRRM1/PRPF4B/CASC3/CSTF2…
GOBP_MYELOID_CELL_ACTIVATION_INVOLVED_IN_IMMUNE_RESPONSE	GOBP_MYELOID_CELL_ACTIVATION_INVOLVED_IN_IMMUNE_RESPONSE	87	0.737372	2.44754	1e-10	3.26216e-09	2.3357e-09	1174	tags=46%, list=9%, signal=42%	TYROBP/VAMP8/ITGB2/LGALS9/FCER1G/HMOX1/PYCARD/ITGAM/DOCK2/PTPN6/HAVCR2/SPI1/CCL3/CD300A/RAC2/STXBP2/TREM2/PTAFR/LAT2/PIK3CD/CD84/IFI35/BTK/LILRA2/DNASE1L3/FES/LYN/UNC13D/FGR/PTGDS/PLCG2/MYD88/CCR2/LAT/CX3CR1/GRN/SYK/SNX6/GATA2/F2RL1
GOBP_MYELOID_CELL_DIFFERENTIATION	GOBP_MYELOID_CELL_DIFFERENTIATION	313	0.550487	2.05009	1e-10	3.26216e-09	2.3357e-09	1863	tags=33%, list=14%, signal=29%	C1QC/CD74/TYROBP/HLA-DRB1/LGALS9/IRF8/CEBPA/CSF1R/PTPN6/CSF3R/HCLS1/EVI2B/TLR4/SPI1/CCL3/UBD/BATF/TREM2/CSF1/LILRB1/PIK3CD/CD4/LILRB4/SNX10/STAT1/RB1/CLEC5A/BGLAP/INPP5D/LILRB3/TGFBR2/OSCAR/TLR2/CCR1/FES/PDE1B/ZFP36/LYN/RELB/PTK2B/GATA3/GAB3/BATF2/CCR7/IRF7/PPARG/TCIRG1/PML/GPR171/RASSF2/NFKBIA/SFRP1/G6PD/EFNA2/IL15/TNF/FOS/EPAS1/TRIB1/TNFRSF11A/LDB1/CEBPB/ATP6AP1/ALAS2/TESC/PF4/CCL19/KCNQ1/TAL1/…
GOBP_MYELOID_LEUKOCYTE_ACTIVATION	GOBP_MYELOID_LEUKOCYTE_ACTIVATION	203	0.691849	2.51158	1e-10	3.26216e-09	2.3357e-09	2046	tags=50%, list=15%, signal=43%	VSIG4/C1QA/CD74/AIF1/TYROBP/CCL5/VAMP8/ITGB2/LGALS9/CD2/FCER1G/LCP2/HMOX1/PYCARD/ITGAM/DOCK2/FCGR2B/CEBPA/C5AR1/PTPN6/SNCA/HAVCR2/TLR4/SPI1/CCL3/UBD/BATF/CST7/CD300A/RAC2/STXBP2/SLC11A1/TREM2/PTAFR/CSF1/LAT2/CD33/PIK3CD/PTPRC/CD84/IFI35/LILRB4/BTK/LILRA2/DNASE1L3/TGFBR2/TLR2/FES/LYN/UNC13D/FGR/CD300LF/RELB/PRKCD/IL6/PTGDS/BATF2/PLCG2/HYAL2/NR1H3/CX3CL1/MYD88/CTSG/HAMP/CCR2/IFNGR1/LAT/CX3CR1/IL15/…
GOBP_MYELOID_LEUKOCYTE_DIFFERENTIATION	GOBP_MYELOID_LEUKOCYTE_DIFFERENTIATION	186	0.634732	2.28994	1e-10	3.26216e-09	2.3357e-09	1914	tags=41%, list=14%, signal=36%	C1QC/CD74/TYROBP/HLA-DRB1/LGALS9/CEBPA/CSF1R/HCLS1/EVI2B/TLR4/SPI1/CCL3/UBD/BATF/TREM2/CSF1/LILRB1/PIK3CD/CD4/LILRB4/SNX10/RB1/BGLAP/INPP5D/LILRB3/TGFBR2/OSCAR/TLR2/CCR1/FES/PDE1B/LYN/RELB/GATA3/GAB3/BATF2/CCR7/IRF7/PPARG/TCIRG1/RASSF2/SFRP1/EFNA2/IL15/TNF/FOS/TRIB1/TNFRSF11A/CEBPB/ATP6AP1/TESC/PF4/CCL19/TAL1/LIF/MITF/LTF/GATA2/F2RL1/FSTL3/CEACAM1/CTNNBIP1/LTBR/TNFAIP6/IFNG/FOXP1/RUNX1/ZFPM1/LRRC…
GOBP_MYELOID_LEUKOCYTE_MEDIATED_IMMUNITY	GOBP_MYELOID_LEUKOCYTE_MEDIATED_IMMUNITY	96	0.718862	2.41514	1e-10	3.26216e-09	2.3357e-09	1174	tags=43%, list=9%, signal=39%	TYROBP/FCGR1A/VAMP8/ITGB2/LGALS9/HMOX1/C3/ITGAM/FCGR2B/SPI1/FCGR3A/CCL3/HLA-E/CD300A/RAC2/STXBP2/PTAFR/LAT2/PIK3CD/CD84/BTK/DNASE1L3/FES/LYN/UNC13D/FGR/IL6/PTGDS/TREM1/CARD9/MYD88/CTSG/CCR2/LAT/DDX58/CX3CR1/ACE/SYK/SNX6/GATA2/F2RL1
GOBP_MYELOID_LEUKOCYTE_MIGRATION	GOBP_MYELOID_LEUKOCYTE_MIGRATION	194	0.698864	2.52667	1e-10	3.26216e-09	2.3357e-09	1471	tags=43%, list=11%, signal=39%	CXCL10/S100A9/CD74/AIF1/CCL5/CCL8/CCL2/FOLR2/ITGB2/S100A8/CXCL9/FCER1G/CXCL12/CCL18/CXCL11/C5AR1/CSF1R/C3AR1/SLAMF8/CSF3R/VAV1/SPI1/CCL3/CD300A/RAC2/TREM2/CSF1/CCL13/SERPINE1/CXCL13/MPP1/PIK3CD/PLA2G7/CCL4/CCL14/ADAM8/CMKLR1/IL1B/CCR1/LYN/CCL3L3/DUSP1/LGMN/PTK2B/IL6/PPBP/MDK/TREM1/RHOG/CD200R1/CCR7/CX3CL1/RARRES2/RIN3/MYD88/CTSG/XCL2/CXCL3/CCR2/CCL7/CD99L2/CX3CR1/RHOH/PTPRO/EDNRB/TNFRSF11A/CXCL1/…
GOBP_NCRNA_METABOLIC_PROCESS	GOBP_NCRNA_METABOLIC_PROCESS	309	-0.421367	-1.96639	1e-10	3.26216e-09	2.3357e-09	3233	tags=42%, list=24%, signal=33%	LCMT2/DDX52/DKC1/SNAPC5/ABT1/ZBTB8OS/TFB2M/THUMPD3/RSL1D1/BYSL/IPPK/KTI12/SART1/DDX3X/DDX1/MAPT/DUS4L/MAEL/NSUN6/SPIN1/FTSJ1/METTL3/TRPT1/NOL8/TRMT5/DICER1/C9orf64/GTF3C4/SMARCB1/RPL35/SSB/DTWD2/MTO1/PDCD11/ELAC1/RPL35A/GTF3C2/WDR3/WDR4/RPL26/UTP15/RPS8/QTRT1/ZCCHC8/RPS17/MRPL1/FBL/NOLC1/PA2G4/DARS2/NSUN4/EXOSC2/RPS7/HEATR1/RPP14/RPP30/C1D/ELL3/YTHDF2/HRAS/EBNA1BP2/METTL2B/SNAPC1/WDR75/NOL10/NSUN…
GOBP_NEGATIVE_REGULATION_OF_CELL_ACTIVATION	GOBP_NEGATIVE_REGULATION_OF_CELL_ACTIVATION	182	0.655453	2.36486	1e-10	3.26216e-09	2.3357e-09	1903	tags=47%, list=14%, signal=41%	VSIG4/CD74/APOE/TYROBP/FGL2/HLA-DRB1/LGALS9/HMOX1/LST1/FCGR2B/TBC1D10C/LAG3/PTPN6/LAPTM5/HAVCR2/SAMSN1/SPI1/IL4I1/TNFAIP8L2/CST7/CD300A/TREM2/HLA-F/LILRB1/LILRB2/PTPRC/CD84/MNDA/LILRB4/IRF1/TNFRSF14/BTK/INPP5D/MERTK/GPNMB/AXL/IL2RA/CD86/LYN/FGR/CD300LF/PRKCD/MDK/PDCD1LG2/TNFSF4/NR1H3/PARP3/CX3CL1/CTSG/TNFRSF21/CCR2/SFRP1/CD80/IL10/TNFAIP3/ZC3H12A/GRN/LOXL3/CEBPB/THBD/SDC4/TNFRSF13B/TSPAN32/LAX1/C…
GOBP_NEGATIVE_REGULATION_OF_CYTOKINE_PRODUCTION	GOBP_NEGATIVE_REGULATION_OF_CYTOKINE_PRODUCTION	219	0.629334	2.30139	1e-10	3.26216e-09	2.3357e-09	1907	tags=41%, list=14%, signal=36%	VSIG4/TYROBP/HLA-DRB1/BST2/LGALS9/HMOX1/PYCARD/FCGR2B/LAG3/PTPN6/LAPTM5/GAS6/HAVCR2/TLR4/GBP1/SLC11A1/TREM2/OAS1/HLA-F/LILRB1/CD33/PTPRC/CD84/LILRB4/BTK/INPP5D/CMKLR1/CLEC4A/CD96/HGF/MERTK/GPNMB/AXL/ZFP36/RELB/APOD/IL6/GATA3/ACP5/CD200R1/PDCD1LG2/CCR7/LILRA5/HOMER3/TNFSF4/CX3CL1/SIGIRR/TLR8/PML/ABCD1/TNFRSF21/ARRB1/IL27RA/ADCY7/CX3CR1/NDRG2/IL10/TNFAIP3/TNF/ZC3H12A/ARRB2/CDH3/LTF/F2RL1/NFKB1/CEAC…
GOBP_NEGATIVE_REGULATION_OF_DEFENSE_RESPONSE	GOBP_NEGATIVE_REGULATION_OF_DEFENSE_RESPONSE	199	0.630634	2.28832	1e-10	3.26216e-09	2.3357e-09	1438	tags=36%, list=11%, signal=33%	VSIG4/APOE/FGL2/HLA-DRB1/LGALS9/FCGR2B/SLAMF8/TNFRSF1B/AOAH/HAVCR2/HCK/ALOX5/TNFAIP8L2/HLA-E/SERPING1/CST7/TREM2/OAS1/HLA-F/LILRB1/PTPRC/RB1/GPX1/SAMHD1/HLA-B/CD96/HGF/IL2RA/ZFP36/LYN/FGR/PRKCD/HTRA1/TEK/GATA3/MDK/ACP5/CD200R1/HLA-A/NR1H3/TRIM21/PPARG/CX3CL1/TNFRSF1A/HAMP/STAT2/USP18/ADA/RHBDF2/DUSP10/SIGLEC10/IL10/TNFAIP3/SOCS3/KLRC1/GRN/ARRB2/PARP14/SYK/MFHAS1/FAM3A/NFKB1/CEACAM1/CDH5/PTGER4/CA…
GOBP_NEGATIVE_REGULATION_OF_IMMUNE_EFFECTOR_PROCESS	GOBP_NEGATIVE_REGULATION_OF_IMMUNE_EFFECTOR_PROCESS	102	0.694063	2.34827	1e-10	3.26216e-09	2.3357e-09	1693	tags=49%, list=12%, signal=43%	VSIG4/FGL2/BST2/LGALS9/HMOX1/FCGR2B/PTPN6/SLAMF8/HAVCR2/SPI1/IL4I1/HLA-E/SERPING1/CD300A/HLA-F/LILRB1/PTPRC/CD84/LILRB4/HLA-B/CD96/FCRL3/HLA-A/TNFSF4/PARP3/CCR2/CX3CR1/DUSP10/IL10/TNF/KLRC1/ZC3H12A/GRN/ARRB2/LOXL3/CD22/CEACAM1/CD59/IL7R/DUSP22/SERPINB9/FOXP3/KLRD1/JAK3/PGLYRP1/CD46/FER/HFE/ANXA1/IL4R
GOBP_NEGATIVE_REGULATION_OF_IMMUNE_RESPONSE	GOBP_NEGATIVE_REGULATION_OF_IMMUNE_RESPONSE	153	0.682753	2.41815	1e-10	3.26216e-09	2.3357e-09	1890	tags=48%, list=14%, signal=42%	VSIG4/FGL2/HLA-DRB1/LGALS9/HMOX1/FCGR2B/PTPN6/SLAMF8/HAVCR2/HCK/SAMSN1/SPI1/IL4I1/HLA-E/SERPING1/CD300A/TREM2/OAS1/HLA-F/LILRB1/PTPRC/CD84/LILRB4/TNFRSF14/GPX1/INPP5D/SAMHD1/HLA-B/CD96/LYN/FGR/HLA-A/TNFSF4/NR1H3/TRIM21/PPARG/PARP3/CCR2/STAT2/USP18/IL27RA/RHBDF2/DUSP10/IL10/TNFAIP3/KLRC1/ZC3H12A/GRN/ARRB2/PARP14/LOXL3/PDCD1/SYK/CTLA4/FAM3A/CEACAM1/CD59/IL7R/DUSP22/SERPINB9/FOXP3/KLRD1/JAK3/PGLYRP1…
GOBP_NEGATIVE_REGULATION_OF_IMMUNE_SYSTEM_PROCESS	GOBP_NEGATIVE_REGULATION_OF_IMMUNE_SYSTEM_PROCESS	348	0.638873	2.38992	1e-10	3.26216e-09	2.3357e-09	1914	tags=45%, list=14%, signal=40%	VSIG4/C1QC/CD74/TYROBP/CCL2/FGL2/HLA-DRB1/BST2/LGALS9/HMOX1/LST1/CXCL12/FCGR2B/TBC1D10C/LAG3/PTPN6/SLAMF8/LAPTM5/HLA-DOA/HAVCR2/HCK/TLR4/SAMSN1/SPI1/GBP1/CCL3/IL4I1/TNFAIP8L2/HLA-E/SERPING1/CST7/CD300A/TREM2/OAS1/LPXN/HLA-F/LILRB1/LILRB2/PTPRC/CD84/MNDA/LILRB4/IRF1/TNFRSF14/KLRK1/BTK/GPX1/INPP5D/SAMHD1/HLA-B/LILRB3/CD96/MERTK/GPNMB/AXL/IL2RA/CD86/LYN/FGR/DUSP1/CD300LF/APOD/MDK/PTPRJ/CD200R1/PDCD1…
GOBP_NEGATIVE_REGULATION_OF_INFLAMMATORY_RESPONSE	GOBP_NEGATIVE_REGULATION_OF_INFLAMMATORY_RESPONSE	124	0.637149	2.20902	1e-10	3.26216e-09	2.3357e-09	1535	tags=39%, list=11%, signal=35%	APOE/HLA-DRB1/FCGR2B/SLAMF8/TNFRSF1B/AOAH/HCK/ALOX5/TNFAIP8L2/CST7/TREM2/PTPRC/RB1/GPX1/HGF/IL2RA/ZFP36/LYN/FGR/PRKCD/TEK/GATA3/MDK/ACP5/CD200R1/NR1H3/PPARG/CX3CL1/TNFRSF1A/HAMP/ADA/RHBDF2/DUSP10/SIGLEC10/IL10/TNFAIP3/SOCS3/GRN/SYK/MFHAS1/NFKB1/CDH5/PTGER4/CALCRL/TNFAIP6/FOXP3/CD200/PGLYRP1
GOBP_NEGATIVE_REGULATION_OF_LYMPHOCYTE_ACTIVATION	GOBP_NEGATIVE_REGULATION_OF_LYMPHOCYTE_ACTIVATION	136	0.664963	2.32155	1e-10	3.26216e-09	2.3357e-09	1903	tags=49%, list=14%, signal=43%	VSIG4/CD74/TYROBP/FGL2/HLA-DRB1/LGALS9/LST1/FCGR2B/TBC1D10C/LAG3/PTPN6/LAPTM5/HAVCR2/SAMSN1/IL4I1/TNFAIP8L2/CD300A/HLA-F/LILRB1/LILRB2/MNDA/LILRB4/IRF1/TNFRSF14/BTK/INPP5D/MERTK/GPNMB/AXL/IL2RA/CD86/LYN/FGR/MDK/PDCD1LG2/TNFSF4/PARP3/CTSG/TNFRSF21/SFRP1/CD80/IL10/TNFAIP3/ZC3H12A/LOXL3/CEBPB/SDC4/TNFRSF13B/LAX1/CTLA4/CEACAM1/DUSP22/FOXP3/LRRC32/PAG1/JAK3/RUNX1/PGLYRP1/HFE/BANK1/ANXA1/IL4R/PTPN22/IN…
GOBP_NEGATIVE_REGULATION_OF_RESPONSE_TO_EXTERNAL_STIMULUS	GOBP_NEGATIVE_REGULATION_OF_RESPONSE_TO_EXTERNAL_STIMULUS	342	0.558294	2.09175	1e-10	3.26216e-09	2.3357e-09	1894	tags=34%, list=14%, signal=30%	VSIG4/APOE/AIF1/CCL2/FGL2/HLA-DRB1/LGALS9/FCGR2B/SLAMF8/TNFRSF1B/AOAH/HAVCR2/HCK/ALOX5/TNFAIP8L2/SEMA4A/HLA-E/SERPING1/CST7/TREM2/OAS1/SERPINE1/CXCL13/HLA-F/LILRB1/PTPRC/FAP/KLRK1/RB1/LILRA2/GPX1/SAMHD1/HLA-B/CD96/ST6GAL1/HGF/IL2RA/ZFP36/LYN/FGR/PLAU/DUSP1/PRKCD/HTRA1/TEK/GATA3/MDK/ACP5/CD200R1/HLA-A/SEMA3G/NR1H3/TRIM21/PPARG/CX3CL1/SIGIRR/RIN3/TNFRSF1A/HAMP/STAT2/USP18/ADA/SEMA7A/RHBDF2/PTPRO/DU…
GOBP_NEUTROPHIL_CHEMOTAXIS	GOBP_NEUTROPHIL_CHEMOTAXIS	93	0.744471	2.49291	1e-10	3.26216e-09	2.3357e-09	1331	tags=47%, list=10%, signal=43%	CXCL10/S100A9/CD74/CCL5/CCL8/CCL2/ITGB2/S100A8/CXCL9/FCER1G/CCL18/CXCL11/C5AR1/C3AR1/CSF3R/VAV1/CCL3/RAC2/CCL13/CXCL13/MPP1/PIK3CD/CCL4/CCL14/IL1B/CCL3L3/PPBP/MDK/TREM1/CCR7/CX3CL1/XCL2/CXCL3/CCL7/CXCL1/PDE4B/PF4/CCL19/SYK/CXCL2/CCL3L1/CKLF/TNFAIP6/CCL26
GOBP_NEUTROPHIL_MIGRATION	GOBP_NEUTROPHIL_MIGRATION	114	0.730208	2.50278	1e-10	3.26216e-09	2.3357e-09	1331	tags=46%, list=10%, signal=42%	CXCL10/S100A9/CD74/CCL5/CCL8/CCL2/ITGB2/S100A8/CXCL9/FCER1G/CCL18/CXCL11/C5AR1/C3AR1/SLAMF8/CSF3R/VAV1/CCL3/RAC2/CCL13/CXCL13/MPP1/PIK3CD/CCL4/CCL14/ADAM8/IL1B/CCL3L3/PPBP/MDK/TREM1/RHOG/CCR7/CX3CL1/MYD88/XCL2/CXCL3/CCL7/CD99L2/RHOH/CXCL1/PDE4B/PF4/CCL19/SYK/MCOLN2/CXCL2/CCL3L1/FUT7/CKLF/TNFAIP6/CCL26
GOBP_NUCLEAR_CHROMOSOME_SEGREGATION	GOBP_NUCLEAR_CHROMOSOME_SEGREGATION	185	-0.516684	-2.26392	1e-10	3.26216e-09	2.3357e-09	2309	tags=43%, list=17%, signal=36%	MIS12/CHMP5/FEN1/CUL3/CDC23/CCNB1IP1/BRIP1/APC/LATS1/RAD51C/ANAPC1/TERF1/TUBG1/CDC42/EML4/PTTG1/RAD21/ECT2/SEH1L/KNTC1/RCC2/EME1/ZWILCH/ZW10/ERCC4/NEK2/PSRC1/CHMP2B/BAZ1B/DYNC1LI1/POGZ/TPR/CDT1/ESCO1/FBXO5/UBE2B/KIF2C/KIF4A/RACGAP1/CDCA8/CDCA5/SPAG5/ATM/PLK1/ESCO2/NIPBL/KIF25/PRC1/TACC3/STAG1/ZWINT/SMARCA5/DMC1/TRIP13/CDC16/CEP55/KIF23/CHMP4C/KIF14/SFPQ/BUB1B/MAD2L1/CENPF/CORT/BUB1/TOP2A/UBE2C/CD…
GOBP_ORGANELLE_FISSION	GOBP_ORGANELLE_FISSION	344	-0.466653	-2.18555	1e-10	3.26216e-09	2.3357e-09	2626	tags=40%, list=19%, signal=33%	MASTL/INCENP/BRDT/VPS35/WNT5A/RAD51/PIN1/EGF/KLHDC3/NDE1/ANAPC5/PHF13/CDC14C/RCC1/HSPA2/PRMT5/DDHD1/BCL2L11/MIS12/CHMP5/HOXA13/CUL3/CDC23/MTFR1/AAAS/CCNB1IP1/BRIP1/APC/RAD51C/ANAPC1/TERF1/REEP3/TUBB8/UBE2S/BRCA2/TUBG1/RPL24/PDXP/CDC42/EML4/FIGNL1/PTTG1/RAD21/SEH1L/CLASP1/KNTC1/EME1/USP16/ZWILCH/ZW10/CALR/TDRD9/ERCC4/NEK2/TOM1L1/PSRC1/CHMP2B/BAZ1B/DYNC1LI1/POGZ/TPR/CDT1/CDC25C/MSX2/FBXO5/OFD1/UBE2…
GOBP_PATTERN_RECOGNITION_RECEPTOR_SIGNALING_PATHWAY	GOBP_PATTERN_RECOGNITION_RECEPTOR_SIGNALING_PATHWAY	143	0.612031	2.14912	1e-10	3.26216e-09	2.3357e-09	2061	tags=43%, list=15%, signal=37%	CD14/CTSS/LGALS9/SLC15A3/FCN1/HAVCR2/TLR4/CD300A/TREM2/OAS1/CYBA/IFI35/IRF1/TLR7/BTK/OASL/LY96/LILRA2/IFIH1/TLR2/LYN/CLEC7A/CD300LF/RSAD2/CAV1/FCRL3/PLCG2/IRF7/NR1H3/MYD88/TLR8/CD40/TLR5/NFKBIA/DDX58/UNC93B1/TNFAIP3/IRF3/TNF/ARRB2/FLOT2/MFHAS1/LTF/NINJ1/F2RL1/TLR6/RNF125/BIRC3/TLR1/TLR3/PIK3AP1/PTPN22/IRAK2/TNIP2/RIPK2/MAPKAPK3/CLEC4E/ESR1/GPS2/LBP/GPR108/IRAK4
GOBP_PEPTIDE_BIOSYNTHETIC_PROCESS	GOBP_PEPTIDE_BIOSYNTHETIC_PROCESS	480	-0.417338	-1.99086	1e-10	3.26216e-09	2.3357e-09	3048	tags=42%, list=22%, signal=34%	FXR2/DDX1/CSDE1/EIF2B4/RHOA/DPH2/GSPT2/MRPL36/EIF4E/PURA/SHMT1/FTSJ1/METTL3/GCLC/RBM8A/RPS4X/MRPS33/EIF2S3/BZW1/LRPPRC/YBX2/NDUFA7/IMPACT/RPL35/TRAP1/DCP2/NCK2/RPL6/RPL4/CPEB1/EIF2AK1/RPL19/MRPS18C/MRPS5/TMED2/RPL35A/YBX1/DHX36/MRPL32/KLHL25/IGHMBP2/PUM2/RPL26/EIF4B/MRPS17/LARP6/RPL39/RPS8/RPL32/RPS17/ILF3/EIF2AK4/EEF1G/NOLC1/EIF4A2/PAIP1/PA2G4/DARS2/EEF1B2/RPL41/RPLP0/MRPS18B/EIF4G2/RPL29/MRPS7/…
GOBP_PHAGOCYTOSIS	GOBP_PHAGOCYTOSIS	205	0.665601	2.41899	1e-10	3.26216e-09	2.3357e-09	1174	tags=37%, list=9%, signal=34%	CD14/AIF1/TYROBP/FCGR1A/CCL2/CORO1A/ITGB2/FCER1G/C3/IRF8/PYCARD/ITGAM/DOCK2/FCGR2B/NCF4/C2/FCN1/MSR1/GAS6/HCK/VAV1/TLR4/ITGAL/P2RY6/BIN2/CD300A/RAC2/SLC11A1/TREM2/CYBA/RAB20/MARCO/MYO1G/PTPRC/IL2RB/ARHGAP25/IL2RG/IL1B/TLR2/MERTK/AXL/LYN/UNC13D/SH3BP1/MYO7A/FGR/CLEC7A/CD300LF/PLD4/PRKCD/TGM2/NCF2/RHOG/PTPRJ/P2RX7/IL15RA/PLCG2/NR1H3/MYD88/MEGF10/ABCA1/CCR2/CD302/ITGB3/ABCA7/LIMK1/FCN3/IL15/RHOH/TNF…
GOBP_POSITIVE_REGULATION_OF_CELL_ACTIVATION	GOBP_POSITIVE_REGULATION_OF_CELL_ACTIVATION	308	0.651278	2.42429	1e-10	3.26216e-09	2.3357e-09	1898	tags=45%, list=14%, signal=40%	CD74/HLA-DRA/HLA-DQB1/HLA-DPA1/HLA-DQA1/AIF1/TYROBP/HLA-DMA/CD3E/CCL5/HLA-DMB/CCL2/CORO1A/HLA-DRB1/VAMP8/ITGB2/LGALS9/CD2/HLA-DRB5/PLEK/PYCARD/HLA-DPB1/ITGAM/TNFSF13B/CEBPA/PTPN6/CD209/GAS6/HLA-DOA/HAVCR2/VAV1/TLR4/FCGR3A/CCL3/IL4I1/HLA-E/TREM2/PTAFR/EBI3/HLA-F/LILRB1/LILRB2/PTPRC/CD4/ACTA2/LILRB4/TNFRSF14/KLRK1/BTK/HLA-DQB2/LILRA2/LCK/INPP5D/ADAM8/CARD11/IL1B/TGFBR2/CD6/AXL/IL2RA/CD38/CD86/LYN/F…
GOBP_POSITIVE_REGULATION_OF_CELL_ADHESION	GOBP_POSITIVE_REGULATION_OF_CELL_ADHESION	382	0.583816	2.20835	1e-10	3.26216e-09	2.3357e-09	1901	tags=37%, list=14%, signal=33%	CD74/HLA-DRA/HLA-DQB1/HLA-DPA1/HLA-DQA1/AIF1/HLA-DMA/CD3E/CCL5/HLA-DMB/CCL2/CORO1A/HLA-DRB1/ITGB2/LGALS9/HLA-DRB5/PYCARD/CXCL12/HLA-DPB1/TNFSF13B/PTPN6/CD209/HLA-DOA/HAVCR2/VAV1/ALOX5/IL4I1/HLA-E/PTAFR/CSF1/EBI3/CXCL13/LILRB1/LILRB2/APBB1IP/PTPRC/DAB2/CD4/LILRB4/TNFRSF14/PLAUR/KLRK1/HLA-DQB2/SPOCK2/LCK/ADAM8/CARD11/IL1B/TGFBR2/CD6/IL2RA/CD86/LYN/UNC13D/HLA-DQA2/LIMS2/PTK2B/TEK/RRAS/IGFBP2/IL6/TGM…
GOBP_POSITIVE_REGULATION_OF_CELL_CELL_ADHESION	GOBP_POSITIVE_REGULATION_OF_CELL_CELL_ADHESION	252	0.643552	2.37391	1e-10	3.26216e-09	2.3357e-09	1894	tags=45%, list=14%, signal=39%	CD74/HLA-DRA/HLA-DQB1/HLA-DPA1/HLA-DQA1/AIF1/HLA-DMA/CD3E/CCL5/HLA-DMB/CCL2/CORO1A/HLA-DRB1/ITGB2/LGALS9/HLA-DRB5/PYCARD/HLA-DPB1/TNFSF13B/PTPN6/CD209/HLA-DOA/HAVCR2/VAV1/ALOX5/IL4I1/HLA-E/PTAFR/EBI3/CXCL13/LILRB1/LILRB2/PTPRC/CD4/LILRB4/TNFRSF14/PLAUR/KLRK1/HLA-DQB2/LCK/ADAM8/CARD11/IL1B/TGFBR2/CD6/IL2RA/CD86/LYN/HLA-DQA2/IGFBP2/IL6/GATA3/MDK/IL12RB1/PDCD1LG2/CAV1/CCR7/ZAP70/HLA-A/TNFSF4/CX3CL1/…
GOBP_POSITIVE_REGULATION_OF_CYTOKINE_PRODUCTION	GOBP_POSITIVE_REGULATION_OF_CYTOKINE_PRODUCTION	400	0.594037	2.24798	1e-10	3.26216e-09	2.3357e-09	1909	tags=38%, list=14%, signal=33%	CD14/CD74/HLA-DPA1/AIF1/TYROBP/CD3E/CYBB/LTB/LGALS9/CD2/FCER1G/HMOX1/C3/IRF8/PYCARD/HLA-DPB1/C5AR1/CSF1R/C3AR1/FCN1/LAPTM5/GPSM3/HAVCR2/TLR4/CCL3/HLA-E/IRF5/BATF/POU2F2/SLC11A1/TREM2/PTAFR/OAS1/CYBA/EBI3/SERPINE1/HLA-F/LILRB1/LILRB2/PIK3CD/OAS2/PTPRC/CD84/CD4/MNDA/IRF1/CASP1/GBP5/TLR7/OSM/TNFRSF14/KLRK1/STAT1/CLEC5A/LY96/SORL1/LILRA2/ADAM8/SULF1/CARD11/IL1B/IFIH1/CD6/HGF/TLR2/MAPK13/MBP/CD86/FGR/…
GOBP_POSITIVE_REGULATION_OF_DEFENSE_RESPONSE	GOBP_POSITIVE_REGULATION_OF_DEFENSE_RESPONSE	241	0.597091	2.19914	1e-10	3.26216e-09	2.3357e-09	1785	tags=38%, list=13%, signal=33%	S100A9/NKG7/TYROBP/CCL5/ALOX5AP/VAMP8/S100A8/C3/PYCARD/CEBPA/LAG3/FCN1/GPSM3/SNCA/HAVCR2/HCK/VAV1/TLR4/SPI1/CCL3/HLA-E/TREM2/CYBA/SERPINE1/HLA-F/ZBP1/MNDA/IFI35/CASP1/GBP5/TLR7/OSM/PLA2G7/KLRK1/BTK/LILRA2/ADAM8/PARP9/IL1B/TLR2/MAPK13/LYN/FABP4/CLEC7A/SLAMF6/IL6/MDK/CCR7/PLCG2/LILRA5/AIM2/HYAL2/TNFSF4/IRF7/CARD9/SH2D1A/CX3CL1/TLR8/TNFRSF1A/CCR2/PYHIN1/NFKBIA/IL15/ACE/IRF3/TNF/GRN/TNFRSF11A/CEBPB/I…
GOBP_POSITIVE_REGULATION_OF_ERK1_AND_ERK2_CASCADE	GOBP_POSITIVE_REGULATION_OF_ERK1_AND_ERK2_CASCADE	183	0.580874	2.0972	1e-10	3.26216e-09	2.3357e-09	2458	tags=44%, list=18%, signal=36%	CD74/APOE/CCL5/CCL8/CCL2/HLA-DRB1/LGALS9/PYCARD/CCL18/RAMP3/C5AR1/CSF1R/GAS6/HAVCR2/TLR4/CCL3/P2RY6/TREM2/MARCO/CCL13/PTPRC/CD4/ACTA2/CCL4/CCL14/GPNMB/CCR1/CCL3L3/PTK2B/GPBAR1/TEK/HTR2B/ICAM1/CCR7/CARD9/CX3CL1/XCL2/ARRB1/SEMA7A/ABCA7/CCL7/TNF/ARRB2/TNFRSF11A/CCL19/CHI3L1/CIB1/MFHAS1/F2RL1/ARHGAP8/GCNT2/NDRG4/CCL3L1/PRKCZ/CCL26/NRG1/PLA2G5/SPRY2/SERPINF2/GNAI2/MAP3K12/MAPK3/PRKD2/CFLAR/PTPN22/RIPK…
GOBP_POSITIVE_REGULATION_OF_HEMOPOIESIS	GOBP_POSITIVE_REGULATION_OF_HEMOPOIESIS	135	0.650593	2.27147	1e-10	3.26216e-09	2.3357e-09	1914	tags=45%, list=14%, signal=39%	CD74/HLA-DRA/TYROBP/HLA-DRB1/LGALS9/HCLS1/EVI2B/GAS6/IL4I1/TREM2/CSF1/LILRB2/PTPRC/CD4/LILRB4/BTK/RB1/INPP5D/ADAM8/TGFBR2/AXL/CCR1/FES/IL2RA/CD86/GATA3/MDK/IL12RB1/IL15RA/ZAP70/TNFSF4/ADA/CD80/IL15/RHOH/DUSP10/IL10/TNF/FOS/TRIB1/TESC/PF4/CCL19/SYK/LIF/LGALS1/CTNNBIP1/IL7R/PRKCZ/SOX13/VNN1/IFNG/FOXP3/RUNX1/CD46/ANXA1/IL4R/RIPK2/IL18/CR1/GPR68
GOBP_POSITIVE_REGULATION_OF_HYDROLASE_ACTIVITY	GOBP_POSITIVE_REGULATION_OF_HYDROLASE_ACTIVITY	477	0.469334	1.79271	1e-10	3.26216e-09	2.3357e-09	2394	tags=34%, list=18%, signal=29%	S100A9/CCL5/CCL8/CCL2/S100A8/LGALS9/PLEK/PYCARD/CCL18/TNFSF10/TBC1D10C/C5AR1/LAPTM5/GNA15/SNCA/CTSH/VAV1/CCL3/P2RY6/CD300A/APOC2/PTAFR/CCL13/CXCL13/RGS1/CD33/PTPRC/PLCB2/CASP1/CCL4/CCL14/LCK/ARHGAP25/TBC1D2/MBP/ARHGAP27/CD86/LYN/GMIP/SH3BP1/CCL3L3/CTSD/CLEC7A/LGMN/PRKCD/PTK2B/RIPK3/RGS10/TGM2/RHOG/FBLN1/HTR2B/CAV1/CCR7/FCRL3/RAPGEF3/AIM2/CARD9/NR1H3/ARHGAP22/PSME2/CAV2/PPARG/CX3CL1/PML/XCL2/CD40/…
GOBP_POSITIVE_REGULATION_OF_IMMUNE_EFFECTOR_PROCESS	GOBP_POSITIVE_REGULATION_OF_IMMUNE_EFFECTOR_PROCESS	211	0.618608	2.25756	1e-10	3.26216e-09	2.3357e-09	2371	tags=47%, list=17%, signal=40%	CD74/HLA-DRA/TYROBP/HLA-DMB/HLA-DRB1/VAMP8/ITGB2/LGALS9/HMOX1/C3/ITGAM/LAG3/FCN1/PTPN6/LAPTM5/VAV1/TLR4/SPI1/HLA-E/CD300A/RAC2/STXBP2/TREM2/PTAFR/HLA-F/LILRB1/PTPRC/CD84/TNFRSF14/KLRK1/BTK/HLA-B/IL1B/FES/CD86/LYN/UNC13D/FGR/CLEC7A/SLAMF6/IL6/GATA3/RSAD2/IL12RB1/PTPRJ/P2RX7/PLCG2/HLA-A/TNFSF4/TNFSF13/SH2D1A/CD40/CCR2/SEMA7A/DDX58/CD80/FCN3/IL10/TNF/ARID5A/CLCF1/CCL19/SYK/GATA2/F2RL1/NCR3/PRKCZ/PLA…
GOBP_POSITIVE_REGULATION_OF_IMMUNE_RESPONSE	GOBP_POSITIVE_REGULATION_OF_IMMUNE_RESPONSE	431	0.632483	2.40731	1e-10	3.26216e-09	2.3357e-09	1903	tags=42%, list=14%, signal=37%	VSIG4/C1QB/C1QA/C1QC/CD74/HLA-DRA/HLA-DQB1/TYROBP/CCL5/HLA-DMB/HLA-DRB1/VAMP8/ITGB2/LGALS9/FCER1G/LCP2/C3/PYCARD/C1S/CD8A/HLA-DPB1/ITGAM/TNFSF13B/FCGR2B/C2/C5AR1/LAG3/C3AR1/CFD/FCN1/FPR1/PTPN6/LAPTM5/HAVCR2/HCK/VAV1/TLR4/SPI1/C1R/GBP1/CFI/HLA-E/SERPING1/CD300A/SLC11A1/TREM2/PTAFR/LPXN/LAT2/HLA-F/ZBP1/LILRB1/MYO1G/PIK3CD/PTPRC/CD4/MNDA/IFI35/LILRB4/GBP5/KLRK1/BTK/MFAP4/LILRA2/LCK/INPP5D/CFB/ADAM8/…
GOBP_POSITIVE_REGULATION_OF_INFLAMMATORY_RESPONSE	GOBP_POSITIVE_REGULATION_OF_INFLAMMATORY_RESPONSE	119	0.674647	2.32383	1e-10	3.26216e-09	2.3357e-09	1248	tags=40%, list=9%, signal=37%	S100A9/NKG7/ALOX5AP/VAMP8/S100A8/C3/PYCARD/CEBPA/GPSM3/SNCA/TLR4/CCL3/HLA-E/TREM2/SERPINE1/ZBP1/IFI35/CASP1/TLR7/OSM/PLA2G7/BTK/ADAM8/IL1B/TLR2/MAPK13/FABP4/IL6/MDK/CCR7/PLCG2/LILRA5/HYAL2/TNFSF4/CX3CL1/TNFRSF1A/CCR2/NFKBIA/IL15/ACE/TNF/GRN/TNFRSF11A/CEBPB/TRADD/NINJ1/LGALS1/PTGER4
GOBP_POSITIVE_REGULATION_OF_LEUKOCYTE_CELL_CELL_ADHESION	GOBP_POSITIVE_REGULATION_OF_LEUKOCYTE_CELL_CELL_ADHESION	212	0.665083	2.42448	1e-10	3.26216e-09	2.3357e-09	1894	tags=48%, list=14%, signal=42%	CD74/HLA-DRA/HLA-DQB1/HLA-DPA1/HLA-DQA1/AIF1/HLA-DMA/CD3E/CCL5/HLA-DMB/CCL2/CORO1A/HLA-DRB1/ITGB2/LGALS9/HLA-DRB5/PYCARD/HLA-DPB1/TNFSF13B/PTPN6/CD209/HLA-DOA/HAVCR2/VAV1/ALOX5/IL4I1/HLA-E/PTAFR/EBI3/LILRB1/LILRB2/PTPRC/CD4/LILRB4/TNFRSF14/KLRK1/HLA-DQB2/LCK/ADAM8/CARD11/IL1B/TGFBR2/CD6/IL2RA/CD86/LYN/HLA-DQA2/IGFBP2/IL6/GATA3/MDK/IL12RB1/PDCD1LG2/CAV1/CCR7/ZAP70/HLA-A/TNFSF4/CD5/IGF2/CCR2/IL27RA…
GOBP_POSITIVE_REGULATION_OF_LEUKOCYTE_CHEMOTAXIS	GOBP_POSITIVE_REGULATION_OF_LEUKOCYTE_CHEMOTAXIS	80	0.726129	2.39846	1e-10	3.26216e-09	2.3357e-09	1174	tags=42%, list=9%, signal=39%	CXCL10/CD74/AIF1/CCL5/LGALS9/CXCL12/C5AR1/CSF1R/C3AR1/GAS6/GPSM3/SPI1/CCL3/RAC2/CSF1/SERPINE1/CXCL13/PLA2G7/CCL4/CMKLR1/CCR1/LGMN/PTK2B/IL6/MDK/CCR7/RARRES2/XCL2/CCR2/CCL7/CX3CR1/VEGFC/CCL19/F2RL1
GOBP_POSITIVE_REGULATION_OF_LEUKOCYTE_MIGRATION	GOBP_POSITIVE_REGULATION_OF_LEUKOCYTE_MIGRATION	124	0.654848	2.27038	1e-10	3.26216e-09	2.3357e-09	1407	tags=39%, list=10%, signal=35%	CXCL10/CD74/AIF1/CCL5/CCL8/LGALS9/PYCARD/CXCL12/C5AR1/CSF1R/C3AR1/GAS6/GPSM3/SPI1/CCL3/RAC2/TREM2/PTAFR/CSF1/SERPINE1/CXCL13/TNFRSF14/PLA2G7/CCL4/ADAM8/CMKLR1/CCR1/LGMN/PTK2B/IL6/MDK/ICAM1/CCR7/CX3CL1/RARRES2/XCL2/CCR2/CCL7/CD99L2/CX3CR1/TNF/VEGFC/CCL19/THY1/F2RL1/FUT7/DOCK8/P2RX4
GOBP_POSITIVE_REGULATION_OF_LEUKOCYTE_PROLIFERATION	GOBP_POSITIVE_REGULATION_OF_LEUKOCYTE_PROLIFERATION	141	0.678024	2.37723	1e-10	3.26216e-09	2.3357e-09	1898	tags=47%, list=14%, signal=41%	CD74/HLA-DPA1/AIF1/CD3E/CCL5/HLA-DMB/CORO1A/BST2/LGALS9/PYCARD/HLA-DPB1/TNFSF13B/CSF1R/CD209/HAVCR2/TLR4/FCGR3A/HLA-E/CSF1/EBI3/LILRB2/PTPRC/CARD11/IL1B/TGFBR2/ST6GAL1/CD6/IL2RA/CD38/CD86/LYN/IGFBP2/IL6/CSF2RB/IL12RB1/PDCD1LG2/ZAP70/FCRL3/HLA-A/TNFSF4/MYD88/IGF2/CD40/CCR2/IL27RA/ADA/CD80/IL15/CLCF1/CCL19/SYK/CD276/ICOSLG/TNFRSF4/FOXP3/BST1/JAK3/CD46/MAPK3/EFNB1/ANXA1/PTPN22/RIPK2/IL18/IGF1/NFATC2
GOBP_POSITIVE_REGULATION_OF_LOCOMOTION	GOBP_POSITIVE_REGULATION_OF_LOCOMOTION	478	0.481878	1.84114	1e-10	3.26216e-09	2.3357e-09	2402	tags=34%, list=18%, signal=29%	CXCL10/CD74/AIF1/CCL5/CCL8/CORO1A/LGALS9/HMOX1/PYCARD/CXCL12/C5AR1/CSF1R/C3AR1/GAS6/GPSM3/CTSH/TLR4/SPI1/CCL3/P2RY6/SEMA4A/CXCL16/RAC2/TREM2/PTAFR/CSF1/SERPINE1/CXCL13/PIK3CD/PTPRC/DAB2/ACTA2/TNFRSF14/PLA2G7/CCL4/SPOCK2/STAT5A/ADAM8/CMKLR1/IL1B/TGFBR2/HGF/GPNMB/CCR1/LYN/FGR/ITGAX/PLAU/CLEC7A/LGMN/PTK2B/TEK/RRAS/IL6/MALAT1/GATA3/MDK/CXCR4/CAV1/ICAM1/CCR7/PLCG2/SEMA3G/SOD2/CX3CL1/RARRES2/XCL2/ITGA3…
GOBP_POSITIVE_REGULATION_OF_MAPK_CASCADE	GOBP_POSITIVE_REGULATION_OF_MAPK_CASCADE	418	0.489368	1.85933	1e-10	3.26216e-09	2.3357e-09	2057	tags=30%, list=15%, signal=26%	CD74/APOE/CCL5/CCL8/CCL2/HLA-DRB1/LGALS9/PYCARD/CCL18/FCGR2B/RAMP3/C5AR1/CSF1R/LAPTM5/GAS6/NCF1/HAVCR2/TLR4/SPI1/CCL3/P2RY6/IGFBP4/TREM2/MARCO/CCL13/FGD2/IGFBP6/MAP4K1/PTPRC/PIK3R5/CD4/ACTA2/OSM/CCL4/CCL14/ADAM8/IL1B/HGF/GPNMB/CCR1/CCL3L3/CLEC7A/PTK2B/GPBAR1/TEK/IL6/PTPRJ/HTR2B/P2RX7/ICAM1/CCR7/FCRL3/PLCG2/LILRA5/CARD9/CAV2/TRAF1/CX3CL1/MYD88/IGF2/XCL2/CD40/ARRB1/SEMA7A/GDF15/MAP3K5/RASSF2/ABCA7/…
GOBP_POSITIVE_REGULATION_OF_PHAGOCYTOSIS	GOBP_POSITIVE_REGULATION_OF_PHAGOCYTOSIS	59	0.739964	2.34329	1e-10	3.26216e-09	2.3357e-09	1665	tags=58%, list=12%, signal=51%	CCL2/FCER1G/C3/PYCARD/DOCK2/FCGR2B/C2/FCN1/GAS6/SLC11A1/TREM2/CYBA/PTPRC/IL2RB/IL2RG/IL1B/MERTK/CLEC7A/CD300LF/PTPRJ/IL15RA/PLCG2/ABCA7/FCN3/IL15/TNF/SIRPB1/GATA2/F2RL1/PLA2G5/IFNG/RAB31/MFGE8/C4B
GOBP_POSITIVE_REGULATION_OF_RESPONSE_TO_EXTERNAL_STIMULUS	GOBP_POSITIVE_REGULATION_OF_RESPONSE_TO_EXTERNAL_STIMULUS	366	0.591331	2.22302	1e-10	3.26216e-09	2.3357e-09	1870	tags=36%, list=14%, signal=32%	CXCL10/S100A9/CD74/AIF1/NKG7/TYROBP/CCL5/LY86/ALOX5AP/VAMP8/S100A8/LGALS9/C3/PYCARD/CXCL12/CEBPA/C5AR1/CSF1R/LAG3/C3AR1/FCN1/GAS6/GPSM3/SNCA/HAVCR2/HCK/VAV1/TLR4/SPI1/CCL3/HLA-E/RAC2/TREM2/CSF1/CYBA/SERPINE1/CXCL13/HLA-F/ZBP1/MNDA/IFI35/CASP1/GBP5/TLR7/OSM/PLA2G7/KLRK1/BTK/CCL4/OASL/LY96/LILRA2/ADAM8/PARP9/CMKLR1/IL1B/TLR2/MAPK13/CCR1/LYN/FABP4/CLEC7A/LGMN/SLAMF6/PTK2B/IL6/MDK/CXCR4/CCR7/PLCG2/LI…
GOBP_POSITIVE_REGULATION_OF_T_CELL_PROLIFERATION	GOBP_POSITIVE_REGULATION_OF_T_CELL_PROLIFERATION	91	0.699878	2.33757	1e-10	3.26216e-09	2.3357e-09	1894	tags=52%, list=14%, signal=45%	HLA-DPA1/AIF1/CD3E/CCL5/HLA-DMB/CORO1A/LGALS9/PYCARD/HLA-DPB1/TNFSF13B/CD209/HAVCR2/HLA-E/EBI3/LILRB2/PTPRC/CARD11/IL1B/TGFBR2/CD6/IL2RA/CD86/IGFBP2/IL6/IL12RB1/PDCD1LG2/ZAP70/HLA-A/TNFSF4/IGF2/CCR2/IL27RA/CD80/IL15/CCL19/SYK/CD276/ICOSLG/FOXP3/JAK3/CD46/EFNB1/ANXA1/PTPN22/RIPK2/IL18/IGF1
GOBP_PRODUCTION_OF_MOLECULAR_MEDIATOR_OF_IMMUNE_RESPONSE	GOBP_PRODUCTION_OF_MOLECULAR_MEDIATOR_OF_IMMUNE_RESPONSE	187	0.586328	2.11799	1e-10	3.26216e-09	2.3357e-09	2148	tags=41%, list=16%, signal=35%	CD74/HLA-DRA/HLA-DQB1/HLA-DPA1/HLA-DQA1/HLA-DMA/HLA-DMB/HLA-DRB1/BST2/HLA-DRB5/HMOX1/HLA-DPB1/FCGR2B/TNFRSF1B/LAPTM5/HLA-DOA/TLR4/HLA-E/BATF/HLA-F/LILRB1/PTPRC/LILRB4/TNFRSF14/BTK/HLA-DQB2/SAMHD1/CD96/IL1B/CD86/HLA-DQA2/CLEC7A/IL6/GATA3/RSAD2/TREM1/FCRL3/PLCG2/HLA-A/TNFSF4/TNFSF13/PARP3/CD40/CCR2/IL27RA/SEMA7A/DDX58/IL10/TNF/HLA-DOB/ARID5A/CLCF1/CD22/F2RL1/PRKCZ/TNFRSF4/FOXP3/SPHK2/TRAF2/JAK3/HFE…
GOBP_PROTEIN_DNA_COMPLEX_ASSEMBLY	GOBP_PROTEIN_DNA_COMPLEX_ASSEMBLY	97	-0.603303	-2.42717	1e-10	3.26216e-09	2.3357e-09	2647	tags=53%, list=19%, signal=43%	SMARCB1/TAF2/BRF2/RAD51/CHAF1A/MIS12/SET/DNAJC9/CHRAC1/RAD51C/TERF1/TAF4/TAF11/TAF1B/KNTC1/TAF5/SART3/TP53/NASP/CAND1/TAF7/TAF9/POGZ/CDT1/SOX9/ASF1A/HELLS/ANP32B/BRD2/CENPH/OIP5/RRN3/HEY2/WNT10B/HMGB1/SMARCA5/CENPA/DMC1/ASF1B/MCM2/CENPF/SMARCA4/NAP1L1/CHAF1B/ITGB3BP/HMGB2/GMNN/DR1/TSPYL5/CENPE/NPM1
GOBP_PROTEIN_DNA_COMPLEX_SUBUNIT_ORGANIZATION	GOBP_PROTEIN_DNA_COMPLEX_SUBUNIT_ORGANIZATION	140	-0.547918	-2.29994	1e-10	3.26216e-09	2.3357e-09	2647	tags=46%, list=19%, signal=38%	SMARCB1/CTCF/TAF2/BRF2/RAD51/CHAF1A/YY1/MIS12/SET/SMARCD1/SSRP1/DNAJC9/CHRAC1/RAD51C/TERF1/TAF4/PSME4/SUPT16H/TAF11/TAF1B/KNTC1/TAF5/SART3/ACTL6A/TP53/NASP/RNF8/CAND1/TAF7/TAF9/POGZ/CDT1/SOX9/SMARCC1/UCHL5/ASF1A/HELLS/ANP32B/BRD2/CENPH/OIP5/RRN3/HEY2/WNT10B/HMGB1/SMARCA5/CENPA/DMC1/ANP32E/ASF1B/MCM2/CENPF/SMARCA4/ACTR6/NAP1L1/CHAF1B/ITGB3BP/HMGB2/GMNN/DR1/TSPYL5/CENPE/NPM1/MYC/RPL23
GOBP_REGULATION_OF_ADAPTIVE_IMMUNE_RESPONSE	GOBP_REGULATION_OF_ADAPTIVE_IMMUNE_RESPONSE	161	0.641856	2.27513	1e-10	3.26216e-09	2.3357e-09	2426	tags=53%, list=18%, signal=44%	HLA-DRA/HLA-DRB1/CD48/C3/PYCARD/WAS/TNFSF13B/FCGR2B/PTPN6/TNFRSF1B/HAVCR2/SAMSN1/IL4I1/HLA-E/SLC11A1/TREM2/HLA-F/LILRB1/PTPRC/CD4/LILRB4/IRF1/TNFRSF14/BTK/HLA-B/IL1B/CLEC7A/IL6/RIPK3/GATA3/RSAD2/IL12RB1/P2RX7/HLA-A/TNFSF4/TNFSF13/IRF7/CARD9/PARP3/CD40/CCR2/IL27RA/ADA/ADCY7/CD80/DUSP10/IL10/TNFAIP3/TNF/KLRC1/ZC3H12A/ARID5A/CLCF1/LOXL3/CCL19/CEACAM1/IL7R/PRKCZ/FUT7/DUSP22/FOXP3/KLRD1/TRAF2/JAK3/HLA…
GOBP_REGULATION_OF_CELL_CELL_ADHESION	GOBP_REGULATION_OF_CELL_CELL_ADHESION	381	0.594355	2.24832	1e-10	3.26216e-09	2.3357e-09	1903	tags=38%, list=14%, signal=33%	VSIG4/CD74/HLA-DRA/HLA-DQB1/HLA-DPA1/HLA-DQA1/AIF1/HLA-DMA/CD3E/CCL5/HLA-DMB/CCL2/FGL2/CORO1A/HLA-DRB1/ITGB2/LGALS9/HLA-DRB5/PYCARD/CXCL12/HLA-DPB1/TNFSF13B/FCGR2B/LAG3/PTPN6/LAPTM5/CD209/HLA-DOA/HAVCR2/VAV1/SPINT2/ALOX5/SPI1/IL4I1/TNFAIP8L2/HLA-E/CD300A/PTAFR/IL1RN/EBI3/CXCL13/LILRB1/LILRB2/PTPRC/CD4/LILRB4/IRF1/TNFRSF14/PLAUR/KLRK1/HLA-DQB2/LCK/ADAM8/CARD11/IL1B/TGFBR2/CD6/AKNA/GPNMB/MBP/IL2RA/…
GOBP_REGULATION_OF_CELL_KILLING	GOBP_REGULATION_OF_CELL_KILLING	94	0.713311	2.39081	1e-10	3.26216e-09	2.3357e-09	2385	tags=55%, list=17%, signal=46%	HLA-DRA/TYROBP/HLA-DRB1/LGALS9/ITGAM/FCGR2B/LAG3/HAVCR2/VAV1/PRF1/SPI1/HLA-E/HLA-F/LILRB1/PTPRC/KLRK1/HLA-B/DNASE1L3/CLEC7A/SLAMF6/RIPK3/IL12RB1/P2RX7/ICAM1/HLA-A/CFH/SH2D1A/CX3CR1/IL10/KLRC1/ARRB2/SYK/F2RL1/NCR3/CEACAM1/CD59/IL7R/BCL2L1/SERPINB9/IFNG/KLRD1/HLA-H/KLRC2/MR1/LAMP1/B2M/CD226/FCER2/XCL1/CD1C/KLRC4/NCR1
GOBP_REGULATION_OF_CHEMOTAXIS	GOBP_REGULATION_OF_CHEMOTAXIS	187	0.580473	2.09684	1e-10	3.26216e-09	2.3357e-09	2016	tags=38%, list=15%, signal=33%	CXCL10/CD74/AIF1/CCL5/CCL2/LGALS9/CXCL12/C5AR1/CSF1R/C3AR1/SLAMF8/GAS6/GPSM3/SPI1/CCL3/SEMA4A/RAC2/TREM2/CSF1/SERPINE1/CXCL13/MPP1/PLA2G7/KLRK1/CCL4/CMKLR1/ST6GAL1/CCR1/LYN/DUSP1/LGMN/PTK2B/IL6/MDK/CXCR4/CCR7/SEMA3G/RARRES2/RIN3/XCL2/CCR2/SEMA7A/CCL7/CX3CR1/PTPRO/CORO1B/VEGFC/CCL19/SCG2/F2RL1/SEMA6D/TNFAIP6/CCL26/P2RX4/BST1/GPR18/MAPK3/PRKD2/NBL1/PPM1F/THBS4/TNFSF14/EDN1/SEMA4C/MOSPD2/SEMA4B/F3/S…
GOBP_REGULATION_OF_CYTOSOLIC_CALCIUM_ION_CONCENTRATION	GOBP_REGULATION_OF_CYTOSOLIC_CALCIUM_ION_CONCENTRATION	301	0.511698	1.90212	1e-10	3.26216e-09	2.3357e-09	2918	tags=39%, list=21%, signal=31%	CXCL10/CORO1A/CXCL9/CXCL11/RAMP3/C5AR1/C3AR1/FPR1/PTPN6/TRPV2/GNA15/SNCA/CCL3/P2RY6/CYBA/CD52/CXCL13/CXCR3/PTPRC/LCK/CXCR6/CMKLR1/CCR1/CD38/LYN/LIME1/PTK2B/HTR2B/CXCR4/P2RX7/TRPM2/CAV1/CCR7/PLCG2/P2RY8/CAV2/CX3CL1/PML/CCR5/CCR2/CAPN3/CYSLTR1/CX3CR1/CASQ2/EDNRB/ITPR1/FASLG/CCL19/TPCN1/MCOLN2/ATP1A2/THY1/GATA2/F2RL1/CCR10/PTGER4/CACNA1C/OXTR/BAX/ADRA1B/BCAP31/GRIN2D/GPR65/P2RX4/JSRP1/GSTM2/RASA3/DM…
GOBP_REGULATION_OF_HEMOPOIESIS	GOBP_REGULATION_OF_HEMOPOIESIS	294	0.605601	2.24841	1e-10	3.26216e-09	2.3357e-09	1914	tags=40%, list=14%, signal=35%	C1QC/CD74/HLA-DRA/TYROBP/FGL2/HLA-DRB1/LGALS9/CD2/FCGR2B/LAG3/PTPN6/SLAMF8/CSF3R/HCLS1/EVI2B/GAS6/HLA-DOA/TLR4/SPI1/CCL3/IL4I1/TREM2/CSF1/LILRB1/LILRB2/PTPRC/CD4/LILRB4/IRF1/STAT1/BTK/RB1/BGLAP/INPP5D/ADAM8/HLA-B/LILRB3/CARD11/TGFBR2/ZNF683/AXL/CCR1/FES/IL2RA/ZFP36/CD86/LYN/PTK2B/GATA3/MDK/IL12RB1/IL15RA/ZAP70/FCRL3/NFAM1/TNFSF4/IRF7/GPR171/CCR2/ADA/RASSF2/NFKBIA/SFRP1/CD80/IL15/RHOH/DUSP10/IL10/…
GOBP_REGULATION_OF_IMMUNE_EFFECTOR_PROCESS	GOBP_REGULATION_OF_IMMUNE_EFFECTOR_PROCESS	304	0.626244	2.32944	1e-10	3.26216e-09	2.3357e-09	2148	tags=45%, list=16%, signal=39%	VSIG4/CD74/HLA-DRA/TYROBP/HLA-DMB/FGL2/HLA-DRB1/VAMP8/ITGB2/BST2/LGALS9/HMOX1/C3/WAS/ITGAM/FCGR2B/LAG3/FCN1/PTPN6/SLAMF8/TNFRSF1B/LAPTM5/NCF1/HAVCR2/VAV1/TLR4/SPI1/IL4I1/HLA-E/SERPING1/CD300A/RAC2/STXBP2/TREM2/PTAFR/HLA-F/LILRB1/PTPRC/CD84/LILRB4/TNFRSF14/KLRK1/BTK/HLA-B/DNASE1L3/CD96/IL1B/ZNF683/FES/CD86/LYN/UNC13D/FGR/CLEC7A/SLAMF6/IL6/RIPK3/GATA3/RSAD2/IL12RB1/PTPRJ/P2RX7/ICAM1/FCRL3/PLCG2/HLA…
GOBP_REGULATION_OF_INFLAMMATORY_RESPONSE	GOBP_REGULATION_OF_INFLAMMATORY_RESPONSE	298	0.623729	2.31887	1e-10	3.26216e-09	2.3357e-09	2011	tags=42%, list=15%, signal=37%	S100A9/APOE/NKG7/CCL5/HLA-DRB1/ALOX5AP/VAMP8/S100A8/C3/PYCARD/FCGR2B/CEBPA/SLAMF8/TNFRSF1B/AOAH/GPSM3/SNCA/NCF1/HCK/TLR4/ALOX5/CCL3/TNFAIP8L2/HLA-E/CST7/TREM2/SERPINE1/ZBP1/PTPRC/IFI35/CASP1/TLR7/OSM/PLA2G7/BTK/RB1/GPX1/ADAM8/DNASE1L3/IL1B/HGF/TLR2/AKNA/MAPK13/IL2RA/ZFP36/LYN/FGR/FABP4/PRKCD/TEK/IL6/GATA3/MDK/ACP5/CD200R1/ZYX/CCR7/PLCG2/LILRA5/HYAL2/TNFSF4/NR1H3/PPARG/CX3CL1/MYD88/TNFRSF1A/HAMP/C…
GOBP_REGULATION_OF_INNATE_IMMUNE_RESPONSE	GOBP_REGULATION_OF_INNATE_IMMUNE_RESPONSE	196	0.600797	2.17651	1e-10	3.26216e-09	2.3357e-09	1486	tags=36%, list=11%, signal=32%	VSIG4/APOE/TYROBP/CCL5/LGALS9/PYCARD/FCGR2B/LAG3/FCN1/PTPN6/SLAMF8/NCF1/HAVCR2/HCK/VAV1/TLR4/SPI1/HLA-E/SERPING1/TREM2/OAS1/HLA-F/ZBP1/LILRB1/MNDA/IFI35/IRF1/GBP5/KLRK1/LILRA2/ADAM8/SAMHD1/HLA-B/PARP9/CD96/LYN/FGR/CLEC7A/SLAMF6/PLCG2/HLA-A/AIM2/IRF7/CARD9/NR1H3/TRIM21/PPARG/CFH/SH2D1A/TLR8/STAT2/USP18/PYHIN1/DUSP10/TNFAIP3/IRF3/KLRC1/GRN/ARRB2/PARP14/IKBKE/SYK/FAM3A/NCR3/CEACAM1/ZNFX1/PLA2G5/SERP…
GOBP_REGULATION_OF_LEUKOCYTE_CHEMOTAXIS	GOBP_REGULATION_OF_LEUKOCYTE_CHEMOTAXIS	102	0.712577	2.41091	1e-10	3.26216e-09	2.3357e-09	1870	tags=49%, list=14%, signal=43%	CXCL10/CD74/AIF1/CCL5/CCL2/LGALS9/CXCL12/C5AR1/CSF1R/C3AR1/SLAMF8/GAS6/GPSM3/SPI1/CCL3/RAC2/CSF1/SERPINE1/CXCL13/MPP1/PLA2G7/KLRK1/CCL4/CMKLR1/CCR1/LYN/DUSP1/LGMN/PTK2B/IL6/MDK/CCR7/RARRES2/RIN3/XCL2/CCR2/CCL7/CX3CR1/VEGFC/CCL19/F2RL1/TNFAIP6/BST1/GPR18/MAPK3/NBL1/THBS4/TNFSF14/EDN1/MOSPD2
GOBP_REGULATION_OF_LEUKOCYTE_DIFFERENTIATION	GOBP_REGULATION_OF_LEUKOCYTE_DIFFERENTIATION	238	0.65041	2.39659	1e-10	3.26216e-09	2.3357e-09	1914	tags=45%, list=14%, signal=39%	C1QC/CD74/HLA-DRA/TYROBP/FGL2/HLA-DRB1/LGALS9/CD2/FCGR2B/LAG3/PTPN6/SLAMF8/HCLS1/EVI2B/GAS6/HLA-DOA/TLR4/CCL3/IL4I1/TREM2/CSF1/LILRB1/LILRB2/PTPRC/CD4/LILRB4/IRF1/BTK/RB1/BGLAP/INPP5D/ADAM8/HLA-B/LILRB3/CARD11/TGFBR2/ZNF683/AXL/CCR1/FES/IL2RA/CD86/LYN/GATA3/MDK/IL12RB1/IL15RA/ZAP70/FCRL3/NFAM1/TNFSF4/IRF7/CCR2/ADA/RASSF2/SFRP1/CD80/IL15/RHOH/DUSP10/IL10/TNF/FOS/ZC3H12A/TRIB1/LOXL3/CEBPB/TESC/PF4/…
GOBP_REGULATION_OF_LEUKOCYTE_MEDIATED_CYTOTOXICITY	GOBP_REGULATION_OF_LEUKOCYTE_MEDIATED_CYTOTOXICITY	77	0.720981	2.36641	1e-10	3.26216e-09	2.3357e-09	2385	tags=56%, list=17%, signal=46%	HLA-DRA/TYROBP/HLA-DRB1/LGALS9/ITGAM/FCGR2B/LAG3/HAVCR2/VAV1/SPI1/HLA-E/HLA-F/LILRB1/PTPRC/KLRK1/HLA-B/DNASE1L3/SLAMF6/RIPK3/IL12RB1/P2RX7/ICAM1/HLA-A/SH2D1A/CX3CR1/KLRC1/ARRB2/F2RL1/NCR3/CEACAM1/IL7R/SERPINB9/KLRD1/HLA-H/KLRC2/MR1/LAMP1/B2M/CD226/XCL1/CD1C/KLRC4/NCR1
GOBP_REGULATION_OF_LEUKOCYTE_MEDIATED_IMMUNITY	GOBP_REGULATION_OF_LEUKOCYTE_MEDIATED_IMMUNITY	206	0.657241	2.39182	1e-10	3.26216e-09	2.3357e-09	1694	tags=43%, list=12%, signal=38%	HLA-DRA/TYROBP/HLA-DRB1/VAMP8/ITGB2/BST2/LGALS9/HMOX1/C3/WAS/ITGAM/FCGR2B/LAG3/PTPN6/TNFRSF1B/HAVCR2/VAV1/TLR4/SPI1/IL4I1/HLA-E/CD300A/RAC2/STXBP2/TREM2/PTAFR/HLA-F/LILRB1/PTPRC/CD84/LILRB4/KLRK1/BTK/HLA-B/DNASE1L3/CD96/IL1B/FES/LYN/UNC13D/FGR/CLEC7A/SLAMF6/IL6/RIPK3/GATA3/RSAD2/IL12RB1/P2RX7/ICAM1/PLCG2/HLA-A/TNFSF4/TNFSF13/PARP3/SH2D1A/CD40/CCR2/IL27RA/DDX58/CX3CR1/IL10/TNF/KLRC1/ARRB2/ARID5A/C…
GOBP_REGULATION_OF_LEUKOCYTE_MIGRATION	GOBP_REGULATION_OF_LEUKOCYTE_MIGRATION	187	0.65021	2.34875	1e-10	3.26216e-09	2.3357e-09	1741	tags=42%, list=13%, signal=37%	CXCL10/CD74/AIF1/CCL5/CCL8/CCL2/LGALS9/HMOX1/PYCARD/CXCL12/C5AR1/CSF1R/C3AR1/SLAMF8/GAS6/GPSM3/SPI1/CCL3/CD300A/RAC2/TREM2/PTAFR/CSF1/SERPINE1/CXCL13/MPP1/CXCR3/TNFRSF14/PLA2G7/KLRK1/CCL4/ADAM8/CMKLR1/CCR1/LYN/DUSP1/LGMN/PTK2B/APOD/IL6/RIPK3/MDK/RHOG/CD200R1/ICAM1/CCR7/CX3CL1/RARRES2/RIN3/MYD88/XCL2/CCR2/IL27RA/ADA/CCL7/CD99L2/CX3CR1/RHOH/STK10/TNF/SELE/VEGFC/CCL19/THY1/F2RL1/PTGER4/FUT7/TNFAIP6/…
GOBP_REGULATION_OF_LEUKOCYTE_PROLIFERATION	GOBP_REGULATION_OF_LEUKOCYTE_PROLIFERATION	222	0.665003	2.43597	1e-10	3.26216e-09	2.3357e-09	1941	tags=45%, list=14%, signal=39%	VSIG4/CD74/HLA-DPA1/AIF1/TYROBP/CD3E/CCL5/HLA-DMB/CCL8/CORO1A/HLA-DRB1/BST2/LGALS9/LST1/PYCARD/HLA-DPB1/TNFSF13B/FCGR2B/CSF1R/PTPN6/TNFRSF1B/CD209/HAVCR2/TLR4/FCGR3A/IL4I1/HLA-E/CD300A/RAC2/CSF1/EBI3/LILRB1/LILRB2/PTPRC/MNDA/LILRB4/IRF1/TNFRSF14/BTK/INPP5D/CARD11/IL1B/TGFBR2/ST6GAL1/TNFSF8/CD6/GPNMB/IL2RA/CD38/CD86/LYN/IGFBP2/IL6/RIPK3/CSF2RB/IL12RB1/PDCD1LG2/ZAP70/FCRL3/HLA-A/TNFSF4/MYD88/IGF2/C…
GOBP_REGULATION_OF_LYMPHOCYTE_ACTIVATION	GOBP_REGULATION_OF_LYMPHOCYTE_ACTIVATION	383	0.638382	2.41462	1e-10	3.26216e-09	2.3357e-09	1903	tags=44%, list=14%, signal=39%	VSIG4/CD74/HLA-DRA/HLA-DQB1/HLA-DPA1/HLA-DQA1/AIF1/TYROBP/HLA-DMA/CD3E/CCL5/HLA-DMB/CCL2/FGL2/CORO1A/HLA-DRB1/LGALS9/CD2/HLA-DRB5/LST1/PYCARD/HLA-DPB1/TNFSF13B/FCGR2B/TBC1D10C/LAG3/PTPN6/SLAMF8/TNFRSF1B/LAPTM5/CD209/GAS6/HLA-DOA/HAVCR2/VAV1/TLR4/SAMSN1/FCGR3A/IL4I1/TNFAIP8L2/HLA-E/CD300A/RAC2/EBI3/HLA-F/LILRB1/LILRB2/PTPRC/CD4/MNDA/LILRB4/IRF1/TNFRSF14/KLRK1/BTK/HLA-DQB2/LCK/INPP5D/ADAM8/CARD11/I…
GOBP_REGULATION_OF_LYMPHOCYTE_DIFFERENTIATION	GOBP_REGULATION_OF_LYMPHOCYTE_DIFFERENTIATION	150	0.621021	2.19487	1e-10	3.26216e-09	2.3357e-09	1890	tags=42%, list=14%, signal=37%	CD74/HLA-DRA/FGL2/HLA-DRB1/LGALS9/CD2/LAG3/PTPN6/SLAMF8/GAS6/HLA-DOA/IL4I1/LILRB2/PTPRC/LILRB4/IRF1/BTK/INPP5D/ADAM8/CARD11/TGFBR2/ZNF683/AXL/IL2RA/CD86/GATA3/MDK/IL12RB1/IL15RA/ZAP70/FCRL3/NFAM1/TNFSF4/CCR2/ADA/SFRP1/CD80/IL15/RHOH/DUSP10/IL10/ZC3H12A/LOXL3/CCL19/SYK/CTLA4/IL7R/PRKCZ/SOX13/VNN1/IFNG/FOXP3/JAK3/RUNX1/PGLYRP1/CLPTM1/CD46/ANXA1/IL4R/RIPK2/IL18/INHBA/CR1
GOBP_REGULATION_OF_LYMPHOCYTE_MEDIATED_IMMUNITY	GOBP_REGULATION_OF_LYMPHOCYTE_MEDIATED_IMMUNITY	151	0.624648	2.21141	1e-10	3.26216e-09	2.3357e-09	2385	tags=48%, list=17%, signal=40%	HLA-DRA/HLA-DRB1/LGALS9/C3/WAS/FCGR2B/LAG3/PTPN6/TNFRSF1B/HAVCR2/VAV1/IL4I1/HLA-E/TREM2/HLA-F/LILRB1/PTPRC/LILRB4/KLRK1/BTK/HLA-B/CD96/IL1B/SLAMF6/IL6/RIPK3/GATA3/RSAD2/IL12RB1/P2RX7/HLA-A/TNFSF4/TNFSF13/PARP3/SH2D1A/CD40/CCR2/IL27RA/IL10/TNF/KLRC1/ARRB2/ARID5A/CLCF1/NCR3/CEACAM1/IL7R/PRKCZ/FUT7/DUSP22/SERPINB9/FOXP3/KLRD1/TRAF2/HLA-H/CD46/KLRC2/HFE/MR1/IL18/CR1/CLC/LAMP1/B2M/TRPM4/CD226/FCER2/XC…
GOBP_REGULATION_OF_MONONUCLEAR_CELL_MIGRATION	GOBP_REGULATION_OF_MONONUCLEAR_CELL_MIGRATION	99	0.710737	2.39093	1e-10	3.26216e-09	2.3357e-09	899	tags=42%, list=7%, signal=40%	CXCL10/AIF1/CCL5/CCL2/LGALS9/PYCARD/CXCL12/C5AR1/CSF1R/C3AR1/SLAMF8/GAS6/SPI1/CCL3/CSF1/SERPINE1/CXCL13/TNFRSF14/PLA2G7/KLRK1/CCL4/ADAM8/CMKLR1/CCR1/LYN/DUSP1/LGMN/PTK2B/APOD/RIPK3/MDK/CD200R1/CCR7/RARRES2/XCL2/CCR2/IL27RA/CCL7/CD99L2/CX3CR1/STK10/TNF
GOBP_REGULATION_OF_MYELOID_LEUKOCYTE_DIFFERENTIATION	GOBP_REGULATION_OF_MYELOID_LEUKOCYTE_DIFFERENTIATION	103	0.680485	2.30666	1e-10	3.26216e-09	2.3357e-09	1914	tags=48%, list=14%, signal=41%	C1QC/CD74/TYROBP/HLA-DRB1/HCLS1/EVI2B/TLR4/CCL3/TREM2/CSF1/LILRB1/CD4/LILRB4/RB1/BGLAP/INPP5D/LILRB3/CCR1/FES/LYN/IRF7/RASSF2/SFRP1/TNF/FOS/TRIB1/CEBPB/TESC/PF4/TAL1/LIF/MITF/LTF/GATA2/FSTL3/CEACAM1/CTNNBIP1/TNFAIP6/IFNG/FOXP1/RUNX1/ZFPM1/LRRC17/GPR137/TLR3/MAFB/GPR137B/INHBA/GPR68
GOBP_REGULATION_OF_MYELOID_LEUKOCYTE_MEDIATED_IMMUNITY	GOBP_REGULATION_OF_MYELOID_LEUKOCYTE_MEDIATED_IMMUNITY	55	0.763372	2.37309	1e-10	3.26216e-09	2.3357e-09	1174	tags=49%, list=9%, signal=45%	TYROBP/VAMP8/ITGB2/LGALS9/HMOX1/C3/ITGAM/FCGR2B/SPI1/HLA-E/CD300A/RAC2/STXBP2/PTAFR/CD84/BTK/DNASE1L3/FES/LYN/UNC13D/FGR/CCR2/DDX58/CX3CR1/SYK/GATA2/F2RL1
GOBP_REGULATION_OF_PHAGOCYTOSIS	GOBP_REGULATION_OF_PHAGOCYTOSIS	83	0.69662	2.3039	1e-10	3.26216e-09	2.3357e-09	1759	tags=49%, list=13%, signal=43%	CCL2/FCER1G/C3/PYCARD/DOCK2/FCGR2B/C2/FCN1/GAS6/HCK/CD300A/SLC11A1/TREM2/CYBA/PTPRC/IL2RB/IL2RG/IL1B/TLR2/MERTK/FGR/CLEC7A/CD300LF/TGM2/PTPRJ/IL15RA/PLCG2/ABCA7/FCN3/IL15/TNF/SIRPB1/SYK/GATA2/F2RL1/PLA2G5/IFNG/RAB31/MFGE8/C4B/CNN2
GOBP_REGULATION_OF_RESPONSE_TO_BIOTIC_STIMULUS	GOBP_REGULATION_OF_RESPONSE_TO_BIOTIC_STIMULUS	294	0.592725	2.2006	1e-10	3.26216e-09	2.3357e-09	1811	tags=37%, list=13%, signal=33%	VSIG4/APOE/TYROBP/CCL5/FGL2/HLA-DRB1/LY86/LGALS9/PYCARD/FCGR2B/LAG3/FCN1/PTPN6/SLAMF8/NCF1/HAVCR2/HCK/VAV1/TLR4/SPI1/IL4I1/HLA-E/SERPING1/TREM2/OAS1/CYBA/HLA-F/ZBP1/LILRB1/MNDA/IFI35/IRF1/GBP5/APOBEC3G/KLRK1/STAT1/OASL/IFIT1/LY96/LILRA2/ADAM8/SAMHD1/HLA-B/PARP9/CD96/IL1B/LYN/FGR/CLEC7A/SLAMF6/HTRA1/IL12RB1/PLCG2/HLA-A/AIM2/IRF7/CARD9/NR1H3/TRIM21/PPARG/HERC5/CFH/SH2D1A/CX3CL1/SIGIRR/TLR8/STAT2/US…
GOBP_REGULATION_OF_T_CELL_ACTIVATION	GOBP_REGULATION_OF_T_CELL_ACTIVATION	288	0.651993	2.41825	1e-10	3.26216e-09	2.3357e-09	1903	tags=45%, list=14%, signal=40%	VSIG4/CD74/HLA-DRA/HLA-DQB1/HLA-DPA1/HLA-DQA1/AIF1/HLA-DMA/CD3E/CCL5/HLA-DMB/CCL2/FGL2/CORO1A/HLA-DRB1/LGALS9/CD2/HLA-DRB5/PYCARD/HLA-DPB1/TNFSF13B/FCGR2B/LAG3/PTPN6/TNFRSF1B/LAPTM5/CD209/HLA-DOA/HAVCR2/VAV1/IL4I1/TNFAIP8L2/HLA-E/CD300A/RAC2/EBI3/LILRB1/LILRB2/PTPRC/CD4/LILRB4/IRF1/TNFRSF14/KLRK1/HLA-DQB2/LCK/ADAM8/CARD11/IL1B/TGFBR2/ZNF683/TNFSF8/CD6/GPNMB/IL2RA/CD86/LYN/HLA-DQA2/IGFBP2/IL6/RIPK…
GOBP_REGULATION_OF_T_CELL_PROLIFERATION	GOBP_REGULATION_OF_T_CELL_PROLIFERATION	151	0.669355	2.36968	1e-10	3.26216e-09	2.3357e-09	1941	tags=46%, list=14%, signal=40%	VSIG4/HLA-DPA1/AIF1/CD3E/CCL5/HLA-DMB/CORO1A/HLA-DRB1/LGALS9/PYCARD/HLA-DPB1/TNFSF13B/PTPN6/TNFRSF1B/CD209/HAVCR2/IL4I1/HLA-E/RAC2/EBI3/LILRB1/LILRB2/PTPRC/LILRB4/IRF1/TNFRSF14/CARD11/IL1B/TGFBR2/TNFSF8/CD6/GPNMB/IL2RA/CD86/IGFBP2/IL6/RIPK3/IL12RB1/PDCD1LG2/ZAP70/HLA-A/TNFSF4/IGF2/TNFRSF21/CCR2/IL27RA/CD80/IL15/IL10/CEBPB/SDC4/CCL19/SYK/CD276/CTLA4/ICOSLG/FOXP3/LRRC32/JAK3/CD46/EFNB1/ANXA1/PTPN22…
GOBP_RESPONSE_TO_CHEMOKINE	GOBP_RESPONSE_TO_CHEMOKINE	85	0.702349	2.33584	1e-10	3.26216e-09	2.3357e-09	1361	tags=48%, list=10%, signal=44%	CXCL10/CCL5/CCL8/CCL2/CXCL9/CXCL12/CCL18/CXCL11/CCL3/TREM2/CCL13/CXCL13/CXCR3/CCL4/CCL14/CXCR6/CMKLR1/CCR1/CCL3L3/DUSP1/PTK2B/PPBP/CXCR4/CCR7/CX3CL1/CCR5/XCL2/CXCL3/CCR2/CCL7/CX3CR1/ZC3H12A/CXCL1/PF4/CCL19/CIB1/CCR10/CXCL2/CCL3L1/CCL26/DOCK8
GOBP_RESPONSE_TO_INTERFERON_GAMMA	GOBP_RESPONSE_TO_INTERFERON_GAMMA	126	0.691186	2.40002	1e-10	3.26216e-09	2.3357e-09	1422	tags=44%, list=10%, signal=40%	CD74/HLA-DPA1/AIF1/CCL5/CCL8/CCL2/BST2/LGALS9/IRF8/WAS/CCL18/GBP4/SNCA/HCK/TLR4/GBP1/CCL3/UBD/IFITM1/CXCL16/CIITA/SLC11A1/GBP2/RAB20/CCL13/IRF1/CASP1/GBP5/STAT1/CCL4/CCL14/PARP9/TLR2/CCL3L3/IL12RB1/IFITM2/ZYX/IFITM3/NR1H3/TRIM21/PPARG/CX3CL1/KYNU/XCL2/CD40/GCH1/CCL7/TNF/PARP14/FASLG/CCL19/CCL3L1/CLDN1/CCL26/RAB43/IFNG
GOBP_RESPONSE_TO_MOLECULE_OF_BACTERIAL_ORIGIN	GOBP_RESPONSE_TO_MOLECULE_OF_BACTERIAL_ORIGIN	292	0.615329	2.28418	1e-10	3.26216e-09	2.3357e-09	1845	tags=40%, list=13%, signal=36%	CXCL10/CD14/S100A9/CCL5/CCL2/IL10RA/LY86/S100A8/CXCL9/LGALS9/IRF8/PYCARD/CXCL11/FCGR2B/C2/C5AR1/TNFRSF1B/SNCA/HAVCR2/HCK/TLR4/SPI1/CCL3/IRF5/SLC11A1/TREM2/PTAFR/SERPINE1/CXCL13/LILRB1/LILRB2/CASP1/KLRK1/LY96/LILRA2/CD96/IL1B/CD6/TLR2/AXL/ZFP36/SLPI/CD86/LYN/IL6/CSF2RB/PPBP/ACP5/P2RX7/PDCD1LG2/IL18BP/CCR7/PLCG2/SOD2/TNFSF4/CARD9/NR1H3/LOXL1/CX3CL1/SIGIRR/MYD88/CTSG/CCR5/ABCA1/HAMP/CXCL3/NFKBIA/GCH…
GOBP_RESPONSE_TO_TUMOR_NECROSIS_FACTOR	GOBP_RESPONSE_TO_TUMOR_NECROSIS_FACTOR	205	0.585442	2.12766	1e-10	3.26216e-09	2.3357e-09	2168	tags=41%, list=16%, signal=35%	CD14/CCL5/CCL8/CCL2/PYCARD/CCL18/TNFSF13B/CEBPA/TNFRSF1B/LAPTM5/GAS6/GBP1/CCL3/UBD/CXCL16/CYBA/GBP2/CCL13/CASP1/TNFRSF14/STAT1/CCL4/CCL14/MBP/ZFP36/CCL3L3/FABP4/PTK2B/GATA3/IL18BP/AIM2/HYAL2/TRAF1/CX3CL1/TNFRSF1A/XCL2/HAMP/CD40/TNFRSF21/MAP3K5/NFKBIA/GCH1/SFRP1/CCL7/TNFAIP3/TNF/ZC3H12A/SELE/TNFRSF11A/HYAL1/KRT18/CCL19/TRADD/CHI3L1/SYK/CIB1/TNFRSF25/CRHBP/COMMD7/EXT1/F2RL1/TCL1A/NFKB1/CCL3L1/CLDN1…
GOBP_RESPONSE_TO_VIRUS	GOBP_RESPONSE_TO_VIRUS	320	0.605378	2.25752	1e-10	3.26216e-09	2.3357e-09	1769	tags=36%, list=13%, signal=32%	CXCL10/IFI27/CCL5/CCL8/FGL2/VAMP8/BST2/CXCL9/LGALS9/PYCARD/CXCL12/RNASE6/RNASE1/TRIM22/PRF1/MX1/GBP1/IFITM1/IRF5/IFI44L/POU2F2/OAS1/NPC2/ZBP1/LILRB1/RTP4/OAS2/PTPRC/ACTA2/IRF1/APOBEC3G/TLR7/STAT1/CCL4/OASL/IFIT1/IFIT3/RNASE2/SAMHD1/PARP9/IL1B/IFIH1/TLR2/UNC13D/FGR/ITGAX/IFIT2/HTRA1/IL6/RIPK3/GATA3/RSAD2/IL12RB1/CXCR4/ISG20/IFITM2/IFITM3/AIM2/HYAL2/TNFSF4/IRF7/CARD9/TRIM21/HERC5/MYD88/PIM2/TLR8/PM…
GOBP_RIBONUCLEOPROTEIN_COMPLEX_BIOGENESIS	GOBP_RIBONUCLEOPROTEIN_COMPLEX_BIOGENESIS	280	-0.502839	-2.30992	1e-10	3.26216e-09	2.3357e-09	3320	tags=48%, list=24%, signal=37%	GEMIN6/RPL10/SDAD1/DDX10/DDX52/DKC1/NOL3/ABT1/SF3A3/TFB2M/RSL1D1/RAN/BYSL/SNRPG/SART1/DDX3X/SNRPD3/DDX1/SNRPD2/MRPL36/NOL8/EIF2S3/DICER1/SMN2/RPL35/YTHDC1/RPL6/PDCD11/RPL35A/WDR3/SF1/RPL26/EIF4B/PRMT5/HSP90AA1/UTP15/RPS8/RPS17/MRPL1/FBL/NOLC1/PA2G4/NSUN4/RPLP0/MRPS7/EXOSC2/RPS7/HEATR1/RPP30/C1D/YTHDF2/PRPF3/LUC7L2/EBNA1BP2/PTEN/RPL24/NCBP1/WDR75/CPSF6/NOL10/RIOK1/WDR12/SNRPC/COIL/SART3/RPP38/EXOS…
GOBP_RNA_SPLICING	GOBP_RNA_SPLICING	273	-0.47015	-2.15312	1e-10	3.26216e-09	2.3357e-09	3282	tags=47%, list=24%, signal=37%	SON/KHSRP/DDX46/GEMIN6/QKI/CLK1/SNRPB2/NOVA1/NOL3/SF3A3/ZBTB8OS/SNRPG/SART1/SNRPA/SNRPD3/FXR2/DDX1/SNRPD2/RBM10/PTBP1/SNRPA1/THOC3/NONO/PRDX6/METTL3/SNRPN/RBM8A/TRPT1/SMN2/PLRG1/PRPF4/DHX8/U2AF2/YTHDC1/SNIP1/BRDT/MFAP1/SCNM1/CWF19L2/DAZAP1/CLK4/YBX1/SF1/PRMT5/THRAP3/DDX5/PRPF38B/ZCCHC8/PHF5A/UBL5/SF3B4/PRPF3/LUC7L2/RSRC1/SRRM1/PRPF4B/CASC3/RBM15/RPS13/NCBP1/RBMXL1/RBM12B/RAVER2/SNRPC/PPWD1/COIL/S…
GOBP_RNA_SPLICING_VIA_TRANSESTERIFICATION_REACTIONS	GOBP_RNA_SPLICING_VIA_TRANSESTERIFICATION_REACTIONS	201	-0.501388	-2.21984	1e-10	3.26216e-09	2.3357e-09	3398	tags=51%, list=25%, signal=39%	SON/KHSRP/DDX46/GEMIN6/QKI/SNRPB2/NOVA1/NOL3/SF3A3/SNRPG/SART1/SNRPA/SNRPD3/FXR2/DDX1/SNRPD2/RBM10/PTBP1/SNRPA1/PRDX6/METTL3/SNRPN/RBM8A/SMN2/PLRG1/PRPF4/DHX8/U2AF2/YTHDC1/SNIP1/MFAP1/SCNM1/CWF19L2/DAZAP1/SF1/PRMT5/THRAP3/DDX5/ZCCHC8/PHF5A/UBL5/SF3B4/PRPF3/LUC7L2/RSRC1/SRRM1/PRPF4B/CASC3/RBM15/NCBP1/RBMXL1/RAVER2/SNRPC/PPWD1/COIL/SART3/PPIL1/PQBP1/FXR1/SNRPF/SMN1/DDX20/PABPC1/CLNS1A/TXNL4A/WBP11/…
GOBP_TOLL_LIKE_RECEPTOR_SIGNALING_PATHWAY	GOBP_TOLL_LIKE_RECEPTOR_SIGNALING_PATHWAY	106	0.647099	2.20659	1e-10	3.26216e-09	2.3357e-09	2061	tags=51%, list=15%, signal=44%	CD14/CTSS/LGALS9/HAVCR2/TLR4/CD300A/TREM2/OAS1/CYBA/IFI35/IRF1/TLR7/BTK/LY96/LILRA2/TLR2/LYN/CD300LF/RSAD2/CAV1/FCRL3/PLCG2/IRF7/NR1H3/MYD88/TLR8/CD40/TLR5/NFKBIA/UNC93B1/TNFAIP3/IRF3/TNF/ARRB2/FLOT2/MFHAS1/LTF/NINJ1/F2RL1/TLR6/BIRC3/TLR1/TLR3/PIK3AP1/PTPN22/IRAK2/TNIP2/RIPK2/MAPKAPK3/ESR1/GPS2/LBP/GPR108/IRAK4
GOBP_TUMOR_NECROSIS_FACTOR_SUPERFAMILY_CYTOKINE_PRODUCTION	GOBP_TUMOR_NECROSIS_FACTOR_SUPERFAMILY_CYTOKINE_PRODUCTION	149	0.661354	2.33275	1e-10	3.26216e-09	2.3357e-09	1894	tags=48%, list=14%, signal=42%	CD14/TYROBP/CYBB/LGALS9/CD2/PYCARD/PTPN6/GAS6/HAVCR2/TLR4/CCL3/HLA-E/TREM2/PTAFR/OAS1/CYBA/LILRB1/CD33/OAS2/PTPRC/CD84/LILRB4/LY96/LILRA2/ADAM8/CLEC4A/IFIH1/TLR2/GPNMB/AXL/ZFP36/CD86/CLEC7A/IL6/ACP5/PTPRJ/PLCG2/LILRA5/CARD9/CX3CL1/MYD88/CCR2/IL27RA/IFNGR1/DDX58/CX3CR1/IL10/TNFAIP3/ZC3H12A/ARRB2/ARID5A/PF4/CCL19/SYK/LTF/CD34/BCL3/TMEM106A/IFNG/FOXP3/SPHK2/FOXP1/GPR18/TLR1/TLR3/PTPN22/RIPK2/GHRL/ST…
GOBP_T_CELL_ACTIVATION	GOBP_T_CELL_ACTIVATION	433	0.63663	2.42115	1e-10	3.26216e-09	2.3357e-09	1972	tags=42%, list=14%, signal=38%	VSIG4/CD74/HLA-DRA/HLA-DQB1/HLA-DPA1/HLA-DQA1/AIF1/NKG7/HLA-DMA/CD3E/CCL5/HLA-DMB/CCL2/FGL2/CORO1A/HLA-DRB1/LGALS9/CD2/FCER1G/CD48/HLA-DRB5/PYCARD/CD8A/WAS/HLA-DPB1/DOCK2/TNFSF13B/FCGR2B/LAG3/PTPN6/TNFRSF1B/LAPTM5/CD209/LCP1/HLA-DOA/HAVCR2/CD7/VAV1/ITGAL/SPI1/IL4I1/TNFAIP8L2/SEMA4A/HLA-E/BATF/CD300A/RAC2/EOMES/SLC11A1/EBI3/LILRB1/LILRB2/APBB1IP/PIK3CD/PSMB10/PTPRC/CD84/CD4/LILRB4/IRF1/CTSL/TNFRSF…
GOBP_T_CELL_ACTIVATION_INVOLVED_IN_IMMUNE_RESPONSE	GOBP_T_CELL_ACTIVATION_INVOLVED_IN_IMMUNE_RESPONSE	105	0.702748	2.39078	1e-10	3.26216e-09	2.3357e-09	1845	tags=45%, list=13%, signal=39%	CD74/HLA-DRA/HLA-DMB/FGL2/HLA-DRB1/LGALS9/FCER1G/FCGR2B/LCP1/HAVCR2/ITGAL/SEMA4A/BATF/EOMES/SLC11A1/LILRB1/APBB1IP/CD86/RELB/SLAMF6/IL6/GATA3/MDK/IL12RB1/ICAM1/TNFSF4/LY9/CD80/ZC3H12A/LOXL3/CCL19/F2RL1/CEACAM1/PTGER4/PRKCZ/BCL3/IFNG/FOXP3/FOXP1/JAK3/ZFPM1/CD46/ANXA1/IL4R/RIPK2/STAT3/IL18
GOBP_T_CELL_DIFFERENTIATION	GOBP_T_CELL_DIFFERENTIATION	226	0.595923	2.18198	1e-10	3.26216e-09	2.3357e-09	2420	tags=44%, list=18%, signal=37%	CD74/HLA-DRA/CD3E/FGL2/HLA-DRB1/LGALS9/CD2/FCER1G/CD8A/DOCK2/LAG3/HLA-DOA/VAV1/SPI1/IL4I1/SEMA4A/BATF/EOMES/LILRB2/PIK3CD/PTPRC/CD4/LILRB4/IRF1/CTSL/CD3D/LCK/ADAM8/CARD11/IL1B/TGFBR2/ZNF683/TNFSF8/IL2RA/CD86/RELB/SLAMF6/IL6/RIPK3/GATA3/RSAD2/MDK/IL12RB1/CCR7/ZAP70/TNFSF4/TCIRG1/CCR2/ADA/LY9/CD80/IL15/RHOH/DUSP10/KLRC1/ZC3H12A/LOXL3/CCL19/SYK/CTLA4/IL7R/PTGER4/PRKCZ/CD3G/FUT7/BCL3/SOX13/VNN1/IFNG/…
GOBP_T_CELL_MEDIATED_IMMUNITY	GOBP_T_CELL_MEDIATED_IMMUNITY	98	0.677466	2.27789	1e-10	3.26216e-09	2.3357e-09	2263	tags=53%, list=17%, signal=45%	HLA-DRA/HLA-DRB1/CD8A/WAS/FCGR2B/TNFRSF1B/CTSH/PRF1/IL4I1/HLA-E/HLA-F/LILRB1/MYO1G/PTPRC/LILRB4/HLA-B/IL1B/IL6/RIPK3/GATA3/RSAD2/IL12RB1/P2RX7/ICAM1/HLA-A/TNFSF4/CCR2/GZMM/KLRC1/ARID5A/CEACAM1/IL7R/PRKCZ/BTN3A2/FUT7/DUSP22/FOXP3/KLRD1/TRAF2/HLA-H/CD46/HFE/MR1/CTSC/IL18/TREX1/CLC/BTN3A3/B2M/TRPM4/XCL1/CD1C
GOBP_T_CELL_PROLIFERATION	GOBP_T_CELL_PROLIFERATION	178	0.642187	2.30732	1e-10	3.26216e-09	2.3357e-09	1971	tags=46%, list=14%, signal=39%	VSIG4/HLA-DPA1/AIF1/CD3E/CCL5/HLA-DMB/CORO1A/HLA-DRB1/LGALS9/PYCARD/HLA-DPB1/DOCK2/TNFSF13B/PTPN6/TNFRSF1B/CD209/HAVCR2/IL4I1/HLA-E/RAC2/SLC11A1/EBI3/LILRB1/LILRB2/PSMB10/PTPRC/LILRB4/IRF1/TNFRSF14/CARD11/IL1B/TGFBR2/TNFSF8/CD6/GPNMB/IL2RA/CD86/IGFBP2/IL6/RIPK3/IL12RB1/P2RX7/PDCD1LG2/ZAP70/HLA-A/BTN3A1/TNFSF4/IGF2/TNFRSF21/CCR2/IL27RA/CD80/IL15/IL10/CEBPB/SDC4/CCL19/SYK/CD276/CTLA4/BAX/DOCK8/ICOS…
GOBP_T_CELL_MIGRATION	GOBP_T_CELL_MIGRATION	61	0.73543	2.34313	1.04419e-10	3.38347e-09	2.42256e-09	815	tags=41%, list=6%, signal=39%	CXCL10/AIF1/CCL5/CCL2/PYCARD/CXCL12/CXCL11/ITGAL/CCL3/CXCL16/CXCL13/MYO1G/PIK3CD/TNFRSF14/ADAM8/ITGB7/APOD/RIPK3/CD200R1/ICAM1/ZAP70/XCL2/CCR2/IL27RA/CD99L2
GOBP_SISTER_CHROMATID_SEGREGATION	GOBP_SISTER_CHROMATID_SEGREGATION	137	-0.535484	-2.24883	1.1003e-10	3.5326e-09	2.52933e-09	2431	tags=48%, list=18%, signal=40%	ANAPC5/PHF13/MIS12/CHMP5/FEN1/CUL3/CDC23/APC/LATS1/RAD51C/ANAPC1/TUBG1/EML4/PTTG1/RAD21/SEH1L/KNTC1/ZWILCH/ZW10/NEK2/PSRC1/CHMP2B/BAZ1B/DYNC1LI1/POGZ/TPR/CDT1/ESCO1/FBXO5/KIF2C/KIF4A/RACGAP1/CDCA8/CDCA5/SPAG5/ATM/PLK1/ESCO2/NIPBL/KIF25/PRC1/TACC3/STAG1/ZWINT/SMARCA5/TRIP13/CDC16/CEP55/KIF23/CHMP4C/KIF14/SFPQ/BUB1B/MAD2L1/CENPF/BUB1/TOP2A/UBE2C/CDC20/BUB3/NUSAP1/KPNB1/CCNB1/CENPE/TTK/STAG2
GOBP_POSITIVE_REGULATION_OF_INTERFERON_GAMMA_PRODUCTION	GOBP_POSITIVE_REGULATION_OF_INTERFERON_GAMMA_PRODUCTION	70	0.723467	2.34349	1.10485e-10	3.5326e-09	2.52933e-09	1869	tags=54%, list=14%, signal=47%	CD14/HLA-DPA1/CD3E/LGALS9/CD2/IRF8/PYCARD/HLA-DPB1/HAVCR2/TLR4/SLC11A1/EBI3/LILRB1/TLR7/KLRK1/IL1B/CLEC7A/SLAMF6/IL12RB1/HLA-A/BTN3A1/TNFSF4/TLR8/CCR2/IL27RA/TNF/PDE4B/ARID5A/CD276/F2RL1/BTN3A2/BCL3/ZFPM1/TLR3/PTPN22/RIPK2/IL18/CD244
GOBP_REGULATION_OF_CALCIUM_ION_TRANSPORT	GOBP_REGULATION_OF_CALCIUM_ION_TRANSPORT	206	0.557367	2.02836	1.30254e-10	4.13727e-09	2.96228e-09	2277	tags=37%, list=17%, signal=31%	CXCL10/CCL5/CCL2/CORO1A/CXCL9/CXCL12/CXCL11/RAMP3/PTPN6/TRPV2/SNCA/CCL3/P2RY6/CYBA/LILRB1/LILRB2/CD33/CD84/CD4/CCL4/LILRA2/CCR1/LYN/LIME1/PTK2B/STAC3/CXCR4/P2RX7/CAV1/FCRL3/PLCG2/LILRA5/HOMER3/CX3CL1/GEM/PML/RRAD/CAPN3/G6PD/PSEN2/RGS4/BIN1/ACE/CASQ2/ARRB2/PDE4B/ATP1A2/THY1/CACNA1C/TSPAN13/BAX/AHNAK/P2RX4/JSRP1/SPHK2/GSTM2/DMD/JAK3/GNAI2/CD19/CLIC2/WFS1/NOS3/SPINK1/PRNP/PLN/GSTO1/CALM3/PDGFRB/TRDN…
GOBP_POSITIVE_REGULATION_OF_CHEMOTAXIS	GOBP_POSITIVE_REGULATION_OF_CHEMOTAXIS	121	0.625092	2.16263	1.44898e-10	4.57233e-09	3.27379e-09	2016	tags=41%, list=15%, signal=36%	CXCL10/CD74/AIF1/CCL5/LGALS9/CXCL12/C5AR1/CSF1R/C3AR1/GAS6/GPSM3/SPI1/CCL3/RAC2/TREM2/CSF1/SERPINE1/CXCL13/PLA2G7/CCL4/CMKLR1/CCR1/LGMN/PTK2B/IL6/MDK/CXCR4/CCR7/RARRES2/XCL2/CCR2/CCL7/CX3CR1/VEGFC/CCL19/SCG2/F2RL1/CCL26/P2RX4/MAPK3/PRKD2/PPM1F/THBS4/TNFSF14/EDN1/MOSPD2/F3/SUCNR1/LBP/PDGFRB
GOBP_MEIOTIC_CELL_CYCLE	GOBP_MEIOTIC_CELL_CYCLE	183	-0.481325	-2.1117	1.59863e-10	5.0118e-09	3.58844e-09	2626	tags=37%, list=19%, signal=30%	MASTL/INCENP/BRDT/RBBP8/WNT5A/ZNF318/RAD51/KLHDC3/XRCC2/HSPA2/BCL2L11/CCNB1IP1/BRIP1/RAD51C/TERF1/YTHDF2/CDK2/TUBB8/BRCA2/TUBG1/ZFP42/FIGNL1/PTTG1/RAD21/NSUN2/EME1/ZW10/CALR/TDRD9/ERCC4/NEK2/PPP2CA/CDC25C/MSX2/FBXO5/UBE2B/EXO1/RAD1/RAD51AP1/TDRD1/ATM/PLK1/RAD54L/FOXJ3/DMC1/TRIP13/PDIK1L/BUB1B/MSX1/CCNB2/CORT/TUBGCP3/BUB1/TOP2A/CDC20/CCNE1/BUB3/ACTR3/CCNE2/CKS2/RBM7/MSH6/SYCP2/TTK/FANCD2/ASPM/MNS1
GOBP_MITOTIC_CELL_CYCLE_PHASE_TRANSITION	GOBP_MITOTIC_CELL_CYCLE_PHASE_TRANSITION	336	-0.394299	-1.84816	1.6499e-10	5.13918e-09	3.67964e-09	2742	tags=44%, list=20%, signal=36%	AURKB/RFWD3/PLRG1/CCNI/XRCC3/SENP2/ADAMTS1/TRIAP1/MASTL/ANKRD17/RBBP8/TAF2/TFAP4/CLSPN/CDKN2D/CPSF3/SASS6/BACH1/CTDSP2/PPP6C/ANAPC5/CDC14C/RCC1/FBXL7/RPL26/CDKN2C/HSPA2/CUL3/CDC23/APC/LATS1/BCAT1/RAD51C/ANAPC1/MNAT1/IQGAP3/MTA3/RPA2/BRD4/CDK2/CCNF/UBE2S/PKD1/CDK4/NPAT/PTEN/E2F1/USP47/RPL24/ACVR1/RAD21/MELK/CLASP1/KNTC1/RCC2/ID4/DBF4/BLM/FBXL12/DLG1/TP53/RPS6KB1/ZWILCH/NASP/ZW10/FOXM1/USP37/E2F7/L…
GOBP_NEGATIVE_REGULATION_OF_LEUKOCYTE_CELL_CELL_ADHESION	GOBP_NEGATIVE_REGULATION_OF_LEUKOCYTE_CELL_CELL_ADHESION	111	0.639699	2.19493	1.73745e-10	5.37717e-09	3.85005e-09	2455	tags=52%, list=18%, signal=43%	VSIG4/CD74/FGL2/HLA-DRB1/LGALS9/CXCL12/FCGR2B/LAG3/PTPN6/LAPTM5/HAVCR2/IL4I1/TNFAIP8L2/CD300A/LILRB1/LILRB2/LILRB4/IRF1/TNFRSF14/GPNMB/IL2RA/CD86/MDK/PDCD1LG2/TNFSF4/CTSG/TNFRSF21/CD80/IL10/ZC3H12A/LOXL3/CEBPB/SDC4/LAX1/CTLA4/CEACAM1/DUSP22/FOXP3/LRRC32/PAG1/JAK3/RUNX1/HFE/ANXA1/IL4R/PTPN22/PAWR/CR1/PRNP/ADORA2A/PPARA/PLA2G2D/XCL1/BTN2A2/ZBTB7B/SPN/CD274/PELI1
GOBP_REGULATION_OF_MYELOID_CELL_DIFFERENTIATION	GOBP_REGULATION_OF_MYELOID_CELL_DIFFERENTIATION	161	0.585535	2.07549	1.81646e-10	5.5859e-09	3.9995e-09	1914	tags=37%, list=14%, signal=32%	C1QC/CD74/TYROBP/HLA-DRB1/CSF3R/HCLS1/EVI2B/TLR4/SPI1/CCL3/TREM2/CSF1/LILRB1/CD4/LILRB4/STAT1/RB1/BGLAP/INPP5D/LILRB3/CCR1/FES/ZFP36/LYN/PTK2B/IRF7/GPR171/RASSF2/NFKBIA/SFRP1/TNF/FOS/TRIB1/LDB1/CEBPB/TESC/PF4/TAL1/CIB1/LIF/MITF/LTF/GATA2/FSTL3/CEACAM1/CTNNBIP1/TNFAIP6/IFNG/FOXP1/RUNX1/ZFPM1/LRRC17/GPR137/TLR3/MAPK11/MAFB/STAT3/GPR137B/INHBA/GPR68
GOBP_REGULATION_OF_VESICLE_MEDIATED_TRANSPORT	GOBP_REGULATION_OF_VESICLE_MEDIATED_TRANSPORT	472	0.46179	1.76417	1.96334e-10	5.99937e-09	4.29554e-09	2257	tags=28%, list=17%, signal=24%	CD14/APOE/CCL2/CORO1A/APOC1/VAMP8/ITGB2/LGALS9/FCER1G/HMOX1/C3/PYCARD/ITGAM/DOCK2/SFRP4/FCGR2B/C2/FCN1/GAS6/SNCA/HCK/SPI1/CD300A/RAC2/STXBP2/SLC11A1/TREM2/APOC2/PTAFR/CYBA/SERPINE1/HLA-F/LILRB1/PTPRC/DAB2/CD84/IL2RB/SORL1/IL2RG/IL1B/TLR2/MERTK/AXL/FES/LYN/UNC13D/FGR/CLEC7A/SDC1/CD300LF/TGM2/MCTP1/PTPRJ/CAV1/EHD4/RAB4B/IL15RA/PLCG2/NR1H3/RIN3/ACTN2/CCR2/ARRB1/ITGB3/ABCA7/FCN3/IL15/VPS18/SCAMP5/BIN…
GOBP_RIBOSOME_BIOGENESIS	GOBP_RIBOSOME_BIOGENESIS	202	-0.469675	-2.08436	2.10356e-10	6.38741e-09	4.57338e-09	2490	tags=36%, list=18%, signal=30%	PDCD11/RPL35A/WDR3/RPL26/UTP15/RPS8/RPS17/MRPL1/FBL/NOLC1/PA2G4/NSUN4/RPLP0/MRPS7/EXOSC2/RPS7/HEATR1/RPP30/C1D/YTHDF2/EBNA1BP2/PTEN/RPL24/WDR75/NOL10/RIOK1/WDR12/RPP38/EXOSC3/SUV39H1/RPL38/RPS15/RPS25/RPUSD4/RPS21/RPL11/RPS16/WBP11/METTL5/PRKDC/DDX21/EXOSC10/RPSA/NOL11/RPL5/LSM6/DDX27/RPL3/RIOK3/EXOSC9/EXOSC8/CHD7/RPP40/RRN3/DDX49/XPO1/FRG1/GNL2/GTPBP4/RPS6/RPS24/RPL23A/RPL10A/SBDS/RPL7A/RPL14/AB…
GOBP_POSITIVE_REGULATION_OF_CELL_DEATH	GOBP_POSITIVE_REGULATION_OF_CELL_DEATH	496	0.45438	1.73845	2.68592e-10	8.10476e-09	5.803e-09	1946	tags=28%, list=14%, signal=25%	C1QA/HBA1/S100A9/HBB/TYROBP/CCL5/CCL2/GZMA/ITGB2/S100A8/LGALS9/HMOX1/PYCARD/ITGAM/SFRP4/FCGR2B/RAMP3/TNFSF10/TNFRSF1B/LAPTM5/SNCA/CTSH/PRF1/TLR4/CCL3/UBD/IRF5/UCP2/ZBP1/LILRB1/PIK3CD/PTPRC/MNDA/FAP/LCK/INPP5D/ADAM8/TNFSF12/LYN/CTSD/CLEC7A/IFIT2/PRKCD/HTRA1/IL6/RIPK3/TGM2/PHLDA3/P2RX7/TRPM2/DUSP6/CAV1/NQO1/SOD2/HYAL2/PPARG/TFPT/AKR1C3/PML/TNFRSF1A/CD40/SQSTM1/G0S2/TXNIP/LGALS2/MAP3K5/RASSF2/SFRP1/…
GOBP_ENDOCYTOSIS	GOBP_ENDOCYTOSIS	498	0.452313	1.73105	2.96561e-10	8.89313e-09	6.36747e-09	2646	tags=33%, list=19%, signal=27%	CD14/APOE/AIF1/FCGR1A/STAB1/APOC1/IL10RA/ITGB2/CD163/FCER1G/C3/PYCARD/ITGAM/DOCK2/SFRP4/FCGR2B/RAMP3/FCN1/MSR1/CD209/SNCA/PSTPIP1/CFI/BIN2/CXCL16/CD300A/RAC2/TREM2/APOC2/MARCO/SERPINE1/LILRB1/FNBP1/DAB2/LILRB4/CTSL/SNX10/OLR1/SORL1/ARHGAP25/TGFBR2/CD6/CLEC10A/AXL/ARHGAP27/SH3BP1/CLEC7A/DENND1C/MCTP1/RHOG/HTR2B/CAV1/EHD4/RAB4B/PLCG2/NR1H3/CAV2/SNCG/CD5/RIN3/ASGR1/LGALS3BP/MEGF10/ABCA1/PDLIM7/ARRB1…
GOBP_DENDRITIC_CELL_DIFFERENTIATION	GOBP_DENDRITIC_CELL_DIFFERENTIATION	42	0.800791	2.36843	3.33558e-10	9.91504e-09	7.09915e-09	1239	tags=55%, list=9%, signal=50%	LGALS9/IRF8/FCGR2B/GAS6/SPI1/UBD/BATF/TREM2/LILRB1/LILRB2/HLA-B/TGFBR2/AXL/LYN/RELB/BATF2/TRPM2/CCR7/CEBPB/CCL19/F2RL1/LGALS1/LTBR
GOBP_T_CELL_RECEPTOR_SIGNALING_PATHWAY	GOBP_T_CELL_RECEPTOR_SIGNALING_PATHWAY	108	0.63428	2.17013	3.34745e-10	9.91504e-09	7.09915e-09	2148	tags=49%, list=16%, signal=42%	HLA-DQB1/HLA-DRB1/LCP2/CD8A/HLA-DPB1/PTPN6/LAPTM5/GBP1/CD300A/PIK3CD/PTPRC/LILRB4/LCK/INPP5D/CARD11/LIME1/GATA3/PTPRJ/CCR7/ZAP70/SLA2/PLCG2/HLA-A/BTN3A1/SH2D1A/TNFRSF21/ADA/ZC3H12A/IKBKG/PDE4B/BCAR1/FCHO1/CD276/CTLA4/THY1/CEACAM1/BTN3A2/ICOSLG/DUSP22/TRAT1/FOXP3/RNF31/KCNN4/DGKZ/PRKD2/PTPN22/RIPK2/PAWR/PRNP/BTN3A3/PRAM1/ELF1/CD226
GOBP_POSITIVE_REGULATION_OF_TUMOR_NECROSIS_FACTOR_SUPERFAMILY_CYTOKINE_PRODUCTION	GOBP_POSITIVE_REGULATION_OF_TUMOR_NECROSIS_FACTOR_SUPERFAMILY_CYTOKINE_PRODUCTION	95	0.659547	2.21661	3.66531e-10	1.07903e-08	7.72586e-09	1070	tags=38%, list=8%, signal=35%	CD14/TYROBP/CYBB/LGALS9/CD2/PYCARD/HAVCR2/TLR4/CCL3/HLA-E/PTAFR/OAS1/CYBA/OAS2/PTPRC/CD84/LY96/LILRA2/ADAM8/IFIH1/TLR2/CD86/CLEC7A/IL6/PTPRJ/PLCG2/LILRA5/CARD9/MYD88/CCR2/IFNGR1/DDX58/ARID5A/PF4/CCL19/SYK
GOBP_POSITIVE_REGULATION_OF_CELL_KILLING	GOBP_POSITIVE_REGULATION_OF_CELL_KILLING	59	0.729849	2.31125	3.8956e-10	1.13988e-08	8.16149e-09	2371	tags=58%, list=17%, signal=48%	HLA-DRA/TYROBP/HLA-DRB1/ITGAM/LAG3/VAV1/PRF1/SPI1/HLA-E/HLA-F/PTPRC/KLRK1/HLA-B/CLEC7A/SLAMF6/IL12RB1/P2RX7/HLA-A/SH2D1A/SYK/F2RL1/NCR3/IFNG/KLRD1/HLA-H/KLRC2/MR1/LAMP1/B2M/CD226/FCER2/XCL1/CD1C/KLRC4
GOBP_RIBONUCLEOPROTEIN_COMPLEX_SUBUNIT_ORGANIZATION	GOBP_RIBONUCLEOPROTEIN_COMPLEX_SUBUNIT_ORGANIZATION	121	-0.548666	-2.26106	4.22242e-10	1.22806e-08	8.79292e-09	3185	tags=52%, list=23%, signal=40%	NOL3/ABT1/SF3A3/SNRPG/SART1/SNRPD3/DDX1/SNRPD2/EIF2S3/DICER1/SMN2/KIF5B/DHX8/YTHDC1/RPL6/SF1/EIF4B/ZFAND1/PRMT5/HSP90AA1/RPLP0/MRPS7/PRPF3/LUC7L2/RPL24/NCBP1/CPSF6/SNRPC/COIL/SART3/SNRPF/SMN1/DDX20/RPL38/RPS15/EIF5/TAF9/CLNS1A/RPL11/TXNL4A/SF3B1/CDC73/DENR/PRKDC/RPSA/RPL5/RPL3/PRPF39/MCTS1/SRPK2/ATM/SNRPE/SRPK1/NUDT21/PTBP2/STRAP/PRPF18/RPL23A/SNRPD1/PRKRA/PTGES3/PSIP1/RPS28
GOBP_NEGATIVE_REGULATION_OF_CELL_ADHESION	GOBP_NEGATIVE_REGULATION_OF_CELL_ADHESION	246	0.519195	1.91683	4.48234e-10	1.29585e-08	9.27828e-09	2455	tags=37%, list=18%, signal=31%	VSIG4/CD74/FGL2/HLA-DRB1/LGALS9/CXCL12/FCGR2B/LAG3/PTPN6/LAPTM5/HAVCR2/SPINT2/SPI1/GBP1/IL4I1/ARHGDIB/TNFAIP8L2/CD300A/LPXN/IL1RN/SERPINE1/LILRB1/LILRB2/PTPRC/LILRB4/IRF1/TNFRSF14/AKNA/GPNMB/MBP/IL2RA/CD86/DUSP1/PRKCD/APOD/MDK/FBLN1/PDCD1LG2/TNFSF4/CX3CL1/CTSG/PLXNC1/TNFRSF21/SIPA1/ACVRL1/CD80/ADAMDEC1/PTPRO/IL10/ZC3H12A/LOXL3/CEBPB/SDC4/LAX1/CTLA4/GCNT2/CEACAM1/DUSP22/FOXP3/LRRC32/PAG1/DLC1/JAK3…
GOBP_CHROMATIN_REMODELING	GOBP_CHROMATIN_REMODELING	150	-0.505749	-2.12205	4.95859e-10	1.425e-08	1.0203e-08	2656	tags=47%, list=19%, signal=38%	MORC2/SMARCB1/CBX3/CTCF/BRDT/TOP1/CHAF1A/YY1/JARID2/MLLT3/SET/SMARCD1/SSRP1/DNAJC9/SATB1/CHRAC1/MTA3/BRD4/CFDP1/PSME4/MLLT1/SUPT16H/HCFC1/SART3/NUDT5/SCMH1/MTA1/ACTL6A/NASP/CHD1L/RNF8/BAZ1B/GATAD2B/SOX9/SMARCC1/MBD2/SMARCA1/UCHL5/ASF1A/HELLS/YEATS2/ANP32B/BRD2/HDAC4/HCFC2/OIP5/CHD7/YEATS4/SMARCAD1/SUV39H2/SMARCA5/ANP32E/SMARCA2/RBBP4/ASF1B/MCM2/SMARCA4/CHD1/ACTR6/NAP1L1/CHAF1B/SATB2/ITGB3BP/HMGB2…
GOBP_REGULATION_OF_B_CELL_ACTIVATION	GOBP_REGULATION_OF_B_CELL_ACTIVATION	105	0.643159	2.18806	5.22768e-10	1.49345e-08	1.06931e-08	1987	tags=46%, list=15%, signal=39%	CD74/TYROBP/TNFSF13B/FCGR2B/TBC1D10C/PTPN6/SLAMF8/LAPTM5/TLR4/SAMSN1/IL4I1/CD300A/PTPRC/MNDA/BTK/INPP5D/CARD11/CD38/LYN/IL6/FCRL3/NFAM1/TNFSF4/TNFSF13/PARP3/CD40/TNFRSF21/IL27RA/ADA/SFRP1/IL10/TNFAIP3/CLCF1/TNFRSF13B/SYK/CTLA4/CD22/TNFRSF4/FOXP3/BST1/CD19/BANK1/TNIP2/INHBA/PAWR/CR1/NFATC2/IRS2
GOBP_POSITIVE_REGULATION_OF_LEUKOCYTE_MEDIATED_IMMUNITY	GOBP_POSITIVE_REGULATION_OF_LEUKOCYTE_MEDIATED_IMMUNITY	116	0.622545	2.14166	5.45599e-10	1.5495e-08	1.10944e-08	2371	tags=47%, list=17%, signal=39%	HLA-DRA/TYROBP/HLA-DRB1/ITGB2/C3/ITGAM/LAG3/VAV1/SPI1/HLA-E/TREM2/PTAFR/HLA-F/PTPRC/KLRK1/BTK/HLA-B/IL1B/CLEC7A/SLAMF6/IL6/GATA3/RSAD2/IL12RB1/P2RX7/PLCG2/HLA-A/TNFSF4/TNFSF13/SH2D1A/CD40/DDX58/TNF/ARID5A/CLCF1/F2RL1/NCR3/PRKCZ/FOXP3/KLRD1/TRAF2/HLA-H/KLRC2/MR1/IL18/LAMP1/B2M/CD226/FCER2/XCL1/CD1C/HPX/MLH1/KLRC4
GOBP_DIVALENT_INORGANIC_CATION_HOMEOSTASIS	GOBP_DIVALENT_INORGANIC_CATION_HOMEOSTASIS	438	0.461061	1.75539	5.99733e-10	1.69328e-08	1.21239e-08	2277	tags=28%, list=17%, signal=24%	CXCL10/S100A9/APOE/CCL5/CCL8/CORO1A/S100A8/CXCL9/CXCL12/CXCL11/RAMP3/C5AR1/C3AR1/FPR1/PTPN6/TRPV2/GNA15/SNCA/CCL3/P2RY6/SLC11A1/CYBA/CD52/CCL13/CXCL13/CXCR3/PTPRC/SNX10/TMC8/CCL14/LCK/CXCR6/CMKLR1/CCR1/CD38/LYN/LIME1/PTK2B/TGM2/HTR2B/CXCR4/P2RX7/TRPM2/CAV1/CCR7/PLCG2/P2RY8/CAV2/CX3CL1/TCIRG1/PML/CCR5/CD40/CCR2/CAPN3/CYSLTR1/CCL7/CX3CR1/CASQ2/EDNRB/ITPR1/FASLG/CCL19/TPCN1/MCOLN2/ATP1A2/HEXB/FAM20A…
GOBP_NEGATIVE_REGULATION_OF_RESPONSE_TO_BIOTIC_STIMULUS	GOBP_NEGATIVE_REGULATION_OF_RESPONSE_TO_BIOTIC_STIMULUS	97	0.647758	2.1748	6.28579e-10	1.76441e-08	1.26331e-08	1890	tags=42%, list=14%, signal=37%	VSIG4/FGL2/LGALS9/SLAMF8/HAVCR2/IL4I1/HLA-E/SERPING1/OAS1/HLA-F/LILRB1/LILRA2/SAMHD1/HLA-B/CD96/HTRA1/HLA-A/NR1H3/TRIM21/PPARG/SIGIRR/STAT2/USP18/DUSP10/TNFAIP3/KLRC1/GRN/TRIB1/ARRB2/PARP14/LTF/FAM3A/CEACAM1/SERPINB9/RNF125/FOXP3/KLRD1/NR1H2/TRAFD1/TREX1/CR1
GOBP_NEGATIVE_REGULATION_OF_LEUKOCYTE_MEDIATED_IMMUNITY	GOBP_NEGATIVE_REGULATION_OF_LEUKOCYTE_MEDIATED_IMMUNITY	62	0.717912	2.29261	7.16059e-10	1.99834e-08	1.43081e-08	1666	tags=52%, list=12%, signal=46%	BST2/LGALS9/HMOX1/FCGR2B/PTPN6/HAVCR2/SPI1/IL4I1/HLA-E/CD300A/HLA-F/LILRB1/PTPRC/CD84/LILRB4/HLA-B/CD96/HLA-A/PARP3/CCR2/CX3CR1/KLRC1/ARRB2/CEACAM1/IL7R/DUSP22/SERPINB9/FOXP3/KLRD1/JAK3/CD46/HFE
GOBP_POSITIVE_REGULATION_OF_INTERLEUKIN_6_PRODUCTION	GOBP_POSITIVE_REGULATION_OF_INTERLEUKIN_6_PRODUCTION	79	0.689515	2.27058	8.56404e-10	2.37627e-08	1.70141e-08	1837	tags=52%, list=13%, signal=45%	CD74/AIF1/TYROBP/LGALS9/PYCARD/TLR4/POU2F2/PTAFR/CYBA/LILRB2/TLR7/LILRA2/IL1B/IFIH1/TLR2/MAPK13/MBP/CLEC7A/IL6/P2RX7/PLCG2/LILRA5/HYAL2/TNFSF4/CARD9/MYD88/TLR8/DDX58/TNF/ARID5A/SYK/F2RL1/TMEM106A/TLR6/IFNG/SPHK2/TLR1/TLR3/POU2AF1/RIPK2/STAT3
GOBP_GRANULOCYTE_ACTIVATION	GOBP_GRANULOCYTE_ACTIVATION	40	0.797788	2.33545	8.73446e-10	2.40971e-08	1.72535e-08	1174	tags=57%, list=9%, signal=53%	TYROBP/CCL5/VAMP8/ITGB2/FCER1G/ITGAM/FCGR2B/SPI1/CCL3/CD300A/STXBP2/PTAFR/LILRA2/DNASE1L3/PRKCD/MYD88/CTSG/CCR2/IL15/TNF/GRN/SYK/F2RL1
GOBP_LYMPHOCYTE_CHEMOTAXIS	GOBP_LYMPHOCYTE_CHEMOTAXIS	57	0.734708	2.2975	8.86745e-10	2.4325e-08	1.74167e-08	1331	tags=47%, list=10%, signal=43%	CXCL10/CCL5/CCL8/CCL2/CCL18/CXCL11/GAS6/CCL3/CXCL16/CCL13/CXCL13/PIK3CD/KLRK1/CCL4/CCL14/ADAM8/HSD3B7/CCL3L3/PTK2B/CX3CL1/XCL2/CCR2/CCL7/CCL19/CCL3L1/CKLF/CCL26
GOBP_NCRNA_PROCESSING	GOBP_NCRNA_PROCESSING	228	-0.437595	-1.97245	1.56668e-09	4.2734e-08	3.05975e-08	3233	tags=45%, list=24%, signal=35%	DDX10/LCMT2/DDX52/DKC1/ABT1/ZBTB8OS/TFB2M/THUMPD3/RSL1D1/BYSL/KTI12/SART1/DDX3X/DDX1/DUS4L/NSUN6/FTSJ1/METTL3/TRPT1/NOL8/TRMT5/DICER1/C9orf64/RPL35/SSB/DTWD2/MTO1/PDCD11/ELAC1/RPL35A/WDR3/WDR4/RPL26/UTP15/RPS8/QTRT1/ZCCHC8/RPS17/MRPL1/FBL/NOLC1/PA2G4/NSUN4/EXOSC2/RPS7/HEATR1/RPP14/RPP30/C1D/YTHDF2/EBNA1BP2/METTL2B/WDR75/NOL10/NSUN2/RIOK1/WDR12/PUS7/RPP38/EXOSC3/SUV39H1/METTL2A/OSGEPL1/RPS15/TPRKB…
GOBP_ALPHA_BETA_T_CELL_DIFFERENTIATION	GOBP_ALPHA_BETA_T_CELL_DIFFERENTIATION	98	0.642934	2.16179	1.61792e-09	4.38825e-08	3.14198e-08	2420	tags=52%, list=18%, signal=43%	HLA-DRA/HLA-DRB1/LGALS9/SEMA4A/BATF/EOMES/LILRB4/IRF1/CTSL/TGFBR2/ZNF683/TNFSF8/CD86/RELB/SLAMF6/IL6/GATA3/RSAD2/IL12RB1/ZAP70/TNFSF4/ADA/LY9/CD80/ZC3H12A/LOXL3/CCL19/SYK/PTGER4/PRKCZ/FUT7/BCL3/IFNG/FOXP3/FOXP1/JAK3/RUNX1/GPR18/ZFPM1/ANXA1/IL4R/RIPK2/STAT3/IL18/RARA/PLA2G2D/ZBTB7B/IL6R/TOX/SPN/ITPKB
GOBP_NEGATIVE_REGULATION_OF_CELL_CELL_ADHESION	GOBP_NEGATIVE_REGULATION_OF_CELL_CELL_ADHESION	159	0.572242	2.02568	1.62696e-09	4.38825e-08	3.14198e-08	1903	tags=36%, list=14%, signal=31%	VSIG4/CD74/FGL2/HLA-DRB1/LGALS9/CXCL12/FCGR2B/LAG3/PTPN6/LAPTM5/HAVCR2/SPINT2/SPI1/IL4I1/TNFAIP8L2/CD300A/IL1RN/LILRB1/LILRB2/LILRB4/IRF1/TNFRSF14/AKNA/GPNMB/MBP/IL2RA/CD86/PRKCD/MDK/PDCD1LG2/TNFSF4/CTSG/TNFRSF21/CD80/IL10/ZC3H12A/LOXL3/CEBPB/SDC4/LAX1/CTLA4/CEACAM1/DUSP22/FOXP3/LRRC32/PAG1/JAK3/RUNX1/HFE/ANXA1/IL4R/PPM1F/PTPN22/PAWR/PODXL/CR1/PRNP
GOBP_DNA_DEPENDENT_DNA_REPLICATION	GOBP_DNA_DEPENDENT_DNA_REPLICATION	108	-0.547746	-2.22473	1.68769e-09	4.52675e-08	3.24115e-08	2930	tags=57%, list=21%, signal=45%	LIG3/PURA/CDC6/RFWD3/SENP2/NOC3L/MCM7/POLD2/RAD51/WRN/E2F8/TIMELESS/FEN1/WDHD1/CDK2AP1/POLD3/POLA2/DACH1/TERF1/CDK2/BRCA2/POLG2/POLE2/RFC1/ZRANB3/POLQ/RFC2/WRNIP1/MCM5/EME1/DBF4/BLM/E2F7/AICDA/MCM4/RFC5/RFC3/PRIM1/CDT1/FBXO5/DDX21/ZMPSTE24/SRPK2/MCM3/POLE/RECQL/MCM10/THOC1/REV3L/MCM2/MCM6/RRM1/CORT/PCNA/CCNE1/DONSON/CCNE2/GMNN/RFC4/NUCKS1/TOPBP1/CDC7
GOBP_MITOTIC_SISTER_CHROMATID_SEGREGATION	GOBP_MITOTIC_SISTER_CHROMATID_SEGREGATION	114	-0.535076	-2.21406	1.70822e-09	4.5565e-08	3.26245e-08	2431	tags=50%, list=18%, signal=41%	ANAPC5/PHF13/MIS12/CHMP5/CUL3/CDC23/APC/ANAPC1/TUBG1/EML4/PTTG1/RAD21/SEH1L/KNTC1/ZWILCH/ZW10/NEK2/PSRC1/CHMP2B/BAZ1B/DYNC1LI1/POGZ/TPR/CDT1/FBXO5/KIF2C/KIF4A/RACGAP1/CDCA8/CDCA5/SPAG5/ATM/PLK1/NIPBL/KIF25/PRC1/TACC3/ZWINT/SMARCA5/TRIP13/CDC16/CEP55/KIF23/CHMP4C/KIF14/BUB1B/MAD2L1/CENPF/BUB1/UBE2C/CDC20/BUB3/NUSAP1/KPNB1/CCNB1/CENPE/TTK
GOBP_POSITIVE_REGULATION_OF_LYMPHOCYTE_DIFFERENTIATION	GOBP_POSITIVE_REGULATION_OF_LYMPHOCYTE_DIFFERENTIATION	90	0.652148	2.17305	1.75504e-09	4.65567e-08	3.33345e-08	1890	tags=48%, list=14%, signal=41%	CD74/HLA-DRA/HLA-DRB1/LGALS9/GAS6/IL4I1/LILRB2/PTPRC/LILRB4/BTK/INPP5D/ADAM8/TGFBR2/AXL/IL2RA/CD86/GATA3/MDK/IL12RB1/IL15RA/ZAP70/TNFSF4/ADA/CD80/IL15/RHOH/DUSP10/IL10/CCL19/SYK/IL7R/PRKCZ/SOX13/VNN1/IFNG/FOXP3/RUNX1/CD46/ANXA1/IL4R/RIPK2/IL18/CR1
GOBP_MACROPHAGE_MIGRATION	GOBP_MACROPHAGE_MIGRATION	47	0.760338	2.30508	1.89832e-09	5.00825e-08	3.5859e-08	1626	tags=49%, list=12%, signal=43%	CCL5/CCL2/C5AR1/CSF1R/C3AR1/SLAMF8/CCL3/TREM2/CSF1/CMKLR1/PTK2B/MDK/CD200R1/CX3CL1/RARRES2/CCR2/CX3CR1/EDNRB/MCOLN2/CKLF/P2RX4/CD200/MAPK3
GOBP_MEMBRANE_INVAGINATION	GOBP_MEMBRANE_INVAGINATION	63	0.704673	2.26144	2.1296e-09	5.58789e-08	4.00092e-08	1174	tags=38%, list=9%, signal=35%	AIF1/FCGR1A/ITGB2/C3/ITGAM/FCGR2B/MSR1/BIN2/CD300A/RAC2/TREM2/MARCO/ARHGAP25/SH3BP1/CLEC7A/RHOG/PLCG2/MEGF10/ABCA1/ABCA7/RHOH/CHMP2A/GATA2/F2RL1
GOBP_REGULATION_OF_DNA_REPLICATION	GOBP_REGULATION_OF_DNA_REPLICATION	93	-0.573468	-2.2902	2.14757e-09	5.60457e-08	4.01287e-08	2667	tags=52%, list=20%, signal=42%	SENP2/ANKRD17/GLI2/YY1/EGF/E2F8/TIMELESS/CHRAC1/DACH1/TERF1/CDK2/BRCA2/POLG2/CDC42/ZRANB3/RFC2/WRNIP1/ING5/DBF4/BLM/FAF1/ACTL6A/TP53/USP37/E2F7/AICDA/PPP2CA/RFC5/RFC3/CDT1/ESCO1/FBXO5/RBBP6/ZMPSTE24/UCHL5/GLI1/BRPF3/ESCO2/SMARCA5/GTPBP4/CCNA2/ATF1/PCNA/DONSON/GMNN/RFC4/NUCKS1/CDC7
GOBP_REGULATION_OF_T_CELL_DIFFERENTIATION	GOBP_REGULATION_OF_T_CELL_DIFFERENTIATION	125	0.602686	2.08753	2.31028e-09	5.97157e-08	4.27564e-08	1890	tags=40%, list=14%, signal=35%	CD74/HLA-DRA/FGL2/HLA-DRB1/LGALS9/CD2/LAG3/HLA-DOA/IL4I1/LILRB2/PTPRC/LILRB4/IRF1/ADAM8/CARD11/TGFBR2/ZNF683/IL2RA/CD86/GATA3/MDK/IL12RB1/ZAP70/TNFSF4/CCR2/ADA/CD80/IL15/RHOH/DUSP10/ZC3H12A/LOXL3/CCL19/SYK/CTLA4/IL7R/PRKCZ/SOX13/VNN1/IFNG/FOXP3/JAK3/RUNX1/CLPTM1/CD46/ANXA1/IL4R/RIPK2/IL18/CR1
GOBP_T_CELL_DIFFERENTIATION_INVOLVED_IN_IMMUNE_RESPONSE	GOBP_T_CELL_DIFFERENTIATION_INVOLVED_IN_IMMUNE_RESPONSE	67	0.701245	2.25979	2.31293e-09	5.97157e-08	4.27564e-08	2399	tags=58%, list=18%, signal=48%	HLA-DRA/FGL2/HLA-DRB1/LGALS9/FCER1G/SEMA4A/BATF/EOMES/CD86/RELB/SLAMF6/IL6/GATA3/IL12RB1/TNFSF4/LY9/CD80/ZC3H12A/LOXL3/CCL19/PTGER4/PRKCZ/BCL3/IFNG/FOXP3/FOXP1/JAK3/ZFPM1/CD46/ANXA1/IL4R/RIPK2/STAT3/IL18/CLEC4E/RARA/ZBTB7B/IL6R/SPN
GOBP_INTERLEUKIN_8_PRODUCTION	GOBP_INTERLEUKIN_8_PRODUCTION	70	0.696229	2.25526	3.0372e-09	7.79979e-08	5.58464e-08	2011	tags=54%, list=15%, signal=47%	CD14/CD74/LGALS9/CD2/PYCARD/FCN1/TLR4/SERPINE1/CD33/PTPRC/TLR7/LILRA2/IL1B/TLR2/CLEC7A/IL6/HYAL2/MYD88/TLR8/ARRB1/TLR5/DDX58/IL10/TNF/CHI3L1/SYK/F2RL1/BCL3/TLR6/TLR1/ANXA1/TLR3/PRKD2/PTPN22/STAT3/CD244/F3/LBP
GOBP_REGULATION_OF_ANTIGEN_RECEPTOR_MEDIATED_SIGNALING_PATHWAY	GOBP_REGULATION_OF_ANTIGEN_RECEPTOR_MEDIATED_SIGNALING_PATHWAY	54	0.73686	2.27114	3.22656e-09	8.24225e-08	5.90144e-08	2237	tags=72%, list=16%, signal=61%	FCGR2B/PTPN6/LAPTM5/GBP1/CD300A/LPXN/PTPRC/LILRB4/LCK/CARD11/LYN/PRKCH/PTPRJ/CCR7/FCRL3/SLA2/NFAM1/SH2D1A/ADA/IKBKG/CD22/THY1/CEACAM1/DUSP22/TRAT1/CMTM3/FOXP1/KCNN4/PLCL2/CD19/DGKZ/PRKD2/PTPN22/PAWR/PRNP/GPS2/ELF1/CD226/BTN2A2
GOBP_SECOND_MESSENGER_MEDIATED_SIGNALING	GOBP_SECOND_MESSENGER_MEDIATED_SIGNALING	262	0.510635	1.88646	4.3371e-09	1.10208e-07	7.89088e-08	2772	tags=39%, list=20%, signal=32%	APOE/CD3E/PLEK/TBC1D10C/FPR1/GBP1/CCL3/TREM2/LAT2/CXCR3/PTPRC/CD4/BTK/CCL4/CXCR6/CMKLR1/CCR1/CLEC7A/PTK2B/MCTP1/PTPRJ/HTR2B/CXCR4/P2RX7/TRPM2/CCR7/ZAP70/SLA2/PLCG2/RAPGEF3/HOMER3/SULT1A4/CCR5/CCR2/ADA/LAT/CX3CR1/CAP2/CASQ2/TNF/SELE/EDNRB/ITPR1/MCTP2/FHL2/SYK/CIB1/ATP1A2/AQP1/CD22/CCR10/DDAH2/CACNA1C/ADCY2/NRG1/BCAP31/GRIN2D/TRAT1/P2RX4/GSTM2/BST1/DMD/PDE9A/PDE2A/CLIC2/HRH1/TMBIM4/MCOLN1/PDE3A/CCR…
GOBP_RRNA_METABOLIC_PROCESS	GOBP_RRNA_METABOLIC_PROCESS	168	-0.47156	-2.02476	4.47377e-09	1.13086e-07	8.09693e-08	3213	tags=46%, list=23%, signal=36%	DDX52/DKC1/ABT1/TFB2M/RSL1D1/BYSL/IPPK/SART1/MAPT/SPIN1/NOL8/GTF3C4/SMARCB1/RPL35/PDCD11/RPL35A/GTF3C2/WDR3/RPL26/UTP15/RPS8/RPS17/MRPL1/FBL/NOLC1/PA2G4/NSUN4/EXOSC2/RPS7/HEATR1/RPP30/C1D/YTHDF2/EBNA1BP2/WDR75/NOL10/RIOK1/WDR12/TAF1B/RPP38/EXOSC3/TP53/SUV39H1/RPS15/RPS25/RPUSD4/RPS21/RPL11/RPS16/WBP11/METTL5/GTF3C3/PRKDC/DDX21/EXOSC10/MRPL44/NOL11/RPL5/LSM6/DDX27/RIOK3/EXOSC9/EXOSC8/CHD7/RPP40/DD…
GOBP_EXOCYTOSIS	GOBP_EXOCYTOSIS	307	0.489417	1.82038	4.78158e-09	1.20237e-07	8.60894e-08	2596	tags=30%, list=19%, signal=25%	NKG7/CCL5/CCL8/CORO1A/VAMP8/ITGB2/LGALS9/PLEK/HMOX1/ITGAM/FCGR2B/SNCA/HCK/SPI1/CCL3/CD300A/RAC2/STXBP2/PTAFR/LAT2/HLA-F/MYO1G/PIK3CD/CD84/BTK/CCR1/FES/LYN/UNC13D/FGR/RAB3IL1/SDC1/SCRN1/PTGDS/P2RX7/CCR2/LAT/TNFAIP2/RAB3IP/VPS18/SCAMP5/CHMP2A/RPH3AL/SDC4/MICAL1/SYK/SNX6/CRHBP/GATA2/F2RL1/STX11/CEACAM1/RAB8B/SYT2/RIMS1/STX1A/IFNG/YKT6/SPHK2/SYTL1/RAB31/GNAI2/SYT17/FER/KLRC2/ANK1/ANXA1/IL4R/MYH9/RALA…
GOBP_REGULATED_EXOCYTOSIS	GOBP_REGULATED_EXOCYTOSIS	212	0.535679	1.95275	5.08035e-09	1.27088e-07	9.09946e-08	2596	tags=32%, list=19%, signal=26%	NKG7/CORO1A/VAMP8/ITGB2/LGALS9/PLEK/HMOX1/ITGAM/FCGR2B/SNCA/HCK/SPI1/CCL3/CD300A/RAC2/STXBP2/PTAFR/LAT2/HLA-F/PIK3CD/CD84/BTK/FES/LYN/UNC13D/FGR/PTGDS/P2RX7/CCR2/LAT/VPS18/SCAMP5/RPH3AL/MICAL1/SYK/SNX6/CRHBP/GATA2/F2RL1/STX11/CEACAM1/SYT2/RIMS1/STX1A/SPHK2/RAB31/GNAI2/SYT17/FER/KLRC2/IL4R/MYH9/DNAJC5/SYNGR2/CALM3/LAMP1/PRAM1/DOC2B/ADORA2A/STEAP2/SNPH/NAPA/NAPB/ADCY1/GAB2/NOTCH1/PIP5K1C/PTGDR
GOBP_SPINDLE_ORGANIZATION	GOBP_SPINDLE_ORGANIZATION	136	-0.505923	-2.11681	5.3453e-09	1.3286e-07	9.51273e-08	1977	tags=38%, list=14%, signal=32%	TUBB8/SAC3D1/PKD1/TUBG1/CLASP1/CKAP5/DLG1/CEP63/NEK2/PSRC1/CHMP2B/TPR/RPS3/FBXO5/OFD1/KIF4A/EML1/RACGAP1/CENPH/SPAG5/PLK1/STMN1/HSPA1A/CLTC/KIF11/TRIM36/PRC1/SPAST/TACC3/STAG1/MYBL2/CENPJ/KIF15/KIF23/TUBB/CHMP4C/CCNB2/TUBGCP3/CDC20/SBDS/STIL/KPNB1/CCNB1/GOLGA8A/TPX2/GPSM2/CENPE/TTK/STAG2/GNAI1/ASPM
GOBP_RESPONSE_TO_WOUNDING	GOBP_RESPONSE_TO_WOUNDING	487	0.445722	1.70573	5.36612e-09	1.3286e-07	9.51273e-08	2484	tags=30%, list=18%, signal=26%	HBB/APOE/AIF1/TYROBP/S100A8/FCER1G/PLEK/HMOX1/WAS/SERPINA1/F13A1/PTPN6/GAS6/LCP1/VAV1/TLR4/ALOX5/ADORA3/SERPING1/SLC11A1/TREM2/SERPINE1/ACTA2/FAP/PLAUR/GPX1/LCK/TGFBR2/MERTK/ENTPD1/AXL/CCR1/ZFP36/LYN/PLAU/CLEC7A/SDC1/VWF/PRKCD/APOD/IL6/MDK/FBLN1/CXCR4/CAV1/SLC1A3/PLCG2/SOD2/PPARG/CX3CL1/CTSG/PROCR/CD40/ITGA5/CCR2/SCARF1/ACVRL1/ITGB3/COMP/MAP3K5/CX3CR1/SIGLEC10/IL10/TNFAIP3/TNF/WNT5B/GRN/CHMP2A/PL…
GOBP_VIRAL_LIFE_CYCLE	GOBP_VIRAL_LIFE_CYCLE	268	0.498925	1.84477	6.22412e-09	1.53317e-07	1.09775e-07	1743	tags=29%, list=13%, signal=26%	CD74/APOE/IFI27/CCL5/CCL8/CCL2/HLA-DRB1/VAMP8/BST2/LGALS9/TRIM22/FCN1/CD209/GAS6/MX1/IFITM1/CIITA/OAS1/CTSB/OAS2/CD4/CTSL/SELPLG/APOBEC3G/TNFRSF14/CLEC5A/OASL/IFIT1/ANPEP/CXCR6/IFIH1/AXL/ITGB7/SLPI/CD86/PARP10/RSAD2/CXCR4/ISG20/CAV1/IFITM2/ICAM1/IFITM3/HYAL2/TRIM21/CAV2/CCR5/ITGA5/ITGB3/LY6E/ATG16L2/APOBEC3D/CD80/FCN3/VPS18/APOBEC3F/TNF/ZC3H12A/CHMP2A/TPCN1/LTF/TRIM34/STOM/LGALS1/CLDN1/ZNFX1/RAB4…
GOBP_REGULATION_OF_ALPHA_BETA_T_CELL_ACTIVATION	GOBP_REGULATION_OF_ALPHA_BETA_T_CELL_ACTIVATION	89	0.642809	2.13938	6.27294e-09	1.53735e-07	1.10074e-07	2552	tags=53%, list=19%, signal=43%	HLA-DRA/CD3E/HLA-DRB1/LGALS9/HLA-E/CD300A/EBI3/LILRB1/PTPRC/LILRB4/IRF1/TNFRSF14/TGFBR2/ZNF683/CD86/GATA3/IL12RB1/ZAP70/HLA-A/TNFSF4/CCR2/ADA/CD80/ZC3H12A/LOXL3/CCL19/SYK/PRKCZ/IFNG/FOXP3/JAK3/RUNX1/HFE/ANXA1/IL4R/PTPN22/RIPK2/IL18/RARA/ADORA2A/XCL1/ZBTB7B/CD274/ITPKB/PRKCQ/MAPK8IP1/CD81
GOBP_REGULATION_OF_LEUKOCYTE_DEGRANULATION	GOBP_REGULATION_OF_LEUKOCYTE_DEGRANULATION	45	0.752019	2.26444	6.54701e-09	1.59641e-07	1.14303e-07	1693	tags=58%, list=12%, signal=51%	VAMP8/ITGB2/LGALS9/HMOX1/ITGAM/FCGR2B/SPI1/CD300A/RAC2/STXBP2/PTAFR/HLA-F/CD84/FES/LYN/UNC13D/FGR/CCR2/SYK/GATA2/F2RL1/CEACAM1/SPHK2/FER/KLRC2/IL4R
GOBP_NEGATIVE_REGULATION_OF_TUMOR_NECROSIS_FACTOR_SUPERFAMILY_CYTOKINE_PRODUCTION	GOBP_NEGATIVE_REGULATION_OF_TUMOR_NECROSIS_FACTOR_SUPERFAMILY_CYTOKINE_PRODUCTION	52	0.72777	2.22535	7.05385e-09	1.70394e-07	1.22002e-07	2413	tags=60%, list=18%, signal=49%	LGALS9/PTPN6/GAS6/HAVCR2/TLR4/TREM2/LILRB1/CD33/LILRB4/CLEC4A/GPNMB/AXL/ACP5/CX3CL1/IL27RA/IL10/TNFAIP3/ZC3H12A/ARRB2/LTF/CD34/BCL3/FOXP3/GPR18/PTPN22/GHRL/IGF1/LBP/RARA/CD274/MC1R
GOBP_CHEMOKINE_PRODUCTION	GOBP_CHEMOKINE_PRODUCTION	81	0.654975	2.15826	7.0793e-09	1.70394e-07	1.22002e-07	1845	tags=44%, list=13%, signal=39%	CD74/AIF1/LGALS9/HMOX1/PYCARD/CSF1R/HAVCR2/TLR4/TREM2/OAS1/CD84/LILRB4/TLR7/IL1B/TLR2/MBP/CLEC7A/APOD/IL6/TREM1/TNFSF4/CARD9/SIGIRR/MYD88/IL10/TNF/SYK/MCOLN2/F2RL1/IFNG/FOXP1/ZFPM1/IL4R/TLR3/RIPK2/IL18
GOBP_CALCIUM_ION_TRANSPORT_INTO_CYTOSOL	GOBP_CALCIUM_ION_TRANSPORT_INTO_CYTOSOL	144	0.571102	2.00571	7.09385e-09	1.70394e-07	1.22002e-07	2918	tags=44%, list=21%, signal=35%	CXCL10/CORO1A/CXCL9/CXCL11/RAMP3/PTPN6/TRPV2/SNCA/CCL3/P2RY6/CYBA/PTPRC/LCK/LYN/LIME1/PTK2B/HTR2B/P2RX7/TRPM2/CAV1/CCR7/PLCG2/CX3CL1/PML/CCR5/CAPN3/CASQ2/ITPR1/FASLG/CCL19/TPCN1/MCOLN2/ATP1A2/THY1/CACNA1C/BAX/GRIN2D/P2RX4/JSRP1/GSTM2/RASA3/DMD/CD19/CLIC2/MCOLN1/PRNP/PLN/GSTO1/CALM3/TRDN/XCL1/MS4A1/BDKRB1/ATP2B4/DDIT3/SLC8A1/GP1BA/AKAP6/DIAPH1/JPH2/ITPR2/CCL21/RYR3
GOBP_MEIOTIC_CELL_CYCLE_PROCESS	GOBP_MEIOTIC_CELL_CYCLE_PROCESS	138	-0.50121	-2.10647	7.28452e-09	1.74107e-07	1.24661e-07	2626	tags=38%, list=19%, signal=31%	MASTL/INCENP/BRDT/WNT5A/RAD51/KLHDC3/HSPA2/BCL2L11/CCNB1IP1/BRIP1/RAD51C/TERF1/YTHDF2/TUBB8/BRCA2/TUBG1/FIGNL1/PTTG1/RAD21/NSUN2/EME1/CALR/TDRD9/ERCC4/CDC25C/MSX2/FBXO5/UBE2B/RAD1/RAD51AP1/ATM/PLK1/RAD54L/FOXJ3/DMC1/TRIP13/BUB1B/MSX1/CCNB2/CORT/BUB1/TOP2A/CDC20/CCNE1/ACTR3/CCNE2/CKS2/MSH6/SYCP2/TTK/FANCD2/ASPM
GOBP_PEPTIDE_ANTIGEN_ASSEMBLY_WITH_MHC_PROTEIN_COMPLEX	GOBP_PEPTIDE_ANTIGEN_ASSEMBLY_WITH_MHC_PROTEIN_COMPLEX	18	0.900013	2.24369	8.47458e-09	2.01553e-07	1.44312e-07	937	tags=83%, list=7%, signal=78%	HLA-DRA/HLA-DQB1/HLA-DPA1/HLA-DQA1/HLA-DMA/HLA-DMB/HLA-DRB1/HLA-DRB5/HLA-DPB1/HLA-DOA/HLA-DQB2/HLA-DQA2/TAPBPL/TAPBP/HLA-DOB
GOBP_PEPTIDE_ANTIGEN_ASSEMBLY_WITH_MHC_CLASS_II_PROTEIN_COMPLEX	GOBP_PEPTIDE_ANTIGEN_ASSEMBLY_WITH_MHC_CLASS_II_PROTEIN_COMPLEX	14	0.926467	2.18991	9.54309e-09	2.25853e-07	1.61711e-07	448	tags=86%, list=3%, signal=83%	HLA-DRA/HLA-DQB1/HLA-DPA1/HLA-DQA1/HLA-DMA/HLA-DMB/HLA-DRB1/HLA-DRB5/HLA-DPB1/HLA-DOA/HLA-DQB2/HLA-DQA2
GOBP_B_CELL_RECEPTOR_SIGNALING_PATHWAY	GOBP_B_CELL_RECEPTOR_SIGNALING_PATHWAY	48	0.740055	2.24438	9.81624e-09	2.31184e-07	1.65528e-07	1986	tags=71%, list=15%, signal=61%	FCGR2B/PTPN6/CD300A/LPXN/LAT2/PIK3CD/PTPRC/MNDA/BTK/LCK/CD38/LYN/BLNK/PRKCH/LIME1/FCRL3/PLCG2/NFAM1/CD79A/CD79B/KLHL6/SYK/BCAR1/CTLA4/CD22/BAX/CMTM3/FOXP1/PLCL2/CD19/BANK1/PTPN22/NFATC2/GPS2
GOBP_PRODUCTION_OF_MOLECULAR_MEDIATOR_INVOLVED_IN_INFLAMMATORY_RESPONSE	GOBP_PRODUCTION_OF_MOLECULAR_MEDIATOR_INVOLVED_IN_INFLAMMATORY_RESPONSE	69	0.683674	2.21396	1.0185e-08	2.38706e-07	1.70913e-07	1089	tags=43%, list=8%, signal=40%	ALOX5AP/VAMP8/PYCARD/SLAMF8/GPSM3/NCF1/TLR4/ALOX5/TREM2/SERPINE1/LILRB4/GBP5/BTK/CD6/LYN/CLEC7A/PLD4/APOD/IL6/CARD9/MYD88/ABCD1/ADCY7/DUSP10/PLD3/TNF/ZC3H12A/GRN/SYK/SNX6
GOBP_NEGATIVE_REGULATION_OF_LOCOMOTION	GOBP_NEGATIVE_REGULATION_OF_LOCOMOTION	274	0.489342	1.80894	1.14817e-08	2.67794e-07	1.91741e-07	2904	tags=41%, list=21%, signal=33%	CD74/APOE/AIF1/CCL2/BST2/HMOX1/CXCL12/WAS/ARHGAP4/SLAMF8/SPINT2/ADORA3/IFITM1/ARHGDIB/SEMA4A/CD300A/SERPINE1/CXCL13/KLRK1/SULF1/ST6GAL1/PODN/DUSP1/APOD/RRAS/MCTP1/GATA3/FBLN1/PTPRJ/CD200R1/SEMA3G/HYAL2/PPARG/CX3CL1/RIN3/ENG/IL27RA/ADA/SEMA7A/ACVRL1/CLDN5/SFRP1/CX3CR1/SFRP2/PTPRO/DUSP10/EPHA1/TNF/JUP/TRIB1/CARD10/CORO1B/TIMP1/MITF/TIE1/THY1/NDRG4/PTGER4/SEMA6D/TNFAIP6/NRG1/ABHD2/DUSP22/CD200/CYGB/…
GOBP_ACUTE_INFLAMMATORY_RESPONSE	GOBP_ACUTE_INFLAMMATORY_RESPONSE	100	0.619862	2.08716	1.3136e-08	3.04908e-07	2.18314e-07	1451	tags=33%, list=11%, signal=30%	FCGR1A/ALOX5AP/S100A8/CD163/C3/SERPINA1/FCGR2B/FCGR3A/HLA-E/OSM/BTK/ADAM8/DNASE1L3/IL1B/CD6/IL6/GATA3/TREM1/CCR7/TNFSF4/SIGIRR/HAMP/APOL2/TNF/EDNRB/TNFRSF11A/CEBPB/ITIH4/EXT1/CTNNBIP1/FUT7/VNN1/SERPINF2
GOBP_BIOLOGICAL_PROCESS_INVOLVED_IN_SYMBIOTIC_INTERACTION	GOBP_BIOLOGICAL_PROCESS_INVOLVED_IN_SYMBIOTIC_INTERACTION	245	0.507061	1.86871	1.36279e-08	3.14811e-07	2.25404e-07	1907	tags=30%, list=14%, signal=26%	CD74/APOE/IFI27/CCL5/CCL8/HLA-DRB1/VAMP8/LGALS9/TRIM22/CSF1R/FCN1/CD209/GAS6/CCL3/IFITM1/CIITA/APOL1/CTSB/CD4/CTSL/SELPLG/TNFRSF14/CCL4/CLEC5A/IFIT1/ANPEP/GPX1/AXL/ITGB7/CD86/TREM1/CXCR4/CAV1/IFITM2/ICAM1/IFITM3/HYAL2/CARD9/TRIM21/CAV2/MYD88/CTSG/CCR5/ITGA5/ITGB3/LY6E/CX3CR1/CD80/FCN3/VPS18/ATG7/ZC3H12A/CHMP2A/PF4/TPCN1/LTF/TRIM34/F2RL1/STOM/LGALS1/BCL2L1/CLDN1/TNFRSF4/HMGA2/LAMP3/PGLYRP1/TRIM14/…
GOBP_HUMORAL_IMMUNE_RESPONSE_MEDIATED_BY_CIRCULATING_IMMUNOGLOBULIN	GOBP_HUMORAL_IMMUNE_RESPONSE_MEDIATED_BY_CIRCULATING_IMMUNOGLOBULIN	45	0.744157	2.24077	1.40418e-08	3.22828e-07	2.31144e-07	267	tags=29%, list=2%, signal=28%	C1QB/C1QA/C1QC/C3/C1S/FCGR2B/C2/PTPN6/C1R/CFI/SERPING1/TREM2/PTPRC
GOBP_NEGATIVE_REGULATION_OF_LEUKOCYTE_PROLIFERATION	GOBP_NEGATIVE_REGULATION_OF_LEUKOCYTE_PROLIFERATION	79	0.668478	2.2013	1.51193e-08	3.45952e-07	2.47701e-07	1147	tags=39%, list=8%, signal=36%	VSIG4/TYROBP/CCL8/HLA-DRB1/LGALS9/LST1/FCGR2B/PTPN6/HAVCR2/IL4I1/CD300A/LILRB1/LILRB2/MNDA/LILRB4/TNFRSF14/BTK/INPP5D/GPNMB/IL2RA/CD86/LYN/PDCD1LG2/TNFRSF21/CD80/IL10/TNFAIP3/CEBPB/SDC4/TNFRSF13B/CTLA4
GOBP_CD4_POSITIVE_ALPHA_BETA_T_CELL_ACTIVATION	GOBP_CD4_POSITIVE_ALPHA_BETA_T_CELL_ACTIVATION	85	0.655417	2.17976	1.56399e-08	3.56178e-07	2.55023e-07	2426	tags=54%, list=18%, signal=45%	HLA-DRA/NKG7/HLA-DRB1/LGALS9/SEMA4A/BATF/CTSL/TGFBR2/CD86/RELB/SLAMF6/IL6/GATA3/RSAD2/IL12RB1/TNFSF4/TCIRG1/LY9/CD80/ZC3H12A/LOXL3/CCL19/PTGER4/PRKCZ/FUT7/BCL3/IFNG/FOXP3/FOXP1/JAK3/RUNX1/ZFPM1/ANXA1/IL4R/RIPK2/STAT3/IL18/RARA/PLA2G2D/XCL1/ZBTB7B/IL6R/TOX/SPN/CD274/PRKCQ
GOBP_B_CELL_DIFFERENTIATION	GOBP_B_CELL_DIFFERENTIATION	125	0.588328	2.0378	1.63175e-08	3.69863e-07	2.64822e-07	1986	tags=35%, list=15%, signal=30%	IRF8/TNFSF13B/FCGR2B/PTPN6/SLAMF8/SPI1/IL4I1/MFNG/PTPRC/LYL1/BTK/INPP5D/CARD11/BLNK/PTK2B/IL6/PTPRJ/FCRL3/PLCG2/NFAM1/CD79A/TCIRG1/ADA/CD79B/SFRP1/IL10/CLCF1/SYK/LGALS1/BAX/DOCK11/BCL3/JAK3/PLCL2/CMTM7/CD19/ZBTB7A/POU2AF1/INHBA/CR1/KLF6/TRAF3IP2/LFNG/GPS2
GOBP_OSTEOCLAST_DIFFERENTIATION	GOBP_OSTEOCLAST_DIFFERENTIATION	83	0.647115	2.14017	1.65069e-08	3.72407e-07	2.66643e-07	2849	tags=53%, list=21%, signal=42%	TYROBP/CSF1R/TLR4/CCL3/TREM2/CSF1/LILRB1/LILRB4/SNX10/BGLAP/INPP5D/LILRB3/OSCAR/CCR1/TCIRG1/RASSF2/SFRP1/EFNA2/TNF/FOS/TNFRSF11A/CEBPB/ATP6AP1/MITF/LTF/FSTL3/TNFAIP6/IFNG/FOXP1/LRRC17/GPR137/TLR3/MAFB/GPR137B/GPR68/ANXA2/TFE3/SRC/GAB2/CD81/FBN1/OSTM1/KLF10/TCTA
GOBP_REGULATION_OF_MITOTIC_CELL_CYCLE	GOBP_REGULATION_OF_MITOTIC_CELL_CYCLE	371	-0.360084	-1.71008	1.70855e-08	3.8367e-07	2.74707e-07	2742	tags=39%, list=20%, signal=32%	AURKB/RFWD3/PLRG1/XRCC3/SENP2/ADAMTS1/TRIAP1/ANKRD17/TFAP4/DYNLT3/CLSPN/MEIS2/CDKN2D/CPSF3/PIN1/SASS6/EGF/CTDSP2/ANAPC5/CDC14C/RCC1/RPL26/CDKN2C/HSPA2/PRMT5/HOXA13/FOXC1/CUL3/BTG1/CDC23/APC/RAD51C/MNAT1/MTA3/RPA2/BRD4/CDK2/PKD1/CDK4/BRCA2/PTEN/E2F1/USP47/PDXP/CDC42/ACVR1/RAD21/KNTC1/RCC2/EME1/SCRIB/BLM/DLG1/TP53/RPS6KB1/ZWILCH/ZW10/RNF20/E2F7/NEK2/TOM1L1/TERT/PPP2CA/CDKN2B/ANGEL2/PKD2/DYNC1LI1/TP…
GOBP_NATURAL_KILLER_CELL_ACTIVATION	GOBP_NATURAL_KILLER_CELL_ACTIVATION	83	0.646228	2.13724	1.78143e-08	3.98182e-07	2.85098e-07	2012	tags=36%, list=15%, signal=31%	NKG7/TYROBP/CORO1A/CD2/GAS6/HAVCR2/FCGR3A/HLA-E/HLA-F/PIK3CD/PTPRC/IL2RB/KLRK1/ZNF683/MERTK/AXL/UNC13D/FGR/IL15RA/SLAMF7/IL15/NCR3/PGLYRP1/KLRC2/PTPN22/IL18/CD244/TUSC2/ELF4/LAMP1
GOBP_NEGATIVE_REGULATION_OF_INTERLEUKIN_6_PRODUCTION	GOBP_NEGATIVE_REGULATION_OF_INTERLEUKIN_6_PRODUCTION	38	0.768423	2.24	1.80129e-08	4.00765e-07	2.86947e-07	1808	tags=58%, list=13%, signal=50%	PTPN6/GAS6/HAVCR2/TLR4/CD84/LILRB4/INPP5D/HGF/CD200R1/CX3CL1/ARRB1/IL27RA/IL10/TNFAIP3/TNF/ZC3H12A/ARRB2/FOXP3/CD200/BANK1/PTPN22/GHRL
GOBP_INTERLEUKIN_10_PRODUCTION	GOBP_INTERLEUKIN_10_PRODUCTION	49	0.725886	2.2051	1.97565e-08	4.37542e-07	3.1328e-07	1907	tags=57%, list=14%, signal=49%	TYROBP/HLA-DRB1/LGALS9/PYCARD/FCGR2B/TLR4/TREM2/LILRB1/LILRB4/HGF/TLR2/CLEC7A/IL6/PDCD1LG2/PLCG2/LILRA5/TNFSF4/TNFRSF21/SYK/F2RL1/CD34/PRKCZ/BCL3/FOXP3/JAK3/CD46/STAT3/TUSC2
GOBP_REGULATION_OF_OSTEOCLAST_DIFFERENTIATION	GOBP_REGULATION_OF_OSTEOCLAST_DIFFERENTIATION	56	0.704746	2.19612	1.99226e-08	4.39206e-07	3.14471e-07	1914	tags=48%, list=14%, signal=42%	TYROBP/TLR4/CCL3/TREM2/CSF1/LILRB1/LILRB4/BGLAP/INPP5D/LILRB3/CCR1/RASSF2/SFRP1/TNF/FOS/CEBPB/MITF/LTF/FSTL3/TNFAIP6/IFNG/LRRC17/GPR137/TLR3/MAFB/GPR137B/GPR68
GOBP_REGULATION_OF_T_CELL_MEDIATED_IMMUNITY	GOBP_REGULATION_OF_T_CELL_MEDIATED_IMMUNITY	79	0.666518	2.19485	2.0204e-08	4.43385e-07	3.17463e-07	2263	tags=52%, list=17%, signal=44%	HLA-DRA/HLA-DRB1/WAS/FCGR2B/TNFRSF1B/IL4I1/HLA-E/HLA-F/LILRB1/PTPRC/LILRB4/HLA-B/IL1B/IL6/RIPK3/GATA3/RSAD2/IL12RB1/P2RX7/HLA-A/TNFSF4/CCR2/KLRC1/ARID5A/CEACAM1/IL7R/PRKCZ/FUT7/DUSP22/FOXP3/KLRD1/TRAF2/HLA-H/HFE/MR1/IL18/CLC/B2M/TRPM4/XCL1/CD1C
GOBP_INTERLEUKIN_12_PRODUCTION	GOBP_INTERLEUKIN_12_PRODUCTION	56	0.702374	2.18873	2.20014e-08	4.80646e-07	3.44142e-07	1785	tags=55%, list=13%, signal=48%	LTB/LGALS9/IRF8/LAPTM5/TLR4/IRF5/LILRB1/IRF1/HLA-B/CMKLR1/TLR2/CLEC7A/MDK/ACP5/CCR7/PLCG2/LILRA5/TNFSF4/TLR8/CD40/IL10/ARRB2/CCL19/SYK/NFKB1/IFNG/FOXP1/JAK3/TLR3/MAPK11/RIPK2
GOBP_POSITIVE_REGULATION_OF_INTERLEUKIN_8_PRODUCTION	GOBP_POSITIVE_REGULATION_OF_INTERLEUKIN_8_PRODUCTION	54	0.721765	2.22462	2.30321e-08	4.98839e-07	3.57168e-07	2011	tags=56%, list=15%, signal=48%	CD14/CD74/LGALS9/CD2/PYCARD/FCN1/TLR4/SERPINE1/TLR7/LILRA2/IL1B/TLR2/CLEC7A/IL6/HYAL2/MYD88/TLR8/TLR5/DDX58/TNF/CHI3L1/SYK/F2RL1/TLR1/TLR3/PRKD2/STAT3/CD244/F3/LBP
GOBP_REGULATION_OF_LYMPHOCYTE_MIGRATION	GOBP_REGULATION_OF_LYMPHOCYTE_MIGRATION	55	0.710215	2.20784	2.30408e-08	4.98839e-07	3.57168e-07	896	tags=40%, list=7%, signal=38%	CXCL10/AIF1/CCL5/CCL2/PYCARD/CXCL12/CCL3/CXCL13/TNFRSF14/KLRK1/CCL4/ADAM8/PTK2B/APOD/RIPK3/CD200R1/XCL2/CCR2/IL27RA/CCL7/CD99L2/STK10
GOBP_REGULATION_OF_VASCULATURE_DEVELOPMENT	GOBP_REGULATION_OF_VASCULATURE_DEVELOPMENT	246	0.496052	1.83138	2.33816e-08	5.03957e-07	3.60833e-07	1909	tags=32%, list=14%, signal=28%	CXCL10/CYBB/STAB1/HMOX1/C3/C5AR1/C3AR1/CTSH/ALOX5/SEMA4A/SERPINE1/CXCL13/PIK3CD/STAT1/SULF1/IL1B/TGFBR2/HGF/GPNMB/TNFSF12/ITGAX/PTK2B/TEK/RRAS/IL6/MDK/CXCR4/RAPGEF3/PPARG/PML/ENG/CD40/PPP1R16B/ITGA5/CCR2/ACVRL1/CLDN5/CYSLTR1/SFRP1/CX3CR1/SFRP2/EPHA1/IL10/TNFAIP3/TNF/JUP/ZC3H12A/GRN/HYAL1/VEGFC/FASLG/PF4/CHI3L1/AQP1/TIE1/NINJ1/GATA2/EPN1/CEACAM1/CDH5/CD34/SPRY2/HMGA2/RUNX1/MECP2/VASH1/TLR3/PRKD2/T…
GOBP_REGULATION_OF_MACROPHAGE_MIGRATION	GOBP_REGULATION_OF_MACROPHAGE_MIGRATION	34	0.790313	2.25387	2.53109e-08	5.42806e-07	3.88648e-07	1626	tags=53%, list=12%, signal=47%	CCL5/C5AR1/CSF1R/C3AR1/SLAMF8/CCL3/TREM2/CSF1/CMKLR1/PTK2B/MDK/CD200R1/CX3CL1/RARRES2/CX3CR1/P2RX4/CD200/MAPK3
GOBP_REGULATION_OF_METAL_ION_TRANSPORT	GOBP_REGULATION_OF_METAL_ION_TRANSPORT	330	0.473294	1.77041	2.54089e-08	5.42806e-07	3.88648e-07	2277	tags=30%, list=17%, signal=26%	CXCL10/CCL5/CCL2/CORO1A/CXCL9/CXCL12/CXCL11/RAMP3/PTPN6/TRPV2/SNCA/CCL3/P2RY6/TREM2/CYBA/LILRB1/LILRB2/CD33/CD84/CD4/CCL4/LILRA2/CCR1/LYN/LIME1/PTK2B/STAC3/CXCR4/P2RX7/CAV1/FCRL3/PLCG2/LILRA5/HOMER3/CX3CL1/GEM/GLRX/PML/HAMP/ACTN2/RRAD/CAPN3/SLC31A2/G6PD/FXYD2/PSEN2/RGS4/SCN1B/BIN1/ACE/CASQ2/ARRB2/PDE4B/TESC/KCNQ1/ATP1A2/SCN4B/THY1/STOM/YWHAH/CACNA1C/TSPAN13/BAX/AHNAK/P2RX4/IFNG/JSRP1/SPHK2/GSTM2/…
GOBP_WOUND_HEALING	GOBP_WOUND_HEALING	377	0.459005	1.73376	2.56867e-08	5.46324e-07	3.91168e-07	3092	tags=38%, list=23%, signal=30%	HBB/APOE/S100A8/FCER1G/PLEK/HMOX1/WAS/SERPINA1/F13A1/PTPN6/GAS6/LCP1/VAV1/TLR4/ALOX5/SERPING1/SLC11A1/SERPINE1/ACTA2/FAP/PLAUR/GPX1/LCK/TGFBR2/MERTK/ENTPD1/AXL/LYN/PLAU/CLEC7A/SDC1/VWF/PRKCD/IL6/FBLN1/CXCR4/CAV1/PLCG2/PPARG/CX3CL1/CTSG/PROCR/CD40/ITGA5/ACVRL1/ITGB3/COMP/MAP3K5/TNFAIP3/TNF/WNT5B/CHMP2A/PLAT/CORO1B/TIMP1/THBD/CDH3/SDC4/PF4/TSPAN32/SYK/TREML1/EXT1/GATA2/F2RL1/ACTB/CEACAM1/CD59/CD34/…
GOBP_NEGATIVE_REGULATION_OF_INNATE_IMMUNE_RESPONSE	GOBP_NEGATIVE_REGULATION_OF_INNATE_IMMUNE_RESPONSE	63	0.684221	2.19581	2.60194e-08	5.50185e-07	3.93932e-07	1890	tags=51%, list=14%, signal=44%	VSIG4/LGALS9/SLAMF8/HAVCR2/HLA-E/SERPING1/OAS1/HLA-F/LILRB1/SAMHD1/HLA-B/CD96/HLA-A/NR1H3/TRIM21/PPARG/STAT2/USP18/DUSP10/TNFAIP3/KLRC1/GRN/ARRB2/PARP14/FAM3A/CEACAM1/SERPINB9/KLRD1/NR1H2/TRAFD1/TREX1/CR1
GOBP_VIRAL_PROCESS	GOBP_VIRAL_PROCESS	351	0.46943	1.7556	2.60962e-08	5.50185e-07	3.93932e-07	2337	tags=31%, list=17%, signal=27%	CD74/APOE/IFI27/CCL5/CCL8/CCL2/HLA-DRB1/VAMP8/BST2/LGALS9/TRIM22/CSF1R/FCN1/CD209/GAS6/MX1/CCL3/IFITM1/CIITA/OAS1/CTSB/OAS2/CD4/CTSL/SELPLG/APOBEC3G/TNFRSF14/STAT1/CCL4/CLEC5A/OASL/IFIT1/ANPEP/CXCR6/PARP9/ST6GAL1/IFIH1/AXL/ITGB7/ZFP36/SLPI/CD86/PARP10/RSAD2/CXCR4/ISG20/CAV1/IFITM2/ICAM1/IFITM3/HYAL2/IRF7/TRIM21/CAV2/CCR5/ITGA5/ITGB3/LY6E/ATG16L2/APOBEC3D/CD80/FCN3/VPS18/APOBEC3F/ATG7/TNF/ZC3H12A/…
GOBP_ANTIMICROBIAL_HUMORAL_IMMUNE_RESPONSE_MEDIATED_BY_ANTIMICROBIAL_PEPTIDE	GOBP_ANTIMICROBIAL_HUMORAL_IMMUNE_RESPONSE_MEDIATED_BY_ANTIMICROBIAL_PEPTIDE	59	0.690855	2.18777	2.94211e-08	6.17586e-07	4.42191e-07	1249	tags=27%, list=9%, signal=25%	CXCL10/S100A9/CXCL9/CXCL11/RNASE6/GNLY/CCL13/CXCL13/PPBP/CXCL14/CXCL3/CXCL1/PF4/LTF/FAM3A/CXCL2
GOBP_REGULATION_OF_PEPTIDYL_TYROSINE_PHOSPHORYLATION	GOBP_REGULATION_OF_PEPTIDYL_TYROSINE_PHOSPHORYLATION	229	0.505157	1.85342	3.09398e-08	6.46655e-07	4.63004e-07	1903	tags=31%, list=14%, signal=27%	CD74/CD3E/CCL5/FCGR1A/ITGB2/CSF1R/PTPN6/HCLS1/GAS6/NCF1/SAMSN1/CD300A/TREM2/PTPRC/CD4/LILRB4/OSM/TNFRSF14/PARP9/HGF/MVP/LYN/CLEC7A/PRKCD/PTK2B/IL6/PTPRJ/CAV1/EHD4/PLCG2/LILRA5/HYAL2/TNFRSF1A/IGF2/CD40/ITGA5/ITGB3/SFRP1/CD80/IL15/SFRP2/ACE/TNF/SOCS3/ARRB2/PARP14/CLCF1/SYK/SNX6/LIF/THY1/CTF1/PRKCZ/CRLF1/FGF7/NRG1/DUSP22/NEDD9/IFNG/BST1/CNTN1/BANK1/THBS4/ZGPAT/RIPK2/EGFR/GHRL/IL18/SPINK1/IGF1/PRNP
GOBP_MICROTUBULE_CYTOSKELETON_ORGANIZATION_INVOLVED_IN_MITOSIS	GOBP_MICROTUBULE_CYTOSKELETON_ORGANIZATION_INVOLVED_IN_MITOSIS	112	-0.523548	-2.14044	3.19628e-08	6.65156e-07	4.76251e-07	1593	tags=38%, list=12%, signal=33%	PKD1/TUBG1/CLASP1/CKAP5/ZW10/NEK2/PSRC1/CHMP2B/TPR/OFD1/KIF4A/EML1/RACGAP1/CENPH/PLK1/STMN1/HSPA1A/CLTC/KIF11/PRC1/SPAST/TACC3/STAG1/MYBL2/CENPA/KIF15/KIF23/CHMP4C/MAD2L1/CDC20/SBDS/NUSAP1/STIL/KPNB1/CCNB1/TPX2/GPSM2/CENPE/TTK/STAG2/GNAI1/GJA1
GOBP_NEGATIVE_REGULATION_OF_VIRAL_PROCESS	GOBP_NEGATIVE_REGULATION_OF_VIRAL_PROCESS	76	0.659299	2.15965	3.2149e-08	6.66161e-07	4.7697e-07	1699	tags=43%, list=12%, signal=38%	CCL5/BST2/FCN1/MX1/IFITM1/CIITA/OAS1/OAS2/APOBEC3G/STAT1/OASL/IFIT1/IFIH1/ZFP36/SLPI/PARP10/RSAD2/ISG20/IFITM2/IFITM3/TRIM21/LY6E/APOBEC3D/FCN3/APOBEC3F/TNF/LTF/ZNFX1/HMGA2/RNASEL/APOBEC3A/TRIM14/TRIM6
GOBP_POSITIVE_REGULATION_OF_RESPONSE_TO_BIOTIC_STIMULUS	GOBP_POSITIVE_REGULATION_OF_RESPONSE_TO_BIOTIC_STIMULUS	151	0.558643	1.97773	3.23094e-08	6.66623e-07	4.77302e-07	1444	tags=30%, list=11%, signal=27%	TYROBP/CCL5/HLA-DRB1/LY86/PYCARD/LAG3/FCN1/HAVCR2/HCK/VAV1/TLR4/SPI1/HLA-E/CYBA/HLA-F/ZBP1/MNDA/IFI35/GBP5/KLRK1/OASL/LY96/LILRA2/ADAM8/PARP9/LYN/CLEC7A/SLAMF6/PLCG2/AIM2/IRF7/CARD9/SH2D1A/TLR8/PYHIN1/IRF3/GRN/IKBKE/SYK/F2RL1/NCR3/ZNFX1/PLA2G5/KLRD1/CD180
GOBP_NATURAL_KILLER_CELL_MEDIATED_IMMUNITY	GOBP_NATURAL_KILLER_CELL_MEDIATED_IMMUNITY	67	0.681067	2.19476	3.50232e-08	7.1954e-07	5.15189e-07	2908	tags=61%, list=21%, signal=48%	NKG7/CORO1A/LGALS9/LAG3/PTPN6/HAVCR2/VAV1/FCGR3A/HLA-E/HLA-F/LILRB1/KLRK1/HLA-B/CD96/GZMB/UNC13D/SLAMF6/HLA-A/SH2D1A/SLAMF7/KLRC1/ARRB2/NCR3/CEACAM1/SERPINB9/KLRD1/KLRC2/IL18/LAMP1/CD226/ULBP3/KLRC4/NCR1/RAET1G/LYST/CRTAM/CRK/KIR2DL4/PRDX1/KLRC3/AP1G1
GOBP_CELLULAR_DEFENSE_RESPONSE	GOBP_CELLULAR_DEFENSE_RESPONSE	49	0.720113	2.18756	3.61308e-08	7.39151e-07	5.29231e-07	1035	tags=43%, list=8%, signal=40%	TYROBP/CXCL9/C5AR1/NCF1/PRF1/GNLY/LILRB2/MNDA/CLEC5A/LY96/PTK2B/NCF2/CD300C/SH2D1A/TCIRG1/LGALS3BP/CCR5/CCR2/CX3CR1/KLRG1/FOSL1
GOBP_MAST_CELL_ACTIVATION	GOBP_MAST_CELL_ACTIVATION	64	0.685009	2.20247	3.81748e-08	7.77671e-07	5.56812e-07	1169	tags=38%, list=9%, signal=34%	VAMP8/LGALS9/LCP2/HMOX1/FCGR2B/PTPN6/CD300A/RAC2/STXBP2/LAT2/PIK3CD/CD84/BTK/FES/LYN/UNC13D/FGR/CD300LF/PTGDS/LAT/RHOH/SYK/SNX6/GATA2
GOBP_POSITIVE_REGULATION_OF_GTPASE_ACTIVITY	GOBP_POSITIVE_REGULATION_OF_GTPASE_ACTIVITY	214	0.508557	1.8543	3.85291e-08	7.81591e-07	5.59618e-07	2394	tags=36%, list=18%, signal=30%	CCL5/CCL8/CCL2/CCL18/TBC1D10C/VAV1/CCL3/CCL13/CXCL13/RGS1/CCL4/CCL14/ARHGAP25/TBC1D2/ARHGAP27/GMIP/SH3BP1/CCL3L3/PTK2B/RGS10/TGM2/RHOG/CCR7/RAPGEF3/ARHGAP22/CAV2/CX3CL1/XCL2/CD40/SIPA1/SFRP1/CCL7/ARHGEF15/RGS4/EPHA1/BIN1/IQSEC1/RGL1/CCL19/ADPRH/RASGRP4/THY1/RAPGEF1/TAX1BP3/F2RL1/TBC1D10A/CCL3L1/RGMA/CCL26/DOCK11/DOCK8/GPR65/NEDD9/TBC1D22A/RASGRF1/RASGRP2/RGS14/RASGRP3/RASGRF2/TBC1D5/NET1/CCL22/CC…
GOBP_I_KAPPAB_KINASE_NF_KAPPAB_SIGNALING	GOBP_I_KAPPAB_KINASE_NF_KAPPAB_SIGNALING	239	0.50503	1.85936	4.24004e-08	8.56523e-07	6.13269e-07	2061	tags=36%, list=15%, signal=31%	CD74/HLA-DRB1/BST2/LGALS9/HMOX1/PYCARD/TNFSF10/TRIM22/TLR4/UBD/APOL3/TREM2/CD4/LILRB4/CASP1/TLR7/STAT1/BTK/CARD11/IL1B/TLR2/CLEC7A/LIME1/RELB/RIPK3/HTR2B/CCR7/SECTM1/PLCG2/CARD9/TRIM21/TRAF1/CX3CL1/MYD88/PIM2/TLR8/NEK6/TNFRSF1A/CD40/SQSTM1/CAPN3/NFKBIA/CX3CR1/RHOH/TNFAIP3/IRF3/TNF/ZC3H12A/EDNRB/IKBKG/FASLG/IKBKE/CCL19/TRADD/LTF/TRIM34/F2RL1/CASP10/LGALS1/LTBR/TMEM9B/BCL3/TMEM106A/TLR6/CPNE1/LITAF…
GOBP_INTERLEUKIN_2_PRODUCTION	GOBP_INTERLEUKIN_2_PRODUCTION	54	0.714297	2.2016	4.41716e-08	8.88584e-07	6.36225e-07	1903	tags=57%, list=14%, signal=50%	VSIG4/CD3E/LAG3/LAPTM5/HAVCR2/GBP1/PTPRC/CD4/LILRB4/CARD11/IL1B/ZFP36/CD86/CLEC7A/GATA3/PLCG2/HOMER3/CARD9/CCR2/CD80/TNFAIP3/PDE4B/CD34/FOXP3/TRAF2/RUNX1/ANXA1/PRKD2/RIPK2/CR1/PRNP
GOBP_POSITIVE_REGULATION_OF_MONONUCLEAR_CELL_MIGRATION	GOBP_POSITIVE_REGULATION_OF_MONONUCLEAR_CELL_MIGRATION	61	0.688941	2.19502	4.50478e-08	9.02452e-07	6.46154e-07	899	tags=41%, list=7%, signal=38%	CXCL10/AIF1/CCL5/LGALS9/PYCARD/CXCL12/GAS6/SPI1/CCL3/SERPINE1/CXCL13/TNFRSF14/PLA2G7/CCL4/ADAM8/CCR1/LGMN/PTK2B/CCR7/XCL2/CCR2/CCL7/CD99L2/CX3CR1/TNF
GOBP_CD4_POSITIVE_ALPHA_BETA_T_CELL_DIFFERENTIATION	GOBP_CD4_POSITIVE_ALPHA_BETA_T_CELL_DIFFERENTIATION	71	0.668374	2.1732	4.7944e-08	9.56502e-07	6.84854e-07	2399	tags=56%, list=18%, signal=47%	HLA-DRA/HLA-DRB1/LGALS9/SEMA4A/BATF/CTSL/CD86/RELB/SLAMF6/IL6/GATA3/RSAD2/IL12RB1/TNFSF4/LY9/CD80/ZC3H12A/LOXL3/CCL19/PTGER4/PRKCZ/FUT7/BCL3/IFNG/FOXP3/FOXP1/JAK3/RUNX1/ZFPM1/ANXA1/IL4R/RIPK2/STAT3/IL18/RARA/PLA2G2D/ZBTB7B/IL6R/TOX/SPN
GOBP_IMMUNOGLOBULIN_PRODUCTION_INVOLVED_IN_IMMUNOGLOBULIN_MEDIATED_IMMUNE_RESPONSE	GOBP_IMMUNOGLOBULIN_PRODUCTION_INVOLVED_IN_IMMUNOGLOBULIN_MEDIATED_IMMUNE_RESPONSE	60	0.685872	2.17704	5.12774e-08	1.0188e-06	7.29457e-07	969	tags=38%, list=7%, signal=36%	HLA-DRA/HLA-DQB1/HLA-DPA1/HLA-DQA1/HLA-DMA/HLA-DMB/HLA-DRB1/HLA-DRB5/HLA-DPB1/HLA-DOA/BATF/PTPRC/BTK/HLA-DQB2/HLA-DQA2/TNFSF4/TNFSF13/PARP3/CD40/IL27RA/IL10/HLA-DOB/CLCF1
GOBP_REGULATION_OF_CALCIUM_MEDIATED_SIGNALING	GOBP_REGULATION_OF_CALCIUM_MEDIATED_SIGNALING	66	0.672009	2.16445	5.82205e-08	1.152e-06	8.24832e-07	1984	tags=45%, list=15%, signal=39%	CD3E/PLEK/TBC1D10C/GBP1/CCL3/TREM2/CD4/CCL4/CMKLR1/CLEC7A/PTK2B/ZAP70/SLA2/PLCG2/HOMER3/ADA/TNF/ITPR1/FHL2/SYK/CIB1/CD22/NRG1/TRAT1/P2RX4/BST1/TMBIM4/IGF1/PRNP/CALM3
GOBP_POSITIVE_REGULATION_OF_ION_TRANSPORT	GOBP_POSITIVE_REGULATION_OF_ION_TRANSPORT	239	0.501591	1.8467	6.60313e-08	1.30122e-06	9.31673e-07	2277	tags=28%, list=17%, signal=24%	CXCL10/CCL5/CCL2/CTSS/VAMP8/CXCL9/CXCL12/CXCL11/RAMP3/TRPV2/SNCA/CCL3/P2RY6/TREM2/PTAFR/CCL4/LILRA2/IL1B/CCR1/STAC3/P2RX7/CAV1/PLCG2/LILRA5/CX3CL1/GLRX/ACTN2/CCR2/CAPN3/G6PD/FXYD2/SCN1B/ARRB2/TNFRSF11A/CEBPB/TESC/KCNQ1/KMO/SCN4B/THY1/BAX/SHANK3/P2RX4/IFNG/SPHK2/GSTM2/DMD/JAK3/KCNN4/KCNMB1/CNTN1/CD19/WFS1/EDN1/GSTO1/CALM3/PDGFRB/PLA2R1/TRDN/EPHB2/ADRB2/PDGFB/ADORA2A/KCNC1/EDNRA/XCL1/CACNA1D/BDKRB1
GOBP_CYTOSOLIC_CALCIUM_ION_TRANSPORT	GOBP_CYTOSOLIC_CALCIUM_ION_TRANSPORT	153	0.547456	1.93896	6.88249e-08	1.35076e-06	9.67141e-07	2045	tags=33%, list=15%, signal=29%	CXCL10/CORO1A/CXCL9/CXCL11/RAMP3/PTPN6/TRPV2/SNCA/CCL3/P2RY6/CYBA/PTPRC/LCK/LYN/LIME1/PTK2B/HTR2B/P2RX7/TRPM2/CAV1/CCR7/PLCG2/CX3CL1/PML/CCR5/CAPN3/PSEN2/CASQ2/ITPR1/FASLG/CCL19/TPCN1/MCOLN2/ATP1A2/THY1/CACNA1C/BAX/GRIN2D/P2RX4/JSRP1/GSTM2/RASA3/DMD/CD19/CLIC2/MCOLN1/PRNP/PLN/GSTO1/CALM3/TRDN
GOBP_REGULATION_OF_VIRAL_PROCESS	GOBP_REGULATION_OF_VIRAL_PROCESS	132	0.566906	1.96681	6.99407e-08	1.3671e-06	9.78842e-07	1589	tags=33%, list=12%, signal=30%	CD74/CCL5/HLA-DRB1/BST2/LGALS9/TRIM22/FCN1/CD209/MX1/IFITM1/CIITA/OAS1/OAS2/CD4/APOBEC3G/STAT1/OASL/IFIT1/IFIH1/AXL/ZFP36/SLPI/PARP10/RSAD2/CXCR4/ISG20/IFITM2/IFITM3/TRIM21/LY6E/APOBEC3D/FCN3/APOBEC3F/TNF/LTF/TRIM34/STOM/LGALS1/ZNFX1/HMGA2/RNASEL/LAMP3/APOBEC3A/TRIM14
GOBP_T_CELL_MEDIATED_CYTOTOXICITY	GOBP_T_CELL_MEDIATED_CYTOTOXICITY	46	0.72619	2.19285	7.02796e-08	1.36819e-06	9.79619e-07	2263	tags=54%, list=17%, signal=46%	HLA-DRA/HLA-DRB1/FCGR2B/CTSH/PRF1/HLA-E/HLA-F/LILRB1/PTPRC/HLA-B/RIPK3/IL12RB1/P2RX7/HLA-A/GZMM/KLRC1/CEACAM1/IL7R/KLRD1/HLA-H/MR1/CTSC/B2M/XCL1/CD1C
GOBP_B_CELL_PROLIFERATION	GOBP_B_CELL_PROLIFERATION	89	0.620596	2.06545	7.62846e-08	1.47913e-06	1.05905e-06	2552	tags=44%, list=19%, signal=36%	CD74/TYROBP/TNFSF13B/FCGR2B/TLR4/CD300A/PTPRC/MNDA/BTK/INPP5D/CARD11/CD38/LYN/PRKCD/FCRL3/CD79A/CD40/TNFRSF21/ADA/IL10/CLCF1/TNFRSF13B/CTLA4/CD22/IL7R/BAX/TNFRSF4/CD180/BST1/PLCL2/CD19/PAWR/NFATC2/IRS2/EPHB2/MS4A1/PELI1/VAV3/CD81
GOBP_DEFENSE_RESPONSE_TO_GRAM_NEGATIVE_BACTERIUM	GOBP_DEFENSE_RESPONSE_TO_GRAM_NEGATIVE_BACTERIUM	66	0.668934	2.15455	7.73269e-08	1.49334e-06	1.06923e-06	1174	tags=27%, list=9%, signal=25%	LYZ/MPEG1/PYCARD/RNASE6/TLR4/SLC11A1/TREM2/SERPINE1/CD4/TNFRSF14/RNASE2/IL6/TREM1/RARRES2/CTSG/AQP1/LTF/F2RL1
GOBP_APOPTOTIC_CELL_CLEARANCE	GOBP_APOPTOTIC_CELL_CLEARANCE	47	0.726917	2.20376	8.50938e-08	1.63678e-06	1.17194e-06	850	tags=45%, list=6%, signal=42%	TYROBP/CCL2/C3/C2/FCN1/GAS6/RAC2/TREM2/MARCO/MERTK/AXL/CD300LF/TGM2/RHOG/NR1H3/MEGF10/CCR2/ITGB3/ABCA7/FCN3/RHOH
GOBP_INTERLEUKIN_1_PRODUCTION	GOBP_INTERLEUKIN_1_PRODUCTION	89	0.61938	2.06141	9.19324e-08	1.76131e-06	1.26109e-06	1894	tags=49%, list=14%, signal=43%	TYROBP/LGALS9/PYCARD/GAS6/HAVCR2/TLR4/CCL3/TREM2/CD33/MNDA/LILRB4/CASP1/GBP5/LILRA2/CLEC7A/IL6/ACP5/P2RX7/CCR7/LILRA5/AIM2/CX3CL1/MYD88/TLR8/PML/PYHIN1/CX3CR1/IL10/TNFAIP3/TNF/ZC3H12A/ARRB2/CCL19/F2RL1/CEACAM1/TMEM106A/TLR6/IFNG/FOXP1/ANXA1/RIPK2/GHRL/STAT3/IGF1
GOBP_ENTRY_INTO_HOST	GOBP_ENTRY_INTO_HOST	134	0.563096	1.96315	9.39226e-08	1.79233e-06	1.2833e-06	2552	tags=42%, list=19%, signal=34%	CD74/HLA-DRB1/VAMP8/LGALS9/TRIM22/FCN1/CD209/GAS6/IFITM1/CIITA/CTSB/CD4/CTSL/SELPLG/TNFRSF14/CLEC5A/ANPEP/AXL/ITGB7/CD86/CXCR4/CAV1/IFITM2/ICAM1/IFITM3/HYAL2/TRIM21/CAV2/CCR5/ITGA5/ITGB3/LY6E/CD80/FCN3/VPS18/TPCN1/TRIM34/LGALS1/CLDN1/TNFRSF4/LAMP3/TRIM14/CD46/TRIM6/EGFR/CR1/LAMP1/TRIM62/TMPRSS2/ITGB5/DYNLT1/PTX3/SRC/TRIM26/EXOC7/CD81
GOBP_POSITIVE_REGULATION_OF_CALCIUM_ION_TRANSPORT	GOBP_POSITIVE_REGULATION_OF_CALCIUM_ION_TRANSPORT	103	0.608872	2.06391	9.50236e-08	1.80551e-06	1.29274e-06	2277	tags=38%, list=17%, signal=32%	CXCL10/CCL5/CCL2/CXCL9/CXCL12/CXCL11/RAMP3/TRPV2/SNCA/CCL3/P2RY6/CCL4/LILRA2/CCR1/STAC3/P2RX7/CAV1/PLCG2/LILRA5/CX3CL1/CAPN3/G6PD/ARRB2/THY1/BAX/P2RX4/SPHK2/GSTM2/JAK3/CD19/WFS1/GSTO1/CALM3/PDGFRB/TRDN/PDGFB/XCL1/CACNA1D/BDKRB1
GOBP_NEGATIVE_REGULATION_OF_ANTIGEN_RECEPTOR_MEDIATED_SIGNALING_PATHWAY	GOBP_NEGATIVE_REGULATION_OF_ANTIGEN_RECEPTOR_MEDIATED_SIGNALING_PATHWAY	30	0.798855	2.25883	9.53614e-08	1.80551e-06	1.29274e-06	2237	tags=77%, list=16%, signal=64%	FCGR2B/PTPN6/LAPTM5/GBP1/CD300A/LPXN/LILRB4/PTPRJ/FCRL3/SLA2/SH2D1A/CD22/THY1/CEACAM1/DUSP22/PLCL2/DGKZ/PTPN22/PAWR/PRNP/GPS2/ELF1/BTN2A2
GOBP_REGULATION_OF_PRODUCTION_OF_MOLECULAR_MEDIATOR_OF_IMMUNE_RESPONSE	GOBP_REGULATION_OF_PRODUCTION_OF_MOLECULAR_MEDIATOR_OF_IMMUNE_RESPONSE	144	0.548753	1.92722	1.03639e-07	1.95456e-06	1.39947e-06	2148	tags=41%, list=16%, signal=35%	CD74/BST2/HMOX1/FCGR2B/TNFRSF1B/LAPTM5/TLR4/HLA-E/HLA-F/LILRB1/PTPRC/LILRB4/TNFRSF14/BTK/CD96/IL1B/CD86/CLEC7A/IL6/GATA3/RSAD2/FCRL3/PLCG2/HLA-A/TNFSF4/TNFSF13/PARP3/CD40/CCR2/IL27RA/SEMA7A/DDX58/IL10/TNF/ARID5A/CLCF1/CD22/F2RL1/PRKCZ/TNFRSF4/FOXP3/SPHK2/TRAF2/JAK3/HFE/IL4R/TLR3/TRIM6/PTPN22/IL18/TREX1/CD244/CR1/CLC/SPON2/B2M/EPHB2/TRPM4/CD226
GOBP_POSITIVE_REGULATION_OF_LYMPHOCYTE_MEDIATED_IMMUNITY	GOBP_POSITIVE_REGULATION_OF_LYMPHOCYTE_MEDIATED_IMMUNITY	99	0.605548	2.03708	1.15702e-07	2.17358e-06	1.55628e-06	2908	tags=54%, list=21%, signal=42%	HLA-DRA/HLA-DRB1/C3/LAG3/VAV1/HLA-E/TREM2/HLA-F/PTPRC/KLRK1/BTK/HLA-B/IL1B/SLAMF6/IL6/GATA3/RSAD2/IL12RB1/P2RX7/HLA-A/TNFSF4/TNFSF13/SH2D1A/CD40/TNF/ARID5A/CLCF1/NCR3/PRKCZ/FOXP3/KLRD1/TRAF2/HLA-H/KLRC2/MR1/IL18/LAMP1/B2M/CD226/FCER2/XCL1/CD1C/HPX/MLH1/KLRC4/CD81/RAET1G/CRTAM/KIR2DL4/SLAMF1/KLRC3/LTA/AP1G1
GOBP_REGULATION_OF_BODY_FLUID_LEVELS	GOBP_REGULATION_OF_BODY_FLUID_LEVELS	354	0.451739	1.69197	1.24042e-07	2.32122e-06	1.66199e-06	2909	tags=33%, list=21%, signal=27%	HBB/APOE/VAMP8/FCER1G/PLEK/WAS/SERPINA1/F13A1/PTPN6/GAS6/VAV1/TLR4/SERPING1/CYBA/SERPINE1/OAS2/FAP/PLAUR/GJA5/STAT5A/LCK/MERTK/ENTPD1/AXL/LYN/PLAU/VWF/PRKCD/IL6/FBLN1/CCND1/CAV1/PLCG2/HYAL2/NR1H3/CTSG/PROCR/CD40/ADA/ITGB3/COMP/NFE2/PTPRO/EDNRB/PLAT/THBD/PF4/TSPAN32/SYK/AQP1/TREML1/EXT1/F2RL1/ACTB/CEACAM1/CD59/CD34/AKR1B1/F5/CLDN1/OXTR/HPS6/SERPINF2/SCNN1A/DGKA/KCNN4/SLC22A4/GNAI2/TFPI/NR1H2/USF1/…
GOBP_LEUKOCYTE_APOPTOTIC_PROCESS	GOBP_LEUKOCYTE_APOPTOTIC_PROCESS	97	0.599323	2.01218	1.41434e-07	2.63646e-06	1.8877e-06	1987	tags=45%, list=15%, signal=39%	CD74/CCL5/LGALS9/CXCL12/HCLS1/GAS6/LILRB1/PIK3CD/CTSL/BTK/ADAM8/ST6GAL1/MERTK/AXL/IL2RA/LYN/GIMAP8/IL6/RIPK3/HSH2D/P2RX7/CCR7/IRF7/TSC22D3/CCR5/TNFRSF21/ADA/IL10/IRF3/FASLG/CCL19/PDCD1/IL7R/CD3G/BAX/DOCK8/FOXP1/JAK3/ANXA1/ORMDL3/FAS/CLC/TRAF3IP2/IRS2
GOBP_MAINTENANCE_OF_LOCATION	GOBP_MAINTENANCE_OF_LOCATION	273	0.476478	1.76254	1.43903e-07	2.67217e-06	1.91327e-06	1749	tags=27%, list=13%, signal=24%	CXCL10/S100A9/APOE/CORO1A/S100A8/CXCL9/C3/CXCL11/PTPN6/MSR1/SNCA/CCL3/P2RY6/TREM2/CYBA/FTL/PTPRC/CD4/SORL1/LCK/IL1B/LYN/LIME1/PTK2B/IL6/HTR2B/P2RX7/TRPM2/CAV1/PLA2G4C/CCR7/PLCG2/MEST/NR1H3/PPARG/CX3CL1/PML/CCR5/ABCA1/ABCG1/CAPN3/ITGB3/NFKBIA/IL10/CASQ2/TNF/ZC3H12A/ITPR1/FASLG/IKBKE/CCL19/TPCN1/MCOLN2/ATP1A2/HEXB/THY1/NFKB1/CACNA1C/BAX/SUFU/JSRP1/GM2A/LCN2/GSTM2/RASA3/DMD/NR1H2/GAA/CDS2/CD19/NBL1/…
GOBP_REGULATION_OF_CELL_CYCLE_PHASE_TRANSITION	GOBP_REGULATION_OF_CELL_CYCLE_PHASE_TRANSITION	304	-0.364073	-1.67107	1.46735e-07	2.71431e-06	1.94344e-06	2742	tags=40%, list=20%, signal=33%	AURKB/RFWD3/PLRG1/XRCC3/SENP2/ADAMTS1/TRIAP1/ANKRD17/TFAP4/CLSPN/CDKN2D/CPSF3/SASS6/CTDSP2/ANAPC5/CDC14C/DOT1L/RPL26/CDKN2C/HSPA2/STXBP4/TIMELESS/CUL3/EIF2AK4/CDC23/BRIP1/APC/RAD51C/MNAT1/MTA3/RPA2/BRD4/CDK2/PKD1/CDK4/PTEN/E2F1/USP47/ACVR1/RAD21/NSUN2/KNTC1/RCC2/EME1/DBF4/BLM/DLG1/TP53/ZWILCH/ZW10/E2F7/CEP63/TERT/PPP2CA/CDKN2B/PKD2/DYNC1LI1/TPR/CDT1/PPP1R10/TFDP1/CDC73/CDC25C/FBXO5/PRKDC/NKX3-1/R…
GOBP_NEGATIVE_REGULATION_OF_HEMOPOIESIS	GOBP_NEGATIVE_REGULATION_OF_HEMOPOIESIS	89	0.615464	2.04837	1.48081e-07	2.72288e-06	1.94958e-06	1914	tags=45%, list=14%, signal=39%	C1QC/CD74/FGL2/FCGR2B/LAG3/TLR4/CCL3/LILRB1/LILRB4/IRF1/INPP5D/LILRB3/LYN/MDK/TNFSF4/SFRP1/ZC3H12A/TRIB1/LOXL3/LTF/CTLA4/GATA2/FSTL3/CEACAM1/TNFAIP6/FOXP3/JAK3/RUNX1/PGLYRP1/ZFPM1/LRRC17/ANXA1/GPR137/IL4R/TLR3/MAFB/GPR137B/INHBA/CR1/GPR68
GOBP_LIPOPOLYSACCHARIDE_MEDIATED_SIGNALING_PATHWAY	GOBP_LIPOPOLYSACCHARIDE_MEDIATED_SIGNALING_PATHWAY	58	0.680353	2.13827	1.48326e-07	2.72288e-06	1.94958e-06	1845	tags=55%, list=13%, signal=48%	CD14/CCL5/CCL2/LY86/HCK/TLR4/SPI1/CCL3/PTAFR/LY96/LILRA2/IL1B/CD6/TLR2/LYN/PLCG2/CX3CL1/SIGIRR/MYD88/NFKBIA/TNFAIP3/IRF3/TNF/TRIB1/LTF/CD180/MAPK3/PTPN22/IRAK2/RIPK2/NOS3/IL18
GOBP_REGULATION_OF_GTPASE_ACTIVITY	GOBP_REGULATION_OF_GTPASE_ACTIVITY	293	0.470856	1.74738	1.54404e-07	2.82373e-06	2.02179e-06	2394	tags=33%, list=18%, signal=28%	CCL5/CCL8/CCL2/PYCARD/CCL18/TBC1D10C/ARHGAP9/VAV1/CCL3/CCL13/CXCL13/RGS1/FGD2/KLRK1/CCL4/CCL14/ARHGAP25/TBC1D2/ARHGAP27/IQGAP2/GMIP/SH3BP1/CCL3L3/PTK2B/RGS10/TGM2/RHOG/STMN3/CCR7/RAPGEF3/ARHGAP22/CAV2/CX3CL1/XCL2/CD40/PLXNC1/SIPA1/TRAPPC6A/SFRP1/CCL7/ARHGEF15/RGS4/EPHA1/BIN1/IQSEC1/ARRB2/ARHGAP15/RGL1/CCL19/RASA4/ADPRH/RASGRP4/THY1/RAPGEF1/TAX1BP3/F2RL1/TBC1D10A/FGD4/CCL3L1/RGMA/CCL26/DOCK11/DOCK…
GOBP_REGULATION_OF_RESPONSE_TO_CYTOKINE_STIMULUS	GOBP_REGULATION_OF_RESPONSE_TO_CYTOKINE_STIMULUS	136	0.560152	1.95563	1.58976e-07	2.89636e-06	2.07379e-06	1850	tags=34%, list=14%, signal=30%	CD74/CCL5/PYCARD/PTPN6/LAPTM5/GAS6/TLR4/TREM2/OAS1/CSF1/IL1RN/ZBP1/PTPRC/CASP1/SAMHD1/PARP9/IFIH1/TLR2/AXL/CD300LF/IL6/CXCR4/CAV1/IRF7/NR1H3/PPARG/SIGIRR/TNFRSF1A/STAT2/USP18/DDX58/TNFAIP3/IRF3/PARP14/IKBKE/SYK/AGPAT2/F2RL1/CPNE1/TRAF2/NR1H2/TRIM6/IRAK2/RIPK2/EDN1/TREX1
GOBP_IMMUNOGLOBULIN_PRODUCTION	GOBP_IMMUNOGLOBULIN_PRODUCTION	102	0.594547	2.01157	1.66974e-07	3.02746e-06	2.16766e-06	969	tags=29%, list=7%, signal=28%	HLA-DRA/HLA-DQB1/HLA-DPA1/HLA-DQA1/HLA-DMA/HLA-DMB/HLA-DRB1/HLA-DRB5/HLA-DPB1/FCGR2B/HLA-DOA/HLA-E/BATF/PTPRC/BTK/HLA-DQB2/SAMHD1/CD86/HLA-DQA2/IL6/FCRL3/TNFSF4/TNFSF13/PARP3/CD40/IL27RA/IL10/TNF/HLA-DOB/CLCF1
GOBP_NIK_NF_KAPPAB_SIGNALING	GOBP_NIK_NF_KAPPAB_SIGNALING	107	0.595929	2.03928	1.67426e-07	3.02746e-06	2.16766e-06	1852	tags=39%, list=14%, signal=34%	CD14/LGALS9/LAPTM5/HAVCR2/TLR4/SPI1/TREM2/IFI35/TLR7/IL1B/TLR2/CD86/LIME1/RELB/RIPK3/RASSF2/NFKBIA/TNF/ZC3H12A/CARD10/IKBKE/CCL19/TRADD/CHI3L1/NFKB2/PPP4C/BCL3/TLR6/CPNE1/LITAF/TRAF2/BIRC3/TNFSF15/MAP3K14/TLR3/TRIM6/PTPN22/TNFSF14/EGFR/EDN1/IL18/TNFRSF10A
GOBP_T_CELL_SELECTION	GOBP_T_CELL_SELECTION	47	0.72138	2.18697	1.73902e-07	3.13284e-06	2.24311e-06	1539	tags=47%, list=11%, signal=42%	CD74/CD3E/DOCK2/BATF/PTPRC/CD4/CTSL/CD3D/CARD11/SLAMF6/IL6/GATA3/IL12RB1/CCR7/ZAP70/LY9/IL15/LOXL3/SYK/CD3G/FOXP3/ZFPM1
GOBP_DNA_GEOMETRIC_CHANGE	GOBP_DNA_GEOMETRIC_CHANGE	74	-0.574944	-2.21149	1.83853e-07	3.29978e-06	2.36264e-06	3067	tags=55%, list=22%, signal=43%	DDX3X/SSBP1/DDX1/PURA/HMGB3/GTF2H2/MCM7/RAD51/WRN/DHX36/IGHMBP2/BRIP1/MNAT1/MCM8/ASCC3/ZRANB3/POLQ/RFC2/WRNIP1/MCM5/BLM/MCM4/RFC5/RFC3/CHD1L/RAD54L2/CHD7/MCM3/POT1/RECQL/SMARCAD1/RAD54L/HMGB1/SUPV3L1/XRCC6/MCM2/MCM6/CHD1/TOP2A/HMGB2/RFC4
GOBP_POSITIVE_REGULATION_OF_MYELOID_LEUKOCYTE_DIFFERENTIATION	GOBP_POSITIVE_REGULATION_OF_MYELOID_LEUKOCYTE_DIFFERENTIATION	49	0.700262	2.12726	2.15317e-07	3.85018e-06	2.75673e-06	1497	tags=41%, list=11%, signal=36%	CD74/TYROBP/HLA-DRB1/HCLS1/EVI2B/TREM2/CSF1/CD4/RB1/CCR1/FES/TNF/FOS/TRIB1/TESC/PF4/LIF/CTNNBIP1/IFNG/RUNX1
GOBP_PEPTIDYL_TYROSINE_MODIFICATION	GOBP_PEPTIDYL_TYROSINE_MODIFICATION	340	0.452155	1.69498	2.25892e-07	4.02438e-06	2.88145e-06	2329	tags=31%, list=17%, signal=26%	CD74/CD3E/CCL5/FCGR1A/ITGB2/CSF1R/PTPN6/HCLS1/GAS6/NCF1/HCK/SAMSN1/CD300A/TREM2/PTPRC/CD4/LILRB4/OSM/TNFRSF14/BTK/LCK/PARP9/HGF/MERTK/MVP/AXL/FES/ABI3/LYN/FGR/CLEC7A/PRKCD/PTK2B/TEK/IL6/PTPRJ/CAV1/EHD4/EFEMP1/ZAP70/PLCG2/LILRA5/HYAL2/TNFRSF1A/IGF2/TPST2/CD40/ITGA5/ITGB3/SFRP1/CD80/IL15/SFRP2/EPHA1/ACE/TNF/SOCS3/ARRB2/PARP14/CLCF1/SYK/SNX6/LIF/TIE1/THY1/CTF1/PRKCZ/CRLF1/FGF7/NRG1/DUSP22/NEDD9/IFNG…
GOBP_MITOTIC_SPINDLE_ORGANIZATION	GOBP_MITOTIC_SPINDLE_ORGANIZATION	91	-0.536361	-2.13719	2.28169e-07	4.04999e-06	2.89979e-06	1938	tags=45%, list=14%, signal=39%	RCC1/EFHC1/CHMP5/AAAS/PKD1/TUBG1/CLASP1/CKAP5/NEK2/PSRC1/CHMP2B/TPR/OFD1/KIF4A/EML1/RACGAP1/CENPH/PLK1/STMN1/HSPA1A/CLTC/KIF11/PRC1/SPAST/TACC3/STAG1/MYBL2/KIF15/KIF23/CHMP4C/CDC20/SBDS/STIL/KPNB1/CCNB1/TPX2/GPSM2/CENPE/TTK/STAG2/GNAI1
GOBP_POSITIVE_REGULATION_OF_ADAPTIVE_IMMUNE_RESPONSE	GOBP_POSITIVE_REGULATION_OF_ADAPTIVE_IMMUNE_RESPONSE	96	0.604958	2.03246	2.32547e-07	4.11259e-06	2.94461e-06	2426	tags=49%, list=18%, signal=41%	HLA-DRA/HLA-DRB1/C3/PYCARD/TNFSF13B/HLA-E/SLC11A1/TREM2/HLA-F/PTPRC/CD4/BTK/HLA-B/IL1B/CLEC7A/IL6/GATA3/RSAD2/IL12RB1/P2RX7/HLA-A/TNFSF4/TNFSF13/CARD9/CD40/CCR2/IL27RA/ADA/TNF/ARID5A/CLCF1/PRKCZ/FOXP3/TRAF2/HLA-H/MR1/RIPK2/IL18/B2M/CD226/FCER2/XCL1/CD1C/HPX/MLH1/CD274/PRKCQ
GOBP_CYTOKINE_PRODUCTION_INVOLVED_IN_IMMUNE_RESPONSE	GOBP_CYTOKINE_PRODUCTION_INVOLVED_IN_IMMUNE_RESPONSE	92	0.604304	2.02071	2.36309e-07	4.16387e-06	2.98133e-06	2231	tags=48%, list=16%, signal=40%	CD74/BST2/HMOX1/TNFRSF1B/LAPTM5/TLR4/HLA-E/HLA-F/LILRB1/LILRB4/TNFRSF14/BTK/CD96/IL1B/CLEC7A/IL6/GATA3/RSAD2/TREM1/PLCG2/HLA-A/TNFSF4/CCR2/SEMA7A/DDX58/IL10/TNF/ARID5A/F2RL1/PRKCZ/FOXP3/SPHK2/TRAF2/JAK3/HFE/TLR3/TRIM6/IL18/CLC/SPON2/B2M/TRPM4/CD226/XCL1
GOBP_CELLULAR_RESPONSE_TO_LIPID	GOBP_CELLULAR_RESPONSE_TO_LIPID	478	0.423358	1.61755	2.59044e-07	4.54787e-06	3.25627e-06	2194	tags=29%, list=16%, signal=25%	CXCL10/CD14/CCL5/CCL2/LY86/CXCL9/IRF8/PYCARD/CXCL11/RAMP3/TNFRSF1B/HAVCR2/HCK/TLR4/SPI1/CCL3/TREM2/PTAFR/SERPINE1/CXCL13/LILRB1/LILRB2/MAP4K1/DAB2/CASP1/KLRK1/LY96/LILRA2/BGLAP/IL1B/CD6/TLR2/AXL/FES/ZFP36/CD86/LYN/MGST1/PTK2B/GPBAR1/IL6/PPBP/PDCD1LG2/PLCG2/TNFSF4/MN1/NR1H3/CX3CL1/SIGIRR/MYD88/AKR1C3/CTSG/CCR5/ABCA1/HAMP/CXCL3/NFKBIA/SFRP1/CX3CR1/CD80/IL15/VPS18/IL10/ACE/TNFAIP3/IRF3/TNF/WNT5B/ZC3…
GOBP_ALPHA_BETA_T_CELL_PROLIFERATION	GOBP_ALPHA_BETA_T_CELL_PROLIFERATION	34	0.760734	2.16951	2.87701e-07	5.03269e-06	3.6034e-06	2552	tags=71%, list=19%, signal=58%	CD3E/LGALS9/DOCK2/HLA-E/EBI3/PTPRC/IRF1/TNFRSF14/TGFBR2/ZAP70/HLA-A/TNFSF4/CCR2/IL15/SYK/PTPN22/RIPK2/IL18/ELF4/XCL1/ZBTB7B/CD274/MAPK8IP1/CD81
GOBP_MICROGLIAL_CELL_ACTIVATION	GOBP_MICROGLIAL_CELL_ACTIVATION	41	0.733185	2.15567	2.94357e-07	5.11728e-06	3.66397e-06	919	tags=44%, list=7%, signal=41%	C1QA/AIF1/TYROBP/ITGB2/ITGAM/C5AR1/SNCA/CCL3/CST7/TREM2/PTPRC/TLR2/IL6/CX3CL1/IFNGR1/CX3CR1/TNF/GRN
GOBP_REGULATION_OF_MONOCYTE_CHEMOTAXIS	GOBP_REGULATION_OF_MONOCYTE_CHEMOTAXIS	22	0.837147	2.17196	2.94657e-07	5.11728e-06	3.66397e-06	821	tags=59%, list=6%, signal=56%	CXCL10/AIF1/CCL5/CXCL12/SLAMF8/SERPINE1/PLA2G7/CCR1/LYN/DUSP1/LGMN/CCR2/CX3CR1
GOBP_MAST_CELL_ACTIVATION_INVOLVED_IN_IMMUNE_RESPONSE	GOBP_MAST_CELL_ACTIVATION_INVOLVED_IN_IMMUNE_RESPONSE	51	0.694577	2.1147	2.95781e-07	5.11839e-06	3.66476e-06	1693	tags=45%, list=12%, signal=40%	VAMP8/LGALS9/HMOX1/PTPN6/CD300A/RAC2/STXBP2/LAT2/PIK3CD/CD84/BTK/FES/LYN/UNC13D/FGR/PTGDS/LAT/SYK/SNX6/GATA2/SPHK2/FER/IL4R
GOBP_REGULATION_OF_NATURAL_KILLER_CELL_MEDIATED_IMMUNITY	GOBP_REGULATION_OF_NATURAL_KILLER_CELL_MEDIATED_IMMUNITY	45	0.712499	2.14544	3.09927e-07	5.34403e-06	3.82632e-06	2908	tags=67%, list=21%, signal=53%	LGALS9/LAG3/HAVCR2/VAV1/HLA-E/HLA-F/LILRB1/KLRK1/HLA-B/CD96/SLAMF6/HLA-A/SH2D1A/KLRC1/ARRB2/NCR3/CEACAM1/SERPINB9/KLRD1/KLRC2/LAMP1/CD226/KLRC4/NCR1/RAET1G/CRTAM/CRK/KIR2DL4/KLRC3/AP1G1
GOBP_NEGATIVE_REGULATION_OF_SECRETION	GOBP_NEGATIVE_REGULATION_OF_SECRETION	138	0.546119	1.90982	3.17666e-07	5.45798e-06	3.90791e-06	1863	tags=29%, list=14%, signal=25%	CD74/APOE/VAMP8/LGALS9/HMOX1/FCGR2B/TNFRSF1B/SNCA/SPI1/UCP2/CD300A/HLA-F/LILRB1/CD84/OSM/IL1B/RSAD2/NR1H3/TNFRSF1A/CCR2/ADA/SFRP1/RHBDF2/ACE/TNF/CRHBP/LIF/CEACAM1/OXTR/NRG1/CD200/RHBDF1/PIM3/GNAI2/ANXA1/PTGER3/MIDN/GHRL/EDN1/INHBA
GOBP_NEGATIVE_REGULATION_OF_CELL_CYCLE	GOBP_NEGATIVE_REGULATION_OF_CELL_CYCLE	281	-0.371421	-1.69622	3.25764e-07	5.57726e-06	3.99331e-06	2404	tags=35%, list=18%, signal=30%	DAB2IP/DOT1L/E2F8/RPL26/CDKN2C/FOXC1/TIMELESS/BTG1/EIF2AK4/MDM1/BRIP1/APC/LATS1/TERF1/RHOB/RPA2/CDK2/CCNF/PTEN/E2F1/USP47/ACVR1/PTTG1/RAD21/NSUN2/KNTC1/EME1/SCRIB/BLM/DLG1/TP53/ZWILCH/SUV39H1/ZW10/E2F7/CEP63/NEK2/TOM1L1/CDKN2B/ANGEL2/PKD2/BAZ1B/DYNC1LI1/TPR/CDT1/PPP1R10/CDC73/FBXO5/PRKDC/NKX3-1/RAD1/ZFP36L1/BRCA1/WDR76/CCNG1/CLOCK/CDC14B/ATM/PTPN3/AVEN/PLK1/PDCD4/WEE1/THOC1/KIF25/DTL/PTGS2/ZWINT/…
GOBP_MEIOSIS_I_CELL_CYCLE_PROCESS	GOBP_MEIOSIS_I_CELL_CYCLE_PROCESS	86	-0.541597	-2.13051	3.38705e-07	5.77833e-06	4.13727e-06	2593	tags=40%, list=19%, signal=32%	BRDT/RAD51/KLHDC3/HSPA2/BCL2L11/CCNB1IP1/BRIP1/RAD51C/TERF1/BRCA2/PTTG1/RAD21/EME1/TDRD9/ERCC4/CDC25C/FBXO5/UBE2B/RAD51AP1/ATM/PLK1/RAD54L/FOXJ3/DMC1/TRIP13/CCNB2/CORT/TOP2A/CCNE1/CCNE2/CKS2/MSH6/SYCP2/FANCD2
GOBP_NEGATIVE_REGULATION_OF_B_CELL_ACTIVATION	GOBP_NEGATIVE_REGULATION_OF_B_CELL_ACTIVATION	34	0.757885	2.16139	3.64082e-07	6.1894e-06	4.4316e-06	1890	tags=65%, list=14%, signal=56%	TYROBP/FCGR2B/TBC1D10C/LAPTM5/SAMSN1/CD300A/MNDA/BTK/INPP5D/LYN/PARP3/TNFRSF21/SFRP1/IL10/TNFAIP3/TNFRSF13B/CTLA4/FOXP3/BANK1/INHBA/PAWR/CR1
GOBP_POSITIVE_REGULATION_OF_CELL_CYCLE	GOBP_POSITIVE_REGULATION_OF_CELL_CYCLE	260	-0.376695	-1.71384	3.97392e-07	6.73196e-06	4.82008e-06	2700	tags=38%, list=20%, signal=31%	PLRG1/XRCC3/ADAMTS1/ANKRD17/WNT5A/DYNLT3/MEIS2/CPSF3/SASS6/EGF/ANAPC5/CDC14C/E2F8/HSPA2/BCL2L11/HOXA13/STXBP4/FEN1/CUL3/CDC23/RAD51C/MNAT1/MTA3/BRD4/PKD1/CDK4/BRCA2/CDC42/HCFC1/RAD21/ECT2/RCC2/FGFR2/CDK5R1/DBF4/PLSCR1/RPS6KB1/CALR/E2F7/PSRC1/TERT/PLK4/PKD2/DYNC1LI1/TPR/CDT1/PPP1R10/TFDP1/CDC73/CDC25C/MSX2/FBXO5/NKX3-1/UBE2B/GLI1/RAD51AP1/RACGAP1/FGF8/RRM2/LRP5/CDCA5/EIF4EBP1/SPAG5/SRPK2/CDC14B/PR…
GOBP_DNA_PACKAGING	GOBP_DNA_PACKAGING	130	-0.470052	-1.96682	4.3449e-07	7.33467e-06	5.25162e-06	2770	tags=41%, list=20%, signal=33%	SMCHD1/L3MBTL3/MORC2/CBX3/CTCF/CHAF1A/PHF13/SET/DNAJC9/CHRAC1/CDK2/PSME4/IPO4/SART3/RIF1/SCMH1/TP53/SUV39H1/NASP/AICDA/RNF8/BAZ1B/TPR/SOX9/MBD2/ASF1A/HELLS/ANP32B/BRD2/CDCA5/OIP5/PLK1/SAMD1/SMARCA5/EZH2/SRPK1/DNMT1/CDKN1C/RBBP4/ASF1B/MCM2/SIRT1/PPM1D/PIK3CA/TOP2A/NAP1L1/CHAF1B/ITGB3BP/HAT1/HMGB2/NUSAP1/TSPYL5/NPM1
GOBP_NEGATIVE_REGULATION_OF_CELL_KILLING	GOBP_NEGATIVE_REGULATION_OF_CELL_KILLING	27	0.792475	2.19101	4.54336e-07	7.64297e-06	5.47236e-06	1437	tags=59%, list=11%, signal=53%	LGALS9/FCGR2B/HAVCR2/HLA-E/HLA-F/LILRB1/PTPRC/HLA-B/HLA-A/CX3CR1/KLRC1/ARRB2/CEACAM1/IL7R/SERPINB9/KLRD1
GOBP_INFLAMMATORY_RESPONSE_TO_ANTIGENIC_STIMULUS	GOBP_INFLAMMATORY_RESPONSE_TO_ANTIGENIC_STIMULUS	57	0.676856	2.11659	4.63362e-07	7.76774e-06	5.56169e-06	1307	tags=44%, list=10%, signal=40%	FCGR1A/HLA-DRB1/C3/FCGR2B/HCK/FCGR3A/HLA-E/TREM2/IL1RN/BTK/GPX1/CD6/IL2RA/LYN/FGR/GATA3/CCR7/CYSLTR1/RHBDF2/IL10/TNF/SYK/CD68/EXT1/FUT7
GOBP_SEQUESTERING_OF_CALCIUM_ION	GOBP_SEQUESTERING_OF_CALCIUM_ION	112	0.575719	1.97436	5.06135e-07	8.42726e-06	6.0339e-06	2045	tags=38%, list=15%, signal=33%	CXCL10/CORO1A/CXCL9/CXCL11/PTPN6/SNCA/CCL3/P2RY6/CYBA/PTPRC/LCK/LYN/LIME1/PTK2B/HTR2B/P2RX7/TRPM2/CCR7/PLCG2/CX3CL1/CCR5/CAPN3/CASQ2/ITPR1/FASLG/CCL19/TPCN1/MCOLN2/ATP1A2/THY1/CACNA1C/BAX/JSRP1/GSTM2/RASA3/DMD/CD19/CLIC2/MCOLN1/PLN/GSTO1/CALM3/TRDN
GOBP_REGULATION_OF_BIOLOGICAL_PROCESS_INVOLVED_IN_SYMBIOTIC_INTERACTION	GOBP_REGULATION_OF_BIOLOGICAL_PROCESS_INVOLVED_IN_SYMBIOTIC_INTERACTION	50	0.694614	2.12256	5.06194e-07	8.42726e-06	6.0339e-06	2524	tags=50%, list=18%, signal=41%	CD74/HLA-DRB1/LGALS9/TRIM22/FCN1/IFITM1/CIITA/CD4/CAV1/IFITM2/IFITM3/TRIM21/LY6E/FCN3/LTF/TRIM34/F2RL1/LGALS1/TRIM14/TRIM6/TRIM62/TMPRSS2/PTX3/TRIM26/EXOC7
GOBP_RESPIRATORY_BURST	GOBP_RESPIRATORY_BURST	29	0.787914	2.20682	5.14087e-07	8.52926e-06	6.10694e-06	919	tags=48%, list=7%, signal=45%	CYBB/SLAMF8/NCF1/HCK/RAC2/SLC11A1/TREM2/CYBA/CD52/PIK3CD/CLEC7A/NCF2/DUSP10/GRN
GOBP_POSITIVE_REGULATION_OF_CHEMOKINE_PRODUCTION	GOBP_POSITIVE_REGULATION_OF_CHEMOKINE_PRODUCTION	62	0.653831	2.08797	5.2661e-07	8.70711e-06	6.23428e-06	1845	tags=45%, list=13%, signal=39%	CD74/AIF1/LGALS9/HMOX1/PYCARD/CSF1R/HAVCR2/TLR4/OAS1/CD84/TLR7/IL1B/TLR2/MBP/CLEC7A/IL6/TNFSF4/CARD9/MYD88/TNF/SYK/MCOLN2/F2RL1/IFNG/IL4R/TLR3/RIPK2/IL18
GOBP_ENDOCHONDRAL_BONE_MORPHOGENESIS	GOBP_ENDOCHONDRAL_BONE_MORPHOGENESIS	53	-0.616967	-2.2222	6.07846e-07	1.0016e-05	7.17143e-06	1636	tags=45%, list=12%, signal=40%	MMP16/COL1A1/COL27A1/BMP6/BMPR2/SOX9/ZMPSTE24/COL3A1/DLX5/THBS3/MEF2C/MMP13/NAB1/SERPINH1/GHR/RUNX2/IHH/FGFR3/SMPD3/TMEM119/ALPL/COL13A1/PHOSPHO1/COL2A1
GOBP_HEMOSTASIS	GOBP_HEMOSTASIS	213	0.500844	1.8247	6.20097e-07	1.01831e-05	7.29107e-06	3092	tags=41%, list=23%, signal=32%	HBB/APOE/FCER1G/PLEK/WAS/SERPINA1/F13A1/PTPN6/GAS6/VAV1/TLR4/SERPING1/SERPINE1/FAP/PLAUR/LCK/MERTK/ENTPD1/AXL/LYN/PLAU/VWF/PRKCD/IL6/FBLN1/CAV1/PLCG2/CTSG/PROCR/CD40/ITGB3/COMP/NFE2/PLAT/THBD/PF4/TSPAN32/SYK/TREML1/F2RL1/ACTB/CEACAM1/CD59/CD34/F5/HPS6/SERPINF2/DGKA/TFPI/USF1/MMRN1/DGKZ/MYH9/MYL9/EDN1/NOS3/F3/PDPN/ADRA2C/EPHB2/PROS1/PF4V1/ADAMTS13/PDGFB/ADORA2A/DGKQ/TXK/ITPK1/PRKCQ/SRC/TLN1/VAV3/R…
GOBP_REGULATION_OF_T_CELL_MEDIATED_CYTOTOXICITY	GOBP_REGULATION_OF_T_CELL_MEDIATED_CYTOTOXICITY	37	0.742034	2.14764	6.66422e-07	1.09067e-05	7.80921e-06	2263	tags=57%, list=17%, signal=47%	HLA-DRA/HLA-DRB1/FCGR2B/HLA-E/HLA-F/LILRB1/PTPRC/HLA-B/RIPK3/IL12RB1/P2RX7/HLA-A/KLRC1/CEACAM1/IL7R/KLRD1/HLA-H/MR1/B2M/XCL1/CD1C
GOBP_DOUBLE_STRAND_BREAK_REPAIR	GOBP_DOUBLE_STRAND_BREAK_REPAIR	182	-0.417802	-1.83625	6.91406e-07	1.12774e-05	8.07459e-06	2770	tags=41%, list=20%, signal=33%	SMCHD1/RFWD3/MBTD1/XRCC3/MCM7/RBBP8/RAD51/YY1/MAGEF1/WRN/PARP2/XRCC2/TIMELESS/FEN1/TWIST1/BRIP1/RAD51C/RNF168/MCM8/RPA2/BRCA2/WDR70/APTX/FIGNL1/RAD21/POLQ/MCM5/DCLRE1A/EME1/RIF1/BLM/MTA1/ACTL6A/TP53/FOXM1/ERCC4/MCM4/RNF8/POGZ/PRKDC/FANCB/RAD51AP1/BRCA1/CDCA5/ATM/MCM3/POT1/YEATS4/RECQL/ESCO2/PPP4R2/SMARCAD1/RAD54L/DEK/NIPBL/PSMD14/HMGB1/DMC1/TRIP13/MORF4L1/XRCC6/UBE2N/REV3L/SFPQ/MCM2/MSH2/MCM6/UBE…
GOBP_CYTOKINE_PRODUCTION_INVOLVED_IN_INFLAMMATORY_RESPONSE	GOBP_CYTOKINE_PRODUCTION_INVOLVED_IN_INFLAMMATORY_RESPONSE	45	0.703796	2.11923	7.04416e-07	1.1412e-05	8.17099e-06	918	tags=42%, list=7%, signal=40%	PYCARD/GPSM3/TLR4/ALOX5/TREM2/LILRB4/GBP5/CD6/CLEC7A/PLD4/APOD/IL6/CARD9/MYD88/ABCD1/ADCY7/PLD3/TNF/ZC3H12A
GOBP_CELL_CYCLE_G2_M_PHASE_TRANSITION	GOBP_CELL_CYCLE_G2_M_PHASE_TRANSITION	117	-0.478333	-1.98489	7.05394e-07	1.1412e-05	8.17099e-06	2120	tags=40%, list=16%, signal=34%	LATS1/RAD51C/MTA3/BRD4/CDK2/CDK4/USP47/RAD21/MELK/RCC2/BLM/FBXL12/TP53/FOXM1/PPME1/CDC25C/FBXO5/BRCA1/CCNG1/CDC14B/ATM/AVEN/PLK1/CIT/WEE1/DTL/APP/WNT10B/ENSA/SKP2/NES/KHDRBS1/CALM2/CHMP4C/KIF14/CCNA2/FBXL3/PPM1D/CENPF/RRM1/CCNB2/DONSON/CHEK1/CCNB1/TOPBP1/CDC7/NPM1
GOBP_CELL_CYCLE_DNA_REPLICATION	GOBP_CELL_CYCLE_DNA_REPLICATION	30	-0.731916	-2.32703	7.06751e-07	1.1412e-05	8.17099e-06	2667	tags=77%, list=20%, signal=62%	SENP2/RAD51/WRN/E2F8/FEN1/DACH1/TERF1/BRCA2/DBF4/BLM/E2F7/AICDA/MCM4/CDT1/FBXO5/ZMPSTE24/MCM3/MCM2/MCM6/PCNA/DONSON/GMNN/CDC7
GOBP_CELL_CYCLE_CHECKPOINT_SIGNALING	GOBP_CELL_CYCLE_CHECKPOINT_SIGNALING	125	-0.465602	-1.93763	7.24376e-07	1.16576e-05	8.34684e-06	2378	tags=42%, list=17%, signal=35%	DOT1L/RPL26/TIMELESS/EIF2AK4/BRIP1/APC/RPA2/CDK2/E2F1/NSUN2/KNTC1/EME1/BLM/TP53/ZWILCH/ZW10/CEP63/DYNC1LI1/TPR/CDT1/PPP1R10/PRKDC/RAD1/BRCA1/WDR76/CCNG1/CLOCK/CDC14B/ATM/PLK1/THOC1/DTL/ZWINT/TRIP13/MUC1/CHMP4C/BUB1B/USP28/MAD2L1/MDC1/MSH2/CENPF/BUB1/WAC/BUB3/DONSON/CHEK1/CCNB1/CDC5L/TOPBP1/TTK/FANCD2
GOBP_NEGATIVE_REGULATION_OF_ADAPTIVE_IMMUNE_RESPONSE	GOBP_NEGATIVE_REGULATION_OF_ADAPTIVE_IMMUNE_RESPONSE	52	0.677637	2.07205	7.34728e-07	1.17849e-05	8.438e-06	1890	tags=50%, list=14%, signal=43%	FCGR2B/PTPN6/HAVCR2/SAMSN1/IL4I1/HLA-F/LILRB1/PTPRC/LILRB4/TNFRSF14/TNFSF4/PARP3/IL27RA/KLRC1/ZC3H12A/LOXL3/CEACAM1/IL7R/DUSP22/FOXP3/KLRD1/JAK3/CD46/HFE/IL4R/CR1
GOBP_TYPE_I_INTERFERON_PRODUCTION	GOBP_TYPE_I_INTERFERON_PRODUCTION	78	0.61063	2.00459	7.47521e-07	1.19504e-05	8.55649e-06	1070	tags=31%, list=8%, signal=29%	CD14/IRF8/PYCARD/HAVCR2/TLR4/IRF5/OAS1/LILRB1/OAS2/IRF1/TLR7/STAT1/IFIH1/TLR2/RELB/PLCG2/IRF7/TRIM21/MYD88/TLR8/DDX58/IL10/IRF3/SYK
GOBP_NEGATIVE_REGULATION_OF_CELL_CYCLE_PROCESS	GOBP_NEGATIVE_REGULATION_OF_CELL_CYCLE_PROCESS	213	-0.40849	-1.83379	7.57473e-07	1.20696e-05	8.6418e-06	2404	tags=38%, list=18%, signal=32%	DAB2IP/DOT1L/E2F8/RPL26/TIMELESS/EIF2AK4/MDM1/BRIP1/APC/TERF1/RPA2/CDK2/CCNF/PTEN/E2F1/USP47/ACVR1/PTTG1/RAD21/NSUN2/KNTC1/EME1/BLM/DLG1/TP53/ZWILCH/ZW10/E2F7/CEP63/NEK2/TOM1L1/CDKN2B/PKD2/BAZ1B/DYNC1LI1/TPR/CDT1/PPP1R10/CDC73/FBXO5/PRKDC/NKX3-1/RAD1/ZFP36L1/BRCA1/WDR76/CCNG1/CLOCK/CDC14B/ATM/AVEN/PLK1/WEE1/THOC1/KIF25/DTL/ZWINT/SMARCA5/MTBP/EZH2/TRIP13/MUC1/CHMP4C/BUB1B/KLF4/USP28/MAD2L1/BMP7/MD…
GOBP_NEGATIVE_REGULATION_OF_T_CELL_PROLIFERATION	GOBP_NEGATIVE_REGULATION_OF_T_CELL_PROLIFERATION	58	0.663564	2.08551	7.67166e-07	1.21674e-05	8.71186e-06	2455	tags=55%, list=18%, signal=45%	VSIG4/HLA-DRB1/LGALS9/PTPN6/HAVCR2/IL4I1/LILRB1/LILRB2/LILRB4/TNFRSF14/GPNMB/IL2RA/CD86/PDCD1LG2/TNFRSF21/CD80/IL10/CEBPB/SDC4/CTLA4/FOXP3/LRRC32/PAWR/CR1/PRNP/PLA2G2D/XCL1/BTN2A2/ZBTB7B/SPN/CD274/PELI1
GOBP_NEGATIVE_REGULATION_OF_INTERFERON_GAMMA_PRODUCTION	GOBP_NEGATIVE_REGULATION_OF_INTERFERON_GAMMA_PRODUCTION	32	0.77024	2.18441	7.68655e-07	1.21674e-05	8.71186e-06	2465	tags=75%, list=18%, signal=62%	HLA-DRB1/LGALS9/LAPTM5/GAS6/HAVCR2/TLR4/LILRB1/LILRB4/CD96/AXL/GATA3/PDCD1LG2/TNFSF4/IL10/ZC3H12A/FOXP3/PGLYRP1/INHBA/CR1/PRNP/RARA/XCL1/CD274/DDIT3
GOBP_PHOSPHOLIPID_EFFLUX	GOBP_PHOSPHOLIPID_EFFLUX	13	0.902641	2.07395	7.8662e-07	1.24111e-05	8.88634e-06	776	tags=46%, list=6%, signal=44%	APOE/APOC1/APOC2/ABCA1/ABCG1/ABCA7
GOBP_REACTIVE_OXYGEN_SPECIES_METABOLIC_PROCESS	GOBP_REACTIVE_OXYGEN_SPECIES_METABOLIC_PROCESS	186	0.50745	1.83074	7.99308e-07	1.25662e-05	8.99736e-06	2035	tags=31%, list=15%, signal=26%	HBA1/HBB/TYROBP/CYBB/ITGB2/ITGAM/NCF4/SNCA/NCF1/VAV1/TLR4/ALOX5/RAC2/CYBA/GPX1/TGFBR2/HBG2/CLEC7A/PRKCD/PTK2B/RIPK3/SOD3/NCF2/ACP5/P2RX7/NQO1/PLCG2/SOD2/HBG1/AKR1C3/ABCD1/GCH1/G6PD/TNF/ZC3H12A/HBD/SYK/SESN2/F2RL1/DUOX1/TLR6/GPX3/SPHK2/BST1/GRB2/GNAI2/NOXA1/PRDX5/CAT/CFLAR/EDN1/NDUFA13/NOS3/CTNS/TUSC2/PDGFRB/PLA2R1
GOBP_POSITIVE_REGULATION_OF_INTERLEUKIN_12_PRODUCTION	GOBP_POSITIVE_REGULATION_OF_INTERLEUKIN_12_PRODUCTION	38	0.728817	2.12454	8.01652e-07	1.25662e-05	8.99736e-06	1785	tags=53%, list=13%, signal=46%	LTB/LGALS9/IRF8/LAPTM5/TLR4/IRF5/IRF1/TLR2/CLEC7A/MDK/CCR7/PLCG2/TNFSF4/CD40/CCL19/SYK/IFNG/TLR3/MAPK11/RIPK2
GOBP_CARBOHYDRATE_DERIVATIVE_CATABOLIC_PROCESS	GOBP_CARBOHYDRATE_DERIVATIVE_CATABOLIC_PROCESS	150	0.532112	1.88064	8.09618e-07	1.26499e-05	9.05735e-06	1653	tags=29%, list=12%, signal=26%	RENBP/ALDH1A1/AOAH/NPL/FUCA1/CTSL/APOBEC3G/CST3/CDA/SAMHD1/UPP1/PRKCD/NEIL1/FBXO6/HYAL2/ABCD1/ADA/APOBEC3D/AMDHD2/HEXA/APOBEC3F/IDUA/GLA/PDE4B/GNPDA1/MGAT1/HYAL1/NAGK/CHI3L1/CHI3L2/MANBA/HEXB/GALC/CHIT1/NAGA/SGSH/GALT/IDS/GM2A/AMPD3/PGLYRP1/APOBEC3A/PDE9A/PDE2A
GOBP_NEGATIVE_REGULATION_OF_VIRAL_GENOME_REPLICATION	GOBP_NEGATIVE_REGULATION_OF_VIRAL_GENOME_REPLICATION	46	0.699346	2.11179	9.02347e-07	1.40533e-05	1.00622e-05	1699	tags=54%, list=12%, signal=48%	CCL5/BST2/MX1/IFITM1/OAS1/OAS2/APOBEC3G/OASL/IFIT1/IFIH1/SLPI/PARP10/RSAD2/ISG20/IFITM2/IFITM3/APOBEC3D/APOBEC3F/TNF/LTF/ZNFX1/HMGA2/RNASEL/APOBEC3A/TRIM6
GOBP_POSITIVE_REGULATION_OF_ALPHA_BETA_T_CELL_ACTIVATION	GOBP_POSITIVE_REGULATION_OF_ALPHA_BETA_T_CELL_ACTIVATION	60	0.657916	2.0883	9.58676e-07	1.48826e-05	1.06559e-05	2552	tags=57%, list=19%, signal=46%	HLA-DRA/CD3E/HLA-DRB1/LGALS9/HLA-E/EBI3/PTPRC/LILRB4/TGFBR2/CD86/IL12RB1/ZAP70/HLA-A/TNFSF4/CCR2/ADA/CD80/CCL19/SYK/PRKCZ/IFNG/FOXP3/RUNX1/ANXA1/IL4R/PTPN22/RIPK2/IL18/RARA/XCL1/ZBTB7B/ITPKB/PRKCQ/CD81
GOBP_RESPONSE_TO_INTERLEUKIN_1	GOBP_RESPONSE_TO_INTERLEUKIN_1	124	0.555401	1.92559	1.00063e-06	1.54841e-05	1.10866e-05	2438	tags=47%, list=18%, signal=39%	CCL5/CCL8/CCL2/LGALS9/PYCARD/CCL18/SNCA/GBP1/CCL3/CYBA/GBP2/IL1RN/CCL13/ZBP1/CCL4/CCL14/IL1B/MAPK13/CD38/CCL3L3/IL6/HYAL2/CX3CL1/MYD88/XCL2/CD40/SFRP1/CCL7/ZC3H12A/SELE/TNFRSF11A/HYAL1/CEBPB/CCL19/CHI3L1/KMO/NFKB1/CCL3L1/CCL26/TOLLIP/MAPK3/ANXA1/MAPK11/IRAK2/TNIP2/RIPK2/EDN1/RPS6KA4/CCL22/CCL23/IRAK4/CCL20/HES1/XCL1/CCL24/CCL16/MMP2/SRC
GOBP_REPLACEMENT_OSSIFICATION	GOBP_REPLACEMENT_OSSIFICATION	25	-0.757614	-2.33402	1.01119e-06	1.55975e-05	1.11678e-05	1636	tags=60%, list=12%, signal=53%	MMP16/COL1A1/BMP6/DLX5/MEF2C/MMP13/NAB1/RUNX2/FGFR3/SMPD3/TMEM119/ALPL/COL13A1/PHOSPHO1/COL2A1
GOBP_BIOLOGICAL_PROCESS_INVOLVED_IN_INTERACTION_WITH_HOST	GOBP_BIOLOGICAL_PROCESS_INVOLVED_IN_INTERACTION_WITH_HOST	163	0.52184	1.85091	1.04261e-06	1.60309e-05	1.14781e-05	2552	tags=39%, list=19%, signal=32%	CD74/HLA-DRB1/VAMP8/LGALS9/TRIM22/FCN1/CD209/GAS6/IFITM1/CIITA/CTSB/CD4/CTSL/SELPLG/TNFRSF14/CLEC5A/IFIT1/ANPEP/AXL/ITGB7/CD86/CXCR4/CAV1/IFITM2/ICAM1/IFITM3/HYAL2/TRIM21/CAV2/CCR5/ITGA5/ITGB3/LY6E/CD80/FCN3/VPS18/ATG7/CHMP2A/TPCN1/TRIM34/LGALS1/BCL2L1/CLDN1/TNFRSF4/LAMP3/PGLYRP1/TRIM14/CD46/TRIM6/CHMP4B/EGFR/CHMP1B/CR1/LAMP1/TRIM62/TMPRSS2/VPS37B/ITGB5/DYNLT1/PTX3/SRC/TRIM26/EXOC7/CD81
GOBP_MAINTENANCE_OF_LOCATION_IN_CELL	GOBP_MAINTENANCE_OF_LOCATION_IN_CELL	183	0.505615	1.82548	1.05634e-06	1.61906e-05	1.15924e-05	2918	tags=39%, list=21%, signal=31%	CXCL10/S100A9/APOE/CORO1A/S100A8/CXCL9/CXCL11/PTPN6/SNCA/CCL3/P2RY6/CYBA/FTL/PTPRC/CD4/SORL1/LCK/LYN/LIME1/PTK2B/HTR2B/P2RX7/TRPM2/CAV1/CCR7/PLCG2/CX3CL1/PML/CCR5/CAPN3/CASQ2/ITPR1/FASLG/CCL19/TPCN1/MCOLN2/ATP1A2/THY1/CACNA1C/BAX/JSRP1/LCN2/GSTM2/RASA3/DMD/GAA/CD19/CLIC2/BBS4/MCOLN1/PLN/GSTO1/CALM3/TRDN/VPS13C/XCL1/BDKRB1/DDIT3/SLC8A1/SLC30A2/ARL2/GP1BA/VPS13D/ATP2A1/AKAP6/DIAPH1/SP100/JPH2/FTH1/…
GOBP_NEUTROPHIL_ACTIVATION_INVOLVED_IN_IMMUNE_RESPONSE	GOBP_NEUTROPHIL_ACTIVATION_INVOLVED_IN_IMMUNE_RESPONSE	20	0.83715	2.12948	1.09783e-06	1.67732e-05	1.20096e-05	1070	tags=60%, list=8%, signal=55%	TYROBP/VAMP8/ITGB2/FCER1G/ITGAM/SPI1/STXBP2/PTAFR/LILRA2/DNASE1L3/MYD88/SYK
GOBP_CELLULAR_RESPONSE_TO_VIRUS	GOBP_CELLULAR_RESPONSE_TO_VIRUS	63	0.645007	2.06996	1.10664e-06	1.68545e-05	1.20678e-05	1769	tags=40%, list=13%, signal=35%	CXCL10/CCL5/LGALS9/POU2F2/OAS1/TLR7/OASL/IFIH1/IL6/IRF7/DDX58/IRF3/ZC3H12A/IKBKE/CCL19/EXT1/NFKB1/BAX/RNF125/BIRC3/PENK/TLR3/MAPK11/TRIM6/POU2AF1
GOBP_REGULATION_OF_ANTIGEN_PROCESSING_AND_PRESENTATION	GOBP_REGULATION_OF_ANTIGEN_PROCESSING_AND_PRESENTATION	18	0.860089	2.14416	1.14907e-06	1.74456e-05	1.2491e-05	1119	tags=78%, list=8%, signal=72%	CD74/FGL2/PYCARD/WAS/FCGR2B/HLA-DOA/SLC11A1/TREM2/LILRB2/CCR7/TAPBPL/HLA-DOB/CCL19/CD68
GOBP_POSITIVE_REGULATION_OF_PEPTIDYL_TYROSINE_PHOSPHORYLATION	GOBP_POSITIVE_REGULATION_OF_PEPTIDYL_TYROSINE_PHOSPHORYLATION	170	0.516838	1.8495	1.24563e-06	1.88524e-05	1.34983e-05	2328	tags=34%, list=17%, signal=29%	CD74/CD3E/CCL5/FCGR1A/CSF1R/HCLS1/GAS6/NCF1/TREM2/PTPRC/CD4/OSM/TNFRSF14/PARP9/HGF/LYN/CLEC7A/PTK2B/IL6/PTPRJ/EHD4/PLCG2/LILRA5/TNFRSF1A/IGF2/CD40/ITGA5/ITGB3/CD80/IL15/ACE/TNF/ARRB2/PARP14/CLCF1/SYK/LIF/CTF1/CRLF1/FGF7/NRG1/NEDD9/IFNG/CNTN1/BANK1/THBS4/RIPK2/GHRL/IL18/IGF1/PRNP/IL24/ANGPT4/HES1/PDGFB/DGKQ/HPX/IL6R
GOBP_MATURE_B_CELL_DIFFERENTIATION	GOBP_MATURE_B_CELL_DIFFERENTIATION	31	0.76666	2.17419	1.27484e-06	1.92342e-05	1.37717e-05	2352	tags=68%, list=17%, signal=56%	IRF8/FCGR2B/SLAMF8/SPI1/MFNG/PTK2B/IL6/PLCG2/ADA/IL10/LGALS1/DOCK11/BCL3/PLCL2/CMTM7/CD19/POU2AF1/CR1/LFNG/DOCK10/CDH17
GOBP_T_CELL_ACTIVATION_VIA_T_CELL_RECEPTOR_CONTACT_WITH_ANTIGEN_BOUND_TO_MHC_MOLECULE_ON_ANTIGEN_PRESENTING_CELL	GOBP_T_CELL_ACTIVATION_VIA_T_CELL_RECEPTOR_CONTACT_WITH_ANTIGEN_BOUND_TO_MHC_MOLECULE_ON_ANTIGEN_PRESENTING_CELL	10	0.930921	2.01237	1.28817e-06	1.93488e-05	1.38537e-05	555	tags=80%, list=4%, signal=77%	HLA-DMB/FGL2/LGALS9/HAVCR2/ITGAL/LILRB1/APBB1IP/ICAM1
GOBP_RESPONSE_TO_FUNGUS	GOBP_RESPONSE_TO_FUNGUS	55	0.6658	2.06977	1.29045e-06	1.93488e-05	1.38537e-05	2142	tags=45%, list=16%, signal=38%	S100A9/S100A8/TLR4/SPI1/GNLY/ZBP1/BTK/CLEC4A/CLEC7A/PLCG2/CARD9/RARRES2/MYD88/CTSG/HAMP/CX3CR1/SYK/LTF/FAM3A/PLA2G5/COTL1/CLEC4C/CLEC4E/SPON2/TRIM62
GOBP_MACROPHAGE_CHEMOTAXIS	GOBP_MACROPHAGE_CHEMOTAXIS	32	0.764709	2.16873	1.37188e-06	2.05059e-05	1.46822e-05	931	tags=41%, list=7%, signal=38%	CCL5/CCL2/C5AR1/CSF1R/C3AR1/SLAMF8/CCL3/CSF1/CMKLR1/PTK2B/MDK/RARRES2/EDNRB
GOBP_REGULATION_OF_PEPTIDASE_ACTIVITY	GOBP_REGULATION_OF_PEPTIDASE_ACTIVITY	372	0.441709	1.66362	1.39157e-06	2.07361e-05	1.4847e-05	2314	tags=29%, list=17%, signal=25%	S100A9/BST2/S100A8/LGALS9/RENBP/C3/PYCARD/SERPINA1/TNFSF10/LAPTM5/GAS6/SNCA/CTSH/SPINT2/PSMB9/SERPING1/CST7/SERPINE1/CTSB/CASP1/PLAUR/CST3/MAGEA3/SORL1/SPOCK2/GPX1/LCK/HGF/MBP/SLPI/LYN/CTSD/CLEC7A/LGMN/FBLN1/CAV1/AIM2/RPS6KA1/CARD9/PSME2/PPARG/PML/CST1/MAP3K5/TIMP4/SFRP2/BIN1/TNF/GRN/ARRB2/BBC3/FASLG/TIMP1/PSME1/PSMB8/MICAL1/HIP1R/SYK/CSTA/AQP1/ITIH4/TIMP3/LTF/TBC1D10A/CASP10/BAX/SOX7/BCAP31/SERP…
GOBP_REGULATION_OF_MACROPHAGE_ACTIVATION	GOBP_REGULATION_OF_MACROPHAGE_ACTIVATION	52	0.670539	2.05035	1.40583e-06	2.08842e-05	1.4953e-05	1840	tags=50%, list=13%, signal=43%	VSIG4/CD74/FCGR2B/CEBPA/SNCA/HAVCR2/TLR4/CCL3/CST7/TREM2/PTPRC/CD84/IL6/NR1H3/CX3CL1/HAMP/IL10/ZC3H12A/GRN/MFHAS1/TLR6/CD200/IL4R/TNIP2/CTSC/GPR137B
GOBP_REGULATION_OF_REGULATED_SECRETORY_PATHWAY	GOBP_REGULATION_OF_REGULATED_SECRETORY_PATHWAY	131	0.541166	1.87562	1.42412e-06	2.10909e-05	1.51011e-05	2181	tags=30%, list=16%, signal=25%	VAMP8/ITGB2/LGALS9/HMOX1/ITGAM/FCGR2B/SPI1/CD300A/RAC2/STXBP2/PTAFR/HLA-F/CD84/FES/LYN/UNC13D/FGR/CCR2/VPS18/SCAMP5/RPH3AL/MICAL1/SYK/GATA2/F2RL1/CEACAM1/SYT2/STX1A/SPHK2/GNAI2/SYT17/FER/KLRC2/IL4R/CALM3/LAMP1/PRAM1/DOC2B/ADORA2A
GOBP_RESPONSE_TO_TYPE_I_INTERFERON	GOBP_RESPONSE_TO_TYPE_I_INTERFERON	53	0.67369	2.07346	1.48396e-06	2.18462e-05	1.56419e-05	1006	tags=34%, list=7%, signal=32%	IFI27/PTPN6/MX1/IFITM1/OAS1/ZBP1/OAS2/STAT1/IFIT1/SAMHD1/IFITM2/IFITM3/IRF7/MYD88/STAT2/USP18/IRF3/IKBKE
GOBP_RECOMBINATIONAL_REPAIR	GOBP_RECOMBINATIONAL_REPAIR	100	-0.501535	-2.02859	1.48417e-06	2.18462e-05	1.56419e-05	3312	tags=58%, list=24%, signal=44%	ERCC6/TEX15/RTEL1/ARID2/EPC2/VPS72/PARP1/ING3/LIG3/SMCHD1/RFWD3/MBTD1/XRCC3/MCM7/RBBP8/RAD51/YY1/MAGEF1/WRN/XRCC2/TIMELESS/FEN1/RAD51C/MCM8/RPA2/BRCA2/FIGNL1/RAD21/POLQ/MCM5/RIF1/BLM/ACTL6A/ERCC4/MCM4/POGZ/FANCB/RAD51AP1/BRCA1/ATM/MCM3/YEATS4/RECQL/PPP4R2/RAD54L/NIPBL/PSMD14/DMC1/MORF4L1/UBE2N/REV3L/SFPQ/MCM2/MCM6/RNF138/CHEK1/NUCKS1/CDC7
GOBP_SUPEROXIDE_ANION_GENERATION	GOBP_SUPEROXIDE_ANION_GENERATION	38	0.719673	2.09789	1.49008e-06	2.18666e-05	1.56564e-05	1823	tags=47%, list=13%, signal=41%	TYROBP/CYBB/ITGB2/ITGAM/NCF4/NCF1/CYBA/CLEC7A/PRKCD/NCF2/ACP5/SOD2/SYK/F2RL1/DUOX1/GNAI2/NOXA1/EDN1
GOBP_OSSIFICATION	GOBP_OSSIFICATION	355	-0.341983	-1.61886	1.51733e-06	2.21989e-05	1.58944e-05	1784	tags=28%, list=13%, signal=25%	ACVR1/FIGNL1/CALCA/PLXNB1/CTHRC1/ID4/FGFR2/MMP16/COL1A1/TUFT1/TFAP2A/ACVR2A/PRKD1/GPLD1/SMAD6/SOX8/FZD9/RPL38/RPS15/BMP6/SMAD3/CYP24A1/LRP4/CBFB/BMPR1A/MSX2/BMPR2/FBXO5/SOX9/SYNCRIP/DDX21/ZMPSTE24/ASPN/FGF23/DLX5/ASF1A/ATF4/HSPE1/GLI1/SCUBE3/LRP5/THBS3/PTN/SMAD4/MEF2C/RRAS2/CLTC/MMP13/WWTR1/NIPBL/MINPP1/NAB1/PTGS2/WNT10B/BMP5/RBMX/SMAD5/FZD1/GTPBP4/ATP2B1/COL1A2/NOTUM/LEF1/WNT11/BMP8B/SP3/LOX/BMP…
GOBP_POSITIVE_T_CELL_SELECTION	GOBP_POSITIVE_T_CELL_SELECTION	34	0.74497	2.12456	1.5449e-06	2.25341e-05	1.61344e-05	2420	tags=62%, list=18%, signal=51%	CD74/CD3E/DOCK2/BATF/PTPRC/CTSL/CD3D/SLAMF6/IL6/IL12RB1/ZAP70/LY9/LOXL3/CD3G/FOXP3/ZFPM1/STAT3/IL6R/TOX/SPN/ITPKB
GOBP_TUMOR_NECROSIS_FACTOR_MEDIATED_SIGNALING_PATHWAY	GOBP_TUMOR_NECROSIS_FACTOR_MEDIATED_SIGNALING_PATHWAY	88	0.597991	1.98511	1.55433e-06	2.26034e-05	1.6184e-05	1986	tags=36%, list=15%, signal=31%	PYCARD/TNFSF13B/TNFRSF1B/LAPTM5/GAS6/CASP1/TNFRSF14/STAT1/PTK2B/AIM2/TRAF1/TNFRSF1A/NFKBIA/TNFAIP3/TNF/TNFRSF11A/KRT18/TRADD/SYK/TNFRSF25/COMMD7/EXT1/F2RL1/TNFRSF4/CPNE1/TRAF2/BIRC3/TNFRSF17/FAS/PLVAP/TRAF3IP2/GPS2
GOBP_POSITIVE_REGULATION_OF_NF_KAPPAB_TRANSCRIPTION_FACTOR_ACTIVITY	GOBP_POSITIVE_REGULATION_OF_NF_KAPPAB_TRANSCRIPTION_FACTOR_ACTIVITY	135	0.542116	1.89274	1.60717e-06	2.32686e-05	1.66603e-05	1845	tags=40%, list=13%, signal=35%	S100A9/S100A8/LGALS9/PYCARD/TRIM22/TLR4/BTK/ADAM8/CARD11/IL1B/TLR2/CLEC7A/PRKCH/IL6/RIPK3/CAV1/PLCG2/AIM2/CARD9/TRIM21/TRAF1/CX3CL1/MYD88/CD40/CAPN3/CX3CR1/TNF/IKBKG/TNFRSF11A/TRADD/CIB1/FLOT2/LTF/TRIM34/PRKCZ/TLR6/RNF31/TRAF2/TRIM14/AMH/FER/SLCO3A1/TLR3/TRIM6/PRKD2/RIPK4/CAT/ZBTB7A/CFLAR/IRAK2/RIPK2/STAT3/RPS6KA4/IL18
GOBP_POSITIVE_REGULATION_OF_INNATE_IMMUNE_RESPONSE	GOBP_POSITIVE_REGULATION_OF_INNATE_IMMUNE_RESPONSE	120	0.552945	1.91228	1.60971e-06	2.32686e-05	1.66603e-05	1437	tags=31%, list=11%, signal=28%	TYROBP/CCL5/PYCARD/LAG3/FCN1/HAVCR2/HCK/VAV1/TLR4/SPI1/HLA-E/HLA-F/ZBP1/MNDA/IFI35/GBP5/KLRK1/LILRA2/ADAM8/PARP9/LYN/CLEC7A/SLAMF6/PLCG2/AIM2/IRF7/CARD9/SH2D1A/TLR8/PYHIN1/IRF3/IKBKE/SYK/NCR3/ZNFX1/PLA2G5/KLRD1
GOBP_POSITIVE_REGULATION_OF_MACROPHAGE_MIGRATION	GOBP_POSITIVE_REGULATION_OF_MACROPHAGE_MIGRATION	21	0.823177	2.11904	1.62075e-06	2.33581e-05	1.67244e-05	821	tags=57%, list=6%, signal=54%	CCL5/C5AR1/CSF1R/C3AR1/CCL3/TREM2/CSF1/CMKLR1/MDK/CX3CL1/RARRES2/CX3CR1
GOBP_NEGATIVE_REGULATION_OF_LYMPHOCYTE_MEDIATED_IMMUNITY	GOBP_NEGATIVE_REGULATION_OF_LYMPHOCYTE_MEDIATED_IMMUNITY	50	0.681363	2.08207	1.67092e-06	2.40095e-05	1.71908e-05	1666	tags=48%, list=12%, signal=42%	LGALS9/FCGR2B/PTPN6/HAVCR2/IL4I1/HLA-E/HLA-F/LILRB1/PTPRC/LILRB4/HLA-B/CD96/HLA-A/PARP3/KLRC1/ARRB2/CEACAM1/IL7R/DUSP22/SERPINB9/FOXP3/KLRD1/CD46/HFE
GOBP_REGULATION_OF_MACROPHAGE_CHEMOTAXIS	GOBP_REGULATION_OF_MACROPHAGE_CHEMOTAXIS	22	0.818239	2.1229	1.70505e-06	2.43705e-05	1.74493e-05	651	tags=45%, list=5%, signal=43%	CCL5/C5AR1/CSF1R/C3AR1/SLAMF8/CSF1/CMKLR1/PTK2B/MDK/RARRES2
GOBP_REGULATION_OF_CHROMOSOME_ORGANIZATION	GOBP_REGULATION_OF_CHROMOSOME_ORGANIZATION	160	-0.423726	-1.81418	1.70614e-06	2.43705e-05	1.74493e-05	2742	tags=41%, list=20%, signal=33%	AURKB/GTF2H2/XRCC3/MORC2/CTCF/DCP2/YY1/ANAPC5/DHX36/SMG1/MAP3K4/HMBOX1/FEN1/CUL3/CDC23/APC/ANAPC1/MNAT1/TERF1/CDK2/GNL3/PTTG1/RAD21/MAP2K7/KNTC1/CCT7/ACTL6A/ZWILCH/ZW10/ERCC4/NEK2/BAZ1B/DYNC1LI1/TPR/CDT1/PPP1R10/FBXO5/EXOSC10/UCHL5/CDCA5/ATM/PLK1/POT1/TACC3/ZWINT/SMARCA5/TRIP13/CCT6A/CDC16/CCT8/DNMT1/CCT3/SFPQ/BUB1B/MAD2L1/MCM2/CENPF/BUB1/TOP2A/UBE2C/BUB3/CCNB1/TCP1/CENPE/TTK/MYC
GOBP_CELLULAR_RESPONSE_TO_INTERLEUKIN_1	GOBP_CELLULAR_RESPONSE_TO_INTERLEUKIN_1	98	0.581262	1.95442	1.84588e-06	2.62888e-05	1.88228e-05	2402	tags=49%, list=18%, signal=41%	CCL5/CCL8/CCL2/PYCARD/CCL18/GBP1/CCL3/GBP2/IL1RN/CCL13/ZBP1/CCL4/CCL14/IL1B/MAPK13/CCL3L3/IL6/HYAL2/CX3CL1/MYD88/XCL2/CD40/SFRP1/CCL7/ZC3H12A/HYAL1/CEBPB/CCL19/KMO/NFKB1/CCL3L1/CCL26/TOLLIP/MAPK3/MAPK11/IRAK2/TNIP2/EDN1/RPS6KA4/CCL22/CCL23/IRAK4/CCL20/HES1/XCL1/CCL24/CCL16/MMP2
GOBP_REGULATION_OF_MAST_CELL_ACTIVATION	GOBP_REGULATION_OF_MAST_CELL_ACTIVATION	41	0.710284	2.08833	1.8804e-06	2.67016e-05	1.91183e-05	1693	tags=44%, list=12%, signal=39%	VAMP8/LGALS9/HMOX1/PTPN6/CD300A/RAC2/STXBP2/CD84/FES/LYN/UNC13D/FGR/CD300LF/SYK/GATA2/SPHK2/FER/IL4R
GOBP_NEGATIVE_REGULATION_OF_LEUKOCYTE_APOPTOTIC_PROCESS	GOBP_NEGATIVE_REGULATION_OF_LEUKOCYTE_APOPTOTIC_PROCESS	44	0.697348	2.08717	1.89938e-06	2.68921e-05	1.92547e-05	1496	tags=45%, list=11%, signal=41%	CD74/CCL5/CXCL12/HCLS1/GAS6/LILRB1/ST6GAL1/MERTK/AXL/HSH2D/CCR7/IRF7/TSC22D3/CCR5/ADA/CCL19/IL7R/DOCK8/FOXP1/JAK3
GOBP_REGULATION_OF_CALCIUM_ION_TRANSPORT_INTO_CYTOSOL	GOBP_REGULATION_OF_CALCIUM_ION_TRANSPORT_INTO_CYTOSOL	86	0.599162	1.98917	1.96167e-06	2.76928e-05	1.9828e-05	2277	tags=41%, list=17%, signal=34%	CXCL10/CORO1A/CXCL9/CXCL11/RAMP3/PTPN6/SNCA/P2RY6/CYBA/LYN/LIME1/PTK2B/P2RX7/CAV1/CX3CL1/PML/CAPN3/CASQ2/ATP1A2/THY1/CACNA1C/BAX/P2RX4/JSRP1/GSTM2/DMD/CD19/CLIC2/PRNP/PLN/GSTO1/CALM3/TRDN/XCL1/BDKRB1
GOBP_REGULATION_OF_T_CELL_RECEPTOR_SIGNALING_PATHWAY	GOBP_REGULATION_OF_T_CELL_RECEPTOR_SIGNALING_PATHWAY	39	0.715587	2.0893	2.02311e-06	2.84768e-05	2.03894e-05	2237	tags=67%, list=16%, signal=56%	PTPN6/LAPTM5/GBP1/CD300A/LILRB4/LCK/CARD11/PTPRJ/CCR7/SLA2/SH2D1A/ADA/IKBKG/THY1/CEACAM1/DUSP22/TRAT1/KCNN4/DGKZ/PRKD2/PTPN22/PAWR/PRNP/ELF1/CD226/BTN2A2
GOBP_EOSINOPHIL_MIGRATION	GOBP_EOSINOPHIL_MIGRATION	22	0.815551	2.11593	2.07514e-06	2.91243e-05	2.0853e-05	1331	tags=59%, list=10%, signal=53%	CCL5/CCL8/CCL2/CCL3/CD300A/CCL13/CCL4/ADAM8/CX3CL1/CCL7/SCG2/PTGER4/CCL26
GOBP_REGULATION_OF_DNA_DEPENDENT_DNA_REPLICATION	GOBP_REGULATION_OF_DNA_DEPENDENT_DNA_REPLICATION	36	-0.672179	-2.23403	2.12358e-06	2.97178e-05	2.12779e-05	2372	tags=72%, list=17%, signal=60%	SSBP1/LIG3/SENP2/E2F8/TIMELESS/DACH1/CDK2/BRCA2/POLG2/ZRANB3/RFC2/WRNIP1/DBF4/BLM/E2F7/AICDA/RFC5/RFC3/CDT1/FBXO5/ZMPSTE24/PCNA/DONSON/GMNN/RFC4/CDC7
GOBP_REGULATION_OF_MRNA_PROCESSING	GOBP_REGULATION_OF_MRNA_PROCESSING	95	-0.502145	-2.00968	2.13139e-06	2.97408e-05	2.12944e-05	3069	tags=47%, list=22%, signal=37%	SNRPA/FXR2/RBM10/PTBP1/PRDX6/RBM8A/SAFB/U2AF2/YTHDC1/CPEB1/DAZAP1/DHX36/SF1/THRAP3/DDX5/SF3B4/SAFB2/SRRM1/RBM15/BARD1/SLTM/NCBP1/RBMXL1/CPSF6/RAVER2/FXR1/RNF20/CDC73/NCBP2/ZFP36L1/SRPK2/SNW1/RAVER1/MBNL1/RBM25/RBMX/RBM11/SRPK1/NUDT21/FMR1/KHDRBS1/DYRK1A/MBNL2/RBM7/PAPOLA
GOBP_MYELOID_DENDRITIC_CELL_ACTIVATION	GOBP_MYELOID_DENDRITIC_CELL_ACTIVATION	26	0.78572	2.14336	2.22053e-06	3.08954e-05	2.21211e-05	1239	tags=50%, list=9%, signal=46%	CD2/PYCARD/DOCK2/HAVCR2/SPI1/UBD/BATF/TGFBR2/RELB/BATF2/IL10/TSPAN32/LTBR
GOBP_POSITIVE_REGULATION_OF_I_KAPPAB_KINASE_NF_KAPPAB_SIGNALING	GOBP_POSITIVE_REGULATION_OF_I_KAPPAB_KINASE_NF_KAPPAB_SIGNALING	164	0.508666	1.80736	2.28614e-06	3.1717e-05	2.27093e-05	2061	tags=35%, list=15%, signal=30%	CD74/HLA-DRB1/BST2/LGALS9/HMOX1/TNFSF10/TRIM22/TLR4/UBD/APOL3/CD4/CASP1/CARD11/IL1B/CLEC7A/HTR2B/CCR7/SECTM1/CARD9/TRIM21/CX3CL1/MYD88/PIM2/NEK6/TNFRSF1A/CD40/IRF3/TNF/IKBKG/FASLG/IKBKE/CCL19/TRADD/LTF/TRIM34/F2RL1/CASP10/LGALS1/LTBR/TMEM9B/TMEM106A/TLR6/LITAF/RNF31/TRAF2/BIRC3/TRIM14/MAP3K14/TLR3/TRIM6/CFLAR/TNIP2/RIPK2/RHOC/MAP3K3/TRAF3IP2/AKAP13/IRAK4
GOBP_REGULATION_OF_LEUKOCYTE_APOPTOTIC_PROCESS	GOBP_REGULATION_OF_LEUKOCYTE_APOPTOTIC_PROCESS	74	0.612567	1.99819	2.4971e-06	3.45443e-05	2.47337e-05	1496	tags=43%, list=11%, signal=39%	CD74/CCL5/LGALS9/CXCL12/HCLS1/GAS6/LILRB1/PIK3CD/BTK/ADAM8/ST6GAL1/MERTK/AXL/LYN/GIMAP8/RIPK3/HSH2D/P2RX7/CCR7/IRF7/TSC22D3/CCR5/ADA/IL10/CCL19/PDCD1/IL7R/CD3G/BAX/DOCK8/FOXP1/JAK3
GOBP_SKELETAL_SYSTEM_MORPHOGENESIS	GOBP_SKELETAL_SYSTEM_MORPHOGENESIS	203	-0.401628	-1.79241	2.53062e-06	3.4908e-05	2.49941e-05	2261	tags=33%, list=17%, signal=28%	FOXC1/MTHFD1/NOG/HOXB4/TWIST1/TRIP11/RAB23/PKD1/FGFR1/GLG1/TULP3/PDGFRA/DLX2/FGFR2/MMP16/INSIG2/COL1A1/TFAP2A/COL27A1/DLG1/BMP6/SMAD3/HOXD8/CHAD/TIPARP/MSX2/BMPR2/SOX9/ZMPSTE24/COL3A1/DLX5/HOXC4/SOX6/HOXD10/FGF8/LRP5/THBS3/MEF2C/MMP13/NIPBL/NAB1/WNT10B/SERPINH1/RDH10/INSIG1/MSX1/PLEKHA1/BMP7/RAB33B/GSC/GHR/CHSY1/SATB2/COL11A1/RUNX2/IRX5/IHH/PRKRA/HAS2/FGFR3/SMPD3/TMEM119/ALPL/COL13A1/IFITM5/PHOSP…
GOBP_POSITIVE_REGULATION_OF_CELL_CYCLE_PROCESS	GOBP_POSITIVE_REGULATION_OF_CELL_CYCLE_PROCESS	190	-0.399692	-1.77207	2.56448e-06	3.52744e-05	2.52564e-05	2771	tags=42%, list=20%, signal=34%	CDC14A/AURKB/PLRG1/XRCC3/ADAMTS1/ANKRD17/WNT5A/CPSF3/SASS6/EGF/ANAPC5/CDC14C/E2F8/HSPA2/HOXA13/STXBP4/FEN1/CUL3/CDC23/RAD51C/MTA3/BRD4/CDK4/CDC42/RAD21/ECT2/RCC2/DBF4/PLSCR1/E2F7/TERT/PLK4/DYNC1LI1/TPR/CDT1/PPP1R10/TFDP1/CDC73/CDC25C/MSX2/FBXO5/UBE2B/GLI1/RAD51AP1/RACGAP1/FGF8/RRM2/LRP5/CDCA5/SPAG5/CDC14B/CIT/THOC1/DTL/APP/WNT10B/SPAST/ROCK2/CENPJ/MTBP/EZH2/CDC16/PHIP/KIF23/KIF14/SFPQ/MSX1/MAD2L1…
GOBP_HISTONE_MODIFICATION	GOBP_HISTONE_MODIFICATION	369	-0.32911	-1.56281	2.59508e-06	3.55939e-05	2.54852e-05	2748	tags=33%, list=20%, signal=27%	RING1/AURKB/JMJD1C/ASH1L/MBTD1/UTY/GTF3C4/SMARCB1/ELK4/INCENP/CTCF/TAF2/RTF1/JARID2/ARID4B/DOT1L/MLLT3/PARP2/NSD1/HR/PRMT5/SET/RPS6KA5/BCOR/ZNF274/HUWE1/TWIST1/FBL/CARM1/MAPK8/PRDM5/ASH2L/MT3/MTA3/RNF168/ZZZ3/BRD4/CDK2/TAF4/MLLT1/BRCA2/RCOR1/WDR5B/NCOA3/WDR70/HCFC1/TAF5/ING5/SART3/RIF1/DNMT3B/MTA1/AUTS2/USP16/ACTL6A/TP53/PRKD1/SUV39H1/RNF20/CRTC2/CAMK2D/AASS/EYA4/RNF8/BAZ1B/GATAD2B/TAF7/SUDS3/TAF…
GOBP_RECEPTOR_MEDIATED_ENDOCYTOSIS	GOBP_RECEPTOR_MEDIATED_ENDOCYTOSIS	220	0.481416	1.75981	2.60938e-06	3.56887e-05	2.5553e-05	2908	tags=37%, list=21%, signal=29%	CD14/APOE/STAB1/APOC1/ITGB2/FCER1G/C3/ITGAM/SFRP4/FCGR2B/RAMP3/MSR1/SNCA/CXCL16/APOC2/MARCO/SERPINE1/LILRB1/DAB2/LILRB4/CTSL/SORL1/TGFBR2/ARHGAP27/HTR2B/CAV1/PLCG2/CAV2/RIN3/ASGR1/PDLIM7/ARRB1/SCARF1/ITGB3/SELE/ARRB2/DNM1/CCL19/HIP1R/SYK/FCHO1/CEACAM1/CALCRL/AP2S1/RAB31/GRB2/HFE/CLN3/TBC1D5/AP2A1/SGIP1/CLTCL1/DBNL/AP2A2/PLA2R1/NEDD4/GAK/ANXA2/B2M/ADRB2/LMBR1L/NUMB/CANX/HIP1/SNX1/ARR3/AP1S1/SNX17/…
GOBP_NEGATIVE_REGULATION_OF_CHROMOSOME_ORGANIZATION	GOBP_NEGATIVE_REGULATION_OF_CHROMOSOME_ORGANIZATION	67	-0.554332	-2.0824	2.74988e-06	3.74993e-05	2.68494e-05	2125	tags=45%, list=16%, signal=38%	APC/MNAT1/TERF1/PTTG1/RAD21/KNTC1/ZWILCH/ZW10/ERCC4/BAZ1B/DYNC1LI1/TPR/CDT1/FBXO5/EXOSC10/ATM/PLK1/POT1/ZWINT/SMARCA5/TRIP13/BUB1B/MAD2L1/MCM2/CENPF/BUB1/TOP2A/BUB3/CCNB1/TTK
GOBP_TOLL_LIKE_RECEPTOR_4_SIGNALING_PATHWAY	GOBP_TOLL_LIKE_RECEPTOR_4_SIGNALING_PATHWAY	34	0.738332	2.10563	2.7573e-06	3.74993e-05	2.68494e-05	2011	tags=59%, list=15%, signal=50%	CD14/LGALS9/TLR4/TREM2/OAS1/IFI35/LY96/LILRA2/LYN/NR1H3/NFKBIA/TNFAIP3/MFHAS1/LTF/NINJ1/F2RL1/PIK3AP1/PTPN22/RIPK2/LBP
GOBP_REGULATION_OF_UBIQUITIN_PROTEIN_LIGASE_ACTIVITY	GOBP_REGULATION_OF_UBIQUITIN_PROTEIN_LIGASE_ACTIVITY	22	-0.772066	-2.3075	2.7824e-06	3.77343e-05	2.70177e-05	2066	tags=77%, list=15%, signal=66%	RPS7/UBE2S/PTEN/RPL37/BAG2/RPS15/RPL11/FBXO5/DNM1L/RPL5/CDC14B/PLK1/RPS20/MAD2L1/UBE2C/CDC20/RPL23
GOBP_INTEGRIN_MEDIATED_SIGNALING_PATHWAY	GOBP_INTEGRIN_MEDIATED_SIGNALING_PATHWAY	97	0.569561	1.91226	2.85848e-06	3.86576e-05	2.76788e-05	2484	tags=46%, list=18%, signal=38%	ITGB2/PLEK/ITGAM/HCK/VAV1/ITGAL/DAB2/ITGB7/FGR/ITGAX/LIMS2/PTK2B/FBLN1/ZYX/ITGA3/ITGA5/SEMA7A/ITGB3/LAT/ITGAD/ITGA11/LOXL3/TIMP1/TSPAN32/SYK/BCAR1/ITGB4/THY1/CEACAM1/NEDD9/BST1/MYH9/CCM2/PRAM1/ADAM9/LAMA5/LAMA3/ADAMTS13/ITGA2B/ITGB5/TXK/CDH17/SRC/TLN1/VAV3
GOBP_POSITIVE_REGULATION_OF_MONOCYTE_CHEMOTAXIS	GOBP_POSITIVE_REGULATION_OF_MONOCYTE_CHEMOTAXIS	16	0.85742	2.08024	2.95791e-06	3.98905e-05	2.85615e-05	821	tags=62%, list=6%, signal=59%	CXCL10/AIF1/CCL5/CXCL12/SERPINE1/PLA2G7/CCR1/LGMN/CCR2/CX3CR1
GOBP_MEIOTIC_CHROMOSOME_SEGREGATION	GOBP_MEIOTIC_CHROMOSOME_SEGREGATION	58	-0.578932	-2.1108	2.98828e-06	4.01311e-05	2.87338e-05	2137	tags=40%, list=16%, signal=34%	CCNB1IP1/BRIP1/RAD51C/TERF1/PTTG1/RAD21/EME1/ERCC4/UBE2B/ATM/PLK1/DMC1/TRIP13/BUB1B/CORT/BUB1/TOP2A/CCNE1/ACTR3/CCNE2/SYCP2/TTK/FANCD2
GOBP_NEGATIVE_REGULATION_OF_NUCLEAR_DIVISION	GOBP_NEGATIVE_REGULATION_OF_NUCLEAR_DIVISION	49	-0.601661	-2.12923	2.99238e-06	4.01311e-05	2.87338e-05	1755	tags=49%, list=13%, signal=43%	RAD21/KNTC1/ZWILCH/ZW10/TOM1L1/DYNC1LI1/TPR/CDT1/FBXO5/RAD1/ATM/PLK1/ZWINT/MTBP/TRIP13/BUB1B/MAD2L1/BMP7/CENPF/BUB1/BUB3/CHEK1/CCNB1/TTK
GOBP_SPINDLE_ASSEMBLY	GOBP_SPINDLE_ASSEMBLY	87	-0.504925	-1.98872	3.01674e-06	4.03458e-05	2.88875e-05	1446	tags=33%, list=11%, signal=30%	CEP63/NEK2/CHMP2B/TPR/RPS3/FBXO5/OFD1/KIF4A/RACGAP1/SPAG5/PLK1/HSPA1A/KIF11/PRC1/STAG1/MYBL2/KIF15/KIF23/TUBB/CHMP4C/CCNB2/TUBGCP3/CDC20/KPNB1/GOLGA8A/TPX2/GPSM2/STAG2/ASPM
GOBP_REGULATION_OF_VIRAL_ENTRY_INTO_HOST_CELL	GOBP_REGULATION_OF_VIRAL_ENTRY_INTO_HOST_CELL	39	0.708745	2.06932	3.09227e-06	4.12416e-05	2.9529e-05	2492	tags=54%, list=18%, signal=44%	CD74/HLA-DRB1/LGALS9/TRIM22/FCN1/IFITM1/CIITA/CD4/IFITM2/IFITM3/TRIM21/LY6E/FCN3/TRIM34/LGALS1/TRIM14/TRIM6/TRIM62/TMPRSS2/PTX3/TRIM26
GOBP_BONE_MORPHOGENESIS	GOBP_BONE_MORPHOGENESIS	90	-0.503991	-2.00019	3.10505e-06	4.1298e-05	2.95693e-05	1646	tags=38%, list=12%, signal=33%	FGFR2/MMP16/INSIG2/COL1A1/TFAP2A/COL27A1/BMP6/MSX2/BMPR2/SOX9/ZMPSTE24/COL3A1/DLX5/LRP5/THBS3/MEF2C/MMP13/NAB1/SERPINH1/INSIG1/MSX1/GHR/CHSY1/RUNX2/IHH/HAS2/FGFR3/SMPD3/TMEM119/ALPL/COL13A1/IFITM5/PHOSPHO1/COL2A1
GOBP_CELL_ADHESION_MEDIATED_BY_INTEGRIN	GOBP_CELL_ADHESION_MEDIATED_BY_INTEGRIN	76	0.609957	1.99803	3.20011e-06	4.24455e-05	3.03909e-05	1143	tags=36%, list=8%, signal=33%	CD3E/CCL5/ITGB2/ITGAM/PTPN6/ITGAL/LPXN/SERPINE1/CXCL13/ITGB7/LYN/ITGAX/PLAU/ICAM1/ITGA3/ITGA5/ADA/ITGB3/SFRP2/ITGAD/ITGA11/TESC/SYK/CIB1/LIF/ITGB4/EXT1
GOBP_NON_MEMBRANE_BOUNDED_ORGANELLE_ASSEMBLY	GOBP_NON_MEMBRANE_BOUNDED_ORGANELLE_ASSEMBLY	281	-0.353718	-1.61537	3.22647e-06	4.26778e-05	3.05572e-05	2379	tags=32%, list=17%, signal=27%	RCC1/PUM2/CEP72/MIS12/UBAP2L/CHMP5/MDM1/AAAS/RPLP0/MRPS7/CNOT1/YTHDF2/CDK2/TUBB8/YTHDF3/SAC3D1/RPS23/RTTN/RPL24/CLASP1/PDGFRA/CEP152/CFL2/KNTC1/G3BP2/FARP2/RPL38/CEP63/RPS15/NEK2/CAV3/PLK4/CHMP2B/POGZ/TPR/RPS3/ADPRHL1/RPL11/DDX6/FBXO5/PRKDC/OFD1/MYOM2/KIF4A/RPSA/CNOT7/RPL5/BRCA1/RACGAP1/ALMS1/RPL3/CENPH/SPAG5/FLNC/PLK1/SMAD4/HSPA1A/KIF11/PRC1/STAG1/MYBL2/CENPJ/CENPA/SQLE/KIF15/KIF23/TUBB/CHMP4C/L…
GOBP_REGULATION_OF_B_CELL_PROLIFERATION	GOBP_REGULATION_OF_B_CELL_PROLIFERATION	57	0.655994	2.05136	3.26048e-06	4.30098e-05	3.0795e-05	1471	tags=42%, list=11%, signal=38%	CD74/TYROBP/TNFSF13B/FCGR2B/TLR4/CD300A/PTPRC/MNDA/BTK/INPP5D/CARD11/CD38/LYN/FCRL3/CD40/TNFRSF21/ADA/IL10/CLCF1/TNFRSF13B/CTLA4/CD22/TNFRSF4/BST1
GOBP_DNA_RECOMBINATION	GOBP_DNA_RECOMBINATION	211	-0.386722	-1.72996	3.58608e-06	4.7176e-05	3.3778e-05	2720	tags=41%, list=20%, signal=33%	RFWD3/MBTD1/XRCC3/KPNA1/MCM7/RBBP8/RAD51/HSPD1/YY1/MAGEF1/KLHDC3/WRN/IGHMBP2/TCF3/XRCC2/TIMELESS/FEN1/CCNB1IP1/BRIP1/RAD51C/RNF168/MCM8/RPA2/BRCA2/UNG/ZRANB3/FIGNL1/RAD21/POLQ/TCF7/MCM5/NDFIP1/EME1/RIF1/BLM/ACTL6A/EXOSC3/AICDA/ERCC4/MCM4/TPRKB/RNF8/POGZ/PGBD5/PRKDC/UBE2B/EXO1/UCHL5/FANCB/THAP9/TSN/RAD51AP1/BRCA1/ATM/MCM3/YEATS4/RECQL/PPP4R2/SMARCAD1/RAD54L/THOC1/NIPBL/PSMD14/HMGB1/SUPV3L1/DMC1/TF…
GOBP_REGULATION_OF_DEFENSE_RESPONSE_TO_VIRUS	GOBP_REGULATION_OF_DEFENSE_RESPONSE_TO_VIRUS	56	0.649241	2.02316	3.87897e-06	5.08069e-05	3.63777e-05	2038	tags=45%, list=15%, signal=38%	FGL2/PYCARD/LILRB1/APOBEC3G/STAT1/IFIT1/PARP9/IL1B/HTRA1/IL12RB1/AIM2/HERC5/DDX58/IL15/APOBEC3F/TNFAIP3/ZC3H12A/TSPAN32/ZDHHC1/RNF125/FOXP3/TRIM6/PTPN22/TRAF3IP2/DTX3L
GOBP_NEUTROPHIL_MEDIATED_IMMUNITY	GOBP_NEUTROPHIL_MEDIATED_IMMUNITY	33	0.743668	2.11519	3.88313e-06	5.08069e-05	3.63777e-05	1174	tags=45%, list=9%, signal=42%	VAMP8/ITGB2/ITGAM/SPI1/STXBP2/PTAFR/DNASE1L3/IL6/TREM1/CARD9/MYD88/CTSG/ACE/SYK/F2RL1
GOBP_NEGATIVE_REGULATION_OF_MITOTIC_CELL_CYCLE	GOBP_NEGATIVE_REGULATION_OF_MITOTIC_CELL_CYCLE	167	-0.40953	-1.75686	4.40711e-06	5.75069e-05	4.11749e-05	1869	tags=37%, list=14%, signal=32%	RPA2/CDK2/PTEN/USP47/ACVR1/RAD21/KNTC1/EME1/SCRIB/BLM/DLG1/TP53/ZWILCH/ZW10/E2F7/TOM1L1/CDKN2B/ANGEL2/PKD2/DYNC1LI1/TPR/CDT1/PPP1R10/CDC73/FBXO5/PRKDC/ZFP36L1/BRCA1/CCNG1/CDC14B/ATM/PTPN3/AVEN/PLK1/WEE1/DTL/ZWINT/MTBP/EZH2/TRIP13/MUC1/CHMP4C/CDKN1C/HECA/BUB1B/KLF4/MAD2L1/BMP7/MDC1/MSH2/CENPF/BUB1/WAC/BUB3/DONSON/CHEK1/BTG3/CCNB1/TOPBP1/TTK/FANCD2
GOBP_DNA_REPLICATION_INITIATION	GOBP_DNA_REPLICATION_INITIATION	23	-0.749135	-2.26538	4.59276e-06	5.97678e-05	4.27937e-05	2916	tags=83%, list=21%, signal=65%	PURA/CDC6/NOC3L/MCM7/POLA2/CDK2/WRNIP1/MCM5/MCM4/PRIM1/CDT1/MCM3/MCM10/MCM2/MCM6/CCNE1/CCNE2/GMNN/TOPBP1
GOBP_DEFENSE_RESPONSE_TO_FUNGUS	GOBP_DEFENSE_RESPONSE_TO_FUNGUS	46	0.677101	2.04462	4.96298e-06	6.4412e-05	4.61189e-05	2142	tags=46%, list=16%, signal=39%	S100A9/S100A8/SPI1/GNLY/ZBP1/CLEC4A/CLEC7A/PLCG2/CARD9/RARRES2/CTSG/HAMP/CX3CR1/LTF/FAM3A/PLA2G5/COTL1/CLEC4C/CLEC4E/SPON2/TRIM62
GOBP_AMINO_SUGAR_CATABOLIC_PROCESS	GOBP_AMINO_SUGAR_CATABOLIC_PROCESS	14	0.870826	2.05839	5.2697e-06	6.80339e-05	4.87122e-05	1159	tags=71%, list=8%, signal=65%	RENBP/ALDH1A1/NPL/AMDHD2/GNPDA1/MGAT1/NAGK/CHI3L1/CHI3L2/CHIT1
GOBP_CELL_JUNCTION_DISASSEMBLY	GOBP_CELL_JUNCTION_DISASSEMBLY	21	0.809914	2.0849	5.27023e-06	6.80339e-05	4.87122e-05	889	tags=43%, list=7%, signal=40%	C1QB/C1QA/C1QC/C3/ITGAM/TREM2/CX3CL1/CX3CR1/IQSEC1
GOBP_POSITIVE_REGULATION_OF_RESPONSE_TO_CYTOKINE_STIMULUS	GOBP_POSITIVE_REGULATION_OF_RESPONSE_TO_CYTOKINE_STIMULUS	56	0.64541	2.01122	5.30518e-06	6.83024e-05	4.89044e-05	1823	tags=45%, list=13%, signal=39%	CD74/LAPTM5/GAS6/TLR4/TREM2/CSF1/ZBP1/CASP1/PARP9/IFIH1/TLR2/AXL/CD300LF/CXCR4/IRF7/DDX58/IRF3/PARP14/IKBKE/AGPAT2/CPNE1/TRAF2/TRIM6/RIPK2/EDN1
GOBP_MACROPHAGE_DIFFERENTIATION	GOBP_MACROPHAGE_DIFFERENTIATION	43	0.692551	2.06774	5.39267e-06	6.92442e-05	4.95787e-05	1422	tags=40%, list=10%, signal=36%	C1QC/HLA-DRB1/CEBPA/CSF1R/HCLS1/SPI1/CSF1/CD4/RB1/TLR2/GAB3/IL15/TRIB1/PF4/LIF/GATA2/IFNG
GOBP_CALCIUM_ION_TRANSMEMBRANE_TRANSPORT	GOBP_CALCIUM_ION_TRANSMEMBRANE_TRANSPORT	259	0.455342	1.68448	5.52542e-06	7.07606e-05	5.06645e-05	3118	tags=36%, list=23%, signal=29%	CXCL10/CORO1A/CXCL9/CXCL11/RAMP3/PTPN6/TRPV2/GAS6/SNCA/CCL3/P2RY6/CYBA/PTPRC/LCK/LYN/TMEM37/LIME1/PTK2B/STAC3/HTR2B/P2RX7/TRPM2/CCR7/CATSPER1/PLCG2/CX3CL1/GEM/CCR5/RRAD/CAPN3/G6PD/PSEN2/BIN1/CASQ2/EDNRB/PDE4B/ITPR1/FASLG/CCL19/TPCN1/PKD2L1/MCOLN2/ATP1A2/THY1/CACNA1C/TSPAN13/BAX/AHNAK/GRIN2D/P2RX4/JSRP1/GSTM2/RASA3/DMD/CACNA2D4/CACNA2D2/CD19/CLIC2/MCOLN1/EDN1/CACNA2D3/PRNP/PLN/GSTO1/CALM3/TRDN/ANX…
GOBP_REGULATION_OF_INFLAMMATORY_RESPONSE_TO_ANTIGENIC_STIMULUS	GOBP_REGULATION_OF_INFLAMMATORY_RESPONSE_TO_ANTIGENIC_STIMULUS	36	0.716553	2.06536	5.95515e-06	7.60621e-05	5.44604e-05	1307	tags=44%, list=10%, signal=40%	HLA-DRB1/C3/FCGR2B/HCK/HLA-E/TREM2/BTK/GPX1/LYN/FGR/CCR7/RHBDF2/IL10/TNF/SYK/FUT7
GOBP_VACUOLAR_LOCALIZATION	GOBP_VACUOLAR_LOCALIZATION	71	0.610239	1.98418	5.99173e-06	7.63274e-05	5.46503e-05	1860	tags=39%, list=14%, signal=34%	VAMP8/LGALS9/HMOX1/CD300A/RAC2/STXBP2/LAT2/PIK3CD/CD84/BTK/FES/LYN/UNC13D/FGR/PTGDS/LAT/TFEB/SYK/SNX6/GATA2/HPS6/SPHK2/MAP6/FER/IL4R/PLEKHM1/MYH9/VPS33A
GOBP_REGULATION_OF_DNA_BINDING_TRANSCRIPTION_FACTOR_ACTIVITY	GOBP_REGULATION_OF_DNA_BINDING_TRANSCRIPTION_FACTOR_ACTIVITY	368	0.423754	1.59392	6.14846e-06	7.81178e-05	5.59323e-05	1954	tags=27%, list=14%, signal=24%	S100A9/S100A8/LGALS9/HMOX1/PYCARD/SFRP4/TRIM22/HCLS1/GAS6/HAVCR2/HCK/TLR4/SPI1/ADORA3/EOMES/BTK/RB1/ADAM8/CMKLR1/CARD11/IL1B/TLR2/CLEC7A/FZD2/PRKCH/PARP10/IL6/RIPK3/CAV1/PLCG2/NFAM1/AIM2/TNFSF4/CARD9/TRIM21/PPARG/TRAF1/CX3CL1/SIGIRR/MYD88/CD40/ARRB1/CAPN3/NFKBIA/DDX58/CX3CR1/CYTL1/IL10/TNFAIP3/TNF/JUP/ZC3H12A/TRIB1/ARRB2/IKBKG/TNFRSF11A/IKBKE/FOSL1/TRADD/SYK/CIB1/FLOT2/COMMD7/LTF/TRIM34/CTNNBIP1/…
GOBP_POSITIVE_REGULATION_OF_INTERLEUKIN_1_BETA_PRODUCTION	GOBP_POSITIVE_REGULATION_OF_INTERLEUKIN_1_BETA_PRODUCTION	49	0.657545	1.99749	6.20884e-06	7.86779e-05	5.63333e-05	1422	tags=47%, list=10%, signal=42%	TYROBP/LGALS9/PYCARD/TLR4/CCL3/MNDA/CASP1/GBP5/LILRA2/CLEC7A/IL6/P2RX7/LILRA5/AIM2/MYD88/TLR8/PYHIN1/TNF/CCL19/F2RL1/TMEM106A/TLR6/IFNG
GOBP_POSITIVE_REGULATION_OF_LYMPHOCYTE_MIGRATION	GOBP_POSITIVE_REGULATION_OF_LYMPHOCYTE_MIGRATION	36	0.714966	2.06079	6.4473e-06	8.14858e-05	5.83437e-05	815	tags=42%, list=6%, signal=39%	CXCL10/AIF1/CCL5/PYCARD/CXCL12/CCL3/CXCL13/TNFRSF14/CCL4/ADAM8/PTK2B/XCL2/CCR2/CCL7/CD99L2
GOBP_REGULATION_OF_NIK_NF_KAPPAB_SIGNALING	GOBP_REGULATION_OF_NIK_NF_KAPPAB_SIGNALING	80	0.589587	1.94745	6.85859e-06	8.6287e-05	6.17814e-05	1845	tags=36%, list=13%, signal=32%	CD14/LGALS9/LAPTM5/HAVCR2/TLR4/SPI1/TREM2/IFI35/TLR7/IL1B/TLR2/CD86/LIME1/RASSF2/NFKBIA/TNF/ZC3H12A/CCL19/TRADD/BCL3/CPNE1/LITAF/TLR3/TRIM6/PTPN22/TNFSF14/EGFR/EDN1/IL18
GOBP_APPENDAGE_MORPHOGENESIS	GOBP_APPENDAGE_MORPHOGENESIS	121	-0.445813	-1.8372	6.86292e-06	8.6287e-05	6.17814e-05	2786	tags=38%, list=20%, signal=31%	ROR2/SOX11/SHOX2/WNT5A/SALL1/TBX4/HOXD9/SEMA3C/ZNF358/BCL2L11/HOXA13/NOG/TWIST1/HOXA10/RSPO2/SOX4/TULP3/FGFR2/TFAP2A/DYNC2H1/LRP4/ASPH/BMPR1A/MSX2/SOX9/COL3A1/DLX5/HOXD10/FGF8/LRP5/CHD7/CRABP2/SMAD4/FZD6/MBNL1/NIPBL/RDH10/LEF1/MSX1/BMP7/DKK1/RUNX2/IHH/HDAC2/GJA1/COL2A1
GOBP_REGULATION_OF_MAST_CELL_ACTIVATION_INVOLVED_IN_IMMUNE_RESPONSE	GOBP_REGULATION_OF_MAST_CELL_ACTIVATION_INVOLVED_IN_IMMUNE_RESPONSE	32	0.743125	2.10752	7.23929e-06	9.07826e-05	6.50002e-05	1693	tags=53%, list=12%, signal=47%	VAMP8/LGALS9/HMOX1/PTPN6/CD300A/RAC2/STXBP2/CD84/FES/LYN/UNC13D/FGR/SYK/GATA2/SPHK2/FER/IL4R
GOBP_HYPERSENSITIVITY	GOBP_HYPERSENSITIVITY	11	0.894928	1.96674	7.287e-06	9.11441e-05	6.52591e-05	1307	tags=91%, list=10%, signal=82%	FCGR1A/C3/FCGR2B/FCGR3A/HLA-E/BTK/GATA3/CCR7/EXT1/FUT7
GOBP_REGULATION_OF_GRANULOCYTE_CHEMOTAXIS	GOBP_REGULATION_OF_GRANULOCYTE_CHEMOTAXIS	40	0.700657	2.05111	7.33317e-06	9.14847e-05	6.55029e-05	2011	tags=50%, list=15%, signal=43%	CD74/CCL5/C5AR1/CSF1R/C3AR1/RAC2/CSF1/MPP1/CMKLR1/MDK/CCR7/RARRES2/CCL19/TNFAIP6/BST1/MAPK3/THBS4/EDN1/MOSPD2/LBP
GOBP_NEGATIVE_REGULATION_OF_CELL_CYCLE_PHASE_TRANSITION	GOBP_NEGATIVE_REGULATION_OF_CELL_CYCLE_PHASE_TRANSITION	177	-0.402242	-1.76837	7.52228e-06	9.3602e-05	6.70189e-05	2231	tags=37%, list=16%, signal=32%	TIMELESS/EIF2AK4/BRIP1/APC/RPA2/CDK2/PTEN/E2F1/USP47/ACVR1/RAD21/NSUN2/KNTC1/EME1/BLM/DLG1/TP53/ZWILCH/ZW10/E2F7/CEP63/CDKN2B/PKD2/DYNC1LI1/TPR/CDT1/PPP1R10/CDC73/FBXO5/PRKDC/NKX3-1/RAD1/ZFP36L1/BRCA1/WDR76/CCNG1/CLOCK/CDC14B/ATM/AVEN/PLK1/WEE1/THOC1/DTL/ZWINT/EZH2/TRIP13/MUC1/CHMP4C/BUB1B/KLF4/USP28/MAD2L1/MDC1/MSH2/CENPF/BUB1/WAC/BUB3/DONSON/CHEK1/CCNB1/CDC5L/TOPBP1/TTK/FANCD2
GOBP_RECEPTOR_SIGNALING_PATHWAY_VIA_STAT	GOBP_RECEPTOR_SIGNALING_PATHWAY_VIA_STAT	160	0.501335	1.77444	7.79856e-06	9.67904e-05	6.93018e-05	2433	tags=31%, list=18%, signal=26%	CCL5/CCL2/IL10RA/CSF1R/HCLS1/CD300A/PTPRC/OSM/STAT1/STAT5A/PARP9/LYN/PTK2B/IL6/CSF2RB/CAV1/PPARG/TNFRSF1A/HAMP/CD40/CCR2/STAT2/IL15/IL10/TNF/SOCS3/PARP14/CLCF1/LIF/IL7R/CTF1/CRLF1/BCL3/IFNG/JAK3/FER/CRLF3/STAT4/STAT3/IL18/IGF1/IL24/CSF2RA/EPHB2/HES1/PRL/HPX/IL6R/GADD45A/IL26
GOBP_POSITIVE_REGULATION_OF_MYELOID_CELL_DIFFERENTIATION	GOBP_POSITIVE_REGULATION_OF_MYELOID_CELL_DIFFERENTIATION	80	0.586756	1.9381	8.08177e-06	0.000100048	7.16344e-05	1914	tags=35%, list=14%, signal=30%	CD74/TYROBP/HLA-DRB1/HCLS1/EVI2B/TREM2/CSF1/CD4/STAT1/RB1/INPP5D/CCR1/FES/TNF/FOS/TRIB1/TESC/PF4/TAL1/LIF/GATA2/CTNNBIP1/IFNG/RUNX1/MAPK11/STAT3/INHBA/GPR68
GOBP_TOLERANCE_INDUCTION	GOBP_TOLERANCE_INDUCTION	27	0.753347	2.08284	8.12012e-06	0.000100266	7.17902e-05	1055	tags=48%, list=8%, signal=45%	CD3E/LGALS9/HAVCR2/HLA-E/LILRB2/LILRB4/HLA-B/TGFBR2/IL2RA/LYN/ICOS/TNFAIP3/PDCD1
GOBP_NUCLEOSOME_ORGANIZATION	GOBP_NUCLEOSOME_ORGANIZATION	82	-0.49685	-1.94892	9.07249e-06	0.00011174	8.00055e-05	2647	tags=41%, list=19%, signal=34%	SMARCB1/CTCF/CHAF1A/YY1/SET/SMARCD1/SSRP1/DNAJC9/CHRAC1/PSME4/SUPT16H/SART3/ACTL6A/NASP/RNF8/SOX9/SMARCC1/UCHL5/ASF1A/ANP32B/BRD2/OIP5/SMARCA5/ANP32E/ASF1B/MCM2/SMARCA4/ACTR6/NAP1L1/CHAF1B/ITGB3BP/HMGB2/TSPYL5/NPM1
GOBP_CHROMATIN_ASSEMBLY_OR_DISASSEMBLY	GOBP_CHROMATIN_ASSEMBLY_OR_DISASSEMBLY	127	-0.437068	-1.809	9.6795e-06	0.000118875	8.51147e-05	2770	tags=41%, list=20%, signal=33%	SMCHD1/L3MBTL3/MORC2/SMARCB1/CBX3/CTCF/CHAF1A/SET/SMARCD1/SSRP1/DNAJC9/CHRAC1/CDK2/SUPT16H/IPO4/SART3/RIF1/SCMH1/TP53/SUV39H1/NASP/AICDA/TPR/SOX9/SMARCC1/MBD2/ASF1A/HELLS/ANP32B/BRD2/OIP5/SUV39H2/SAMD1/SMARCA5/EZH2/DNMT1/CDKN1C/RBBP4/ASF1B/MCM2/SIRT1/PPM1D/SMARCA4/PIK3CA/NAP1L1/CHAF1B/ITGB3BP/HAT1/HMGB2/TSPYL5/NPM1/TLK1
GOBP_NEGATIVE_REGULATION_OF_MYELOID_LEUKOCYTE_MEDIATED_IMMUNITY	GOBP_NEGATIVE_REGULATION_OF_MYELOID_LEUKOCYTE_MEDIATED_IMMUNITY	12	0.886057	2.00181	9.7011e-06	0.000118875	8.51147e-05	821	tags=67%, list=6%, signal=63%	LGALS9/HMOX1/FCGR2B/SPI1/CD300A/CD84/CCR2/CX3CR1
GOBP_TRANSLATIONAL_INITIATION	GOBP_TRANSLATIONAL_INITIATION	90	-0.484259	-1.92188	1.11591e-05	0.000136395	9.76589e-05	3067	tags=56%, list=22%, signal=43%	DDX3X/DDX1/CSDE1/EIF2B4/METTL3/EIF2S3/BZW1/IMPACT/NCK2/EIF2AK1/TMED2/KLHL25/EIF4B/RPS17/EIF2AK4/EIF4A2/PAIP1/EIF4G2/EIF4EBP2/YTHDF2/YTHDF3/BZW2/NCBP1/LARP1/EIF1B/UHMK1/RPS6KB1/NCK1/EIF5/HABP4/TPR/RPS3/EIF2AK2/DENR/NCBP2/ATF4/EIF4EBP1/PPP1R15B/MCTS1/EIF5B/EIF2B3/EIF1AY/FMR1/KHDRBS1/EIF2AK3/EIF2S1/ABCE1/EIF1AX/NPM1/RPS3A
GOBP_REGULATION_OF_PATTERN_RECOGNITION_RECEPTOR_SIGNALING_PATHWAY	GOBP_REGULATION_OF_PATTERN_RECOGNITION_RECEPTOR_SIGNALING_PATHWAY	80	0.581959	1.92226	1.13265e-05	0.000138092	9.88736e-05	2059	tags=44%, list=15%, signal=37%	SLC15A3/TLR4/CD300A/TREM2/CYBA/IFI35/IRF1/OASL/LILRA2/TLR2/LYN/CD300LF/RSAD2/CAV1/FCRL3/IRF7/NR1H3/TLR5/TNFAIP3/ARRB2/FLOT2/MFHAS1/LTF/NINJ1/F2RL1/TLR6/RNF125/BIRC3/TLR1/TLR3/PTPN22/ESR1/GPS2/LBP/GPR108
GOBP_TRNA_METABOLIC_PROCESS	GOBP_TRNA_METABOLIC_PROCESS	104	-0.464842	-1.88905	1.1508e-05	0.000139951	0.000100205	3660	tags=52%, list=27%, signal=38%	DUS3L/TRMT12/TRNT1/MARS2/PUS3/THUMPD2/METTL6/DTWD1/LCMT2/ZBTB8OS/THUMPD3/KTI12/DDX1/DUS4L/NSUN6/FTSJ1/TRPT1/TRMT5/DICER1/C9orf64/GTF3C4/SSB/DTWD2/MTO1/ELAC1/GTF3C2/WDR4/QTRT1/DARS2/EXOSC2/RPP14/RPP30/METTL2B/NSUN2/PUS7/RPP38/EXOSC3/METTL2A/OSGEPL1/TPRKB/TRMT1/RPUSD4/GTF3C3/PARS2/EXOSC10/IARS2/LSM6/THUMPD1/EXOSC9/EXOSC8/RPP40/LRRC47/NARS2/TRIT1
GOBP_NEGATIVE_REGULATION_OF_MYELOID_LEUKOCYTE_DIFFERENTIATION	GOBP_NEGATIVE_REGULATION_OF_MYELOID_LEUKOCYTE_DIFFERENTIATION	44	0.675107	2.02061	1.23562e-05	0.000149889	0.00010732	1914	tags=52%, list=14%, signal=45%	C1QC/TLR4/CCL3/LILRB1/LILRB4/INPP5D/LILRB3/LYN/SFRP1/TRIB1/LTF/GATA2/FSTL3/CEACAM1/TNFAIP6/ZFPM1/LRRC17/GPR137/TLR3/MAFB/GPR137B/INHBA/GPR68
GOBP_NEGATIVE_REGULATION_OF_T_CELL_RECEPTOR_SIGNALING_PATHWAY	GOBP_NEGATIVE_REGULATION_OF_T_CELL_RECEPTOR_SIGNALING_PATHWAY	23	0.778705	2.04485	1.25955e-05	0.000152408	0.000109124	2237	tags=70%, list=16%, signal=58%	PTPN6/LAPTM5/GBP1/LILRB4/PTPRJ/SLA2/SH2D1A/THY1/CEACAM1/DUSP22/DGKZ/PTPN22/PAWR/PRNP/ELF1/BTN2A2
GOBP_REGULATION_OF_BLOOD_PRESSURE	GOBP_REGULATION_OF_BLOOD_PRESSURE	166	0.498343	1.77565	1.29796e-05	0.000156664	0.000112171	2323	tags=32%, list=17%, signal=27%	HBB/RENBP/HMOX1/GAS6/PTAFR/CYBA/ACTA2/ANPEP/GJA5/PTGS1/CTSZ/SCPEP1/SLC2A5/SOD2/PPARG/CTSG/ACVRL1/CPA3/GCH1/PTPRO/ACE/TNF/EDNRB/VEGFC/KCNQ1/ATP1A2/UTS2/EXT1/F2RL1/CD34/OXTR/ADRA1B/P2RX4/SERPINF2/CORIN/MECP2/ADRA1D/BBS4/EDN1/NOS3/ADAMTS16/CMA1/TPM1/RPS6KA2/SUCNR1/ADRB2/PDGFB/PPARA/EDNRA/AGTRAP/BDKRB1/AGTR2/TAC3
GOBP_MICROTUBULE_ORGANIZING_CENTER_ORGANIZATION	GOBP_MICROTUBULE_ORGANIZING_CENTER_ORGANIZATION	106	-0.461486	-1.86359	1.32652e-05	0.000159712	0.000114354	2924	tags=49%, list=21%, signal=39%	GCC2/CDK5RAP2/CEP76/KIAA0753/CEP192/XRCC3/SASS6/NDE1/UXT/XRCC2/CEP72/CHMP5/MDM1/CETN3/CDK2/CCNF/SAC3D1/BRCA2/RTTN/PARD6B/PCM1/CLASP1/SSX2IP/CEP152/PARD6G/CKAP5/DZIP1/CEP63/NEK2/PLK4/NIN/CHMP2B/PKD2/OFD1/BRCA1/ALMS1/PLK1/KIF11/KIF25/XPO1/ROCK2/CENPJ/PPP1R12A/USP33/SLC16A1/CHMP4C/TUBE1/SIRT1/STIL/CHEK1/CHORDC1/NPM1
GOBP_DETECTION_OF_OTHER_ORGANISM	GOBP_DETECTION_OF_OTHER_ORGANISM	15	0.845157	2.01843	1.34065e-05	0.000161012	0.000115284	1586	tags=60%, list=12%, signal=53%	HLA-DRB1/TLR4/HLA-B/TLR2/CLEC7A/HLA-A/TLR6/PGLYRP1/TLR1
GOBP_REGULATION_OF_NEUTROPHIL_MIGRATION	GOBP_REGULATION_OF_NEUTROPHIL_MIGRATION	39	0.68924	2.01237	1.36718e-05	0.00016379	0.000117274	2011	tags=54%, list=15%, signal=46%	CD74/C5AR1/C3AR1/SLAMF8/RAC2/MPP1/ADAM8/MDK/RHOG/CCR7/MYD88/CD99L2/RHOH/CCL19/FUT7/TNFAIP6/BST1/THBS4/EDN1/MOSPD2/LBP
GOBP_IMMUNOLOGICAL_MEMORY_PROCESS	GOBP_IMMUNOLOGICAL_MEMORY_PROCESS	16	0.838428	2.03416	1.41017e-05	0.00016828	0.000120488	610	tags=38%, list=4%, signal=36%	HLA-DRA/FGL2/HLA-DRB1/TNFRSF14/IL12RB1/TNFSF4
GOBP_CHOLESTEROL_EFFLUX	GOBP_CHOLESTEROL_EFFLUX	47	0.666971	2.02202	1.41163e-05	0.00016828	0.000120488	779	tags=28%, list=6%, signal=26%	APOE/APOC1/PLTP/TREM2/APOC2/NPC2/CAV1/NR1H3/PPARG/ABCA1/ABCG1/ABCA7/NFKBIA
GOBP_NEGATIVE_T_CELL_SELECTION	GOBP_NEGATIVE_T_CELL_SELECTION	11	0.887519	1.95046	1.41847e-05	0.000168323	0.000120519	580	tags=55%, list=4%, signal=52%	CD74/CD3E/DOCK2/PTPRC/CCR7/ZAP70
GOBP_DENDRITIC_CELL_MIGRATION	GOBP_DENDRITIC_CELL_MIGRATION	28	0.745235	2.07039	1.41897e-05	0.000168323	0.000120519	1361	tags=57%, list=10%, signal=52%	CCL5/LGALS9/SLAMF8/GAS6/ALOX5/SPI1/CCR1/CXCR4/TRPM2/CCR7/CCR5/CCR2/CCL19/EXT1/ASB2/DOCK8
GOBP_ANTIGEN_PROCESSING_AND_PRESENTATION_OF_PEPTIDE_ANTIGEN_VIA_MHC_CLASS_I	GOBP_ANTIGEN_PROCESSING_AND_PRESENTATION_OF_PEPTIDE_ANTIGEN_VIA_MHC_CLASS_I	26	0.759718	2.07243	1.432e-05	0.000169453	0.000121328	1747	tags=62%, list=13%, signal=54%	FCER1G/IFI30/HLA-E/HLA-F/TAP1/HLA-B/CLEC4A/HLA-A/TAPBPL/ACE/TAPBP/HLA-C/HLA-H/TAP2/HFE/MR1
GOBP_ANTIGEN_PROCESSING_AND_PRESENTATION_OF_ENDOGENOUS_ANTIGEN	GOBP_ANTIGEN_PROCESSING_AND_PRESENTATION_OF_ENDOGENOUS_ANTIGEN	24	0.773727	2.06801	1.4842e-05	0.000174773	0.000125138	1666	tags=54%, list=12%, signal=48%	CD74/HLA-DRA/HLA-DRB1/HLA-E/HLA-F/TAP1/HLA-B/HLA-A/TAPBP/HLA-C/HLA-H/TAP2/HFE
GOBP_RESPONSE_TO_PROTOZOAN	GOBP_RESPONSE_TO_PROTOZOAN	24	0.773653	2.06781	1.4842e-05	0.000174773	0.000125138	1352	tags=58%, list=10%, signal=53%	NKG7/IRF8/GBP4/BATF/SLC11A1/GBP2/CLEC7A/BATF2/MYD88/CD40/IL10/PF4/TSPAN32/BCL3
GOBP_POSITIVE_REGULATION_OF_CALCIUM_ION_TRANSPORT_INTO_CYTOSOL	GOBP_POSITIVE_REGULATION_OF_CALCIUM_ION_TRANSPORT_INTO_CYTOSOL	49	0.645161	1.95987	1.49557e-05	0.000175684	0.00012579	2277	tags=41%, list=17%, signal=34%	CXCL10/CXCL9/CXCL11/RAMP3/SNCA/P2RY6/P2RX7/CAV1/CX3CL1/CAPN3/THY1/BAX/P2RX4/GSTM2/CD19/GSTO1/CALM3/TRDN/XCL1/BDKRB1
GOBP_REGULATION_OF_ION_TRANSMEMBRANE_TRANSPORT	GOBP_REGULATION_OF_ION_TRANSMEMBRANE_TRANSPORT	405	0.402495	1.52489	1.55944e-05	0.000182742	0.000130843	3195	tags=33%, list=23%, signal=26%	CXCL10/CYBB/CCL2/CORO1A/CTSS/CXCL9/CXCL11/RAMP3/PTPN6/SNCA/P2RY6/TREM2/PTAFR/CYBA/SLC43A2/GJA5/LYN/TMEM37/LIME1/PTK2B/STAC3/P2RX7/CAV1/CATSPER1/PLCG2/KCNJ5/CX3CL1/GEM/GLRX/TCIRG1/HAMP/ACTN2/RRAD/CCR2/CAPN3/SLC31A2/G6PD/FXYD2/PSEN2/RGS4/SCN1B/BIN1/CASQ2/TNF/PDE4B/KCNC4/TESC/TPCN1/KCNQ1/KCNK13/ATP1A2/CRHBP/SCN4B/THY1/STOM/YWHAH/CACNA1C/TSPAN13/BAX/AHNAK/SHANK3/IFNG/JSRP1/SPHK2/GSTM2/DMD/KCNN4/KCNMB…
GOBP_REGULATION_OF_MITOTIC_CELL_CYCLE_PHASE_TRANSITION	GOBP_REGULATION_OF_MITOTIC_CELL_CYCLE_PHASE_TRANSITION	236	-0.358721	-1.62248	1.59219e-05	0.000186129	0.000133268	2771	tags=42%, list=20%, signal=34%	CDC14A/AURKB/RFWD3/PLRG1/XRCC3/SENP2/ADAMTS1/TRIAP1/ANKRD17/TFAP4/CLSPN/CDKN2D/CPSF3/SASS6/CTDSP2/ANAPC5/CDC14C/RPL26/CDKN2C/HSPA2/CUL3/CDC23/APC/RAD51C/MNAT1/MTA3/RPA2/BRD4/CDK2/PKD1/CDK4/PTEN/E2F1/USP47/ACVR1/RAD21/KNTC1/RCC2/BLM/DLG1/TP53/ZWILCH/ZW10/E2F7/TERT/PPP2CA/CDKN2B/PKD2/DYNC1LI1/TPR/CDT1/TFDP1/CDC73/CDC25C/FBXO5/PRKDC/ZFP36L1/BRCA1/RRM2/CDCA5/CCNG1/CDC14B/ATM/AVEN/PLK1/WEE1/DTL/APP/WN…
GOBP_NUCLEOSOME_ASSEMBLY	GOBP_NUCLEOSOME_ASSEMBLY	40	-0.628209	-2.12895	1.60844e-05	0.0001875	0.00013425	2527	tags=50%, list=18%, signal=41%	CHAF1A/SET/DNAJC9/CHRAC1/SART3/NASP/SOX9/ASF1A/ANP32B/BRD2/OIP5/SMARCA5/ASF1B/MCM2/NAP1L1/CHAF1B/ITGB3BP/HMGB2/TSPYL5/NPM1
GOBP_DENDRITIC_CELL_ANTIGEN_PROCESSING_AND_PRESENTATION	GOBP_DENDRITIC_CELL_ANTIGEN_PROCESSING_AND_PRESENTATION	12	0.877686	1.9829	1.61169e-05	0.0001875	0.00013425	1119	tags=83%, list=8%, signal=77%	CD74/HLA-DRA/FGL2/HLA-DRB1/FCGR2B/SLC11A1/CLEC4A/CCR7/CCL19/CD68
GOBP_LYMPHOCYTE_COSTIMULATION	GOBP_LYMPHOCYTE_COSTIMULATION	44	0.67129	2.00918	1.61875e-05	0.000187868	0.000134514	1228	tags=50%, list=9%, signal=46%	CD3E/TNFSF13B/PTPN6/VAV1/LILRB2/LILRB4/TNFRSF14/KLRK1/LCK/CARD11/CD86/LYN/PDCD1LG2/CAV1/CCR7/TNFSF4/CD5/MAP3K8/CD80/ICOS/CCL19/LGALS1
GOBP_REGULATION_OF_CHROMOSOME_SEGREGATION	GOBP_REGULATION_OF_CHROMOSOME_SEGREGATION	73	-0.520662	-1.99044	1.7145e-05	0.000198504	0.000142129	2431	tags=56%, list=18%, signal=46%	ESPL1/CDK5RAP2/CDC6/AURKB/XRCC3/ANAPC5/PUM2/RAD18/CUL3/CDC23/APC/ANAPC1/PTTG1/RAD21/KNTC1/RCC2/PLSCR1/ZWILCH/ZW10/DYNC1LI1/TPR/CDT1/FBXO5/KIF2C/ATM/PLK1/TACC3/ZWINT/MKI67/CDCA2/TRIP13/CDC16/BUB1B/MAD2L1/CENPF/BUB1/UBE2C/BUB3/CCNB1/CENPE/TTK
GOBP_REGULATION_OF_NATURAL_KILLER_CELL_ACTIVATION	GOBP_REGULATION_OF_NATURAL_KILLER_CELL_ACTIVATION	34	0.711645	2.02952	1.73597e-05	0.000200509	0.000143564	2012	tags=47%, list=15%, signal=40%	TYROBP/GAS6/HAVCR2/FCGR3A/HLA-E/HLA-F/ZNF683/AXL/FGR/IL15RA/IL15/PGLYRP1/KLRC2/PTPN22/IL18/LAMP1
GOBP_MITOTIC_CELL_CYCLE_CHECKPOINT_SIGNALING	GOBP_MITOTIC_CELL_CYCLE_CHECKPOINT_SIGNALING	97	-0.472867	-1.90241	1.75787e-05	0.000202553	0.000145028	1692	tags=36%, list=12%, signal=32%	KNTC1/EME1/BLM/TP53/ZWILCH/ZW10/DYNC1LI1/TPR/CDT1/PPP1R10/PRKDC/BRCA1/CCNG1/CDC14B/ATM/PLK1/DTL/ZWINT/TRIP13/MUC1/CHMP4C/BUB1B/MAD2L1/MDC1/MSH2/CENPF/BUB1/WAC/BUB3/DONSON/CHEK1/CCNB1/TOPBP1/TTK/FANCD2
GOBP_REGULATION_OF_T_CELL_MIGRATION	GOBP_REGULATION_OF_T_CELL_MIGRATION	42	0.691741	2.0459	1.81872e-05	0.000209066	0.000149691	815	tags=36%, list=6%, signal=34%	CXCL10/AIF1/CCL5/PYCARD/CXCL12/CXCL13/TNFRSF14/ADAM8/APOD/RIPK3/CD200R1/XCL2/CCR2/IL27RA/CD99L2
GOBP_HETEROTYPIC_CELL_CELL_ADHESION	GOBP_HETEROTYPIC_CELL_CELL_ADHESION	59	0.620432	1.96476	1.8295e-05	0.000209805	0.00015022	1438	tags=37%, list=11%, signal=34%	ITGB2/CD2/IL1RN/LILRB2/PTPRC/LCK/IL1B/ITGB7/MBP/ITGAX/CD200R1/ITGA5/ITGB3/IL10/TNF/JUP/ITGAD/FLOT2/NINJ1/THY1/GCNT2/CD200
GOBP_REGULATION_OF_DEFENSE_RESPONSE_TO_VIRUS_BY_HOST	GOBP_REGULATION_OF_DEFENSE_RESPONSE_TO_VIRUS_BY_HOST	33	0.720275	2.04865	1.84838e-05	0.000211469	0.000151411	2038	tags=55%, list=15%, signal=47%	PYCARD/LILRB1/APOBEC3G/STAT1/PARP9/IL1B/IL12RB1/AIM2/DDX58/IL15/APOBEC3F/TNFAIP3/ZC3H12A/ZDHHC1/TRIM6/PTPN22/TRAF3IP2/DTX3L
GOBP_NEGATIVE_REGULATION_OF_NATURAL_KILLER_CELL_MEDIATED_IMMUNITY	GOBP_NEGATIVE_REGULATION_OF_NATURAL_KILLER_CELL_MEDIATED_IMMUNITY	20	0.797927	2.0297	1.87629e-05	0.000214154	0.000153334	1437	tags=65%, list=11%, signal=58%	LGALS9/HAVCR2/HLA-E/HLA-F/LILRB1/HLA-B/CD96/HLA-A/KLRC1/ARRB2/CEACAM1/SERPINB9/KLRD1
GOBP_REGULATION_OF_LYMPHOCYTE_CHEMOTAXIS	GOBP_REGULATION_OF_LYMPHOCYTE_CHEMOTAXIS	24	0.768906	2.05512	1.89935e-05	0.000216275	0.000154853	809	tags=46%, list=6%, signal=43%	CXCL10/CCL5/CCL2/CCL3/CXCL13/KLRK1/CCL4/PTK2B/XCL2/CCR2/CCL7
GOBP_HOMOLOGOUS_RECOMBINATION	GOBP_HOMOLOGOUS_RECOMBINATION	39	-0.610562	-2.05694	1.93518e-05	0.000219837	0.000157403	2543	tags=46%, list=19%, signal=38%	RAD51/KLHDC3/CCNB1IP1/BRIP1/RAD51C/RAD21/EME1/ERCC4/UBE2B/RAD51AP1/ATM/RAD54L/DMC1/TRIP13/CORT/TOP2A/NUCKS1/FANCD2
GOBP_REGULATION_OF_EXOCYTOSIS	GOBP_REGULATION_OF_EXOCYTOSIS	187	0.477157	1.72363	2.03211e-05	0.000230306	0.000164899	1693	tags=22%, list=12%, signal=19%	VAMP8/ITGB2/LGALS9/HMOX1/ITGAM/FCGR2B/SNCA/SPI1/CD300A/RAC2/STXBP2/PTAFR/HLA-F/CD84/FES/LYN/UNC13D/FGR/SDC1/CCR2/VPS18/SCAMP5/CHMP2A/RPH3AL/SDC4/MICAL1/SYK/GATA2/F2RL1/CEACAM1/RAB8B/SYT2/STX1A/IFNG/SPHK2/GNAI2/SYT17/FER/KLRC2/ANXA1/IL4R
GOBP_IMMUNOLOGICAL_MEMORY_FORMATION_PROCESS	GOBP_IMMUNOLOGICAL_MEMORY_FORMATION_PROCESS	13	0.861243	1.97883	2.19891e-05	0.000248045	0.0001776	610	tags=38%, list=4%, signal=37%	HLA-DRA/FGL2/HLA-DRB1/IL12RB1/TNFSF4
GOBP_NEGATIVE_REGULATION_OF_LEUKOCYTE_DEGRANULATION	GOBP_NEGATIVE_REGULATION_OF_LEUKOCYTE_DEGRANULATION	13	0.861519	1.97947	2.19891e-05	0.000248045	0.0001776	1222	tags=69%, list=9%, signal=63%	LGALS9/HMOX1/FCGR2B/SPI1/CD300A/HLA-F/CD84/CCR2/CEACAM1
GOBP_INFLAMMATORY_RESPONSE_TO_WOUNDING	GOBP_INFLAMMATORY_RESPONSE_TO_WOUNDING	14	0.850257	2.00977	2.25996e-05	0.000254338	0.000182106	988	tags=64%, list=7%, signal=60%	HMOX1/TLR4/ALOX5/MDK/PPARG/CCR2/SIGLEC10/GRN/TIMP1
GOBP_POSITIVE_REGULATION_OF_MYELOID_LEUKOCYTE_MEDIATED_IMMUNITY	GOBP_POSITIVE_REGULATION_OF_MYELOID_LEUKOCYTE_MEDIATED_IMMUNITY	17	0.824792	2.02325	2.28234e-05	0.000255601	0.00018301	1174	tags=59%, list=9%, signal=54%	TYROBP/ITGB2/C3/ITGAM/SPI1/HLA-E/PTAFR/BTK/DDX58/F2RL1
GOBP_HOMEOSTASIS_OF_NUMBER_OF_CELLS	GOBP_HOMEOSTASIS_OF_NUMBER_OF_CELLS	235	0.450411	1.65428	2.28652e-05	0.000255601	0.00018301	1967	tags=30%, list=14%, signal=26%	CD74/CORO1A/LGALS9/HMOX1/TNFSF13B/HCLS1/SPI1/CSF1/PIK3CD/STAT1/RB1/INPP5D/CARD11/MERTK/AXL/IL2RA/ZFP36/LYN/IL6/RIPK3/GATA3/P2RX7/CCR7/CARD9/TSC22D3/TCIRG1/HAMP/CCR2/ADA/LGALS2/RASSF2/LAT/G6PD/CX3CR1/TNFAIP3/LIPA/EPAS1/PDE4B/LDB1/ALAS2/TNFRSF13B/KCNQ1/TAL1/MFHAS1/EXT1/GATA2/ERCC2/IL7R/BAX/DOCK11/TGFBR3/MYCT1/SIT1/FOXP3/JAK3/GPR174/ZFPM1/GLIS2/ANXA1/MAPK11/ZBTB7A/TNFSF14/MAFB/TNFRSF17/AKT3/FAS/NOS3…
GOBP_CELL_SUBSTRATE_ADHESION	GOBP_CELL_SUBSTRATE_ADHESION	313	0.425945	1.58628	2.28707e-05	0.000255601	0.00018301	2316	tags=27%, list=17%, signal=23%	CD3E/CORO1A/ITGB2/PARVG/ITGAM/GAS6/ITGAL/GBP1/RAC2/CSF1/LPXN/SERPINE1/MYO1G/DAB2/SPOCK2/CD96/ST6GAL1/MERTK/AXL/ITGB7/UNC13D/ITGAX/PLAU/VWF/LIMS2/PTK2B/APOD/TEK/RRAS/MDK/FBLN1/PTPRJ/ZYX/CCR7/CX3CL1/COL8A1/ACTN2/ITGA3/ITGA5/ACVRL1/ITGB3/SFRP1/PTPRO/EPHA1/JUP/ITGAD/ITGA11/NTNG2/LDB1/SDC4/CIB1/PARVB/ITGB4/SNED1/THY1/GCNT2/CD34/PRKCZ/DUSP22/NEDD9/BST1/TAOK2/DLC1/DISC1/BCAM/FER/PPM1F/THSD1/ECM2/SPRY4/P…
GOBP_REGULATION_OF_ALPHA_BETA_T_CELL_DIFFERENTIATION	GOBP_REGULATION_OF_ALPHA_BETA_T_CELL_DIFFERENTIATION	58	0.618577	1.94412	2.33249e-05	0.000260075	0.000186214	1845	tags=45%, list=13%, signal=39%	HLA-DRA/HLA-DRB1/LGALS9/LILRB4/TGFBR2/ZNF683/CD86/GATA3/IL12RB1/ZAP70/TNFSF4/ADA/CD80/ZC3H12A/LOXL3/CCL19/SYK/PRKCZ/IFNG/FOXP3/JAK3/RUNX1/ANXA1/IL4R/RIPK2/IL18
GOBP_POSITIVE_REGULATION_OF_INTERLEUKIN_10_PRODUCTION	GOBP_POSITIVE_REGULATION_OF_INTERLEUKIN_10_PRODUCTION	33	0.715586	2.03532	2.38968e-05	0.000265838	0.00019034	1907	tags=58%, list=14%, signal=50%	LGALS9/PYCARD/TLR4/TREM2/HGF/TLR2/CLEC7A/IL6/PLCG2/LILRA5/TNFSF4/SYK/F2RL1/CD34/PRKCZ/BCL3/CD46/STAT3/TUSC2
GOBP_POSITIVE_REGULATION_OF_CALCIUM_MEDIATED_SIGNALING	GOBP_POSITIVE_REGULATION_OF_CALCIUM_MEDIATED_SIGNALING	32	0.726171	2.05943	2.40002e-05	0.000266375	0.000190724	1407	tags=47%, list=10%, signal=42%	CD3E/CCL3/TREM2/CD4/CCL4/CLEC7A/ZAP70/PLCG2/ADA/TNF/SYK/CIB1/NRG1/TRAT1/P2RX4
GOBP_CHROMOSOME_SEPARATION	GOBP_CHROMOSOME_SEPARATION	77	-0.511225	-1.97569	2.41718e-05	0.000267663	0.000191647	2218	tags=44%, list=16%, signal=37%	CUL3/CDC23/APC/ANAPC1/PTTG1/RAD21/KNTC1/EME1/PLSCR1/ZWILCH/ZW10/ERCC4/DYNC1LI1/TPR/CDT1/FBXO5/ATM/PLK1/SMARCAD1/TACC3/ZWINT/TRIP13/CDC16/BUB1B/MAD2L1/CENPF/CORT/BUB1/TOP2A/UBE2C/BUB3/CCNB1/CENPE/TTK
GOBP_NEGATIVE_REGULATION_OF_TRANSPORT	GOBP_NEGATIVE_REGULATION_OF_TRANSPORT	357	0.421155	1.57797	2.44552e-05	0.000270182	0.00019345	2113	tags=26%, list=15%, signal=22%	CD74/APOE/CORO1A/APOC1/VAMP8/LGALS9/HMOX1/SFRP4/FCGR2B/TNFRSF1B/SNCA/SPI1/UCP2/CD300A/APOC2/SLC43A2/HLA-F/LILRB1/LILRB2/CD33/CD84/OSM/IL1B/TLR2/CD300LF/PTK2B/APOD/MCTP1/RSAD2/CAV1/NR1H3/RIN3/GEM/TNFRSF1A/HAMP/ACTN2/RRAD/CCR2/ADA/ITGB3/ABCA7/SFRP1/RHBDF2/RGS4/SCAMP5/BIN1/ACE/CASQ2/TNF/OAZ2/PEA15/ATP1A2/CRHBP/LIF/NFKB1/CEACAM1/CTTNBP2NL/OXTR/NRG1/TRAT1/OAZ1/SUFU/CD200/ARHGAP1/GSTM2/RHBDF1/PIM3/GNAI…
GOBP_LIPID_LOCALIZATION	GOBP_LIPID_LOCALIZATION	368	0.413669	1.55598	2.48373e-05	0.000273778	0.000196025	2483	tags=26%, list=18%, signal=21%	APOE/SLCO2B1/APOC1/C3/MSR1/PLTP/APOL3/TREM2/APOC2/NPC2/APOL1/DAB2/SLCO2A1/APOL6/IL1B/STRA6/FABP4/ACSL5/PRKCD/APOD/IL6/P2RX7/CAV1/PLA2G4C/ABCC3/MEST/AQP9/NR1H3/PPARG/RBP1/RBP7/ABCA1/ABCD1/ATP8B4/ABCG1/ITGB3/ABCA7/NFKBIA/APOL2/RBP5/ACE/TNF/ZC3H12A/TNFRSF11A/SLC10A3/FASLG/IKBKE/SLC27A1/KCNQ1/STARD10/SYK/LIMA1/HEXB/ABCC10/RETN/NFKB1/CEACAM1/CPT1B/STARD3/PLA2G5/P2RX4/GM2A/KCNN4/SPP1/CETP/OSBP2/NR1H2/C…
GOBP_INTERLEUKIN_17_PRODUCTION	GOBP_INTERLEUKIN_17_PRODUCTION	31	0.727601	2.06342	2.56507e-05	0.000282099	0.000201982	2465	tags=61%, list=18%, signal=50%	TLR4/OSM/SLAMF6/IL6/TNFSF4/CARD9/MYD88/IL27RA/LY9/IL15/ARID5A/IFNG/FOXP3/IL18/PRNP/TUSC2/ZBTB7B/PRKCQ/DDIT3
GOBP_REGULATORY_T_CELL_DIFFERENTIATION	GOBP_REGULATORY_T_CELL_DIFFERENTIATION	29	0.730958	2.0473	2.66698e-05	0.00029264	0.00020953	2391	tags=69%, list=17%, signal=57%	HLA-DRA/HLA-DRB1/LGALS9/LAG3/IL4I1/LILRB2/LILRB4/IRF1/MDK/TNFSF4/DUSP10/CTLA4/FUT7/IFNG/FOXP3/CD46/CR1/PLA2G2D/BTN2A2/TOX
GOBP_POSITIVE_REGULATION_OF_DNA_BINDING_TRANSCRIPTION_FACTOR_ACTIVITY	GOBP_POSITIVE_REGULATION_OF_DNA_BINDING_TRANSCRIPTION_FACTOR_ACTIVITY	231	0.452943	1.66423	2.68313e-05	0.000293744	0.000210321	1873	tags=29%, list=14%, signal=26%	S100A9/S100A8/LGALS9/PYCARD/TRIM22/HCLS1/TLR4/BTK/ADAM8/CARD11/IL1B/TLR2/CLEC7A/FZD2/PRKCH/IL6/RIPK3/CAV1/PLCG2/NFAM1/AIM2/CARD9/TRIM21/PPARG/TRAF1/CX3CL1/MYD88/CD40/CAPN3/DDX58/CX3CR1/CYTL1/IL10/TNF/JUP/IKBKG/TNFRSF11A/IKBKE/FOSL1/TRADD/CIB1/FLOT2/LTF/TRIM34/PRKCZ/NDP/TLR6/CD200/RNF31/TRAF2/TRIM14/AMH/FER/SLCO3A1/TLR3/TRIM6/PRKD2/RIPK4/CAT/ZBTB7A/CFLAR/IRAK2/RIPK2/EDN1/STAT3/RPS6KA4/IL18/TSSK4
GOBP_RIBOSOMAL_LARGE_SUBUNIT_BIOGENESIS	GOBP_RIBOSOMAL_LARGE_SUBUNIT_BIOGENESIS	49	-0.562982	-1.99235	2.73557e-05	0.000298809	0.000213947	2629	tags=41%, list=19%, signal=33%	RPL35/RPL6/RPL35A/RPL26/MRPL1/RPLP0/EBNA1BP2/RPL24/WDR12/RPL38/RPL11/RPL5/RPL3/GTPBP4/RPL23A/RPL10A/RPL7A/RPL14/NPM1/RPL7
GOBP_NEGATIVE_REGULATION_OF_INTERLEUKIN_2_PRODUCTION	GOBP_NEGATIVE_REGULATION_OF_INTERLEUKIN_2_PRODUCTION	21	0.789045	2.03118	2.90282e-05	0.000316362	0.000226515	1903	tags=71%, list=14%, signal=62%	VSIG4/LAG3/LAPTM5/HAVCR2/GBP1/PTPRC/LILRB4/ZFP36/GATA3/HOMER3/TNFAIP3/CD34/FOXP3/CR1/PRNP
GOBP_REGULATION_OF_RNA_SPLICING	GOBP_REGULATION_OF_RNA_SPLICING	99	-0.456533	-1.84059	2.96821e-05	0.000322759	0.000231095	3282	tags=46%, list=24%, signal=36%	QKI/CLK1/NOVA1/FXR2/RBM10/PTBP1/PRDX6/RBM8A/U2AF2/YTHDC1/BRDT/DAZAP1/CLK4/SF1/THRAP3/DDX5/SF3B4/SRRM1/RBM15/RPS13/NCBP1/RBMXL1/RBM12B/RAVER2/PQBP1/FXR1/CLK2/RBM12/HABP4/SRPK2/CCNL1/SNW1/RAVER1/HSPA1A/MBNL1/RBM25/RBMX/RBM11/SRPK1/FMR1/KHDRBS1/PTBP2/DYRK1A/MBNL2/RBM7/SLC38A2
GOBP_REGULATION_OF_CELL_CYCLE_G2_M_PHASE_TRANSITION	GOBP_REGULATION_OF_CELL_CYCLE_G2_M_PHASE_TRANSITION	76	-0.492678	-1.90367	3.10141e-05	0.000336486	0.000240924	2105	tags=41%, list=15%, signal=35%	RAD51C/MTA3/BRD4/CDK2/CDK4/USP47/RAD21/RCC2/BLM/TP53/CDC25C/FBXO5/BRCA1/CCNG1/CDC14B/ATM/AVEN/PLK1/DTL/APP/WNT10B/CHMP4C/KIF14/CENPF/RRM1/DONSON/CHEK1/CCNB1/TOPBP1/CDC7/NPM1
GOBP_REGULATION_OF_NUCLEAR_DIVISION	GOBP_REGULATION_OF_NUCLEAR_DIVISION	120	-0.438226	-1.80396	3.1272e-05	0.000338523	0.000242382	2581	tags=43%, list=19%, signal=35%	WNT5A/PIN1/EGF/ANAPC5/RCC1/PRMT5/HOXA13/CUL3/CDC23/APC/PDXP/CDC42/RAD21/KNTC1/ZWILCH/ZW10/CALR/NEK2/TOM1L1/DYNC1LI1/TPR/CDT1/CDC25C/MSX2/FBXO5/UBE2B/RAD1/RAD51AP1/FGF8/LRP5/ATM/PLK1/ZWINT/MTBP/MKI67/CDCA2/TRIP13/CDC16/PHIP/BUB1B/MSX1/MAD2L1/BMP7/CENPF/BUB1/CDC20/BUB3/NUSAP1/CHEK1/CCNB1/SMPD3/TTK
GOBP_NEGATIVE_REGULATION_OF_INTERLEUKIN_1_PRODUCTION	GOBP_NEGATIVE_REGULATION_OF_INTERLEUKIN_1_PRODUCTION	28	0.731308	2.0317	3.21602e-05	0.000347359	0.000248708	1894	tags=54%, list=14%, signal=46%	GAS6/TREM2/CD33/LILRB4/ACP5/CX3CL1/PML/CX3CR1/IL10/TNFAIP3/ZC3H12A/ARRB2/CEACAM1/GHRL/IGF1
GOBP_CYTOKINESIS	GOBP_CYTOKINESIS	134	-0.418369	-1.74988	3.22452e-05	0.000347499	0.000248809	3003	tags=43%, list=22%, signal=34%	ARF1/RHOA/ESPL1/ROPN1B/RAB11FIP4/CDC6/CDC14A/AURKB/INCENP/PIN1/CDC14C/E2F8/EFHC1/CHMP5/USP8/CUL3/APC/RHOB/JTB/BRCA2/PDXP/ROCK1/CDC42/ECT2/STAMBP/E2F7/PIK3R4/PLK4/CHMP2B/KLHL9/BIRC6/KIF4A/AHCTF1/RACGAP1/CDC14B/CKAP2/PLK1/STMN1/CIT/TRIM36/PRC1/SPAST/ROCK2/CENPA/PIK3C3/CEP55/CALM2/KIF23/KIF20A/CHMP4C/KIF14/SH3GLB1/KLHL13/ACTR3/NUSAP1/PKN2/ANLN
GOBP_NEGATIVE_REGULATION_OF_INTRACELLULAR_SIGNAL_TRANSDUCTION	GOBP_NEGATIVE_REGULATION_OF_INTRACELLULAR_SIGNAL_TRANSDUCTION	405	0.397781	1.50703	3.36861e-05	0.000362219	0.000259348	2483	tags=29%, list=18%, signal=24%	CD74/APOE/PLEK/PYCARD/CXCL12/TBC1D10C/PTPN6/TLR4/SPI1/GBP1/CD300A/TREM2/PTPRC/DAB2/IFI35/LILRB4/PLAUR/STAT1/MAGEA3/SORL1/FBP1/GPX1/ARHGAP25/IL1B/LYN/SH3BP1/DUSP1/PRKCD/PHLDA3/FBLN1/PTPRJ/STMN3/P2RX7/DUSP6/CAV1/DUSP2/SLA2/SOD2/HYAL2/HOMER3/PPARG/ITGA3/RASSF2/ABCA7/SFRP1/SFRP2/RHOH/NDRG2/DUSP10/TNFAIP3/TMEM127/DUSP4/ZC3H12A/ARRB2/ITPR1/FHL2/RASA4/RNF149/CIB1/LIF/SESN2/LAX1/TIMP3/DUSP9/CD22/F2RL1/MT…
GOBP_CELLULAR_OXIDANT_DETOXIFICATION	GOBP_CELLULAR_OXIDANT_DETOXIFICATION	82	0.562179	1.84732	3.45829e-05	0.000370346	0.000265168	1939	tags=37%, list=14%, signal=32%	HBA1/S100A9/HBB/APOE/ALOX5AP/LTC4S/GPX1/PTGS1/HBG2/MGST1/SOD3/NQO1/SOD2/HBG1/GLRX/GCH1/GSTK1/GSTA1/HBD/SESN2/DUOX1/GPX3/CYGB/GSTM2/GPX4/PRDX5/CAT/CLIC2/NOS3/GSTO1
GOBP_NEGATIVE_REGULATION_OF_LEUKOCYTE_MIGRATION	GOBP_NEGATIVE_REGULATION_OF_LEUKOCYTE_MIGRATION	39	0.675084	1.97104	3.45953e-05	0.000370346	0.000265168	1705	tags=44%, list=12%, signal=38%	CCL2/HMOX1/CXCL12/SLAMF8/CD300A/KLRK1/DUSP1/APOD/CD200R1/RIN3/IL27RA/ADA/PTGER4/TNFAIP6/CD200/GPR18/NBL1
GOBP_POSITIVE_REGULATION_OF_VASCULATURE_DEVELOPMENT	GOBP_POSITIVE_REGULATION_OF_VASCULATURE_DEVELOPMENT	140	0.50764	1.77879	3.67397e-05	0.000392432	0.000280981	1909	tags=36%, list=14%, signal=31%	CYBB/HMOX1/C3/C5AR1/C3AR1/CTSH/SERPINE1/PIK3CD/IL1B/TGFBR2/HGF/TNFSF12/ITGAX/PTK2B/TEK/RRAS/MDK/CXCR4/RAPGEF3/ENG/CD40/ITGA5/ACVRL1/CYSLTR1/CX3CR1/SFRP2/EPHA1/IL10/JUP/ZC3H12A/GRN/HYAL1/VEGFC/CHI3L1/AQP1/TIE1/NINJ1/GATA2/CDH5/CD34/HMGA2/RUNX1/TLR3/PRKD2/AKT3/GHRL/NOS3/STAT3/CMA1/F3
GOBP_TYPE_2_IMMUNE_RESPONSE	GOBP_TYPE_2_IMMUNE_RESPONSE	32	0.71823	2.03691	3.81177e-05	0.000406253	0.000290876	2231	tags=56%, list=16%, signal=47%	CD74/BATF/CD86/IL6/GATA3/RSAD2/TNFSF4/CCR2/IL27RA/IL10/PRKCZ/BCL3/ANXA1/IL4R/IL18/TRAF3IP2/RARA/XCL1
GOBP_CENTROSOME_DUPLICATION	GOBP_CENTROSOME_DUPLICATION	56	-0.553259	-2.01298	3.89089e-05	0.000413772	0.00029626	2902	tags=59%, list=21%, signal=47%	CDK5RAP2/CEP76/KIAA0753/CEP192/XRCC3/SASS6/NDE1/CEP72/CHMP5/MDM1/CDK2/CCNF/SAC3D1/BRCA2/RTTN/CEP152/CKAP5/CEP63/PLK4/CHMP2B/PKD2/OFD1/BRCA1/ALMS1/XPO1/ROCK2/CENPJ/USP33/CHMP4C/SIRT1/STIL/CHORDC1/NPM1
GOBP_THYMIC_T_CELL_SELECTION	GOBP_THYMIC_T_CELL_SELECTION	22	0.776191	2.01381	3.90393e-05	0.000414246	0.000296599	580	tags=41%, list=4%, signal=39%	CD74/CD3E/DOCK2/PTPRC/CD3D/CARD11/GATA3/CCR7/ZAP70
GOBP_REGULATION_OF_MITOTIC_SISTER_CHROMATID_SEGREGATION	GOBP_REGULATION_OF_MITOTIC_SISTER_CHROMATID_SEGREGATION	38	-0.625087	-2.08804	3.93663e-05	0.000416799	0.000298427	1758	tags=53%, list=13%, signal=46%	PTTG1/RAD21/KNTC1/ZWILCH/ZW10/DYNC1LI1/TPR/CDT1/FBXO5/ATM/PLK1/ZWINT/TRIP13/BUB1B/MAD2L1/CENPF/BUB1/BUB3/CCNB1/TTK
GOBP_NEGATIVE_REGULATION_OF_PEPTIDASE_ACTIVITY	GOBP_NEGATIVE_REGULATION_OF_PEPTIDASE_ACTIVITY	211	0.452891	1.65279	3.9956e-05	0.000422117	0.000302235	2214	tags=27%, list=16%, signal=23%	BST2/RENBP/C3/SERPINA1/GAS6/SNCA/SPINT2/SERPING1/CST7/SERPINE1/CTSB/PLAUR/CST3/MAGEA3/SORL1/SPOCK2/GPX1/HGF/SLPI/RPS6KA1/CST1/TIMP4/SFRP2/BIN1/TNF/ARRB2/TIMP1/MICAL1/CSTA/AQP1/ITIH4/TIMP3/LTF/SERPINB9/SERPINF2/BIRC3/LAMP3/TFPI/C4B/PRDX5/TNFAIP8/TNFSF14/POR/SPINK1/CR1/PI3/PRNP/CSTB/RARRES1/ANXA2/PROS1/PSMF1/SERPINB8/ADORA2A/A2ML1/CPAMD8
GOBP_POSITIVE_REGULATION_OF_T_CELL_MEDIATED_CYTOTOXICITY	GOBP_POSITIVE_REGULATION_OF_T_CELL_MEDIATED_CYTOTOXICITY	28	0.727565	2.0213	4.10597e-05	0.000432831	0.000309906	2263	tags=50%, list=17%, signal=42%	HLA-DRA/HLA-DRB1/HLA-E/HLA-F/PTPRC/HLA-B/IL12RB1/P2RX7/HLA-A/HLA-H/MR1/B2M/XCL1/CD1C
GOBP_NEGATIVE_REGULATION_OF_MYELOID_CELL_DIFFERENTIATION	GOBP_NEGATIVE_REGULATION_OF_MYELOID_CELL_DIFFERENTIATION	70	0.591196	1.91504	4.2284e-05	0.000444765	0.000318451	1914	tags=43%, list=14%, signal=37%	C1QC/TLR4/CCL3/LILRB1/LILRB4/INPP5D/LILRB3/ZFP36/LYN/PTK2B/GPR171/NFKBIA/SFRP1/TRIB1/LDB1/PF4/CIB1/LTF/GATA2/FSTL3/CEACAM1/TNFAIP6/ZFPM1/LRRC17/GPR137/TLR3/MAFB/GPR137B/INHBA/GPR68
GOBP_DETECTION_OF_EXTERNAL_BIOTIC_STIMULUS	GOBP_DETECTION_OF_EXTERNAL_BIOTIC_STIMULUS	20	0.785866	1.99902	4.32504e-05	0.00045393	0.000325013	2011	tags=65%, list=15%, signal=56%	HLA-DRB1/TLR4/TREM2/LY96/HLA-B/TLR2/CLEC7A/HLA-A/TLR6/PGLYRP1/TLR1/C4B/LBP
GOBP_SYNAPSE_PRUNING	GOBP_SYNAPSE_PRUNING	11	0.870801	1.91372	4.33434e-05	0.00045393	0.000325013	821	tags=73%, list=6%, signal=68%	C1QB/C1QA/C1QC/C3/ITGAM/TREM2/CX3CL1/CX3CR1
GOBP_REGULATION_OF_RELEASE_OF_SEQUESTERED_CALCIUM_ION_INTO_CYTOSOL	GOBP_REGULATION_OF_RELEASE_OF_SEQUESTERED_CALCIUM_ION_INTO_CYTOSOL	67	0.59865	1.92917	4.35268e-05	0.000454864	0.000325682	2277	tags=43%, list=17%, signal=36%	CXCL10/CORO1A/CXCL9/CXCL11/PTPN6/SNCA/P2RY6/CYBA/LYN/LIME1/PTK2B/CX3CL1/CAPN3/CASQ2/ATP1A2/THY1/CACNA1C/BAX/JSRP1/GSTM2/DMD/CD19/CLIC2/PLN/GSTO1/CALM3/TRDN/XCL1/BDKRB1
GOBP_NATURAL_KILLER_CELL_ACTIVATION_INVOLVED_IN_IMMUNE_RESPONSE	GOBP_NATURAL_KILLER_CELL_ACTIVATION_INVOLVED_IN_IMMUNE_RESPONSE	30	0.712507	2.01467	4.46085e-05	0.000465161	0.000333055	2012	tags=30%, list=15%, signal=26%	NKG7/CORO1A/HLA-F/ZNF683/UNC13D/PGLYRP1/KLRC2/CD244/LAMP1
GOBP_NEGATIVE_REGULATION_OF_MAST_CELL_ACTIVATION	GOBP_NEGATIVE_REGULATION_OF_MAST_CELL_ACTIVATION	13	0.849464	1.95177	4.55414e-05	0.000473866	0.000339287	473	tags=46%, list=3%, signal=45%	LGALS9/HMOX1/PTPN6/CD300A/CD84/CD300LF
GOBP_PURINERGIC_NUCLEOTIDE_RECEPTOR_SIGNALING_PATHWAY	GOBP_PURINERGIC_NUCLEOTIDE_RECEPTOR_SIGNALING_PATHWAY	30	0.712199	2.0138	4.62159e-05	0.000479851	0.000343573	2181	tags=50%, list=16%, signal=42%	ADORA3/P2RY6/PTAFR/GPR34/P2RX7/P2RY8/CTSG/P2RY13/GPR171/ADA/P2RX4/GNAI2/P2RY10/P2RY11/ADORA2A
GOBP_ANTIGEN_PROCESSING_AND_PRESENTATION_OF_ENDOGENOUS_PEPTIDE_ANTIGEN	GOBP_ANTIGEN_PROCESSING_AND_PRESENTATION_OF_ENDOGENOUS_PEPTIDE_ANTIGEN	17	0.815104	1.99949	4.6746e-05	0.000484313	0.000346768	1666	tags=71%, list=12%, signal=62%	HLA-DRA/HLA-DRB1/HLA-E/HLA-F/TAP1/HLA-B/HLA-A/TAPBP/HLA-C/HLA-H/TAP2/HFE
GOBP_RESPONSE_TO_INTERFERON_BETA	GOBP_RESPONSE_TO_INTERFERON_BETA	26	0.741541	2.02284	4.86915e-05	0.000503389	0.000360426	1850	tags=58%, list=14%, signal=50%	BST2/IFITM1/OAS1/MNDA/IRF1/STAT1/IFITM2/IFITM3/AIM2/PYHIN1/IKBKE/TLR3/TRIM6/NDUFA13/TREX1
GOBP_REGULATION_OF_TOLL_LIKE_RECEPTOR_SIGNALING_PATHWAY	GOBP_REGULATION_OF_TOLL_LIKE_RECEPTOR_SIGNALING_PATHWAY	61	0.600948	1.91466	5.21016e-05	0.000537492	0.000384844	2059	tags=51%, list=15%, signal=43%	CD300A/TREM2/CYBA/IFI35/IRF1/LILRA2/TLR2/LYN/CD300LF/RSAD2/CAV1/FCRL3/IRF7/NR1H3/TLR5/TNFAIP3/ARRB2/FLOT2/MFHAS1/LTF/NINJ1/F2RL1/TLR6/BIRC3/TLR1/TLR3/PTPN22/ESR1/GPS2/LBP/GPR108
GOBP_RESPONSE_TO_INTERFERON_ALPHA	GOBP_RESPONSE_TO_INTERFERON_ALPHA	18	0.805841	2.00892	5.32391e-05	0.000548057	0.000392408	857	tags=61%, list=6%, signal=57%	BST2/GAS6/IFITM1/IFIT3/AXL/IFIT2/GATA3/IFITM2/IFITM3/PYHIN1/MX2
GOBP_DENDRITIC_CELL_CHEMOTAXIS	GOBP_DENDRITIC_CELL_CHEMOTAXIS	22	0.769673	1.9969	5.50553e-05	0.000565547	0.000404931	1042	tags=55%, list=8%, signal=50%	CCL5/LGALS9/SLAMF8/GAS6/SPI1/CCR1/CXCR4/TRPM2/CCR7/CCR5/CCR2/CCL19
GOBP_MODULATION_OF_PROCESS_OF_ANOTHER_ORGANISM	GOBP_MODULATION_OF_PROCESS_OF_ANOTHER_ORGANISM	22	0.768949	1.99502	5.59223e-05	0.000573233	0.000410434	1422	tags=45%, list=10%, signal=41%	S100A9/MPEG1/PRF1/SLPI/CLEC7A/P2RX7/SYK/LTF/BCL2L1/IFNG
GOBP_RESPONSE_TO_MACROPHAGE_COLONY_STIMULATING_FACTOR	GOBP_RESPONSE_TO_MACROPHAGE_COLONY_STIMULATING_FACTOR	11	0.866421	1.90409	5.63688e-05	0.000576586	0.000412835	1653	tags=82%, list=12%, signal=72%	CSF1R/TLR4/TREM2/CSF1/TLR2/PDE1B/DOK1/FER/PDE2A
GOBP_REGULATION_OF_B_CELL_DIFFERENTIATION	GOBP_REGULATION_OF_B_CELL_DIFFERENTIATION	24	0.751585	2.00883	5.91172e-05	0.00060342	0.000432048	1070	tags=46%, list=8%, signal=42%	PTPN6/SLAMF8/IL4I1/BTK/INPP5D/CARD11/FCRL3/NFAM1/SFRP1/IL10/SYK
GOBP_REGULATION_OF_ACUTE_INFLAMMATORY_RESPONSE	GOBP_REGULATION_OF_ACUTE_INFLAMMATORY_RESPONSE	41	0.660192	1.94106	6.24689e-05	0.000636286	0.00045558	947	tags=34%, list=7%, signal=32%	ALOX5AP/C3/FCGR2B/HLA-E/OSM/BTK/ADAM8/DNASE1L3/IL1B/IL6/CCR7/TNF/EDNRB/TNFRSF11A
GOBP_EOSINOPHIL_CHEMOTAXIS	GOBP_EOSINOPHIL_CHEMOTAXIS	18	0.802502	2.00059	6.27614e-05	0.00063792	0.00045675	1331	tags=56%, list=10%, signal=50%	CCL5/CCL8/CCL2/CCL3/CCL13/CCL4/CX3CL1/CCL7/SCG2/CCL26
GOBP_LYMPHOCYTE_APOPTOTIC_PROCESS	GOBP_LYMPHOCYTE_APOPTOTIC_PROCESS	68	0.588048	1.89917	6.54726e-05	0.00066408	0.00047548	1987	tags=41%, list=15%, signal=35%	CD74/CCL5/LGALS9/BTK/ADAM8/IL2RA/LYN/GIMAP8/RIPK3/HSH2D/P2RX7/TSC22D3/TNFRSF21/ADA/IL10/FASLG/PDCD1/IL7R/CD3G/BAX/DOCK8/FOXP1/JAK3/ORMDL3/FAS/CLC/TRAF3IP2/IRS2
GOBP_REGULATION_OF_CHOLESTEROL_ESTERIFICATION	GOBP_REGULATION_OF_CHOLESTEROL_ESTERIFICATION	11	0.863981	1.89873	6.56858e-05	0.000664844	0.000476028	729	tags=27%, list=5%, signal=26%	APOE/APOC1/ABCG1
GOBP_ACUTE_INFLAMMATORY_RESPONSE_TO_ANTIGENIC_STIMULUS	GOBP_ACUTE_INFLAMMATORY_RESPONSE_TO_ANTIGENIC_STIMULUS	20	0.774877	1.97107	6.63738e-05	0.000670403	0.000480008	1307	tags=55%, list=10%, signal=50%	FCGR1A/C3/FCGR2B/FCGR3A/HLA-E/BTK/CD6/GATA3/CCR7/EXT1/FUT7
GOBP_VIRAL_GENOME_REPLICATION	GOBP_VIRAL_GENOME_REPLICATION	110	0.521867	1.79232	6.67411e-05	0.000672705	0.000481656	1553	tags=30%, list=11%, signal=27%	IFI27/CCL5/CCL8/CCL2/BST2/CD209/GAS6/MX1/IFITM1/OAS1/OAS2/APOBEC3G/OASL/IFIT1/CXCR6/IFIH1/SLPI/PARP10/RSAD2/ISG20/IFITM2/IFITM3/ATG16L2/APOBEC3D/APOBEC3F/TNF/ZC3H12A/LTF/STOM/ZNFX1/HMGA2/RNASEL/APOBEC3A
GOBP_SKELETAL_SYSTEM_DEVELOPMENT	GOBP_SKELETAL_SYSTEM_DEVELOPMENT	454	-0.290625	-1.37408	6.71364e-05	0.000675281	0.0004835	2702	tags=30%, list=20%, signal=25%	SHOX2/SIX4/ASH1L/MBTD1/HOXA9/BMP8A/GNAS/HOXC9/MKKS/PAPSS2/WNT5A/ECM1/GLI2/FLI1/TBX4/HOXD9/TGFBI/JAG2/DYM/HOXC6/GDF10/ARID5B/HOXA13/LOXL2/FOXC1/PITX2/MTHFD1/NOG/HOXB4/TWIST1/HOXA10/TMEM38B/TRIP11/SNX19/RAB23/HIF1A/RSPO2/PLS3/PKD1/SLC2A10/FGFR1/TRIM45/SOX4/GLG1/TULP3/PDGFRA/PLXNB1/DLX2/FGFR2/MMP16/INSIG2/SLC39A14/COL1A1/TFAP2A/COL27A1/DLG1/ACVR2A/TP53/GPLD1/RPL38/COL9A2/BMP6/SMAD3/HOXD8/CHAD/TIPARP…
GOBP_REGULATION_OF_MRNA_SPLICING_VIA_SPLICEOSOME	GOBP_REGULATION_OF_MRNA_SPLICING_VIA_SPLICEOSOME	68	-0.492851	-1.86053	6.74939e-05	0.000677465	0.000485064	3565	tags=53%, list=26%, signal=39%	TRA2A/REST/SON/QKI/NOVA1/FXR2/RBM10/PTBP1/PRDX6/RBM8A/U2AF2/YTHDC1/DAZAP1/SF1/THRAP3/DDX5/SF3B4/SRRM1/RBM15/NCBP1/RBMXL1/RAVER2/FXR1/SRPK2/SNW1/RAVER1/MBNL1/RBM25/RBMX/RBM11/SRPK1/FMR1/KHDRBS1/DYRK1A/MBNL2/RBM7
GOBP_POSITIVE_REGULATION_OF_MACROPHAGE_CHEMOTAXIS	GOBP_POSITIVE_REGULATION_OF_MACROPHAGE_CHEMOTAXIS	14	0.832602	1.96804	6.83535e-05	0.00068467	0.000490223	651	tags=57%, list=5%, signal=54%	CCL5/C5AR1/CSF1R/C3AR1/CSF1/CMKLR1/MDK/RARRES2
GOBP_REGULATION_OF_CD4_POSITIVE_ALPHA_BETA_T_CELL_ACTIVATION	GOBP_REGULATION_OF_CD4_POSITIVE_ALPHA_BETA_T_CELL_ACTIVATION	52	0.616378	1.88474	6.85809e-05	0.000685525	0.000490835	2552	tags=52%, list=19%, signal=42%	HLA-DRA/HLA-DRB1/LGALS9/TGFBR2/CD86/GATA3/IL12RB1/TNFSF4/CD80/ZC3H12A/LOXL3/CCL19/PRKCZ/IFNG/FOXP3/JAK3/RUNX1/ANXA1/IL4R/RIPK2/IL18/RARA/XCL1/ZBTB7B/CD274/PRKCQ/CD81
GOBP_NEGATIVE_REGULATION_OF_OSTEOCLAST_DIFFERENTIATION	GOBP_NEGATIVE_REGULATION_OF_OSTEOCLAST_DIFFERENTIATION	27	0.715109	1.97712	7.00229e-05	0.000698493	0.00050012	1840	tags=56%, list=13%, signal=48%	TLR4/CCL3/LILRB1/LILRB4/INPP5D/LILRB3/SFRP1/LTF/FSTL3/TNFAIP6/LRRC17/GPR137/TLR3/MAFB/GPR137B
GOBP_HISTONE_DEACETYLATION	GOBP_HISTONE_DEACETYLATION	77	-0.496163	-1.91748	7.08404e-05	0.000705191	0.000504916	2134	tags=32%, list=16%, signal=28%	MAPK8/PRDM5/MTA3/ZZZ3/RCOR1/MTA1/TP53/PRKD1/SUV39H1/CAMK2D/GATAD2B/SUDS3/MBD2/YEATS2/HDAC4/SMARCAD1/NIPBL/MORF4L1/RBBP4/SFPQ/SIRT1/RBBP7/DR1/HDAC2/RCOR2
GOBP_T_HELPER_1_TYPE_IMMUNE_RESPONSE	GOBP_T_HELPER_1_TYPE_IMMUNE_RESPONSE	41	0.657428	1.93293	7.12224e-05	0.000707534	0.000506593	1845	tags=54%, list=13%, signal=47%	HLA-DRB1/HAVCR2/TLR4/SEMA4A/SLC11A1/EBI3/IL1B/RELB/IL12RB1/IL18BP/TNFSF4/CCR2/IL27RA/CD80/ARID5A/CCL19/BCL3/JAK3/ANXA1/IL4R/RIPK2/IL18
GOBP_REGULATION_OF_CATION_TRANSMEMBRANE_TRANSPORT	GOBP_REGULATION_OF_CATION_TRANSMEMBRANE_TRANSPORT	288	0.425521	1.57826	7.17813e-05	0.000711622	0.000509521	3195	tags=36%, list=23%, signal=28%	CXCL10/CCL2/CORO1A/CTSS/CXCL9/CXCL11/RAMP3/PTPN6/SNCA/P2RY6/TREM2/CYBA/SLC43A2/LYN/LIME1/PTK2B/STAC3/CAV1/PLCG2/CX3CL1/GEM/GLRX/TCIRG1/HAMP/ACTN2/RRAD/CCR2/CAPN3/SLC31A2/G6PD/FXYD2/PSEN2/RGS4/SCN1B/BIN1/CASQ2/PDE4B/TESC/KCNQ1/ATP1A2/CRHBP/SCN4B/THY1/STOM/YWHAH/CACNA1C/TSPAN13/BAX/AHNAK/SHANK3/IFNG/JSRP1/SPHK2/GSTM2/DMD/KCNN4/KCNMB1/RASGRF1/CD19/CRBN/CLIC2/DAPK1/RASGRF2/EDN1/PRNP/PLN/GSTO1/CALM3/C…
GOBP_LEUKOCYTE_HOMEOSTASIS	GOBP_LEUKOCYTE_HOMEOSTASIS	79	0.574199	1.89084	7.35195e-05	0.000727361	0.00052079	1801	tags=39%, list=13%, signal=34%	CD74/CORO1A/LGALS9/TNFSF13B/PIK3CD/MERTK/AXL/IL2RA/LYN/IL6/RIPK3/P2RX7/TSC22D3/TCIRG1/CCR2/ADA/LGALS2/LAT/TNFAIP3/PDE4B/TNFRSF13B/BAX/DOCK11/SIT1/FOXP3/JAK3/GPR174/ANXA1/TNFSF14/TNFRSF17/FAS
GOBP_POSITIVE_REGULATION_OF_ALPHA_BETA_T_CELL_PROLIFERATION	GOBP_POSITIVE_REGULATION_OF_ALPHA_BETA_T_CELL_PROLIFERATION	22	0.764494	1.98346	7.41292e-05	0.000731893	0.000524035	1845	tags=64%, list=13%, signal=55%	CD3E/LGALS9/HLA-E/EBI3/PTPRC/TGFBR2/ZAP70/HLA-A/TNFSF4/CCR2/SYK/PTPN22/RIPK2/IL18
GOBP_REGULATION_OF_HUMORAL_IMMUNE_RESPONSE	GOBP_REGULATION_OF_HUMORAL_IMMUNE_RESPONSE	37	0.675447	1.95492	7.45602e-05	0.000734646	0.000526005	899	tags=32%, list=7%, signal=30%	VSIG4/C3/FCGR2B/PTPN6/SERPING1/TREM2/CXCL13/PTPRC/IL1B/CCR7/CFH/TNF
GOBP_MACROMOLECULE_DEACYLATION	GOBP_MACROMOLECULE_DEACYLATION	102	-0.44601	-1.8119	7.54889e-05	0.000742282	0.000531473	2134	tags=29%, list=16%, signal=25%	MAPK8/PRDM5/ABHD10/MTA3/ZZZ3/RCOR1/PPT2/MTA1/TP53/PRKD1/SUV39H1/CAMK2D/GATAD2B/SUDS3/MBD2/YEATS2/HDAC4/SMARCAD1/NIPBL/MORF4L1/NOTUM/RBBP4/SFPQ/SIRT1/DYRK1A/PPT1/RBBP7/DR1/HDAC2/RCOR2
GOBP_ASTROCYTE_DEVELOPMENT	GOBP_ASTROCYTE_DEVELOPMENT	39	0.66177	1.93217	7.66841e-05	0.000749419	0.000536583	919	tags=28%, list=7%, signal=26%	C1QA/S100A9/S100A8/C5AR1/TLR4/TREM2/IL1B/IL6/IFNGR1/TNF/GRN
GOBP_POSITIVE_REGULATION_OF_CHOLESTEROL_EFFLUX	GOBP_POSITIVE_REGULATION_OF_CHOLESTEROL_EFFLUX	24	0.747293	1.99736	7.67263e-05	0.000749419	0.000536583	779	tags=42%, list=6%, signal=39%	APOE/PLTP/TREM2/CAV1/NR1H3/PPARG/ABCA1/ABCG1/ABCA7/NFKBIA
GOBP_RENAL_SYSTEM_PROCESS	GOBP_RENAL_SYSTEM_PROCESS	102	0.526626	1.78177	7.68965e-05	0.000749419	0.000536583	2315	tags=28%, list=17%, signal=24%	HBB/GAS6/CYBA/GJA5/SULF1/LGMN/HYAL2/AKR1C3/ITGA3/PTPRO/ACE/EDNRB/KCNQ1/AQP1/F2RL1/CD34/AKR1B1/SERPINF2/GNAI2/CORIN/WFS1/EDN1/CLN3/SUCNR1/PDGFB/ADORA2A/EDNRA/AQP3/AGTR2
GOBP_CHRONIC_INFLAMMATORY_RESPONSE	GOBP_CHRONIC_INFLAMMATORY_RESPONSE	16	0.810918	1.96742	7.69677e-05	0.000749419	0.000536583	1431	tags=62%, list=10%, signal=56%	S100A9/CCL5/S100A8/CXCL13/UNC13D/IL10/TNFAIP3/TNF/VNN1/FOXP3
GOBP_REGULATION_OF_CALCIUM_ION_TRANSMEMBRANE_TRANSPORT	GOBP_REGULATION_OF_CALCIUM_ION_TRANSMEMBRANE_TRANSPORT	128	0.503404	1.74617	7.69908e-05	0.000749419	0.000536583	2887	tags=39%, list=21%, signal=31%	CXCL10/CORO1A/CXCL9/CXCL11/RAMP3/PTPN6/SNCA/P2RY6/CYBA/LYN/LIME1/PTK2B/STAC3/PLCG2/CX3CL1/GEM/RRAD/CAPN3/G6PD/PSEN2/BIN1/CASQ2/PDE4B/ATP1A2/THY1/CACNA1C/TSPAN13/BAX/AHNAK/JSRP1/GSTM2/DMD/CD19/CLIC2/PRNP/PLN/GSTO1/CALM3/TRDN/XCL1/BDKRB1/REM1/SLC8A1/ATP2A1/AKAP6/DIAPH1/JPH2/HPCA/CACNG1/OPRL1
GOBP_REGULATION_OF_ACTIN_CYTOSKELETON_REORGANIZATION	GOBP_REGULATION_OF_ACTIN_CYTOSKELETON_REORGANIZATION	38	0.665859	1.94102	7.82734e-05	0.000760371	0.000544424	591	tags=34%, list=4%, signal=33%	CSF1R/HCLS1/HCK/ARHGDIB/FES/ABI3/IQGAP2/PTK2B/TEK/MDK/BAIAP2L1/TRPM2/RAPGEF3
GOBP_POSITIVE_REGULATION_OF_ALPHA_BETA_T_CELL_DIFFERENTIATION	GOBP_POSITIVE_REGULATION_OF_ALPHA_BETA_T_CELL_DIFFERENTIATION	43	0.646079	1.92899	7.86549e-05	0.000762087	0.000545654	2420	tags=56%, list=18%, signal=46%	HLA-DRA/HLA-DRB1/LGALS9/LILRB4/TGFBR2/CD86/IL12RB1/ZAP70/TNFSF4/ADA/CD80/CCL19/SYK/PRKCZ/IFNG/FOXP3/RUNX1/ANXA1/IL4R/RIPK2/IL18/RARA/ZBTB7B/ITPKB
GOBP_PLATELET_ACTIVATION	GOBP_PLATELET_ACTIVATION	123	0.505124	1.75033	7.87659e-05	0.000762087	0.000545654	3207	tags=46%, list=23%, signal=36%	HBB/APOE/FCER1G/PLEK/PTPN6/VAV1/TLR4/LCK/MERTK/AXL/LYN/VWF/PRKCD/IL6/PLCG2/CTSG/CD40/ITGB3/COMP/THBD/PF4/TSPAN32/SYK/TREML1/ACTB/CEACAM1/DGKA/MMRN1/DGKZ/MYH9/MYL9/NOS3/PDPN/ADRA2C/PF4V1/ADAMTS13/PDGFB/DGKQ/TXK/PRKCQ/SRC/TLN1/VAV3/RAP2B/GP1BA/FIBP/CSRP1/F2RL2/EMILIN2/CD40LG/ILK/BLOC1S3/ALOX12/ACTG1/SAA1/FUNDC2/SELP
GOBP_NEGATIVE_REGULATION_OF_CELLULAR_MACROMOLECULE_BIOSYNTHETIC_PROCESS	GOBP_NEGATIVE_REGULATION_OF_CELLULAR_MACROMOLECULE_BIOSYNTHETIC_PROCESS	187	-0.366093	-1.60969	7.91788e-05	0.000764551	0.000547417	3078	tags=42%, list=23%, signal=33%	CDAN1/DDX3X/FXR2/CSDE1/BACE2/LIG3/EIF4E/PURA/SHMT1/RGN/METTL3/CDC6/DCP2/CPEB1/EIF2AK1/YBX1/DHX36/TIMELESS/ILF3/EIF2AK4/PAIP1/DACH1/EXOSC2/TERF1/EIF4EBP2/CNOT1/YTHDF2/ITM2B/YTHDF3/ENPP1/SLC2A10/BRCA2/ROCK1/ZRANB3/LARP1/DHFR/PNPT1/PUS7/SHMT2/BLM/IGF2BP2/FXR1/EXOSC3/TP53/CALR/ERCC4/PABPC1/MRPL13/TPR/CDT1/RPS3/EIF2AK2/DDX6/BMPR2/FBXO5/SYNCRIP/EXOSC10/TARDBP/ATF4/ZFP36L1/CNOT7/GAPDH/EIF4EBP1/EXOSC9/EX…
GOBP_ENDOTHELIAL_CELL_PROLIFERATION	GOBP_ENDOTHELIAL_CELL_PROLIFERATION	136	0.494943	1.72797	8.24472e-05	0.000794521	0.000568876	2458	tags=35%, list=18%, signal=29%	APOE/CCL2/HMOX1/CXCL12/ALOX5/CYBA/PIK3CD/STAT1/STAT5A/SULF1/TNFSF12/TEK/MDK/HTR2B/CAV1/CAV2/PPARG/IGF2/PPP1R16B/ACVRL1/ITGB3/IL10/TNF/VEGFC/SCG2/EGFL7/TIE1/GATA2/CD34/CCL26/VASH1/PRKD2/THBS4/PTPRM/AKT3/GHRL/STAT3/F3/ALDH1A2/FUT2/DLL4/ANGPT4/PDGFB/PRL/FLT4/NRP2/CCL24/JUN
GOBP_NEGATIVE_REGULATION_OF_METAPHASE_ANAPHASE_TRANSITION_OF_CELL_CYCLE	GOBP_NEGATIVE_REGULATION_OF_METAPHASE_ANAPHASE_TRANSITION_OF_CELL_CYCLE	36	-0.611707	-2.03305	8.36721e-05	0.000804719	0.000576178	1755	tags=53%, list=13%, signal=46%	RAD21/KNTC1/ZWILCH/ZW10/DYNC1LI1/TPR/CDT1/FBXO5/ATM/PLK1/ZWINT/TRIP13/BUB1B/MAD2L1/CENPF/BUB1/BUB3/CCNB1/TTK
GOBP_DENDRITIC_CELL_APOPTOTIC_PROCESS	GOBP_DENDRITIC_CELL_APOPTOTIC_PROCESS	10	0.881353	1.90522	8.39977e-05	0.000806245	0.00057727	1042	tags=80%, list=8%, signal=74%	LGALS9/CXCL12/GAS6/LILRB1/AXL/LYN/CCR7/CCL19
GOBP_POSITIVE_REGULATION_OF_T_CELL_MIGRATION	GOBP_POSITIVE_REGULATION_OF_T_CELL_MIGRATION	30	0.70184	1.98451	8.48113e-05	0.000812438	0.000581705	815	tags=37%, list=6%, signal=35%	CXCL10/AIF1/CCL5/PYCARD/CXCL12/CXCL13/TNFRSF14/ADAM8/XCL2/CCR2/CD99L2
GOBP_PYROPTOSIS	GOBP_PYROPTOSIS	11	0.858757	1.88725	8.52514e-05	0.000815037	0.000583566	602	tags=55%, list=4%, signal=52%	GZMA/TREM2/ZBP1/CASP1/GZMB/AIM2
GOBP_NEGATIVE_REGULATION_OF_B_CELL_PROLIFERATION	GOBP_NEGATIVE_REGULATION_OF_B_CELL_PROLIFERATION	17	0.804836	1.9743	8.60643e-05	0.000821182	0.000587966	1147	tags=65%, list=8%, signal=59%	TYROBP/FCGR2B/CD300A/MNDA/BTK/INPP5D/LYN/TNFRSF21/IL10/TNFRSF13B/CTLA4
GOBP_BIOMINERALIZATION	GOBP_BIOMINERALIZATION	143	-0.386895	-1.62818	8.66645e-05	0.000825279	0.000590899	1654	tags=34%, list=12%, signal=30%	ITGB1BP1/FGFR2/COL1A1/TUFT1/TFAP2A/WDR72/ACVR2A/FZD9/BMP6/SMAD3/BMPR1A/MSX2/BMPR2/FBXO5/SOX9/ZMPSTE24/ASPN/FGF23/ATF4/STIM1/PTN/MEF2C/AMBN/MMP13/HEY2/MINPP1/PTGS2/WNT10B/ROCK2/ATP2B1/COL1A2/NOTUM/WNT11/LOX/BMP7/HEY1/SBDS/EIF2AK3/FGFR3/SMPD3/TMEM119/OMD/GJA1/ALPL/LGR4/IBSP/IFITM5/PHOSPHO1
GOBP_NEGATIVE_REGULATION_OF_HYDROLASE_ACTIVITY	GOBP_NEGATIVE_REGULATION_OF_HYDROLASE_ACTIVITY	293	0.419427	1.55652	8.74643e-05	0.000831255	0.000595177	2644	tags=28%, list=19%, signal=23%	APOC1/GZMA/BST2/RENBP/C3/SERPINA1/GAS6/SNCA/SPINT2/SERPING1/CST7/SERPINE1/CTSB/PLAUR/CST3/KLRK1/MAGEA3/SORL1/SPOCK2/GPX1/HGF/SLPI/GMIP/NEIL1/RPS6KA1/CST1/TIMP4/SFRP2/BIN1/TNF/ARRB2/TIMP1/MICAL1/RASA4/CSTA/AQP1/ITIH4/TIMP3/LTF/PPP1R15A/PRKCZ/SPRY2/SERPINB9/SPHK2/SERPINF2/BIRC3/LAMP3/GNAI2/TFPI/GCHFR/C4B/ANXA1/PRDX5/TNFAIP8/BBS4/TNFSF14/POR/NOS3/SPINK1/CR1/PI3/PRNP/CSTB/PLA2R1/RARRES1/ANXA2/PROS1/P…
GOBP_PEPTIDYL_PROLINE_MODIFICATION	GOBP_PEPTIDYL_PROLINE_MODIFICATION	41	-0.59114	-2.02126	9.11305e-05	0.000863732	0.000618431	1693	tags=39%, list=12%, signal=34%	PPWD1/PPIL1/FKBP7/FKBP3/PPID/FKBP10/RANBP2/PPIA/PRDX4/PPIE/PPIL6/P4HA2/EGLN3/PPIG/FKBP11/P4HA1
GOBP_RNA_LOCALIZATION	GOBP_RNA_LOCALIZATION	138	-0.396164	-1.66499	9.12393e-05	0.000863732	0.000618431	3500	tags=49%, list=26%, signal=37%	PARN/NUP188/NUP85/NUP88/ZC3H11A/KHSRP/MCM3AP/QKI/ENY2/DKC1/IGF2BP3/RAN/SMG7/THOC3/LRPPRC/SENP2/NUP205/SSB/YTHDC1/PEG10/DCP2/YY1/NUP160/NUP43/YBX1/DHX36/SMG1/FBL/CETN3/AAAS/TERF1/UPF2/ALKBH5/CASC3/NCBP1/CPSF6/SEH1L/NSUN2/PNPT1/G3BP2/CCT7/CKAP5/IGF2BP2/EIF5A2/NUP35/TPR/UPF3A/NUP155/RANBP2/EXOSC10/NCBP2/AHCTF1/ZFP36L1/ATM/XPOT/TOMM20/THOC1/XPO1/CCT6A/CCT8/FYTTD1/FMR1/KHDRBS1/CCT3/NUP54/KPNB1/TCP1/NP…
GOBP_REGULATION_OF_NEUTROPHIL_ACTIVATION	GOBP_REGULATION_OF_NEUTROPHIL_ACTIVATION	13	0.834882	1.91827	9.69699e-05	0.000916186	0.000655988	1070	tags=69%, list=8%, signal=64%	ITGB2/ITGAM/FCGR2B/SPI1/CD300A/PTAFR/TNF/GRN/SYK
GOBP_RNA_3_END_PROCESSING	GOBP_RNA_3_END_PROCESSING	70	-0.50433	-1.91895	9.80705e-05	0.000924774	0.000662137	2625	tags=44%, list=19%, signal=36%	SSB/YTHDC1/CPEB1/CPSF3/ELAC1/DHX36/CPSF2/FBL/PCF11/EXOSC2/CSTF2T/BARD1/NCBP1/CPSF6/PNPT1/CSTF3/EXOSC3/RNF20/PABPC1/RPS21/CDC73/EXOSC10/NCBP2/ZFP36L1/TOE1/EXOSC9/EXOSC8/APP/SUPV3L1/NUDT21/PAPOLA
GOBP_STRESS_ACTIVATED_PROTEIN_KINASE_SIGNALING_CASCADE	GOBP_STRESS_ACTIVATED_PROTEIN_KINASE_SIGNALING_CASCADE	214	0.440146	1.60486	0.000100578	0.000946573	0.000677745	2675	tags=36%, list=20%, signal=29%	LGALS9/PYCARD/FCGR2B/NCF1/TLR4/SPI1/TREM2/IGFBP6/MAP4K1/TLR7/IL1B/HGF/MAPK13/ZFP36/LYN/CLEC7A/DUSP1/PTK2B/CCR7/CARD9/TRAF1/MYD88/SH2D3C/MAP3K5/RASSF2/SFRP1/SFRP2/DUSP10/TNF/ZC3H12A/TRIB1/CCL19/MFHAS1/DUSP9/F2RL1/NFKB1/LTBR/PTGER4/DUSP22/MAP3K11/TGFBR3/SERPINF2/ANKRD6/TRAF2/DUSP16/TAOK2/TPD52L1/MAP3K12/MAPK3/TLR3/MAPK11/PTPN22/RIPK2/DUSP15/FAS/EGFR/CDC42EP5/SEMA4C/CCM2/MAP2K4/MAP3K3/GPS2/IRAK4/MIN…
GOBP_REGULATION_OF_MITOTIC_NUCLEAR_DIVISION	GOBP_REGULATION_OF_MITOTIC_NUCLEAR_DIVISION	96	-0.448088	-1.79659	0.000100778	0.000946611	0.000677772	2513	tags=46%, list=18%, signal=38%	PIN1/EGF/ANAPC5/RCC1/PRMT5/HOXA13/CUL3/CDC23/APC/PDXP/CDC42/RAD21/KNTC1/ZWILCH/ZW10/NEK2/TOM1L1/DYNC1LI1/TPR/CDT1/CDC25C/FBXO5/FGF8/LRP5/ATM/PLK1/ZWINT/MTBP/MKI67/CDCA2/TRIP13/CDC16/PHIP/BUB1B/MAD2L1/BMP7/CENPF/BUB1/BUB3/NUSAP1/CHEK1/CCNB1/SMPD3/TTK
GOBP_POSITIVE_REGULATION_OF_CD4_POSITIVE_ALPHA_BETA_T_CELL_ACTIVATION	GOBP_POSITIVE_REGULATION_OF_CD4_POSITIVE_ALPHA_BETA_T_CELL_ACTIVATION	32	0.701497	1.98946	0.00010184	0.000954721	0.000683579	2552	tags=66%, list=19%, signal=54%	HLA-DRA/HLA-DRB1/LGALS9/TGFBR2/CD86/IL12RB1/TNFSF4/CD80/CCL19/PRKCZ/IFNG/FOXP3/ANXA1/IL4R/RIPK2/IL18/RARA/XCL1/ZBTB7B/PRKCQ/CD81
GOBP_APPENDAGE_DEVELOPMENT	GOBP_APPENDAGE_DEVELOPMENT	149	-0.387068	-1.63848	0.000103765	0.00097089	0.000695156	2786	tags=34%, list=20%, signal=27%	ROR2/SOX11/SHOX2/WNT5A/SALL1/TBX4/HOXD9/SEMA3C/ZNF358/BCL2L11/HOXA13/PITX2/NOG/TWIST1/HOXA10/RSPO2/SOX4/TULP3/FGFR2/TFAP2A/DYNC2H1/MEOX2/LRP4/ASPH/BMPR1A/MSX2/BMPR2/SOX9/COL3A1/DLX5/HOXD10/FGF8/LRP5/CHD7/CRABP2/SMAD4/FZD6/MBNL1/NIPBL/BBS7/RDH10/LEF1/MSX1/BMP7/DKK1/RUNX2/IHH/HDAC2/GJA1/COL2A1
GOBP_MITOTIC_SPINDLE_ASSEMBLY	GOBP_MITOTIC_SPINDLE_ASSEMBLY	50	-0.555667	-1.96678	0.000105473	0.00098496	0.00070523	1408	tags=38%, list=10%, signal=34%	NEK2/CHMP2B/TPR/OFD1/KIF4A/RACGAP1/PLK1/HSPA1A/KIF11/PRC1/STAG1/MYBL2/KIF15/KIF23/CHMP4C/CDC20/KPNB1/TPX2/STAG2
GOBP_REGULATION_OF_CHROMOSOME_SEPARATION	GOBP_REGULATION_OF_CHROMOSOME_SEPARATION	62	-0.510346	-1.88556	0.000106173	0.000989586	0.000708542	2218	tags=56%, list=16%, signal=48%	ESPL1/CDK5RAP2/CDC6/AURKB/XRCC3/ANAPC5/CUL3/CDC23/APC/ANAPC1/PTTG1/RAD21/KNTC1/PLSCR1/ZWILCH/ZW10/DYNC1LI1/TPR/CDT1/FBXO5/ATM/PLK1/TACC3/ZWINT/TRIP13/CDC16/BUB1B/MAD2L1/CENPF/BUB1/UBE2C/BUB3/CCNB1/CENPE/TTK
GOBP_NEGATIVE_REGULATION_OF_T_CELL_MEDIATED_IMMUNITY	GOBP_NEGATIVE_REGULATION_OF_T_CELL_MEDIATED_IMMUNITY	23	0.742921	1.95088	0.00010742	0.000999273	0.000715478	1666	tags=57%, list=12%, signal=50%	FCGR2B/IL4I1/HLA-F/LILRB1/PTPRC/LILRB4/KLRC1/CEACAM1/IL7R/DUSP22/FOXP3/KLRD1/HFE
GOBP_POSITIVE_REGULATION_OF_CD4_POSITIVE_ALPHA_BETA_T_CELL_DIFFERENTIATION	GOBP_POSITIVE_REGULATION_OF_CD4_POSITIVE_ALPHA_BETA_T_CELL_DIFFERENTIATION	26	0.730661	1.99316	0.000107901	0.00100182	0.000717301	2313	tags=65%, list=17%, signal=54%	HLA-DRA/HLA-DRB1/LGALS9/CD86/IL12RB1/TNFSF4/CD80/CCL19/PRKCZ/IFNG/FOXP3/ANXA1/IL4R/RIPK2/IL18/RARA/ZBTB7B
GOBP_REGULATION_OF_SMALL_GTPASE_MEDIATED_SIGNAL_TRANSDUCTION	GOBP_REGULATION_OF_SMALL_GTPASE_MEDIATED_SIGNAL_TRANSDUCTION	248	0.431811	1.5913	0.000109731	0.00101686	0.000728069	2730	tags=34%, list=20%, signal=28%	APOE/ARHGAP4/DOCK2/ARHGAP9/ARHGAP30/VAV1/ARHGDIB/DEF6/CSF1/FGD2/ARHGEF3/FBP1/ARHGAP25/DENND3/ARHGAP27/GMIP/SH3BP1/TAGAP/TGM2/STMN3/STARD8/P2RY8/PSD4/ARHGAP22/IQSEC3/ABCA1/ITGA3/SIPA1/ARRB1/SQSTM1/ARHGEF15/IQSEC1/RHOU/ARHGAP15/RASA4/RASGRP4/F2RL1/ARHGAP8/ARHGEF10L/FGD4/NRG1/DOCK8/SPRY2/GPR65/PSD/ARHGAP1/RASA3/DLC1/GPR174/GPR18/RASGRF1/PLEKHG1/MCF2L/FGD5/RASGRF2/SRGAP3/ABL2/SPRY4/IGF1/OBSCN/NET1/AR…
GOBP_MYD88_DEPENDENT_TOLL_LIKE_RECEPTOR_SIGNALING_PATHWAY	GOBP_MYD88_DEPENDENT_TOLL_LIKE_RECEPTOR_SIGNALING_PATHWAY	24	0.740298	1.97866	0.000113762	0.00105219	0.000753368	2061	tags=58%, list=15%, signal=50%	TLR4/CD300A/IRF1/BTK/TLR2/CD300LF/IRF7/MYD88/TLR8/TLR5/TLR6/TLR1/IRAK2/IRAK4
GOBP_POSITIVE_REGULATION_OF_REACTIVE_OXYGEN_SPECIES_METABOLIC_PROCESS	GOBP_POSITIVE_REGULATION_OF_REACTIVE_OXYGEN_SPECIES_METABOLIC_PROCESS	57	0.602565	1.88428	0.000115911	0.00107001	0.000766127	1560	tags=35%, list=11%, signal=31%	TYROBP/ITGB2/ITGAM/SNCA/TLR4/CYBA/TGFBR2/CLEC7A/PRKCD/PTK2B/RIPK3/PLCG2/SOD2/AKR1C3/ZC3H12A/SYK/F2RL1/TLR6/GRB2/GNAI2
GOBP_POSITIVE_REGULATION_OF_T_CELL_MEDIATED_IMMUNITY	GOBP_POSITIVE_REGULATION_OF_T_CELL_MEDIATED_IMMUNITY	54	0.616333	1.89965	0.00011842	0.00109109	0.00078122	2263	tags=44%, list=17%, signal=37%	HLA-DRA/HLA-DRB1/HLA-E/HLA-F/PTPRC/HLA-B/IL1B/IL6/GATA3/RSAD2/IL12RB1/P2RX7/HLA-A/TNFSF4/ARID5A/PRKCZ/FOXP3/TRAF2/HLA-H/MR1/IL18/B2M/XCL1/CD1C
GOBP_REGULATION_OF_SYNCYTIUM_FORMATION_BY_PLASMA_MEMBRANE_FUSION	GOBP_REGULATION_OF_SYNCYTIUM_FORMATION_BY_PLASMA_MEMBRANE_FUSION	24	0.73984	1.97744	0.000118818	0.00109267	0.000782354	2048	tags=58%, list=15%, signal=50%	CXCL10/TYROBP/CD53/CXCL9/TREM2/RAPGEF3/GDF15/PLEKHO1/IL4R/CFLAR/TNFSF14/NFATC2/ADAM9/CAMK1
GOBP_FC_GAMMA_RECEPTOR_SIGNALING_PATHWAY	GOBP_FC_GAMMA_RECEPTOR_SIGNALING_PATHWAY	27	0.705519	1.9506	0.000120985	0.00111049	0.000795107	1070	tags=48%, list=8%, signal=44%	FCER1G/FCGR2B/HCK/VAV1/FCGR3A/MYO1G/PTPRC/LYN/FGR/PRKCD/PTPRJ/LIMK1/SYK
GOBP_POSITIVE_REGULATION_OF_ION_TRANSMEMBRANE_TRANSPORT	GOBP_POSITIVE_REGULATION_OF_ION_TRANSMEMBRANE_TRANSPORT	135	0.49215	1.71829	0.000124369	0.00113938	0.000815794	2277	tags=30%, list=17%, signal=26%	CXCL10/CCL2/CTSS/CXCL9/CXCL11/RAMP3/SNCA/P2RY6/TREM2/PTAFR/STAC3/P2RX7/PLCG2/CX3CL1/GLRX/ACTN2/CCR2/CAPN3/G6PD/FXYD2/TESC/KCNQ1/THY1/BAX/SHANK3/IFNG/GSTM2/DMD/KCNN4/KCNMB1/CD19/EDN1/GSTO1/CALM3/TRDN/EPHB2/ADRB2/KCNC1/EDNRA/XCL1/BDKRB1
GOBP_INTERFERON_ALPHA_PRODUCTION	GOBP_INTERFERON_ALPHA_PRODUCTION	24	0.737806	1.972	0.00012556	0.00114811	0.000822045	894	tags=46%, list=7%, signal=43%	HAVCR2/TLR4/IRF5/TLR7/STAT1/IFIH1/IRF7/TLR8/DDX58/IL10/IRF3
GOBP_AMYLOID_BETA_CLEARANCE	GOBP_AMYLOID_BETA_CLEARANCE	37	0.664905	1.92441	0.000132036	0.00120505	0.000862813	899	tags=32%, list=7%, signal=30%	APOE/ITGB2/C3/ITGAM/C5AR1/MSR1/TREM2/MARCO/MME/IFNGR1/ABCA7/TNF
GOBP_TOLL_LIKE_RECEPTOR_2_SIGNALING_PATHWAY	GOBP_TOLL_LIKE_RECEPTOR_2_SIGNALING_PATHWAY	16	0.803203	1.9487	0.00013372	0.00121812	0.000872169	1785	tags=81%, list=13%, signal=71%	LGALS9/TREM2/CYBA/TLR2/LYN/TNFAIP3/MFHAS1/F2RL1/TLR6/TLR1/PIK3AP1/TNIP2/RIPK2
GOBP_EMBRYONIC_APPENDAGE_MORPHOGENESIS	GOBP_EMBRYONIC_APPENDAGE_MORPHOGENESIS	102	-0.438847	-1.7828	0.000135281	0.00122976	0.000880508	3873	tags=54%, list=28%, signal=39%	FRAS1/PBX2/TBX3/HAND2/BMP4/TBX2/ZBTB16/CREBBP/HOXC11/PBX1/TMEM107/CTNNB1/HOXD13/GLI3/TBX5/ALX4/NOTCH2/ROR2/SHOX2/WNT5A/SALL1/TBX4/HOXD9/ZNF358/BCL2L11/HOXA13/NOG/TWIST1/HOXA10/RSPO2/TULP3/TFAP2A/DYNC2H1/LRP4/BMPR1A/MSX2/DLX5/HOXD10/FGF8/LRP5/CHD7/CRABP2/SMAD4/FZD6/MBNL1/NIPBL/RDH10/LEF1/MSX1/BMP7/DKK1/RUNX2/IHH/HDAC2/GJA1
GOBP_DNA_TEMPLATED_TRANSCRIPTION_INITIATION	GOBP_DNA_TEMPLATED_TRANSCRIPTION_INITIATION	89	-0.452407	-1.78246	0.000135508	0.00122976	0.000880508	2718	tags=37%, list=20%, signal=30%	GTF2H2/GTF3C4/SMARCB1/TAF2/BRF2/GTF2A1/DHX36/TFAM/TWIST1/BCLAF1/TAF4/CDK4/TAF11/TAF1B/TAF5/TP53/CAND1/TAF7/TAF9/E2F2/RRN3/HEY2/TAF4B/WNT10B/HMGB1/SMARCA5/ZNF451/PPM1D/SMARCA4/SUB1/E2F3/DR1/MYC
GOBP_INTERFERON_BETA_PRODUCTION	GOBP_INTERFERON_BETA_PRODUCTION	46	0.630801	1.90481	0.000139606	0.00126458	0.000905435	894	tags=33%, list=7%, signal=31%	PYCARD/TLR4/IRF5/OAS1/LILRB1/OAS2/IRF1/TLR7/IFIH1/TLR2/RELB/IRF7/TLR8/DDX58/IRF3
GOBP_RESPONSE_TO_TOXIC_SUBSTANCE	GOBP_RESPONSE_TO_TOXIC_SUBSTANCE	201	0.445321	1.61782	0.000142934	0.0012923	0.000925284	1726	tags=22%, list=13%, signal=20%	HBA1/S100A9/HBB/APOE/CCL5/ALOX5AP/ALDH1A1/LTC4S/CCL3/CCL4/GPX1/TLR2/MBP/LYN/PTGS1/HBG2/SDC1/MGST1/SOD3/NQO1/SOD2/HBG1/SLC22A18/GLRX/GCH1/TNF/FOS/SLC7A8/GSTK1/EPHX1/GSTA1/HBD/SESN2/SNN/DUOX1/CLDN1/BAX/GPX3/CYGB/GSTM2/GPX4/PENK/PRDX5/CAT/CLIC2
GOBP_CYTOLYSIS	GOBP_CYTOLYSIS	23	0.737265	1.93603	0.000145231	0.00131061	0.000938393	2011	tags=43%, list=15%, signal=37%	LYZ/GZMA/PRF1/GZMH/GZMB/GZMM/NINJ1/MMD/CR1/LBP
GOBP_TISSUE_REMODELING	GOBP_TISSUE_REMODELING	147	0.479862	1.69093	0.000149484	0.00134647	0.000964069	2470	tags=41%, list=18%, signal=34%	CSF1R/SNX10/CST3/BGLAP/INPP5D/ADAM8/GPNMB/AXL/CD38/RSPO3/PTK2B/IL6/MDK/ACP5/P2RX7/CAV1/PPARG/TCIRG1/HAMP/CCR2/ACVRL1/ITGB3/RASSF2/SFRP1/TPP1/EFNA2/IL15/ACE/TNFAIP3/LIPA/EPAS1/TNFRSF11A/TIMP1/SYK/LIF/MITF/TIE1/EXT1/CEACAM1/BAX/RUNX1/SPP1/GPR137/PLEKHM1/THBS4/NOS3/CTSK/GPR137B/IL18/VDR/LTBP3/GDF5/DLL4/ADRB2/HOXA3/EDNRA/FLT4/AGTR2/MMP2/SRC/FOXC2
GOBP_REGULATION_OF_SYSTEMIC_ARTERIAL_BLOOD_PRESSURE_MEDIATED_BY_A_CHEMICAL_SIGNAL	GOBP_REGULATION_OF_SYSTEMIC_ARTERIAL_BLOOD_PRESSURE_MEDIATED_BY_A_CHEMICAL_SIGNAL	48	0.624799	1.89484	0.0001537	0.00138186	0.000989414	2315	tags=46%, list=17%, signal=38%	CYBA/CTSZ/SLC2A5/SOD2/CTSG/CPA3/ACE/EDNRB/F2RL1/OXTR/ADRA1B/SERPINF2/CORIN/ADRA1D/EDN1/NOS3/CMA1/TPM1/RPS6KA2/SUCNR1/ADRB2/AGTR2
GOBP_T_CELL_TOLERANCE_INDUCTION	GOBP_T_CELL_TOLERANCE_INDUCTION	13	0.824593	1.89462	0.000154969	0.00139069	0.000995733	1941	tags=69%, list=14%, signal=59%	CD3E/LILRB2/LILRB4/HLA-B/TGFBR2/IL2RA/ICOS/FOXP3/CLC
GOBP_POSITIVE_REGULATION_OF_INTERLEUKIN_4_PRODUCTION	GOBP_POSITIVE_REGULATION_OF_INTERLEUKIN_4_PRODUCTION	21	0.760821	1.95852	0.000157218	0.00140825	0.00100831	1431	tags=57%, list=10%, signal=51%	CD3E/LGALS9/FCER1G/HAVCR2/HLA-E/CD86/GATA3/TNFSF4/CEBPB/SYK/PRKCZ/FOXP3
GOBP_CELLULAR_RESPONSE_TO_TOXIC_SUBSTANCE	GOBP_CELLULAR_RESPONSE_TO_TOXIC_SUBSTANCE	101	0.518114	1.74892	0.000157724	0.00141017	0.00100968	2019	tags=33%, list=15%, signal=28%	HBA1/S100A9/HBB/APOE/ALOX5AP/ALDH1A1/LTC4S/GPX1/PTGS1/HBG2/MGST1/SOD3/NQO1/SOD2/HBG1/GLRX/GCH1/TNF/GSTK1/GSTA1/HBD/SESN2/DUOX1/GPX3/CYGB/GSTM2/GPX4/PRDX5/CAT/CLIC2/NOS3/GSTO1/PIM1
GOBP_POSITIVE_REGULATION_OF_REGULATORY_T_CELL_DIFFERENTIATION	GOBP_POSITIVE_REGULATION_OF_REGULATORY_T_CELL_DIFFERENTIATION	17	0.794921	1.94998	0.00015893	0.00141832	0.00101552	2237	tags=71%, list=16%, signal=59%	HLA-DRA/HLA-DRB1/LGALS9/IL4I1/LILRB2/LILRB4/DUSP10/IFNG/FOXP3/CD46/CR1/BTN2A2
GOBP_NEGATIVE_REGULATION_OF_UBIQUITIN_PROTEIN_LIGASE_ACTIVITY	GOBP_NEGATIVE_REGULATION_OF_UBIQUITIN_PROTEIN_LIGASE_ACTIVITY	12	-0.816717	-2.0539	0.000159848	0.00142388	0.0010195	2066	tags=83%, list=15%, signal=71%	RPS7/RPL37/BAG2/RPS15/RPL11/FBXO5/RPL5/RPS20/MAD2L1/RPL23
GOBP_PHOSPHOLIPASE_C_ACTIVATING_G_PROTEIN_COUPLED_RECEPTOR_SIGNALING_PATHWAY	GOBP_PHOSPHOLIPASE_C_ACTIVATING_G_PROTEIN_COUPLED_RECEPTOR_SIGNALING_PATHWAY	90	0.534387	1.78065	0.000165341	0.00146814	0.00105118	2134	tags=28%, list=16%, signal=24%	C5AR1/C3AR1/FPR1/GNA15/P2RY6/PLCB2/CMKLR1/TGM2/HTR2B/P2RY8/ACTN2/CX3CR1/EDNRB/F2RL1/ADRA1B/GPR65/GPR174/GPR18/ADRA1D/PTGER3/HRH1/EDN1/ESR1/P2RY10/P2RY11
GOBP_HYDROGEN_PEROXIDE_METABOLIC_PROCESS	GOBP_HYDROGEN_PEROXIDE_METABOLIC_PROCESS	47	0.628014	1.90392	0.000165424	0.00146814	0.00105118	1881	tags=36%, list=14%, signal=31%	HBA1/HBB/CYBB/SNCA/RAC2/CYBA/GPX1/HBG2/SOD2/HBG1/HBD/DUOX1/GPX3/NOXA1/PRDX5/CAT/CTNS
GOBP_SUPEROXIDE_METABOLIC_PROCESS	GOBP_SUPEROXIDE_METABOLIC_PROCESS	61	0.583941	1.86048	0.000166316	0.00147335	0.00105491	1833	tags=38%, list=13%, signal=33%	TYROBP/CYBB/ITGB2/ITGAM/NCF4/NCF1/CYBA/CLEC7A/PRKCD/SOD3/NCF2/ACP5/NQO1/SOD2/GCH1/SYK/F2RL1/DUOX1/BST1/GNAI2/NOXA1/EDN1/NOS3
GOBP_POSITIVE_REGULATION_OF_ACUTE_INFLAMMATORY_RESPONSE	GOBP_POSITIVE_REGULATION_OF_ACUTE_INFLAMMATORY_RESPONSE	24	0.731598	1.95541	0.000167693	0.00148282	0.0010617	947	tags=46%, list=7%, signal=43%	ALOX5AP/C3/HLA-E/OSM/BTK/ADAM8/IL1B/IL6/CCR7/TNF/TNFRSF11A
GOBP_INTERLEUKIN_4_PRODUCTION	GOBP_INTERLEUKIN_4_PRODUCTION	28	0.700787	1.94691	0.000169149	0.00149297	0.00106896	1539	tags=50%, list=11%, signal=44%	CD3E/HLA-DRB1/LGALS9/FCER1G/HAVCR2/HLA-E/CD86/GATA3/TNFSF4/CEBPB/SYK/PRKCZ/FOXP3/ZFPM1
GOBP_REGULATION_OF_CELL_SHAPE	GOBP_REGULATION_OF_CELL_SHAPE	126	0.490995	1.70489	0.000171011	0.00150552	0.00107795	3005	tags=46%, list=22%, signal=36%	CCL2/CORO1A/ITGB2/LST1/CSF1R/HCK/CCL3/SEMA4A/RAC2/CCL13/FGD2/FMNL1/FES/FGR/PTK2B/RHOG/EPB41L3/PLXNC1/PLEKHO1/CCL7/FBLIM1/RHOH/RHOU/ARHGAP15/PARVB/HEXB/FGD4/LIMD1/TAOK2/DLC1/PALM/ATP10A/ANXA1/FGD5/MYH9/CYFIP1/RHOC/CDC42EP5/TPM1/PDPN/FGD3/PALMD/BAIAP2/SEMA3E/PLXNB2/GAS2/CCL24/PARVA/MYH10/CRK/DIAPH1/RHOF/PLXND1/FMNL3/DAG1/EPB42/RHOJ/EPS8
GOBP_REGULATION_OF_T_HELPER_CELL_DIFFERENTIATION	GOBP_REGULATION_OF_T_HELPER_CELL_DIFFERENTIATION	33	0.680157	1.93455	0.000171195	0.00150552	0.00107795	2313	tags=55%, list=17%, signal=45%	HLA-DRA/HLA-DRB1/CD86/IL12RB1/TNFSF4/CD80/ZC3H12A/LOXL3/CCL19/PRKCZ/FOXP3/JAK3/ANXA1/IL4R/RIPK2/IL18/RARA/ZBTB7B
GOBP_NEGATIVE_REGULATION_OF_VASCULATURE_DEVELOPMENT	GOBP_NEGATIVE_REGULATION_OF_VASCULATURE_DEVELOPMENT	86	0.533662	1.77171	0.00017469	0.00153346	0.00109795	2429	tags=38%, list=18%, signal=32%	CXCL10/STAB1/ALOX5/SEMA4A/SERPINE1/STAT1/SULF1/TEK/PPARG/PML/CCR2/CLDN5/TNF/FASLG/PF4/TIE1/EPN1/SPRY2/MECP2/VASH1/THBS4/SPRED1/PTPRM/GHRL/COL4A2/ANGPT4/ADAMTS9/PRL/EPN2/SEMA3E/THBS2/ATP2B4/GADD45A
GOBP_FC_RECEPTOR_SIGNALING_PATHWAY	GOBP_FC_RECEPTOR_SIGNALING_PATHWAY	48	0.621164	1.88381	0.000175417	0.00153523	0.00109922	2683	tags=52%, list=20%, signal=42%	FCER1G/FCGR2B/HCK/VAV1/FCGR3A/MYO1G/PTPRC/BTK/LYN/FGR/PRKCD/PTPRJ/CD200R1/PLCG2/LIMK1/SYK/FER/MAP2K4/CLEC4E/MAPK10/PRKCQ/SRC/VAV3/IKBKB/PLD2
GOBP_POSITIVE_REGULATION_OF_NATURAL_KILLER_CELL_MEDIATED_IMMUNITY	GOBP_POSITIVE_REGULATION_OF_NATURAL_KILLER_CELL_MEDIATED_IMMUNITY	28	0.699913	1.94448	0.000175718	0.00153523	0.00109922	2908	tags=64%, list=21%, signal=51%	LAG3/VAV1/HLA-E/HLA-F/KLRK1/SLAMF6/SH2D1A/NCR3/KLRD1/KLRC2/LAMP1/CD226/KLRC4/RAET1G/CRTAM/KIR2DL4/KLRC3/AP1G1
GOBP_REGULATION_OF_CYSTEINE_TYPE_ENDOPEPTIDASE_ACTIVITY	GOBP_REGULATION_OF_CYSTEINE_TYPE_ENDOPEPTIDASE_ACTIVITY	190	0.454229	1.63918	0.000175845	0.00153523	0.00109922	1827	tags=29%, list=13%, signal=26%	S100A9/S100A8/LGALS9/PYCARD/TNFSF10/LAPTM5/GAS6/SNCA/CTSH/PSMB9/CST7/CASP1/PLAUR/MAGEA3/GPX1/LCK/HGF/CTSD/CLEC7A/LGMN/AIM2/RPS6KA1/CARD9/PPARG/PML/MAP3K5/SFRP2/TNF/ARRB2/BBC3/FASLG/MICAL1/HIP1R/SYK/AQP1/LTF/TBC1D10A/CASP10/BAX/SOX7/BCAP31/SERPINB9/BIRC3/DLC1/TNFSF15/LAMP3/PRDX5/TNFAIP8/PPM1F/CFLAR/TNFSF14/POR/DAPK1/RIPK2/FAS/NDUFA13
GOBP_RIBOSOMAL_SMALL_SUBUNIT_BIOGENESIS	GOBP_RIBOSOMAL_SMALL_SUBUNIT_BIOGENESIS	50	-0.543448	-1.92353	0.00018066	0.00157442	0.00112728	2398	tags=46%, list=18%, signal=38%	WDR3/RPS8/RPS17/MRPS7/RPS7/HEATR1/NOL10/RIOK1/RPL38/RPS15/RPS25/RPS21/RPS16/PRKDC/RPSA/NOL11/LSM6/RIOK3/RPP40/RPS6/RPS24/NPM1/RPS28
GOBP_REGULATION_OF_CYTOKINESIS	GOBP_REGULATION_OF_CYTOKINESIS	75	-0.467281	-1.78515	0.000189452	0.00164806	0.00118001	2883	tags=45%, list=21%, signal=36%	RHOA/RAB11FIP4/CDC6/CDC14A/AURKB/PIN1/CDC14C/E2F8/CUL3/BRCA2/PDXP/CDC42/ECT2/E2F7/PIK3R4/PLK4/KLHL9/BIRC6/AHCTF1/RACGAP1/CDC14B/PLK1/CIT/PRC1/SPAST/PIK3C3/CALM2/KIF23/KIF20A/CHMP4C/KIF14/SH3GLB1/KLHL13/PKN2
GOBP_TELOMERE_ORGANIZATION	GOBP_TELOMERE_ORGANIZATION	105	-0.429629	-1.73741	0.000189935	0.00164929	0.00118089	2742	tags=42%, list=20%, signal=34%	AURKB/XRCC3/DCP2/RAD51/WRN/DHX36/DOT1L/HSP90AA1/SMG1/MAP3K4/HMBOX1/FEN1/RAD51C/TERF1/RPA2/GNL3/BRCA2/RFC1/MAP2K7/DCLRE1A/CCT7/RIF1/BLM/ERCC4/NEK2/TERT/TPRKB/PPP1R10/PRKDC/EXO1/EXOSC10/ATM/POT1/EZH2/CCT6A/CCT8/XRCC6/CCT3/PCNA/CCNE1/CCNE2/TCP1/PTGES3/MYC
GOBP_METHYLATION	GOBP_METHYLATION	227	-0.334337	-1.51426	0.000192178	0.00166577	0.00119269	3755	tags=46%, list=27%, signal=34%	WTAP/TTLL12/PIWIL4/PCMT1/SMYD5/PAXIP1/MYB/TRMT12/CREBBP/PRDM1/PRDM14/CTNNB1/PRMT8/THUMPD2/PCMTD2/METTL6/SETD3/PYGO2/TEX15/ATF7IP/PHF19/LCMT2/NFYC/WDR5/TFB2M/THUMPD3/SNRPD3/PARP1/PRDM6/MAEL/NSUN6/SMYD2/FTSJ1/METTL3/TRMT5/ASH1L/SMARCB1/CTCF/MTO1/RTF1/COQ3/JARID2/ARID4B/PRMT3/WDR4/DOT1L/NSD1/PRMT5/BCOR/ZNF274/ECE2/BTG1/FBL/CARM1/NSUN4/PRDM5/ASH2L/BRD4/METTL7A/PCMTD1/RBM15/METTL2B/FBXO11/WDR5B/HCFC1/…
GOBP_REGULATION_OF_MRNA_METABOLIC_PROCESS	GOBP_REGULATION_OF_MRNA_METABOLIC_PROCESS	203	-0.352739	-1.57423	0.000193869	0.00167742	0.00120103	2642	tags=36%, list=19%, signal=29%	SAFB/U2AF2/YTHDC1/DCP2/CPEB1/DAZAP1/YBX1/DHX36/SF1/PUM2/THRAP3/DDX5/GDNF/PAIP1/SF3B4/EXOSC2/SAFB2/CNOT1/YTHDF2/YTHDF3/ALKBH5/SRRM1/CASC3/ELAVL1/RBM15/E2F1/BARD1/SLTM/NCBP1/RBMXL1/ROCK1/CPSF6/LARP1/RAVER2/PNPT1/FXR1/EXOSC3/RNF20/ANGEL2/PABPC1/PABPC4/CDC73/SYNCRIP/TARDBP/NCBP2/ZFP36L1/CNOT7/SERBP1/EXOSC9/SRPK2/EXOSC8/SNW1/PRKCA/RAVER1/MBNL1/CNOT8/NANOS1/RBM25/RBMX/RBM11/ROCK2/SRPK1/NUDT21/FMR1/VIM/…
GOBP_POSITIVE_REGULATION_OF_TYROSINE_PHOSPHORYLATION_OF_STAT_PROTEIN	GOBP_POSITIVE_REGULATION_OF_TYROSINE_PHOSPHORYLATION_OF_STAT_PROTEIN	62	0.564625	1.80309	0.000196261	0.00169508	0.00121367	2328	tags=37%, list=17%, signal=31%	CCL5/CSF1R/HCLS1/OSM/PARP9/LYN/IL6/TNFRSF1A/CD40/IL15/TNF/PARP14/CLCF1/LIF/CTF1/CRLF1/IFNG/IL18/IGF1/IL24/HES1/HPX/IL6R
GOBP_TRANSCRIPTION_INITIATION_FROM_RNA_POLYMERASE_II_PROMOTER	GOBP_TRANSCRIPTION_INITIATION_FROM_RNA_POLYMERASE_II_PROMOTER	59	-0.499779	-1.81325	0.00019947	0.00171972	0.00123132	2718	tags=37%, list=20%, signal=30%	GTF2H2/TAF2/GTF2A1/DHX36/TAF4/CDK4/TAF11/TAF5/TP53/CAND1/TAF7/TAF9/E2F2/HEY2/TAF4B/WNT10B/HMGB1/ZNF451/PPM1D/SUB1/E2F3/DR1
GOBP_REGULATION_OF_LIPASE_ACTIVITY	GOBP_REGULATION_OF_LIPASE_ACTIVITY	82	0.538348	1.76901	0.000202222	0.00174033	0.00124608	2035	tags=30%, list=15%, signal=26%	CCL5/APOC1/C5AR1/GNA15/SNCA/P2RY6/APOC2/PTAFR/PLCB2/CD86/HTR2B/NR1H3/SELE/RASGRP4/PRKCZ/PLA2G5/NR1H2/ANXA1/POR/RHOC/EGFR/ABL2/ESR1/PDGFRB/PLA2R1
GOBP_T_CELL_CHEMOTAXIS	GOBP_T_CELL_CHEMOTAXIS	25	0.715512	1.93777	0.00020617	0.00177115	0.00126814	726	tags=36%, list=5%, signal=34%	CXCL10/CCL5/CXCL11/CCL3/CXCL16/CXCL13/PIK3CD/XCL2/CCR2
GOBP_DNA_BIOSYNTHETIC_PROCESS	GOBP_DNA_BIOSYNTHETIC_PROCESS	149	-0.378346	-1.60156	0.000210739	0.00180719	0.00129395	2601	tags=38%, list=19%, signal=31%	POLD2/DCP2/CDKN2D/WRN/TK1/HSP90AA1/PAK3/MAP3K4/HMBOX1/POLD3/CHRAC1/PDGFA/DACH1/TERF1/POLG2/POLE2/RFC1/POLQ/RFC2/WRNIP1/MAP2K7/ING5/CCT7/POLI/TP53/LIN9/CYP1B1/ERCC4/NEK2/TOM1L1/TERT/RFC5/RFC3/TFDP1/BMPR2/EXOSC10/ATM/POLH/POLE/POT1/DTL/CCT6A/CCT8/REV3L/CCT3/KLF4/LOX/SIRT1/CENPF/PCNA/TYMS/CHEK1/RFC4/TCP1/SMPD3/PTGES3/MYC
GOBP_REGULATION_OF_DNA_METABOLIC_PROCESS	GOBP_REGULATION_OF_DNA_METABOLIC_PROCESS	295	-0.312872	-1.42913	0.000211877	0.00181373	0.00129863	2318	tags=32%, list=17%, signal=27%	PRMT5/HSP90AA1/SMG1/PAK3/MAP3K4/HMBOX1/TIMELESS/TWIST1/PDGFA/DACH1/RNF168/TERF1/RPA2/CDK2/GNL3/POLG2/WDR70/ZNF93/ZRANB3/FIGNL1/POLQ/RFC2/WRNIP1/MAP2K7/ING5/NDFIP1/OTUD4/CCT7/RIF1/BLM/ACTL6A/EXOSC3/TP53/FOXM1/CYP1B1/ERCC4/NEK2/TOM1L1/RFC5/EYA4/RFC3/RNF8/ZNF91/POGZ/CDT1/PPP1R10/RPS3/TFDP1/BMPR2/PRKDC/ZMPSTE24/UBE2B/MBD2/EXOSC10/UCHL5/FANCB/RAD51AP1/BRCA1/RLF/ATM/POLH/POT1/YEATS4/PPP4R2/SMARCAD1/DEK…
GOBP_REGULATION_OF_TRANSMEMBRANE_TRANSPORT	GOBP_REGULATION_OF_TRANSMEMBRANE_TRANSPORT	477	0.378634	1.44626	0.000215536	0.00184178	0.00131871	2296	tags=24%, list=17%, signal=21%	CXCL10/CYBB/CCL2/CORO1A/CTSS/CXCL9/C3/CXCL11/RAMP3/PTPN6/SNCA/P2RY6/TREM2/PTAFR/CYBA/SLC43A2/GJA5/IL1B/LYN/ACSL5/TMEM37/LIME1/PTK2B/STAC3/P2RX7/CAV1/CATSPER1/PLCG2/KCNJ5/CX3CL1/GEM/GLRX/TCIRG1/HAMP/ACTN2/RRAD/CCR2/CAPN3/SLC31A2/G6PD/FXYD2/PSEN2/RGS4/SCN1B/BIN1/ACE/CASQ2/TNF/PDE4B/KCNC4/OAZ2/TESC/TPCN1/KCNQ1/KCNK13/PEA15/ATP1A2/CRHBP/SCN4B/THY1/ACTB/STOM/RTN2/CTTNBP2NL/YWHAH/CACNA1C/TSPAN13/BAX/AH…
GOBP_ENDOPLASMIC_RETICULUM_TO_GOLGI_VESICLE_MEDIATED_TRANSPORT	GOBP_ENDOPLASMIC_RETICULUM_TO_GOLGI_VESICLE_MEDIATED_TRANSPORT	98	-0.430837	-1.73449	0.000220293	0.00187911	0.00134544	2218	tags=35%, list=16%, signal=29%	TMED2/PPP6C/CUL3/COPG2/TRIP11/BET1/COPA/VAPA/PREB/TMED1/ZW10/VAMP4/KDELR3/TFG/KDELR2/HYOU1/SEC23B/LMAN1/VAPB/ARCN1/SCFD1/MIA2/PGAP1/CNIH4/SPAST/YIPF5/GOPC/TMED7/INSIG1/ERGIC2/IER3IP1/YIPF4/SEC24D/SAR1A
GOBP_REGULATION_OF_LYMPHOCYTE_APOPTOTIC_PROCESS	GOBP_REGULATION_OF_LYMPHOCYTE_APOPTOTIC_PROCESS	50	0.620352	1.89564	0.000221381	0.00188506	0.0013497	1496	tags=40%, list=11%, signal=36%	CD74/CCL5/LGALS9/BTK/ADAM8/LYN/GIMAP8/RIPK3/HSH2D/P2RX7/TSC22D3/ADA/IL10/PDCD1/IL7R/CD3G/BAX/DOCK8/FOXP1/JAK3
GOBP_MACROPHAGE_ACTIVATION_INVOLVED_IN_IMMUNE_RESPONSE	GOBP_MACROPHAGE_ACTIVATION_INVOLVED_IN_IMMUNE_RESPONSE	16	0.794599	1.92782	0.00022309	0.00189626	0.00135772	2011	tags=75%, list=15%, signal=64%	TYROBP/HAVCR2/TREM2/IFI35/PLCG2/CX3CR1/GRN/SYK/IFNG/TREX1/SUCNR1/LBP
GOBP_KILLING_OF_CELLS_OF_ANOTHER_ORGANISM	GOBP_KILLING_OF_CELLS_OF_ANOTHER_ORGANISM	36	0.655799	1.89025	0.0002276	0.00192833	0.00138068	1535	tags=33%, list=11%, signal=30%	LYZ/PRF1/GNLY/CCL13/CLEC7A/P2RX7/HAMP/SYK/LTF/BCL2L1/IFNG/PGLYRP1
GOBP_PROTEIN_PEPTIDYL_PROLYL_ISOMERIZATION	GOBP_PROTEIN_PEPTIDYL_PROLYL_ISOMERIZATION	31	-0.628668	-2.03307	0.000227661	0.00192833	0.00138068	1693	tags=39%, list=12%, signal=34%	PPWD1/PPIL1/FKBP7/FKBP3/PPID/FKBP10/RANBP2/PPIA/PPIE/PPIL6/PPIG/FKBP11
GOBP_NEUTROPHIL_DEGRANULATION	GOBP_NEUTROPHIL_DEGRANULATION	13	0.81285	1.86764	0.000231326	0.00195594	0.00140045	209	tags=46%, list=2%, signal=45%	VAMP8/ITGB2/ITGAM/SPI1/STXBP2/PTAFR
GOBP_CD8_POSITIVE_ALPHA_BETA_T_CELL_ACTIVATION	GOBP_CD8_POSITIVE_ALPHA_BETA_T_CELL_ACTIVATION	22	0.744584	1.93181	0.000232908	0.00196588	0.00140757	2648	tags=82%, list=19%, signal=66%	HLA-E/EOMES/LILRB1/LILRB4/IRF1/CLEC4A/TNFSF8/HLA-A/RUNX1/GPR18/HFE/PTPN22/XCL1/ZBTB7B/TOX/CD274/MAPK8IP1/CRTAM
GOBP_POSITIVE_REGULATION_OF_TYPE_I_INTERFERON_PRODUCTION	GOBP_POSITIVE_REGULATION_OF_TYPE_I_INTERFERON_PRODUCTION	50	0.619523	1.89311	0.000233766	0.00196967	0.00141028	1070	tags=34%, list=8%, signal=31%	CD14/TLR4/IRF5/OAS1/OAS2/IRF1/TLR7/STAT1/IFIH1/TLR2/PLCG2/IRF7/MYD88/TLR8/DDX58/IRF3/SYK
GOBP_SPLICEOSOMAL_COMPLEX_ASSEMBLY	GOBP_SPLICEOSOMAL_COMPLEX_ASSEMBLY	32	-0.632363	-2.07039	0.000235706	0.00198256	0.00141951	3320	tags=69%, list=24%, signal=52%	GEMIN6/NOL3/SF3A3/SNRPG/DDX1/SNRPD2/SMN2/YTHDC1/SF1/LUC7L2/NCBP1/SNRPC/SMN1/TXNL4A/SF3B1/PRPF39/SRPK2/SNRPE/SRPK1/PTBP2/SNRPD1/PSIP1
GOBP_REGULATION_OF_NEUTROPHIL_CHEMOTAXIS	GOBP_REGULATION_OF_NEUTROPHIL_CHEMOTAXIS	26	0.712688	1.94413	0.000237041	0.00199032	0.00142507	2231	tags=58%, list=16%, signal=48%	CD74/C5AR1/C3AR1/RAC2/MPP1/MDK/CCR7/CCL19/TNFAIP6/BST1/THBS4/EDN1/MOSPD2/LBP/XCL1
GOBP_NEURON_DEATH	GOBP_NEURON_DEATH	308	0.404936	1.50731	0.000238834	0.0020019	0.00143335	1965	tags=25%, list=14%, signal=22%	C1QA/APOE/TYROBP/CCL5/CCL2/CORO1A/ITGB2/HMOX1/ITGAM/FCGR2B/TNFRSF1B/SNCA/TLR4/CCL3/TREM2/CSF1/HLA-F/RB1/SORL1/GPX1/ADAM8/BTG2/GPNMB/AXL/LGMN/PTK2B/CTSZ/GATA3/MDK/CD200R1/TRPM2/NQO1/SOD2/SNCG/CX3CL1/SULT1A4/TNFRSF21/IL27RA/MAP3K5/G6PD/CX3CR1/IL10/TNF/FOS/GRN/ARRB2/IKBKG/CLCF1/FASLG/CEBPB/KMO/SNX6/CHL1/CD34/BCL2L1/CRLF1/BAX/NCOA7/MAP3K11/TLR6/EGLN2/IFNG/CD200/TRAF2/MAP3K12/MECP2/MAX/WFS1/CHMP4B/RAP…
GOBP_NOTOCHORD_DEVELOPMENT	GOBP_NOTOCHORD_DEVELOPMENT	16	-0.748424	-2.02975	0.00024265	0.00203035	0.00145373	2581	tags=62%, list=19%, signal=51%	WNT5A/NOG/EFNA1/SOX9/GLI1/WNT11/STIL/YAP1/COL13A1/COL2A1
GOBP_COMPLEMENT_ACTIVATION_ALTERNATIVE_PATHWAY	GOBP_COMPLEMENT_ACTIVATION_ALTERNATIVE_PATHWAY	15	0.792431	1.89251	0.000243673	0.00203539	0.00145734	637	tags=33%, list=5%, signal=32%	VSIG4/C3/CFD/CFB/CFH
GOBP_POSITIVE_REGULATION_OF_NATURAL_KILLER_CELL_MEDIATED_CYTOTOXICITY	GOBP_POSITIVE_REGULATION_OF_NATURAL_KILLER_CELL_MEDIATED_CYTOTOXICITY	24	0.723327	1.9333	0.000248972	0.00207415	0.00148509	2908	tags=67%, list=21%, signal=53%	LAG3/VAV1/HLA-E/HLA-F/KLRK1/SLAMF6/SH2D1A/NCR3/KLRD1/KLRC2/LAMP1/CD226/KLRC4/CRTAM/KLRC3/AP1G1
GOBP_REGULATION_OF_CD4_POSITIVE_ALPHA_BETA_T_CELL_DIFFERENTIATION	GOBP_REGULATION_OF_CD4_POSITIVE_ALPHA_BETA_T_CELL_DIFFERENTIATION	42	0.64359	1.90349	0.000249173	0.00207415	0.00148509	1845	tags=48%, list=13%, signal=41%	HLA-DRA/HLA-DRB1/LGALS9/CD86/GATA3/IL12RB1/TNFSF4/CD80/ZC3H12A/LOXL3/CCL19/PRKCZ/IFNG/FOXP3/JAK3/RUNX1/ANXA1/IL4R/RIPK2/IL18
GOBP_POSITIVE_REGULATION_OF_PATTERN_RECOGNITION_RECEPTOR_SIGNALING_PATHWAY	GOBP_POSITIVE_REGULATION_OF_PATTERN_RECOGNITION_RECEPTOR_SIGNALING_PATHWAY	39	0.638136	1.86316	0.000251992	0.00209184	0.00149776	2011	tags=46%, list=15%, signal=39%	SLC15A3/TLR4/CYBA/IFI35/OASL/TLR2/RSAD2/CAV1/NR1H3/TLR5/MFHAS1/LTF/NINJ1/F2RL1/TLR1/TLR3/PTPN22/LBP
GOBP_ESTABLISHMENT_OF_PROTEIN_LOCALIZATION_TO_CHROMOSOME	GOBP_ESTABLISHMENT_OF_PROTEIN_LOCALIZATION_TO_CHROMOSOME	16	-0.747498	-2.02724	0.000252165	0.00209184	0.00149776	2067	tags=62%, list=15%, signal=53%	TERF1/BRCA2/CCT7/TERT/POT1/NIPBL/CCT6A/CCT8/CCT3/TCP1
GOBP_BONE_MINERALIZATION	GOBP_BONE_MINERALIZATION	103	-0.425558	-1.71774	0.00025894	0.00214436	0.00153536	1646	tags=37%, list=12%, signal=33%	FGFR2/TUFT1/TFAP2A/ACVR2A/FZD9/BMP6/SMAD3/BMPR1A/BMPR2/SOX9/ZMPSTE24/ASPN/FGF23/ATF4/PTN/MEF2C/MMP13/MINPP1/PTGS2/WNT10B/ATP2B1/COL1A2/NOTUM/WNT11/LOX/BMP7/SBDS/EIF2AK3/FGFR3/SMPD3/TMEM119/OMD/GJA1/ALPL/LGR4/IBSP/IFITM5/PHOSPHO1
GOBP_REGULATION_OF_LIPID_LOCALIZATION	GOBP_REGULATION_OF_LIPID_LOCALIZATION	138	0.473884	1.65721	0.000267546	0.00220978	0.0015822	2183	tags=29%, list=16%, signal=25%	APOE/APOC1/C3/MSR1/PLTP/TREM2/APOC2/DAB2/IL1B/ACSL5/PRKCD/IL6/P2RX7/CAV1/NR1H3/PPARG/ABCA1/ABCG1/ITGB3/ABCA7/NFKBIA/TNF/ZC3H12A/TNFRSF11A/FASLG/IKBKE/SYK/RETN/NFKB1/P2RX4/SPP1/CETP/NR1H2/GHRL/EDN1/GPS2/IRS2/PLA2R1/ANXA2/PPARA
GOBP_T_CELL_EXTRAVASATION	GOBP_T_CELL_EXTRAVASATION	13	0.808587	1.85785	0.000267755	0.00220978	0.0015822	815	tags=54%, list=6%, signal=51%	CCL2/ITGAL/RIPK3/ICAM1/CCR2/IL27RA/CD99L2
GOBP_NEGATIVE_REGULATION_OF_VIRAL_LIFE_CYCLE	GOBP_NEGATIVE_REGULATION_OF_VIRAL_LIFE_CYCLE	25	0.70895	1.92	0.000276568	0.00227862	0.00163149	831	tags=32%, list=6%, signal=30%	BST2/FCN1/IFITM1/CIITA/IFITM2/IFITM3/LY6E/FCN3
GOBP_POSITIVE_REGULATION_OF_GRANULOCYTE_CHEMOTAXIS	GOBP_POSITIVE_REGULATION_OF_GRANULOCYTE_CHEMOTAXIS	23	0.726991	1.90905	0.000278079	0.00228716	0.0016376	2231	tags=52%, list=16%, signal=44%	CD74/C5AR1/C3AR1/RAC2/MDK/CCR7/CCL19/THBS4/EDN1/MOSPD2/LBP/XCL1
GOBP_NEGATIVE_REGULATION_OF_INFLAMMATORY_RESPONSE_TO_ANTIGENIC_STIMULUS	GOBP_NEGATIVE_REGULATION_OF_INFLAMMATORY_RESPONSE_TO_ANTIGENIC_STIMULUS	23	0.72694	1.90892	0.000281533	0.00230929	0.00165345	1070	tags=43%, list=8%, signal=40%	HLA-DRB1/FCGR2B/HCK/TREM2/GPX1/LYN/FGR/RHBDF2/IL10/SYK
GOBP_POSITIVE_REGULATION_OF_SECRETION	GOBP_POSITIVE_REGULATION_OF_SECRETION	277	0.41106	1.52027	0.000281726	0.00230929	0.00165345	2253	tags=25%, list=16%, signal=21%	HLA-DRB1/VAMP8/ITGB2/S100A8/CXCL12/ITGAM/SNCA/TLR4/TREM2/PTAFR/CYBA/HLA-F/CD33/DAB2/ADAM8/IL1B/TLR2/CD38/UNC13D/FGR/SDC1/P2RX7/TRPM2/PPARG/ABCG1/SCAMP5/CHMP2A/EDNRB/TNFRSF11A/RPH3AL/VEGFC/SDC4/SYK/KMO/AQP1/GATA2/F2RL1/RETN/RAB8B/PFKFB2/OXTR/STX1A/P2RX4/IFNG/SPHK2/KCNN4/SPP1/GNAI2/NR1H2/KLRC2/HFE/IL4R/CAPN10/GHRL/EDN1/SPINK1/INHBA/IGF1/GPR68/IRS2/LAMP1/PLA2R1/ADAM9/GLUL/TRPM4/DOC2B/ADORA2A/PRL/ATP…
GOBP_JNK_CASCADE	GOBP_JNK_CASCADE	153	0.461915	1.63599	0.00028347	0.00231965	0.00166086	2486	tags=35%, list=18%, signal=29%	PYCARD/FCGR2B/NCF1/TLR4/MAP4K1/TLR7/IL1B/PTK2B/CCR7/CARD9/TRAF1/MYD88/SH2D3C/MAP3K5/RASSF2/SFRP1/SFRP2/DUSP10/TNF/TRIB1/CCL19/MFHAS1/DUSP9/F2RL1/NFKB1/LTBR/PTGER4/DUSP22/MAP3K11/TGFBR3/SERPINF2/ANKRD6/TRAF2/DUSP16/TAOK2/TPD52L1/MAP3K12/TLR3/PTPN22/RIPK2/DUSP15/EGFR/CDC42EP5/MAP2K4/GPS2/IRAK4/MINK1/MDFIC/FLT4/MAPK10/GADD45A/MAPK8IP1/MAP4K2
GOBP_EMBRYONIC_SKELETAL_SYSTEM_DEVELOPMENT	GOBP_EMBRYONIC_SKELETAL_SYSTEM_DEVELOPMENT	114	-0.403713	-1.6705	0.000284316	0.00232263	0.001663	2780	tags=37%, list=20%, signal=30%	MYF5/SOX11/SHOX2/SIX4/MBTD1/HOXA9/HOXC9/WNT5A/HOXD9/HOXC6/MTHFD1/NOG/HOXB4/TWIST1/SLC2A10/TULP3/PDGFRA/DLX2/FGFR2/MMP16/COL1A1/TFAP2A/DLG1/ACVR2A/SMAD3/HOXC4/HOXD10/FGF8/NIPBL/RDH10/WNT11/DLX1/SP3/BMP7/GSC/SATB2/COL11A1/RUNX2/IRX5/IHH/COL2A1/RBP4
GOBP_NEGATIVE_REGULATION_OF_PRODUCTION_OF_MOLECULAR_MEDIATOR_OF_IMMUNE_RESPONSE	GOBP_NEGATIVE_REGULATION_OF_PRODUCTION_OF_MOLECULAR_MEDIATOR_OF_IMMUNE_RESPONSE	37	0.649568	1.88002	0.000284913	0.00232358	0.00166368	1890	tags=43%, list=14%, signal=37%	BST2/HMOX1/FCGR2B/HLA-F/LILRB1/LILRB4/CD96/FCRL3/PARP3/IL10/TNF/CD22/FOXP3/JAK3/HFE/CR1
GOBP_POSITIVE_REGULATION_OF_INTERFERON_ALPHA_PRODUCTION	GOBP_POSITIVE_REGULATION_OF_INTERFERON_ALPHA_PRODUCTION	19	0.760821	1.9198	0.00029101	0.0023693	0.00169642	1785	tags=58%, list=13%, signal=50%	TLR4/IRF5/TLR7/STAT1/IFIH1/IRF7/TLR8/DDX58/IRF3/TLR3/RIPK2
GOBP_SNRNA_METABOLIC_PROCESS	GOBP_SNRNA_METABOLIC_PROCESS	29	-0.630953	-2.00317	0.00029433	0.00238868	0.00171029	2210	tags=52%, list=16%, signal=43%	ZCCHC8/EXOSC2/ELL3/SNAPC1/EXOSC3/CC2D1A/ELL2/USPL1/EXOSC10/TOE1/EXOSC9/EXOSC8/ZC3H8/SNAPC3/RBM7
GOBP_NEGATIVE_REGULATION_OF_MITOTIC_CELL_CYCLE_PHASE_TRANSITION	GOBP_NEGATIVE_REGULATION_OF_MITOTIC_CELL_CYCLE_PHASE_TRANSITION	124	-0.401149	-1.65587	0.000294379	0.00238868	0.00171029	2009	tags=38%, list=15%, signal=33%	RPA2/CDK2/PTEN/USP47/ACVR1/RAD21/KNTC1/BLM/DLG1/TP53/ZWILCH/ZW10/E2F7/CDKN2B/PKD2/DYNC1LI1/TPR/CDT1/CDC73/FBXO5/PRKDC/ZFP36L1/BRCA1/CCNG1/CDC14B/ATM/AVEN/PLK1/WEE1/DTL/ZWINT/EZH2/TRIP13/MUC1/CHMP4C/BUB1B/KLF4/MAD2L1/CENPF/BUB1/WAC/BUB3/DONSON/CHEK1/CCNB1/TOPBP1/TTK
GOBP_METAPHASE_ANAPHASE_TRANSITION_OF_CELL_CYCLE	GOBP_METAPHASE_ANAPHASE_TRANSITION_OF_CELL_CYCLE	56	-0.51387	-1.86967	0.000302463	0.00244984	0.00175408	2967	tags=59%, list=22%, signal=46%	ESPL1/CDK5RAP2/CDC6/AURKB/XRCC3/ANAPC5/CUL3/CDC23/APC/ANAPC1/RAD21/KNTC1/ZWILCH/ZW10/DYNC1LI1/TPR/CDT1/FBXO5/ATM/PLK1/TACC3/ZWINT/TRIP13/CDC16/BUB1B/MAD2L1/CENPF/BUB1/UBE2C/BUB3/CCNB1/CENPE/TTK
GOBP_POSITIVE_REGULATION_OF_RELEASE_OF_SEQUESTERED_CALCIUM_ION_INTO_CYTOSOL	GOBP_POSITIVE_REGULATION_OF_RELEASE_OF_SEQUESTERED_CALCIUM_ION_INTO_CYTOSOL	35	0.648262	1.85444	0.000302932	0.00244984	0.00175408	2277	tags=46%, list=17%, signal=38%	CXCL10/CXCL9/CXCL11/SNCA/P2RY6/CX3CL1/CAPN3/THY1/BAX/GSTM2/CD19/GSTO1/CALM3/TRDN/XCL1/BDKRB1
GOBP_NEGATIVE_REGULATION_OF_UBIQUITIN_PROTEIN_TRANSFERASE_ACTIVITY	GOBP_NEGATIVE_REGULATION_OF_UBIQUITIN_PROTEIN_TRANSFERASE_ACTIVITY	22	-0.682453	-2.03966	0.000314195	0.00253668	0.00181626	1637	tags=64%, list=12%, signal=56%	RPS7/RPL37/BAG2/RPS15/RPL11/FBXO5/RPL5/RPS20/BAG5/BUB1B/MAD2L1/CDC20/BUB3/RPL23
GOBP_TRNA_MODIFICATION	GOBP_TRNA_MODIFICATION	51	-0.516551	-1.84657	0.000314793	0.00253726	0.00181668	3660	tags=57%, list=27%, signal=42%	DUS3L/TRMT12/PUS3/THUMPD2/METTL6/DTWD1/LCMT2/THUMPD3/KTI12/DUS4L/NSUN6/FTSJ1/TRMT5/C9orf64/SSB/DTWD2/MTO1/WDR4/QTRT1/METTL2B/NSUN2/PUS7/METTL2A/OSGEPL1/TPRKB/TRMT1/RPUSD4/THUMPD1/TRIT1
GOBP_TELOMERE_MAINTENANCE	GOBP_TELOMERE_MAINTENANCE	101	-0.428802	-1.73863	0.000319642	0.00257205	0.00184158	2742	tags=42%, list=20%, signal=33%	AURKB/XRCC3/DCP2/RAD51/WRN/DHX36/HSP90AA1/SMG1/MAP3K4/HMBOX1/FEN1/RAD51C/TERF1/RPA2/GNL3/BRCA2/RFC1/MAP2K7/DCLRE1A/CCT7/RIF1/BLM/ERCC4/NEK2/TERT/TPRKB/PPP1R10/PRKDC/EXO1/EXOSC10/ATM/POT1/CCT6A/CCT8/XRCC6/CCT3/PCNA/CCNE1/CCNE2/TCP1/PTGES3/MYC
GOBP_REGULATION_OF_STEROL_TRANSPORT	GOBP_REGULATION_OF_STEROL_TRANSPORT	53	0.592	1.82204	0.000320489	0.00257458	0.0018434	1611	tags=28%, list=12%, signal=25%	APOE/APOC1/PLTP/TREM2/APOC2/CAV1/NR1H3/PPARG/ABCA1/ABCG1/ABCA7/NFKBIA/NFKB1/CETP/NR1H2
GOBP_POSITIVE_REGULATION_OF_NIK_NF_KAPPAB_SIGNALING	GOBP_POSITIVE_REGULATION_OF_NIK_NF_KAPPAB_SIGNALING	56	0.584236	1.82059	0.000325389	0.0026096	0.00186847	1845	tags=34%, list=13%, signal=29%	CD14/LGALS9/LAPTM5/HAVCR2/TLR4/TREM2/IFI35/TLR7/IL1B/TLR2/CD86/TNF/CCL19/TRADD/TLR3/TNFSF14/EGFR/EDN1/IL18
GOBP_ANTIFUNGAL_INNATE_IMMUNE_RESPONSE	GOBP_ANTIFUNGAL_INNATE_IMMUNE_RESPONSE	20	0.743545	1.89137	0.000326937	0.00261767	0.00187425	2142	tags=60%, list=16%, signal=51%	SPI1/CLEC4A/CLEC7A/PLCG2/CARD9/RARRES2/CX3CR1/FAM3A/PLA2G5/CLEC4C/CLEC4E/TRIM62
GOBP_NEGATIVE_REGULATION_OF_MAST_CELL_ACTIVATION_INVOLVED_IN_IMMUNE_RESPONSE	GOBP_NEGATIVE_REGULATION_OF_MAST_CELL_ACTIVATION_INVOLVED_IN_IMMUNE_RESPONSE	10	0.85803	1.8548	0.000335609	0.00268265	0.00192077	273	tags=50%, list=2%, signal=49%	LGALS9/HMOX1/PTPN6/CD300A/CD84
GOBP_PROTEIN_FOLDING	GOBP_PROTEIN_FOLDING	163	-0.365165	-1.57418	0.000340291	0.00271558	0.00194435	2649	tags=33%, list=19%, signal=27%	GRPEL1/MKKS/PFDN5/TRAP1/DFFA/HSPD1/HSPA2/HSP90AA1/DNAJA2/CCDC47/CLPX/PDIA5/HSPA14/ST13/POFUT2/VAPA/HSP90B1/GRPEL2/CCT7/PPIL1/PFDN2/CALR/BAG2/PPID/RANBP2/DNAJC10/LMAN1/PPIA/HSPE1/NGLY1/PRDX4/DNAJB14/TXNDC9/HSPA1A/BAG4/PPIE/CCT6A/CCT8/SACS/DNAJB4/PPIL6/BAG5/CCT3/CDC37L1/PFDN4/NUDCD2/PPIG/HSPA4L/CRYAB/TCP1/CHORDC1/DNAJC1/FKBP11/PTGES3
GOBP_NEGATIVE_REGULATION_OF_DNA_REPLICATION	GOBP_NEGATIVE_REGULATION_OF_DNA_REPLICATION	24	-0.652962	-1.97924	0.000352055	0.00280482	0.00200825	3078	tags=58%, list=23%, signal=45%	CDAN1/LIG3/CDC6/TIMELESS/TERF1/BRCA2/ZRANB3/BLM/TP53/CDT1/FBXO5/GTPBP4/DONSON/GMNN
GOBP_MONOCYTE_CHEMOTACTIC_PROTEIN_1_PRODUCTION	GOBP_MONOCYTE_CHEMOTACTIC_PROTEIN_1_PRODUCTION	17	0.77533	1.90192	0.000354725	0.00282143	0.00202014	1076	tags=47%, list=8%, signal=43%	LGALS9/OAS1/CD84/IL1B/CLEC7A/APOD/SYK/MCOLN2
GOBP_LYMPHOCYTE_HOMEOSTASIS	GOBP_LYMPHOCYTE_HOMEOSTASIS	58	0.578745	1.81893	0.000356649	0.00283031	0.0020265	2118	tags=45%, list=15%, signal=38%	CD74/CORO1A/LGALS9/TNFSF13B/IL2RA/LYN/RIPK3/P2RX7/TSC22D3/TCIRG1/ADA/LGALS2/LAT/TNFAIP3/TNFRSF13B/BAX/DOCK11/SIT1/FOXP3/JAK3/GPR174/TNFSF14/TNFRSF17/FAS/TRAF3IP2/DOCK10
GOBP_POSITIVE_REGULATION_OF_B_CELL_ACTIVATION	GOBP_POSITIVE_REGULATION_OF_B_CELL_ACTIVATION	64	0.56909	1.82976	0.000357013	0.00283031	0.0020265	3200	tags=52%, list=23%, signal=40%	CD74/TNFSF13B/TLR4/PTPRC/BTK/INPP5D/CARD11/CD38/IL6/FCRL3/TNFSF4/TNFSF13/CD40/ADA/IL10/CLCF1/SYK/TNFRSF4/BST1/TNIP2/NFATC2/IRS2/EPHB2/MLH1/PELI1/VAV3/CD81/IL7/BAD/TBX21/CD28/TP53BP1/CDKN1A
GOBP_T_HELPER_2_CELL_DIFFERENTIATION	GOBP_T_HELPER_2_CELL_DIFFERENTIATION	13	0.802339	1.84349	0.000358826	0.00284002	0.00203345	2132	tags=77%, list=16%, signal=65%	BATF/CD86/GATA3/TNFSF4/PRKCZ/BCL3/ANXA1/IL4R/IL18/RARA
GOBP_STEROID_ESTERIFICATION	GOBP_STEROID_ESTERIFICATION	15	0.784275	1.87303	0.000368211	0.00290953	0.00208322	729	tags=20%, list=5%, signal=19%	APOE/APOC1/ABCG1
GOBP_REACTIVE_NITROGEN_SPECIES_METABOLIC_PROCESS	GOBP_REACTIVE_NITROGEN_SPECIES_METABOLIC_PROCESS	66	0.562405	1.81144	0.0003717	0.0029323	0.00209953	1833	tags=42%, list=13%, signal=37%	HBB/AIF1/TLR4/KLRK1/IL1B/TLR2/CLEC7A/PTK2B/ACP5/CAV1/NQO1/SOD2/GCH1/CX3CR1/IL10/TNF/ZC3H12A/GLA/DDAH2/CD34/TMEM106A/TLR6/P2RX4/IFNG/GCHFR/POR/EDN1/NOS3
GOBP_REGULATION_OF_NITRIC_OXIDE_METABOLIC_PROCESS	GOBP_REGULATION_OF_NITRIC_OXIDE_METABOLIC_PROCESS	52	0.585216	1.78945	0.00038065	0.00299801	0.00214657	1422	tags=40%, list=10%, signal=36%	HBB/AIF1/TLR4/KLRK1/IL1B/CLEC7A/PTK2B/ACP5/CAV1/SOD2/CX3CR1/IL10/TNF/ZC3H12A/GLA/DDAH2/CD34/TMEM106A/TLR6/P2RX4/IFNG
GOBP_REGULATION_OF_INOSITOL_PHOSPHATE_BIOSYNTHETIC_PROCESS	GOBP_REGULATION_OF_INOSITOL_PHOSPHATE_BIOSYNTHETIC_PROCESS	14	0.801703	1.89501	0.000383111	0.00301247	0.00215693	485	tags=36%, list=4%, signal=34%	PLEK/SNCA/P2RY6/PTAFR/PTK2B
[truncated: 930 more rows]
