# Supplementary material for: A CIC-related-epigenetic factors-based model associated with prediction, the tumor microenvironment and drug sensitivity in osteosarcoma
Source: Sci Rep. 2024 Jan 15;14:1308. doi: 10.1038/s41598-023-49770-2 (PMC10789798; doi:10.1038/s41598-023-49770-2)
Supplement: Supplementary file 11 — Supplementary Table S10. [file 41598_2023_49770_MOESM11_ESM.xlsx]

## Sheet: Sheet1
algorithm	NAME	TARGET-40-0A4HLD	TARGET-40-0A4HMC	TARGET-40-0A4HX8	TARGET-40-0A4HXS	TARGET-40-0A4HY5	TARGET-40-0A4I0Q	TARGET-40-0A4I0U	TARGET-40-0A4I0W	TARGET-40-0A4I3S	TARGET-40-0A4I3W	TARGET-40-0A4I42	TARGET-40-0A4I48	TARGET-40-0A4I4A	TARGET-40-0A4I4M	TARGET-40-0A4I4O	TARGET-40-0A4I5B	TARGET-40-0A4I65	TARGET-40-0A4I6O	TARGET-40-0A4I8O	TARGET-40-0A4I8S	TARGET-40-0A4I8U	TARGET-40-0A4I9K	TARGET-40-NAAEDA	TARGET-40-NAAEDD	TARGET-40-NAAEDH	TARGET-40-NAAEDI	TARGET-40-NAASJI	TARGET-40-NAASJK	TARGET-40-PAKFVX	TARGET-40-PAKXLD	TARGET-40-PAKZZK	TARGET-40-PALECC	TARGET-40-PALFYN	TARGET-40-PALHRL	TARGET-40-PALKDP	TARGET-40-PALKGN	TARGET-40-PALWWX	TARGET-40-PALZGU	TARGET-40-PAMEKS	TARGET-40-PAMHLF	TARGET-40-PAMHYN	TARGET-40-PAMJXS	TARGET-40-PAMLKS	TARGET-40-PAMRHD	TARGET-40-PAMTCM	TARGET-40-PAMYYJ	TARGET-40-PANGPE	TARGET-40-PANGRW
ESTIMATE	StromalScore	-13.2115	258.047	38.6222	204.696	290.059	714.939	864.996	1114.81	638.583	427.116	-262.695	748.543	1317.36	983.985	224.061	444.342	576.945	605.719	1278.03	439	415.369	352.872	812.879	-1058.93	949.077	523.046	246.365	501.22	-706.596	-57.4519	649.589	196.39	1387.29	-186.325	-231.177	800.069	557.813	201.322	604.175	701.319	541.715	77.6645	-577.455	283.572	-203.244	137.465	515.091	599.79
ESTIMATE	ImmuneScore	147.843	1358.11	216.926	686.085	411.053	547.439	2534.57	659.033	168.272	-409.337	407.167	1194.02	1424.05	1443.93	490.121	1322.8	415.014	61.1626	734.947	1027.07	795.872	698.928	762.659	-676.757	1879.64	1234.75	346.502	520.883	522.755	-620.147	769.154	910.484	1741.77	654.047	-352.903	1099.32	785.469	883.011	1.74881	307.011	929.944	517.469	-270.006	870.549	-522.092	526.957	659.86	787.42
ESTIMATE	ESTIMATEScore	134.631	1616.16	255.549	890.781	701.112	1262.38	3399.57	1773.84	806.855	17.7793	144.472	1942.56	2741.41	2427.92	714.181	1767.14	991.959	666.882	2012.97	1466.07	1211.24	1051.8	1575.54	-1735.68	2828.71	1757.8	592.866	1022.1	-183.84	-677.599	1418.74	1106.87	3129.06	467.722	-584.08	1899.38	1343.28	1084.33	605.924	1008.33	1471.66	595.133	-847.461	1154.12	-725.336	664.421	1174.95	1387.21
ESTIMATE	TumorPurity	0.81111	0.665808	0.800601	0.741332	0.759728	0.70364	0.450024	0.648361	0.749543	0.821022	0.810264	0.629309	0.534066	0.572391	0.758479	0.649109	0.731283	0.762985	0.621243	0.682083	0.708953	0.725263	0.670245	0.939301	0.523187	0.650153	0.769963	0.728258	0.837556	0.874921	0.687147	0.719674	0.485119	0.781554	0.868191	0.634222	0.695152	0.721967	0.768739	0.729642	0.681483	0.769751	0.886722	0.714842	0.878293	0.763219	0.7127	0.690502
CIBERSORT	B cells naive	0	0.039874	0.00691311	0.0101559	0	0.0250913	0.0374607	0	0	0.00804574	0.0219017	0.013607	0.0230661	0.016864	0.00210509	0.033574	0.0115782	0	0.00582808	0.00171242	0.0156936	0.023613	0.00351636	0.0572046	0.0303929	0.00930778	0.0468136	0.00872496	0.127923	0.0118403	0.0199993	0.00668877	0	0.034831	0.0252255	0	0	0.0232081	0.0259358	0.003005	0.0177623	0.00738491	0.0268784	0.017563	0.0342438	0	0.00221574	0.0166117
CIBERSORT	B cells memory	0	0	0	0	0.0267145	0	0	0.00872443	0.00323023	0	0	0	0	0	0	0	0	0.14146	0	0	0	0	0	0	0	0	0	0	0	0	0	0	0.0160917	0	0	0.00794918	0	0	0	0	0	0	0	0	0	0	0	0
CIBERSORT	Plasma cells	0.0904209	0	0	0.0619488	0.0259741	0	0	0.00295658	0.00482582	0.0133684	0.0844766	0	0	0	0.00156054	0.0255016	0.103899	0	0	0.0127563	0.0125652	0.0165611	0.0139457	0.123157	0	0.00220621	0.0699269	0	0	0.182154	0	0.00999378	0	0.0214454	0.0384451	0	0	0	0	0.0317978	0	0	0.0749484	0.037926	0.0208225	0.116309	0.00113233	0.0271644
CIBERSORT	T cells CD8	0	0.0287156	0.124357	0.021373	0	0	0.047146	0	0.0414395	0	0	0.00487165	0.0101372	0.0188293	0	0.0718741	0	0	0	0.0238711	0	0	0.0272717	0	0.0391201	0	0	0.0302525	0	0.0454277	0.0381682	0	0.207442	0	0	0	0.0285437	0	0	0	0.0769005	0.0110138	0.0443457	0	0.033458	0.0251956	0	0
CIBERSORT	T cells CD4 naive	0.166991	0	0	0	0	0.0760561	0.0202226	0	0	0.0405336	0.0106877	0	0.0307356	0.00840006	0	0	0.0825606	0.00237332	0.00556607	0	0.0618223	0.0835503	0.0501894	0.106596	0.00380365	0.0161135	0.152084	0	0.0239982	0	0.0602437	0.0739498	0	0	0.0233904	0	0	0	0.000819424	0.0296553	0.0984149	0	0	0.0403236	0	0.0123174	0.0488432	0.0677497
CIBERSORT	T cells CD4 memory resting	0.183995	0	0	0.1199	0.0867165	0.15269	0	0.00537297	0	0.114623	0.162557	0.0247284	0.00136858	0.0259277	0.0395197	0.136336	0	0.0637475	0.00570151	0.125461	0.0234566	0.101715	0	0.0128162	0.0445274	0.0775858	0.0197178	0.0676605	0	0.209284	0.0317091	0	0	0.0147948	0.0811668	0.0893113	0.044423	0.0840712	0.074587	0.12604	0.0407096	0.0876128	0.0622916	0.00121251	0.00616378	0	0.0737232	0
CIBERSORT	T cells CD4 memory activated	0.0991013	0.0102962	0	0	0	0	0	0.0167394	0	0	0	0	0	0	0	0	0.012508	0	0	0	0	0	0	0	0	0	0	0	0	0.00434595	0	0.00081254	0	0	0	0	0	0	0	0	0.0012694	0	0	0	0	0	0	0.0538548
CIBERSORT	T cells follicular helper	0	0.0214935	0.0569887	0.0234293	0.0148248	0	0.0394257	0.00719011	0.0425678	0.0408771	0	0.0406403	0.0168607	0.0208656	0.0433207	0	0.0112458	0.0131808	0.0417028	0	0	0.0108888	0.0250671	0.00251003	0	0.0157671	0	0.0318106	0.0314895	0	0.00205248	0.0408747	0.0777109	0.0654829	0.019033	0.035164	0.0426942	0.0169052	0	0.0201545	0	0.0455582	0	0.010812	0.0566627	0.00414222	0.00484126	0.0173457
CIBERSORT	T cells regulatory (Tregs)	0	0.0262071	0	0.00470233	0	0	0.0251639	0.0104661	0.00220637	0.0292559	0	0.0342684	0.00911751	0.0100395	0	0	0	0	0	0.0177694	0.00776096	0.0260579	0.0289296	0	0.0136698	0.0191547	0	0.0290865	0.0145111	0	0.00704382	0	0.0568685	0.0176843	0	0.00946528	0.0636599	0.00962265	0.0469898	0.0215043	0	0	0.00970877	0	0	0.0147748	0	0
CIBERSORT	T cells gamma delta	0	0.00940843	0.0525655	0	0	0	0	0.0313425	0	0	0	0.0109286	0.0156599	0.0109613	0.0271959	0	0.0265249	0	0	0	0	0.044359	0.0224042	0	0.0386529	0	0.0672212	0	0.0267818	0	0	0.0730006	0.00452743	0.0225382	0.0461514	0.0217659	0	0.06231	0.066352	0	0	0	0	0.0411774	0.0218613	0	0.0449041	0.0734102
CIBERSORT	NK cells resting	0.0278958	0.0113524	0	0.00180833	0.0231464	0.0470934	0.0281611	0	0.000805942	0	0.0260082	0	0	0.00927639	0.0124829	0.00833689	0.00365741	0	0	0.0406127	0.026799	0.00754176	0	0.0149684	0	0.0222389	0.0305285	0.0139835	0.00229516	0.00679887	0.0229058	0.011262	0	0	0	0	0	0	0	0.0457317	0.0335086	0	0	0	0	0.00901439	0.00322446	0.00765115
CIBERSORT	NK cells activated	0.0243363	0	0.0205966	0.0268447	0	0.0184496	0.0121215	0.00156674	0	0.0400512	0.00302256	0.00279327	0.00600019	0	0.0141586	0.0313848	0.00294857	0.0237335	0.00896655	0.00903933	0	0	0.0194775	0	0.082472	0.025194	0	0	0.0124125	0.0120485	0	0	0.0397141	0.0683281	0.0196618	0.0199212	0.0311773	0.0107375	0.031491	0	0.000270651	0.038424	0.0215407	0.0225286	0.0392276	0.0104742	0.0075841	0
CIBERSORT	Monocytes	0	0.0393018	0	0.0484867	0	0	0.144658	0	0	0	0.00332269	0	0.0399778	0	0.0197207	0.0110536	0	0	0	0.0223246	0.00380802	0	0.0689027	0	0.0499259	0.0664981	0.0969563	0.0125287	0.00996946	0	0.00318834	0	0	0	0	0.0644918	0	0	0	0.00118909	0.0243173	0	0	0	0	0	0	0
CIBERSORT	Macrophages M0	0.250543	0.234903	0.235864	0.273644	0.685967	0.243371	0.265273	0.436199	0.309944	0.483387	0.255327	0.277928	0.222457	0.211286	0.458814	0.24088	0.326859	0.29103	0.38955	0.190643	0.133402	0.211018	0.195365	0.368409	0.140111	0.206633	0.186067	0.265243	0.410164	0.135992	0.207787	0.281223	0.148995	0.269681	0.427378	0.196362	0.332925	0.235775	0.337665	0.360472	0.200737	0.457268	0.33298	0.24499	0.341212	0.261939	0.226611	0.269033
CIBERSORT	Macrophages M1	0	0.0061788	0.00962576	0.0452986	0.00147497	0.00566612	0	0.00207307	0.000747961	0.00837225	0.0265737	0.0314931	0.00955279	0.0268688	0.0118096	0.084108	0.00603782	0.017155	0.00919245	0.0113698	0	0	0	0.00361641	0.0179868	0.00437461	0.00032831	0.00389869	0.00730414	0	0.0107636	0.00142614	0.0765587	0.0046765	0.0229794	0.00999939	0.00855586	0.0306494	0.0381132	0.0320348	0.0154789	0.018473	0.0203021	0.00630491	0	0.018083	0.0116263	0
CIBERSORT	Macrophages M2	0.0780035	0.560264	0.444069	0.311064	0.11342	0.343092	0.151793	0.410252	0.561828	0.161311	0.34398	0.532918	0.359697	0.619013	0.336783	0.298279	0.344561	0.245452	0.371585	0.514165	0.689356	0.409238	0.516083	0.223413	0.441173	0.469223	0.093263	0.506043	0.289076	0.318517	0.543168	0.449759	0.331351	0.470201	0.278005	0.524867	0.405328	0.511779	0.343914	0.255152	0.454321	0.296671	0.355731	0.555222	0.269862	0.471092	0.532914	0.441707
CIBERSORT	Dendritic cells resting	0	0	0	0	0	0	0.0054367	0	0	0	0	0	0	0	0	0	0	0	0	0	0.00851073	0	0	0	0.00722141	0	0	0	0	0	0.00127393	0.0051725	0.00588934	0.0103365	0	0.0082482	0	0	0	0	0.000904937	0	0	0	0.0444646	0	0	0.000743685
CIBERSORT	Dendritic cells activated	0.0349125	0	0	0	0.00794347	0.00460664	0	0	0	0	0	0	0	0	0	0	0	0.00555628	0	0	0	0	0	0.00983411	0	0	0	0	0	0.0222843	0	0	0	0	0	0	0	0	0	0	0	0	0	0	0.0146098	0	0	0
CIBERSORT	Mast cells resting	0.0438007	0	0.0490203	0.0447685	0.0138189	0.0754847	0	0.0612671	0.0230959	0.0601742	0.0243131	0.0258227	0.2072	0	0.0325292	0.0586723	0.0676198	0.193101	0.161908	0.0290261	0.0168254	0.0654572	0	0	0.0909431	0	0.0288987	0.0307676	0.0440741	0.051307	0.0516966	0.0458376	0.034852	0	0.0185638	0.0124546	0.0426129	0.0149421	0.0341334	0.0732637	0.0354047	0.0375937	0.0512736	0.0219401	0.117412	0.0566589	0.0423805	0.0247286
CIBERSORT	Mast cells activated	0	0.0120046	0	0	0	0.00839941	0.112955	0	0	0	0	0	0	0.0119982	0	0	0	0	0	0	0	0	0.028848	0.0774758	0	0.0524268	0	0	0	0	0	0	0	0	0	0	0	0	0	0	0	0	0	0	0	0	0	0
CIBERSORT	Eosinophils	0	0	0	0	0	0	0	0	0	0	0	0	0	0	0	0	0	0	0	0	0	0	0	0	0	0	0	0	0	0	0	0	0	0	0	0	0	0	0	0	0	0	0	0	0	0	0	0
CIBERSORT	Neutrophils	0	0	0	0.00657571	0	0	0.110183	0.00585028	0.00930843	0	0.0378299	0	0.048169	0.00966966	0	0	0	0.00321022	0	0.00124861	0	0	0	0	0	0.0132756	0.208195	0	0	0	0	0	0	0	0	0	8.01732e-05	0	0	0	0	0	0	0	0	0	0	0
CIBERSORT	P-value	0.186	0	0	0.016	0.004	0.002	0	0	0.002	0.007	0	0	0	0	0.003	0	0	0.615	0	0.001	0.003	0	0	0	0.002	0.003	0.123	0.007	0	0.145	0	0	0.002	0	0	0	0.009	0	0	0.004	0.001	0	0	0	0.003	0	0	0
CIBERSORT	Correlation	0.0795964	0.633588	0.635496	0.324795	0.503551	0.578488	0.634187	0.711692	0.571422	0.411729	0.623151	0.710399	0.630593	0.639461	0.552039	0.660071	0.716993	-0.00318222	0.771786	0.616721	0.543264	0.620008	0.659378	0.627362	0.587845	0.533564	0.11118	0.406772	0.717965	0.096869	0.647459	0.676489	0.584808	0.657063	0.680942	0.666319	0.395973	0.667145	0.628214	0.492842	0.615599	0.721866	0.675816	0.646297	0.541333	0.672591	0.630644	0.674962
CIBERSORT	RMSE	1.06121	0.773071	0.774423	0.965255	0.904359	0.817403	0.776903	0.702377	0.828789	0.932756	0.788311	0.705998	0.78015	0.768366	0.842926	0.76589	0.715078	1.12407	0.647688	0.787646	0.845847	0.790145	0.753981	0.782727	0.810587	0.846447	1.06938	0.937182	0.704024	1.04573	0.76304	0.740352	0.815959	0.754906	0.734796	0.748099	0.94197	0.746753	0.778367	0.871619	0.790254	0.694936	0.743791	0.762712	0.840372	0.744958	0.775805	0.743942
xCell	aDC	0.0889302	0.11469	0.129388	0.140536	0.115123	0.18185	0.0206932	0.138313	0.126585	0.149293	0.0770366	0.120399	0.092529	0.111711	0.0715894	0.142301	0.0720092	0.150372	0.158629	0.127012	0.0966496	0.102237	0.141445	0.0917944	0.108524	0.0722127	0.133235	0.113558	0.0401213	0.107204	0.131222	0.0870825	0.165309	0.0910141	0.0889862	0.114914	0.119752	0.145022	0.147552	0.139391	0.115952	0.0603207	0.121003	0.0944333	0.142401	0.123719	0.101715	0.101622
xCell	Adipocytes	0	5.81978e-18	3.65764e-18	0.122604	0.0784748	0.0936794	4.33364e-19	0.0576125	0.11469	0.0670835	1.26063e-19	0.0296674	0.00429764	0.0938995	0.0399072	0.0389827	0.0145199	0.0909575	0.151762	0.00207157	9.05713e-18	0.0429163	0.101959	0.0792417	0.0765146	0.0197788	0.226334	0.0163255	0.00827574	0.0716882	0.030955	0.0890055	2.73306e-19	0.0121695	0.0522862	0.0629672	0.0887734	0.0431685	0.054945	0.0212066	0.0249216	0.0700218	0.0170199	0.0228659	0.0103685	0.0915951	0.0330196	0.0160913
xCell	Astrocytes	0	0.0123636	0.0215969	1.35849e-18	0	0	0	1.71414e-18	1.4968e-17	0	5.59498e-18	0	0	1.16059e-18	0.0695566	0.0307236	2.49748e-19	0	0	8.54313e-18	7.21505e-18	0	0	0	5.64142e-18	0.00185235	0	0	0	0	0	0	0	1.56337e-17	6.7166e-19	0	6.23617e-19	0	3.18148e-17	0	0	0	0	0	3.7353e-18	9.84337e-18	7.3485e-18	0
xCell	B-cells	0	0.0828386	0.0889219	0.0200702	0.0511629	0.0505851	0.0893029	0.0623879	0.0927057	0.0261011	0.0526996	0.0460549	0.0566346	0.00189289	0	0.144062	0.016709	0.0284462	0.0863018	0.0835794	0.0820113	0.102276	0.0325769	0.0650277	0.0541568	3.92127e-19	0.0133218	0.114258	0	0.0304643	0.0143542	0.00984128	0.0746546	1.25416e-18	0	0.0357376	0.0487653	0.0453311	4.99319e-18	0.0649262	0.0911345	0	0.0480269	0.0296316	0	0.0746523	0.0226579	0.0905706
xCell	Basophils	0.391859	0.219845	0.104279	0.159308	0.057129	0.0468252	0.147094	0	0.0847427	0	0.307775	0.180307	0	0.23802	0.16045	0.171206	0.213958	0	0.0510882	0.0705993	0.161744	1.73981e-18	0.272324	0.231107	0.391835	0.425857	0.185398	0	0.497362	0.0322472	0.148762	0.157979	0.258789	0.456033	0.329882	0.195753	0.0527317	0.0671097	0.0883099	0.134353	0.000145666	0.186382	0.223584	0.0411406	0.186791	0.0365229	0.061646	0.0105883
xCell	CD4+ memory T-cells	0.239295	0.153149	0.0466102	0.145106	0.122507	0.0643924	1.30711e-18	0.0484182	0	0	0.133595	0.0355964	0	0.0319565	0.0735518	0.206794	0.00194425	0.0755183	0.108883	3.17518e-18	0.0404981	0.0759649	0.244791	0.103544	0.207253	0.170153	0.178134	0	0.0312527	0.196283	0.172713	0.133208	0.105364	0.0996678	0.233425	0.0190368	0	0.120501	0.186955	0.147731	0.00223253	0.0198883	0.0944111	0.183927	0.088886	2.76967e-18	0.04918	0.103029
xCell	CD4+ naive T-cells	3.43171e-18	0.0135196	0.0207489	0	0	2.28872e-18	0.130567	0.0476456	1.79777e-19	0.0352706	0.0242424	0.0389485	0.114597	0.0228871	3.21072e-18	0.0302125	0	3.65166e-18	0.0909867	0.0972716	0.02505	0.0666203	1.02238e-18	2.63472e-19	0.028371	1.07351e-17	0	0.0581894	0	0	0.0694838	4.16917e-18	0.0501527	3.59463e-18	0	0	0.0752276	7.47876e-18	0.0101273	0	0.0371288	0	5.5418e-18	0.0288872	0	0	0	3.44484e-17
xCell	CD4+ T-cells	0.0405041	5.03672e-19	0	0.0450109	0	1.19751e-17	0	0	0	1.95345e-17	0.0238532	4.09109e-18	0	0	2.88366e-17	0.069311	0	0	0.0174156	9.46389e-19	2.70628e-18	0.0351523	0.0402417	0.0231071	0.0535963	0.0363385	0.039297	0	0	0.0490282	0.0658155	1.87264e-18	0.046268	9.55356e-19	0.0721074	0	0.00689556	0	0.0683002	0.034399	0	3.67307e-17	0.00489255	0.0308201	1.93213e-18	0.000231349	0	0.00396146
xCell	CD4+ Tcm	0.0313292	0	5.58031e-20	2.4886e-17	0	0	0.0385031	0	0.0217385	0.148774	0.0603992	0.042433	0.0616714	0.0343818	0	0	8.24503e-20	0	2.28453e-18	0.0881009	0.0373431	0	0	0.0442629	6.7524e-18	2.41605e-20	0.0949482	0.0307407	0.0323421	0	0.0449738	0	5.91577e-18	0	0.0880608	0.0662149	0	3.67036e-20	6.37898e-18	5.39525e-19	0	0	0.018914	8.64177e-19	4.78529e-17	0.0245593	0	0
xCell	CD4+ Tem	0.0919219	0.124138	6.10489e-18	0.0525193	0	0	0.211509	0.00558833	3.03225e-18	0.0442412	0.0333023	0.109812	0.0390513	0.175413	7.14587e-19	0.0688289	0	6.0585e-19	5.50051e-18	0.0681011	0.00514194	0	0.0597044	0.0199986	0.163303	0.0969363	0.0724466	1.21325e-18	0.0895491	0.0284469	0.0264038	0.0212668	0.127865	0.141553	0	0.129691	0.053662	0.136187	3.94918e-18	0.039947	0.0622685	0.049802	0.0162654	0.0608842	0	0.00946875	0.0394022	0.0886938
xCell	CD8+ naive T-cells	0.0594431	0.0988261	0.102173	0.131692	0.141977	0.0351629	0.0207079	0.0763477	0.109276	0	0.0362405	0.0316647	2.95407e-18	0.0498058	0.164334	0.0968137	0.0489021	0.0264343	0.0594866	0.0725321	0.00677354	0.0110497	0.0895578	0.117765	0	0.0816797	0.163108	0.142124	0.122747	0.108185	0.120958	0.0677415	0.0512999	0.121788	0.121973	0.102655	0.0365035	0.0179513	0.0452972	0.0552473	0.0165893	0.0440504	0.116758	0.115919	0.177853	0.136967	6.84136e-05	0.103514
xCell	CD8+ T-cells	1.64044e-18	0.0505884	0.0408928	0.0460318	0.0317324	5.35398e-19	0.0530655	1.80631e-20	0.0172815	1.34507e-18	0.0404686	0.00632215	0.0848461	0.0342477	3.5398e-18	0.0496011	0	4.81129e-18	0.0628868	0.0652768	8.67362e-19	0.0233589	0.0224235	0.0523551	0.106174	0.0167922	0.131913	0.0159439	0.0097839	0.0135283	0.0589223	0.0105628	0.136938	0.00774044	5.43913e-20	0.00733294	0.0325978	0.014548	0.0445548	0.00152051	5.01725e-20	0	0.0384666	0.0109607	0	0.0132431	4.94344e-18	0
xCell	CD8+ Tcm	0	0.0199501	0.0311736	0.102151	0.0153823	0.0473754	0.035554	1.14261e-17	7.20293e-05	0	2.5991e-18	0.0239782	0.053218	0.0618747	0	0.093895	0	6.11034e-18	0	0	6.33549e-18	0.121732	0.0628352	9.90374e-18	0.120504	0.0615797	0.00994021	3.83075e-18	0	0	0.0556425	0.0461048	0.232976	0.00397996	1.24029e-18	0	0.0448332	0.0870416	0.0376283	0.0950407	0.0432966	0	7.13839e-19	0.033684	0.000618648	0	0.0210898	0.0308782
xCell	CD8+ Tem	0.0655402	0.0537611	1.3766e-18	0	0	8.93735e-18	0.0803369	3.10798e-20	7.09297e-18	0	1.69942e-17	0.0274486	0.0326072	0.0484293	0	0.0588745	7.94555e-19	4.23866e-17	0.0142531	0.0934662	0	1.20275e-18	0.0178804	2.8291e-17	0.198944	0.0333882	1.09666e-17	1.42265e-18	0.00142703	1.25662e-17	0.0127733	0.0654206	0.172412	0.0236511	1.33184e-17	0.0384306	0.045021	0.129022	0.0410612	0	0.0210258	0	0	1.63649e-18	2.32121e-18	0.0443666	1.42895e-18	0.0413327
xCell	cDC	0	0.014356	0.0153866	0.0116732	0.0288241	0.137181	0.0212497	0.0529246	0.0152544	0	2.83906e-18	6.50527e-21	0.16332	0.0330235	0	0.0155349	0	0.0443961	0.0844954	0	0.0050189	0.135664	0.0743718	0	0.136737	1.21448e-18	3.30403e-18	0.00875384	1.24174e-17	0.0172208	0.0114678	0.0359618	0.0546536	0	7.88926e-18	0.0725035	0.000349423	0.0429018	5.29685e-19	0.0390289	0.00775278	0	1.64008e-19	0	0.0934654	0.0375891	0.0130218	0.0739186
xCell	Chondrocytes	0.184694	0.166714	0.181456	0.196476	0.381416	0.326385	0.262475	0.206523	0.404208	0.487918	0.0101367	0.180265	0.353766	0.0202854	0.00350724	0	0.265033	0.384186	0.207565	0	0.0804478	0	0.119793	0.239459	0.0792391	3.26739e-18	0.255486	0.238663	0	0.11316	0.154859	0.0688961	0.207399	0.054344	0	0.0399727	0	1.41608e-17	1.11999e-17	0.197152	0.14891	0.0439727	3.90948e-17	0.0553471	0.153789	0.192828	0.138197	0.266085
xCell	Class-switched memory B-cells	0.0610639	0.00226398	0.072618	0.00327527	0.0651902	0.0370633	0.129304	0.0700373	0.0597448	0.0583221	0.0093553	0	0.0690094	0.0023447	0.0448651	0.0585561	0.0151416	0.0826306	0.0559649	0.0515477	0.0523821	0.0120081	0	0.00140845	0.0559351	5.70518e-19	2.3362e-18	0.13315	3.10249e-17	0.0606487	0.0473695	0.0363506	0.0819123	0.0879772	0.0553587	0.030056	0.0319322	0.0379245	0	0.0270986	0.0853973	2.68729e-20	2.75882e-20	0.0382771	0.0430585	0.0349242	0.030538	0.0227826
xCell	CLP	0.167006	0.0932028	0.0811595	0.0595782	0.104187	0.0847963	0.0157862	0.0778735	0.0836765	0.029569	0.126682	0.0259321	8.13652e-18	0.0231962	0.087545	0.105933	0.041384	0.113714	0.0596101	0.0420155	0.0776214	0.0592458	0.0582368	0.0906725	0.0444744	0.0391433	0.085131	0.0464701	0.0438393	0.106352	0.10352	0.0785816	0.0716888	0.042898	0.0489378	0.0496774	0.0335212	0.0843253	0.0448583	0.0811085	0.00119679	0.0901441	0.0474298	0.088403	0.0865558	0.0482606	0.0468594	0.0867247
xCell	CMP	1.32118e-19	0.0878857	0.0107355	0	0.00808959	0.0757017	0	0.0182115	0.054329	0.00616346	0	0.00547813	0.214761	0.0260684	0.0713626	0.00399211	0.0914461	0.193624	0.187665	2.04688e-18	0.10772	0.0766445	0.0185067	0.00824259	0.0620235	0.140808	0.00947959	0.0540058	2.92899e-17	0.0038936	0.120651	0.0239501	0.0268242	0.0268368	0.01632	0.134803	0.0665856	0.0322602	7.18842e-18	0.118218	0.10207	1.63514e-17	0.0250735	0.00561902	0.00723476	0.0795454	0.0325847	0.0650515
xCell	DC	0.115028	0.144379	0.112961	0.0890005	0.0791446	0.212792	0.0655529	0.0520864	0.092904	0.0600156	0.00724097	0.111947	0.0725338	0.108854	0	0.0955771	0.0524882	0.106186	0.191151	0.0931357	0.0631062	0.0740136	0.174081	0.0319754	0.14657	0.0908013	0.0485935	0.110718	0.0588821	0.0715138	0.0734406	0.0877004	0.137202	0.079216	0.0150922	0.151899	0.0849077	0.0962766	0.0619037	0.0826679	0.107305	0.0262487	0.0701882	0.0691081	0.189968	0.175677	0.0765897	0.105234
xCell	Endothelial cells	0	0.17593	0.187981	0.0994521	0.103742	0.126842	0.00662252	0.315908	0.18473	0.00457759	0.136025	0.236553	0.129291	0.331799	0	0.261372	0.185849	0.00617076	0.244991	0.223228	0.117214	0.101085	0.233817	0.0987941	0.185274	0.131215	0.0569282	0.1207	0.146962	0.102141	0.223555	0.176322	0.181638	0.0790059	0.199049	0.254305	0.112158	0.260656	0.236928	0.121857	0.175719	0.167622	0.0808642	0.258163	0.0119328	0.162636	0.199052	0.153492
xCell	Eosinophils	0.211877	0.0266125	0.0530215	4.60207e-18	1.57863e-18	0.0968141	0.684259	0.260007	0.0759994	0.127685	0.0339765	0.172644	0.319165	0.191229	0.0531666	0.0102918	0.119304	0.178679	0.164851	0.220809	0.116969	0.115204	0.00884141	0	0	0.103291	0.0735074	0.172304	0.0367901	0.0861338	0.0307489	0.113375	0.0552312	0	0	0.0785047	0.117072	0.0716685	0.189172	3.83828e-20	0.11003	0.0360391	0.00788507	0.201338	0.0107307	0.108533	0.127142	0.0496212
xCell	Epithelial cells	0.116366	0.139809	0.111901	0.0416861	0.143734	0.107635	0.107755	0.0187511	0.141274	0.125674	0.0622789	0.0719351	0.0193441	0.0996854	0.0884464	0.051491	0.0643554	0.0851576	0	0.0368072	0.116942	0.105166	0.076345	0.102924	0.0562251	0.0666683	0.0899056	0.0430529	0.0991674	0.174487	0.0566355	0.100481	0.0551567	0.0972837	0.0814951	0.0840633	0.12079	0.0475619	0	0.0505551	0.0507931	0.101617	0.0746744	0.110619	0.0829806	0.0890739	0.12715	0.121427
xCell	Erythrocytes	0.0496961	0.0551262	0.027919	0	0.0469812	1.78969e-18	0.0540912	0.0368613	0.0257036	0.0238514	0.0284713	0	2.15997e-18	0.0436752	0.0371743	0.0118187	0.0428757	0.0173831	6.91955e-19	0.0472828	0	0	4.11694e-19	0.00493844	0.00886427	0.0291137	0.00469275	0.097565	0.00118694	0.0233224	0.0148158	0	0	0	0.0605953	2.60288e-18	0.0150595	0.031197	0.0663792	0.0184381	0	0.0540979	5.94708e-18	0.0608724	0.0444566	0.0143519	0.0474852	0.0190673
xCell	Fibroblasts	0.0643799	0.167464	0.251928	0.282219	0.0646376	0.269009	0	0.255314	0.344405	0.380838	0.0353769	0.158417	0.29559	0.147083	0.214189	0.103844	0.230569	0.360947	0.151491	0.0796487	0.217617	0.0116937	0.285492	0.0682396	0.185052	0.0662452	0.251262	0.218328	8.45445e-18	0.20954	0.0925188	0.114621	0.0722378	0.127314	0.242294	0.192265	0.0685487	0.113268	0.390479	0.337248	0.17446	0.136711	0	0.123618	0.269047	0.252041	0.144211	0.232738
xCell	GMP	0	0.0235579	0	0.0662323	0.0454701	0.0595893	0.0637144	0	0.0190197	0	2.49185e-19	1.04747e-18	0.0623813	0.0451361	0.0157115	0.0963393	0.0468642	0.125187	0.129367	6.08699e-18	0	0.0246959	0.109825	0.0307597	0.0765018	0.167033	0.0415412	0.0632758	0.0250732	0.0367302	0.0661115	0.0813176	0.0814409	0.0680927	0.023904	0.106759	0.0790694	0.0488361	0.00931349	0.0680879	0.172814	0.0307958	0.0851919	0.0581597	0.11337	0.0321505	0.057446	0.0252008
xCell	Hepatocytes	0.0273327	8.2985e-20	0	0.0208044	0.0180885	0	0	0	8.20241e-20	0.0167011	0	1.37003e-20	3.67654e-18	3.17463e-18	0.00100048	0.0141064	0	0.0157276	8.47892e-18	2.70021e-18	0	0.0195454	0.00283641	0.00620451	1.63666e-19	9.58538e-18	0.0172595	1.50638e-17	0	0.0080476	0.00463377	0.0161049	2.34263e-19	4.73073e-19	0	0	5.59268e-18	0	2.84784e-17	0.0145211	0	0.0027216	0.00723982	0.011018	2.94536e-18	0	7.04286e-19	0.0366269
xCell	HSC	0.185804	0.0964619	0.0822912	0	0	0.0654892	0.0808136	0.0602218	0.101344	0.0811051	0	0.0347289	0.251376	0.188514	1.6757e-17	0.0995459	0.0757719	0.104952	0.208171	7.55183e-18	1.34092e-18	0.109316	0.14116	0.00474839	0.147784	0	0.103804	0.163492	1.16084e-17	0.185839	0.226711	0	0.0888049	0	0.0560507	0.174102	0	0.0109469	0.0820196	0.149953	0.137706	1.14963e-17	5.4708e-17	0.179286	0.0683769	0.0933974	0.0990593	0.187291
xCell	iDC	0.151164	0.181347	0.077162	0.0836434	0.0476415	0.182438	0.114584	0.000368093	0.124645	0.0934147	0	0.132141	0.0929994	0.121445	0	0.0927874	0.0636537	0.0329938	0.208219	0.114221	0.0618056	0.0464287	0.224395	0.0225957	0.170066	0.141638	0.030628	0.124842	0.107295	0.0325863	0.0693125	0.102948	0.143784	0.0886793	0.060587	0.211119	0.0640408	0.0488268	0.022145	0.048445	0.0808031	0.037128	0.0358196	0.0701943	0.1648	0.193376	0.0537698	0.135628
xCell	Keratinocytes	0.0305693	0	1.7699e-18	0.0134921	0.118843	0.0214902	0.0150569	0.0107211	0.00553954	0.0404124	0	1.07649e-18	0	6.97905e-19	0.000770964	0	1.53127e-19	0.0573684	2.24069e-18	5.00834e-18	0.015694	0.00426729	0.0316485	0.0200449	0	0	0.000764006	0.000634999	0.0166871	0.0549473	0.00728116	0.0221269	0.0521789	6.64096e-19	0	0.0365323	0.0571659	0.0116775	5.40494e-19	0.00343059	0.00944048	0.00989663	0	6.69311e-18	0.091341	0.0234602	0.0222308	0.00789961
xCell	ly Endothelial cells	0.0445058	0.201852	0.254686	0.163484	0.143724	0.134598	0.177724	0.312613	0.216559	0.0228461	0.144787	0.31654	0.226658	0.345107	0.0180746	0.269954	0.208691	0.0510212	0.309956	0.256374	0.221872	0.147162	0.252488	0.171261	0.235359	0.198136	0.132573	0.152716	0.211422	0.142654	0.259642	0.240121	0.253404	0.127503	0.2053	0.28263	0.182944	0.31034	0.271624	0.130144	0.200452	0.192733	0.15821	0.277886	0.0445619	0.2202	0.237728	0.198092
xCell	Macrophages	0.052872	0.259941	0.130902	0.206917	0.141713	0.0427349	0.177658	0.180387	0.167169	0	0.161927	0.220409	0.159083	0.256847	0.223929	0.234144	0.19491	0.0685939	0.157274	0.171574	0.210243	0.216201	0.167608	0.0600835	0.239688	0.258056	0.0359816	0.148458	0.211074	0.0145229	0.184148	0.239288	0.23627	0.215935	0.111682	0.170102	0.206179	0.159696	0.0727662	0.164777	0.204582	0.227004	0.113327	0.214322	0.0155082	0.184954	0.217171	0.225804
xCell	Macrophages M1	0.00663462	0.0684865	0.0255279	0.0580583	0.0530748	0.0173425	3.2228e-20	0.00528387	0.0480808	0	0.0201442	0.0508288	0.0195605	0.0604527	0.0702327	0.0678826	0.0216216	0.00199344	0.0108381	0.0518611	0.0322957	0.0402882	0.0415067	0.0288566	0.0508222	0.0488482	1.93532e-18	0.0167189	0.0401599	0.000955555	0.0286234	0.048857	0.0678693	0.0604871	0.0291163	0.0327947	0.0539259	0.0578026	0	0.0364946	0.0424346	0.0546039	0.00973349	0.0548495	6.03622e-19	0.0156441	0.0316586	0.053377
xCell	Macrophages M2	0.0252029	0.170072	0.0675359	0.2154	0.0682349	0.0295798	0.290965	0.234804	0.16679	0.0242351	0.186904	0.255867	0.16028	0.260799	0.138045	0.177564	0.248041	0.101171	0.221324	0.126337	0.193806	0.099706	0.0975275	0.0931385	0.262925	0.290286	0.203596	0.204558	0.15093	0.0391208	0.23908	0.160537	0.205847	0.191879	0.127541	0.173788	0.200938	0.161964	0.0880466	0.113293	0.21146	0.143306	0.154972	0.157219	0.0526491	0.242237	0.23441	0.136673
xCell	Mast cells	0.0122629	0.043469	0.0190777	0.00448815	0.00297393	0.0247901	0.00337504	0.0150753	0.00333346	0	0.0136271	0.0172586	0.044158	0.0215189	0.01011	0.0246961	0.0251611	0.0145144	0.0394715	0.00371972	0.0291266	0.0340194	0.0258995	0.0124658	0.0303178	0.0155546	0.0132575	4.85909e-19	0.0146689	0.0109113	0.0288612	0.0186019	0.00714201	0.0138195	0.0210999	0.0184088	0.0129716	0.00757132	0.0148324	0.0226335	0.001032	0.0170015	0.00997731	0.0270718	0	0.0116976	0.00375827	0.022726
xCell	Megakaryocytes	0.0851695	0.0841177	0.0464091	0.0274611	0.038564	0.0722384	0.115108	0.113792	0.0549813	0.0549982	0.0538294	0.0506294	0.07668	0.0458337	0.011918	0.0328839	0.0380689	0.0108654	0.106862	0.036993	0.0400454	0.0865992	0.098804	1.69845e-18	0.0919313	0.0778632	0.139985	0.0189363	0.0554613	0.123795	0.0288012	0.0241996	0.0438364	0.00675164	0	0.0255401	0.0413307	0.029923	0.062437	0.0238678	0.0287391	0	0	0.081336	0	0.0566598	0.0304804	0.00414685
xCell	Melanocytes	0.0524077	0.00306116	0.00437814	0.0312134	0.036715	0.0395145	0.0458552	0.0290693	0.0742408	0.0634925	0.074376	0.0626147	0.0242976	0.0557386	0.0731259	0.0352186	0.0803948	0.10936	0.00256554	0.0668156	0.0460614	0.0660497	0.061288	0.0200892	0.0270596	0.028907	0.0787146	5.48706e-19	0.0671815	0.0624446	0.0657102	0.0762477	0.0273808	0.0380165	0.0383928	0.0115985	0.0502713	0.0612189	0.0382768	0.0710112	0.0462506	0.0819269	0.0562784	0.0527087	0.0359991	0.0474145	0.0835283	0.0486834
xCell	Memory B-cells	2.53455e-17	0.0142211	0.00104649	2.78544e-18	0.0732975	0.00914185	1.15632e-17	1.32176e-17	0.0439869	0	1.69535e-17	0	0	1.1419e-17	1.97173e-17	0.0539887	6.43764e-19	2.13434e-17	0.0503191	0	0	0	0	1.52368e-17	0	3.35763e-18	6.04245e-18	0.0524198	0	4.11405e-18	2.40299e-19	0	0.0364027	0	4.85998e-18	1.0494e-18	0.047529	4.80979e-19	1.16689e-17	0	1.75594e-18	8.07996e-19	0	5.4977e-18	0.00551045	3.38813e-21	0	0.0347002
xCell	MEP	0.0284388	7.82643e-20	0.0808149	0.0166343	0.184059	0.0689076	0	0	0.0233627	5.29054e-18	0	0	3.99102e-18	0.00685298	0.0400385	3.84523e-19	0.0474919	1.1046e-17	0	0	0	0	0	0.19183	0	2.813e-18	2.41682e-17	3.86014e-18	0.0531441	0.0716379	5.9952e-19	0.0197711	0	0.150108	0	0.0126809	0.064719	0.0490102	9.64854e-19	0	9.24151e-19	0.0365704	0.239037	0.00759148	0.0904438	0.0739829	0.03272	0.0729582
xCell	Mesangial cells	3.85324e-18	0.0495076	0.0682482	2.77354e-18	0	0	0	0.0392357	0.073218	1.31937e-17	0.0195758	0.0212241	0.0133377	0.0377697	0.049131	0	0.0147263	0.00498795	0	0.00045133	0.0259405	0	0.0170389	0.00158322	0.0220279	0	0	0	0.0158176	2.62854e-18	0.0161376	0	0.00718692	0.000858764	0.0123315	0.110918	0.0198163	0.0395311	0.0420494	0.00095933	0	0	3.58512e-18	0.0427206	0.012151	0.0408455	0.0171069	0.0120883
xCell	Monocytes	0.0677808	0.208516	0.0220418	0.121241	0.0554632	0.101563	0.282538	0.0656889	0.081352	0	0.0638825	0.119739	0.210848	0.119345	0.116342	0.136177	0.0541373	0.0366607	0.153443	0.128207	0.106594	0.105796	0.18011	1.25076e-18	0.216019	0.241022	0.110073	0.10562	0.00804353	0.0158995	0.162274	0.127449	0.139698	0.0923961	1.31901e-18	0.199276	0.152336	0.094327	0.0240733	0.0748993	0.155665	0.00856483	0.0444624	0.104163	0.00101777	0.0556695	0.0777683	0.139468
xCell	MPP	0	0.143197	0.137678	0.177723	0.0125878	0.0862968	0.323892	0.10341	0.0443656	0.00303272	0.0155717	0.187537	0.232592	0.215316	0.0927039	0.156111	0.0536808	0.111503	0.0780545	0.15581	0.177494	0.143064	0.183085	0.118974	0.229795	0.48828	0.130066	0.0930658	0.143122	0.0657524	0.142927	0.205378	0.526736	0.170862	0	0.236658	0.094002	0.223493	0	0.0877679	0.224522	0.102774	0.166597	0.113235	0.169838	0.119346	0.108604	0.0693247
xCell	MSC	0.304623	0.0168437	0.0531203	0.115086	0.128571	0.252406	0.215528	0.321304	0.00982426	0.0733301	0.20668	0.344059	0.228623	7.13983e-18	0.223866	0.128381	0.213685	0.16135	0.483137	0.327812	0.371948	0.733384	0.237317	0.182918	0.254702	0.367078	0.192781	0	0.515966	0.514617	0.247164	0.332522	0.530435	0.237735	0.129634	0.221103	0.724391	0.377261	0.663903	0.325313	0.356884	0.374989	0.805265	0.127409	0.273527	0.132746	0.426451	0.401054
xCell	mv Endothelial cells	0.0350941	0.218911	0.242308	0.0976348	0.102295	0.151755	0.186746	0.350208	0.237794	0	0.136965	0.359046	0.206867	0.425645	0.0342248	0.31134	0.221452	1.21843e-17	0.330458	0.312791	0.208742	0.0927149	0.273907	0.159285	0.245707	0.210825	0.0650703	0.19603	0.286981	0.148956	0.270514	0.262944	0.328484	0.177262	0.23783	0.367367	0.230764	0.376387	0.240833	0.168289	0.246852	0.252194	0.186104	0.301531	0.046586	0.246746	0.252508	0.191217
xCell	Myocytes	0.0527334	0.0589237	2.77621e-19	0.196922	0.176839	0.00476746	0	0	0.0478659	0.0284277	0.0580138	0.0222982	0.0148052	0.0866369	0.0565099	0.0532627	0.047052	0.0176557	0.00180163	0.0374133	0.0348169	0.0301972	0.0497824	0.038777	0.0447002	0.0770342	0.222159	0.262065	0.03207	0.0424734	0.0505626	0.0379549	0.292146	0.032583	0.0319373	0.0353559	0	0.0314037	0.0129668	0.0194629	0.00297978	0.0334546	0.0648314	0.0690829	0.0147339	0.225401	0.0285901	0.0857659
xCell	naive B-cells	0	0	0	0	2.34938e-18	0	1.60686e-17	0	0	0	0	0	3.27773e-18	0	0	0.0291616	1.50657e-17	9.28196e-18	0	0	2.25213e-18	7.30259e-18	0	7.52247e-18	6.33249e-18	0	7.25618e-18	6.42455e-18	1.77516e-17	0	2.81866e-18	1.76937e-17	7.78028e-18	1.02324e-18	7.4172e-18	3.93392e-18	5.77682e-18	9.09611e-19	0	0	0	0	0	0	0	5.80836e-19	0	0.0138707
xCell	Neurons	0.0723785	0.0154512	0.0756389	0.0405059	0.0256508	0.0338059	0.0415326	0.036305	0.0489839	0.0636802	0.0497846	0.0199251	0.0582994	0.0229467	0.054251	0.0199579	0.0139057	0.0646062	0.0280155	0.0221961	0.0416327	0.0379744	0.0323787	0.0287117	0.0186174	0.0268043	0.0490147	0.0519611	0.0181281	0.0570104	0.0336837	0.0167024	0.0599207	0.0439164	0.0362139	0.0448368	0.0295273	0.0131154	0.0320651	0.0360617	0.0451136	0.0166482	0.0577178	0.0425738	0.0499493	0.0130709	0.0364328	0.0538584
xCell	Neutrophils	0.0429589	0.000294426	0.0153605	0.0251982	0.108723	0.0562394	0.286399	0.0627954	0.03849	0.050227	0.0909102	0.0497113	0.194983	0.0304348	0.0281651	0.0323439	0	0.027302	0.0172432	0.0229133	0.0315479	0.0141307	0.0159177	0.0657226	0.0344801	0.106531	0.180473	0.0548126	0.00297718	0.0132885	0.0357198	7.19914e-19	0	6.74941e-18	0	0.00885451	0.0635443	0.0218755	0.0334202	0.00959537	0.0325196	0.0349653	0.00574753	0.00227655	0.013428	0.0142146	0.00329347	0
xCell	NK cells	0.0929004	0.0890148	0	0.0565619	0	0	2.71584e-17	1.73145e-17	0	3.96325e-17	0	1.13611e-18	0	6.30219e-19	6.68881e-19	0.053603	3.75041e-19	1.20734e-18	3.43902e-18	2.88548e-19	8.99962e-18	0.0625069	0.0390272	3.53309e-17	0.145558	0.0120948	0	0	8.71301e-19	0	0.0288595	0.0436244	0.0896334	0	0.00455467	5.82197e-18	3.4295e-18	0	0.0866233	0.00869403	2.51626e-17	0.000655592	6.83273e-18	1.18313e-18	0.00205681	0.00369608	2.03002e-17	0.0373939
xCell	NKT	0.33181	0.241894	0.344133	0.231002	0.290221	0.441586	0.869826	0.374771	0.512722	0.784467	0.40691	0.360941	0.478836	0.545546	0.416319	0.253492	0.429765	0.576371	0.224424	0.512008	0.467788	0.305217	0.171868	0.36539	0.284345	0.244702	0.131179	0.57789	0.428503	0.264739	0.150557	0.40082	0.333768	0.411897	0.24309	0.473185	0.382121	0.427333	0.124886	0.282635	0.531728	0.470933	0.407273	0.362253	0.293214	0.489236	0.447445	0.27566
xCell	Osteoblast	6.0811e-18	0.0992812	0	0.16864	0.207834	0.1677	4.76068e-17	0.0379807	0.100822	0.0499676	0.169532	6.75585e-18	0.199901	0	0.18881	0.168067	0.177889	0.113754	0	0	0.193399	0.138038	0.228106	0.279067	0.187758	0.143305	0	0	0.202451	0.170557	0.0971867	0.133034	0.0410034	0.202566	0.217688	0.10028	0.0798533	0.257471	0.16126	0.263478	0.235322	0.206251	0.233289	0.0614094	0.275917	0.197972	0.269878	0.0119965
xCell	pDC	0.0901502	0.0924469	1.46226e-17	0.0812275	0.121226	0.0136194	0.0318156	9.45932e-18	0.0506922	0	0	0.046651	0.00794929	0.0316435	0	0.0866701	0.0749333	1.3192e-17	0.0217839	2.79611e-17	0.00283541	0	0.0157157	0	0.109207	0.0479002	3.91532e-18	0	0.0101265	0.0287648	0.0334305	0.095004	0.0573123	3.27414e-17	0.0328391	2.52206e-18	0.0137485	0.0187543	0	0.0115848	0	0.0475618	0.131016	5.12597e-19	0.104298	0.170258	0.00123948	0.16924
xCell	Pericytes	0.0266719	0.0289209	0.0707251	0.00519054	0.0225108	0.0847711	0.0236591	0.0850703	0.0284412	0.0449459	0.0436465	0.0392635	0.0463075	0.0567683	0.0145624	0.0375017	0.0528324	0.0200486	0.0356934	0.0739853	0.0962388	0.0603613	0.00502996	0	0.0131956	0.0521302	0.0208676	0.0268824	0.0718115	0.048846	0.0537645	0.0422781	0.0403888	0.00676415	0.0313608	0.0515551	0.0913253	0.0605685	0.108303	0.0447923	0.0440363	0.0558178	0.0381952	0.0403771	0.0422816	0.0377758	0.0482516	0.0282674
xCell	Plasma cells	0	0.136877	0.106354	0.0763722	0.0363784	0.0702674	0	0.0305865	0.0153368	0.0337114	0.0538395	1.84165e-18	3.09461e-18	4.48892e-18	0	0.0899093	0.0262388	0.101554	0	0.128692	0.0199084	0.169872	0.0134327	0.0881493	1.06722e-17	0	0.0443814	0	0.0110231	0.0827386	0	0.0350695	1.23971e-17	0.00111763	0.0258111	0.015463	0.0261416	0.083195	0	0.0501571	0.110276	0.0314965	0.0538205	0.101992	0.0243207	0.12023	0.0137171	0.051199
xCell	Platelets	0.022617	0.011317	0	0.0371296	4.74855e-18	0	1.51417e-17	0.0039499	0	8.81756e-18	0.0451807	0.00827701	0.00433153	2.44104e-19	3.75229e-18	0.00740181	2.1185e-18	0	0.0366723	0.020982	0.0170267	0.0400306	0	0	0.0104586	0	0.0227396	0.00586717	0	0.00308192	0.0242172	0.0117602	0	0	0.0455128	1.48334e-18	0.000144948	0.0495852	0.00522467	0.0320573	0.0215991	0.00726943	0.0285897	0.020364	0.0195085	0.051682	0.000298575	0.0136104
xCell	Preadipocytes	0.0582482	0.0349194	0.0211183	0.0683919	0.100468	0.0668533	0.00590675	0.0761761	0	0.0628361	0.0274427	0.0256894	0.0416624	0.112412	0.0417077	0.0769	0.0335972	0.043459	0.142909	0.0564222	0	0.0251006	0.0890859	0.0103403	0.0278318	0.0514107	0.0734955	0.0276862	0.00685605	0.0844179	0.0659492	0.0410425	0.0427016	0.04766	0.0944717	0.0854837	0.0185808	0.0292175	0.0856054	0.0443908	0.0217734	0.033337	0.0276438	0.059582	0.087993	0.0395044	0.0396764	8.64533e-19
xCell	pro B-cells	0	0	0.0222929	0	0.00120855	3.29742e-17	0	1.84581e-17	2.81261e-18	0	0	0.00680342	2.386e-19	3.54606e-17	6.96293e-18	0	1.14809e-17	8.42737e-17	0	3.79829e-21	0	0	0	2.5979e-18	0	8.88601e-20	0	3.67472e-18	0	0	1.58908e-18	0	0.0794451	1.52048e-18	0	0.0044736	1.99533e-18	0.0337308	0	4.07964e-19	4.62987e-18	0	0.0232366	1.06207e-20	0	0	1.3202e-18	0
xCell	Sebocytes	0.00892726	0.00484204	0	0.00688339	0.0203445	0.0132332	0.0203948	0.00161029	0.00505562	0.0141167	8.77119e-19	0.00121897	0.00116132	0	0.00323912	0	0.00169003	0.0162624	0.00142786	0	0.00928357	0.00661499	0.00858587	0.00242174	0.00748283	0.00191962	0.00678473	0.00554812	0.00531065	0.0121811	0.00497985	0.00766086	0.00838061	1.0842e-19	0.000548814	0.00755392	0.00653105	0.00391744	0.00164095	0.00832313	0.00566362	0.0102063	0.000771207	0	0.00703084	0.00618406	0.00527937	0.00673611
xCell	Skeletal muscle	0.0162044	0.0398518	0.0273568	0.166586	0.132529	0.0206697	0	6.88897e-05	0.0475147	0.0300187	0.0510747	0.0427264	0.000797582	0.0517674	0.0329302	0.0294497	0.0417485	0.0244415	0.0115365	0.0383085	0.0198607	0.0383996	0.0304948	0.0487769	0.0314435	0.0387668	0.205693	0.215777	0.0330276	0.0226277	0.0674058	0.0380775	0.170431	0.0451285	0.0250659	0.0152387	0	0.0364742	0.00933088	0.0190029	0.0342302	0.0420325	0.0385781	0.0570189	0.0128997	0.1811	0.0334526	0.0521548
xCell	Smooth muscle	1.46326e-19	0	0.00233653	0.0310807	0	1.13615e-18	0	0	5.30446e-17	0	0.100319	1.50702e-19	0	4.25052e-19	0.0327885	1.31038e-19	0	4.54478e-17	0	5.00189e-20	0	3.09227e-19	8.83849e-22	0.0491151	0	3.80149e-17	0	0	9.29831e-17	0	0	0	2.97144e-19	0.0248625	0.0289442	2.17305e-19	4.39089e-19	2.02067e-19	0.0258397	0.0134763	4.18826e-19	0	4.18928e-17	1.04222e-19	0.0421272	2.41784e-20	3.48973e-19	0
xCell	Tgd cells	0.114102	0.0766907	0.108179	0.0713576	0.0992909	0.0450185	3.13534e-17	0.0627938	0.0135364	1.37292e-17	0.0426918	0.0492058	0	0.0587839	0.117281	0.164595	0.125869	0.0210156	0.0612894	0.0624672	0.0112297	0.115871	0.0853183	0.0886676	0.126022	0.10532	0	0	0.0847374	0.118695	0.115561	0.114303	0.136403	0.113344	0.104823	0.0596254	0.0802417	0.0921716	0.105326	0.116485	0.0702666	0.141931	0.0863522	0.0816016	0.109279	0.0572436	0.0912971	0.0428754
xCell	Th1 cells	0.0297136	0.0746292	0.125935	0.106216	0.150112	0.0733327	0.0961432	0.0854625	0.0822953	0	2.41298e-17	0.115117	2.10777e-17	0.0906653	0.0812868	0.0410685	0.100686	0.00412885	0.033473	0.0249354	0.154471	0	0.0464698	0.158067	0.0142389	0.00790202	0	0.180684	0.148553	0.0843811	0.00302024	0.0478728	0.0796107	0.176408	0.0386306	0.158885	0.189798	0.172238	0.0358532	0.0696638	0.153215	0.113406	0.21734	0.0694235	0.165635	0.182851	0.0902078	0.0607171
xCell	Th2 cells	0.203453	0.127725	0.102372	0.0968631	0.158133	0.143318	4.12146e-17	0.127085	0.146902	0.00652642	0.120956	0.0963507	6.42951e-20	0.16421	0.123959	0.141934	0.13706	0.138428	0.148168	0.094332	0.0672286	0.0963614	0.133121	0.164383	0.137994	0.160144	0.0678766	0.0854159	0.118026	0.142127	0.140109	0.154834	0.166113	0.139095	0.207478	0.106918	0.131977	0.1515	0.193598	0.177077	0.0529019	0.102327	0.179929	0.119161	0.182903	0.0786656	0.118231	0.136508
xCell	Tregs	5.39175e-18	0.0073147	1.17643e-17	0.0557505	0	0.0284344	0	0	0.026319	0.0397812	0.0293879	0	0	0	0	0.0299288	0	0.0901283	5.2605e-18	0	0.10013	0.0801396	0.0850952	1.43608e-17	2.40078e-18	0.0186482	0.0415197	0.0672483	1.76102e-17	0	0	0	0	1.7323e-17	0.0237653	1.84767e-18	0	0	0.0249336	0.0210272	0	0	0	0.0436311	0.00244948	0	1.43303e-19	4.52479e-18
xCell	ImmuneScore	0.424123	0.603769	0.32212	0.40968	0.313942	0.390346	1.09477	0.465619	0.37949	0.176019	0.325724	0.496057	0.761501	0.50958	0.287809	0.566538	0.308473	0.306921	0.593359	0.526143	0.426399	0.521773	0.471151	0.207158	0.684373	0.586987	0.430945	0.481409	0.228146	0.203527	0.45543	0.433629	0.615358	0.272738	0.149691	0.446744	0.483513	0.340863	0.397097	0.309409	0.468178	0.233652	0.228649	0.459794	0.15514	0.428379	0.352253	0.449853
xCell	StromaScore	0.03219	0.171697	0.219955	0.252138	0.123427	0.244765	0.00331126	0.314417	0.321913	0.22625	0.0857007	0.212319	0.214589	0.28639	0.127048	0.202099	0.215469	0.229038	0.274122	0.152474	0.167415	0.0778474	0.310634	0.123138	0.22342	0.10862	0.267262	0.177676	0.077619	0.191685	0.173514	0.189975	0.126938	0.109245	0.246815	0.254769	0.13474	0.208546	0.341176	0.240155	0.18755	0.187178	0.0489421	0.202324	0.145674	0.253136	0.188141	0.201161
xCell	MicroenvironmentScore	0.456313	0.775466	0.542074	0.661817	0.437369	0.635111	1.09808	0.780036	0.701402	0.402269	0.411425	0.708376	0.97609	0.79597	0.414857	0.768637	0.523942	0.535959	0.867481	0.678617	0.593814	0.59962	0.781785	0.330296	0.907793	0.695607	0.698208	0.659086	0.305765	0.395212	0.628944	0.623603	0.742296	0.381983	0.396505	0.701512	0.618253	0.549409	0.738273	0.549564	0.655728	0.42083	0.277591	0.662118	0.300814	0.681516	0.540395	0.651014
immune feature	APC_co_inhibition	0.363415	0.462385	0.333458	0.577187	0.472143	0.342822	0.41704	0.387306	0.410298	0.204247	0.313358	0.491027	0.446392	0.506998	0.35313	0.514491	0.37984	0.398664	0.436326	0.424786	0.387821	0.378907	0.442071	0.142649	0.453875	0.443892	0.332695	0.345682	0.344997	0.251606	0.408259	0.37385	0.646788	0.342681	0.311193	0.45793	0.400611	0.476343	0.485296	0.383585	0.425881	0.448492	0.309421	0.342405	0.250318	0.409583	0.440664	0.388634
immune feature	APC_co_stimulation	0.326922	0.368546	0.254561	0.293624	0.353469	0.325145	0.364639	0.280364	0.226006	0.222864	0.294716	0.362937	0.249232	0.343249	0.33801	0.350597	0.316189	0.278085	0.306717	0.342356	0.350489	0.374629	0.279323	0.253934	0.357993	0.365011	0.233504	0.237072	0.360428	0.220105	0.38057	0.385637	0.396826	0.300833	0.23481	0.321794	0.319803	0.365612	0.317408	0.274159	0.343788	0.347233	0.216779	0.301701	0.320177	0.283441	0.343458	0.347076
immune feature	CCR	0.395921	0.409147	0.342505	0.397789	0.399418	0.396272	0.449469	0.372393	0.345617	0.333667	0.348881	0.403593	0.398387	0.41231	0.365516	0.401577	0.368272	0.370148	0.37388	0.385134	0.35841	0.3989	0.39277	0.299323	0.410555	0.41075	0.340048	0.357126	0.358801	0.3393	0.386273	0.392681	0.437385	0.361588	0.32841	0.39092	0.372221	0.389133	0.350759	0.372624	0.368608	0.356006	0.314827	0.380723	0.336594	0.36807	0.384592	0.374041
immune feature	Check-point	0.36378	0.409326	0.321794	0.359607	0.384351	0.357281	0.440065	0.376387	0.331944	0.277019	0.329955	0.421015	0.374073	0.418533	0.358933	0.410585	0.363835	0.326443	0.370324	0.395237	0.363684	0.378394	0.361139	0.264762	0.420318	0.405806	0.291052	0.351093	0.373699	0.272905	0.388137	0.383157	0.476549	0.352536	0.311512	0.406323	0.381015	0.408363	0.335226	0.3454	0.384229	0.361889	0.332764	0.369034	0.280257	0.3707	0.375378	0.389659
immune feature	Cytolytic_activity	0.624413	0.628652	0.291516	0.401399	0.288614	0.258826	0.683386	0.19223	0.2147	0.166683	0.28301	0.297069	0.48047	0.396748	0.491726	0.567167	0.274677	0.289257	0.233529	0.727087	0.380385	0.217338	0.412974	0.181526	0.757641	0.515139	0.302505	0.218562	0.35725	0.242581	0.322882	0.500321	0.733709	0.350941	0.18736	0.517154	0.370451	0.446544	0.292112	0.28495	0.424608	0.242032	0.258037	0.473708	0.241888	0.344884	0.305473	0.476615
immune feature	HLA	0.521072	0.74013	0.732292	0.695561	0.671804	0.769115	0.818585	0.761197	0.714165	0.624205	0.69023	0.766242	0.779089	0.834063	0.612544	0.806013	0.667493	0.738178	0.790123	0.760871	0.734318	0.777169	0.693674	0.500864	0.820035	0.731537	0.590428	0.764125	0.642746	0.633768	0.836166	0.752209	0.851843	0.717516	0.667644	0.743593	0.767796	0.825312	0.682808	0.738465	0.787535	0.665047	0.66183	0.718466	0.618948	0.763333	0.737756	0.762172
immune feature	Inflammation-promoting	0.385153	0.473756	0.364837	0.515615	0.497771	0.330288	0.487678	0.326059	0.312652	0.262324	0.32743	0.408415	0.390946	0.476945	0.319295	0.551911	0.383284	0.407838	0.324085	0.439399	0.27615	0.310537	0.323515	0.285555	0.575371	0.4086	0.273977	0.298361	0.327821	0.285297	0.334843	0.407369	0.655355	0.382926	0.345483	0.386861	0.422784	0.437528	0.344121	0.375727	0.390146	0.369091	0.292012	0.301349	0.33022	0.451236	0.37689	0.386657
immune feature	MHC_class_I	0.948827	0.974224	0.96633	0.999501	0.987755	0.957209	0.963652	0.950904	0.918822	0.921139	0.922676	0.976484	0.945736	0.989563	0.946493	0.994628	0.973142	0.975741	0.964747	0.974917	0.958426	0.955065	0.923781	0.873256	0.963368	0.946287	0.928831	0.925081	0.96616	0.936849	0.970859	0.953324	0.990798	0.962178	0.940882	0.949772	0.978879	0.991269	0.947405	0.972387	0.973304	0.977324	0.882792	0.937487	0.915742	0.937534	0.968506	0.931376
immune feature	Parainflammation	0.57325	0.633906	0.562018	0.701291	0.724445	0.597582	0.64451	0.550951	0.584382	0.526967	0.572336	0.649134	0.614861	0.689991	0.587697	0.678661	0.586513	0.634815	0.595825	0.641897	0.590031	0.606177	0.576624	0.508806	0.657428	0.673615	0.511178	0.549569	0.579345	0.520571	0.611507	0.594536	0.697073	0.588067	0.501971	0.593131	0.651358	0.678159	0.570712	0.623024	0.650574	0.630785	0.501372	0.595447	0.502664	0.594074	0.669929	0.576132
immune feature	T_cell_co-inhibition	0.327534	0.355471	0.235129	0.359243	0.361174	0.276185	0.409783	0.30925	0.295083	0.198868	0.277463	0.401274	0.321627	0.401649	0.312163	0.397322	0.342606	0.291073	0.313835	0.348949	0.356429	0.314016	0.342302	0.203873	0.391801	0.37295	0.206543	0.35111	0.264081	0.195628	0.324653	0.30858	0.449162	0.322983	0.28051	0.375284	0.348068	0.351108	0.272098	0.279096	0.355309	0.297111	0.251596	0.311857	0.186511	0.346638	0.322278	0.325102
immune feature	T_cell_co-stimulation	0.311811	0.315738	0.241774	0.202936	0.267954	0.264885	0.364688	0.241191	0.241864	0.155522	0.161707	0.260597	0.297405	0.290104	0.234032	0.284875	0.190081	0.278713	0.255063	0.282967	0.20349	0.194912	0.241631	0.217477	0.332077	0.219068	0.213538	0.246607	0.24678	0.153841	0.264117	0.235945	0.377799	0.246639	0.146285	0.305075	0.296894	0.309538	0.225144	0.260054	0.25224	0.225651	0.298577	0.230844	0.177264	0.256195	0.24708	0.270428
immune feature	Type_I_IFN_Reponse	0.467421	0.57331	0.439831	0.910385	0.875786	0.499994	0.602235	0.442182	0.517392	0.507541	0.477334	0.599739	0.620542	0.702533	0.473427	0.689153	0.386582	0.624243	0.479919	0.565746	0.424442	0.54605	0.513427	0.525128	0.654957	0.626649	0.489362	0.440653	0.507577	0.361543	0.517963	0.462799	0.699958	0.465888	0.501004	0.472461	0.581395	0.756501	0.488041	0.654783	0.66814	0.625671	0.414963	0.486833	0.406782	0.47414	0.621544	0.469758
immune feature	Type_II_IFN_Reponse	0.44573	0.351417	0.381334	0.525743	0.53516	0.572782	0.356938	0.518016	0.422938	0.576265	0.375245	0.477272	0.500113	0.513595	0.635057	0.507909	0.496589	0.52187	0.578457	0.413725	0.454008	0.505722	0.580096	0.508414	0.481402	0.472884	0.566778	0.466698	0.356352	0.590035	0.492727	0.354814	0.509902	0.40347	0.477541	0.444254	0.518799	0.419828	0.47244	0.485646	0.485784	0.464718	0.324636	0.440118	0.526791	0.514522	0.490382	0.421288
[truncated: 100 more columns]
