# Supplementary material for: A CIC-related-epigenetic factors-based model associated with prediction, the tumor microenvironment and drug sensitivity in osteosarcoma
Source: Sci Rep. 2024 Jan 15;14:1308. doi: 10.1038/s41598-023-49770-2 (PMC10789798; doi:10.1038/s41598-023-49770-2)
Supplement: Supplementary file 12 — Supplementary Table S11. [file 41598_2023_49770_MOESM12_ESM.xlsx]

## Sheet: Sheet1
id	riskScore	risk
TARGET-40-0A4HLD	-1.10738	high
TARGET-40-0A4HMC	-2.02522	low
TARGET-40-0A4HX8	-2.41003	low
TARGET-40-0A4HXS	-1.69477	low
TARGET-40-0A4HY5	-1.20637	high
TARGET-40-0A4I0Q	-1.08247	high
TARGET-40-0A4I0U	-1.26304	high
TARGET-40-0A4I0W	-1.86313	low
TARGET-40-0A4I3S	-3.4702	low
TARGET-40-0A4I3W	-0.549243	high
TARGET-40-0A4I42	-0.504338	high
TARGET-40-0A4I48	-2.11554	low
TARGET-40-0A4I4A	-1.19658	high
TARGET-40-0A4I4M	-2.26136	low
TARGET-40-0A4I4O	-2.54903	low
TARGET-40-0A4I5B	-2.78865	low
TARGET-40-0A4I65	-1.52946	high
TARGET-40-0A4I6O	-0.541924	high
TARGET-40-0A4I8O	-2.2724	low
TARGET-40-0A4I8S	-2.09828	low
TARGET-40-0A4I8U	-1.73076	low
TARGET-40-0A4I9K	-1.97358	low
TARGET-40-NAAEDA	-0.543378	high
TARGET-40-NAAEDD	0.0774165	high
TARGET-40-NAAEDH	-2.06927	low
TARGET-40-NAAEDI	-2.33063	low
TARGET-40-NAASJI	-0.123045	high
TARGET-40-NAASJK	-1.79916	low
TARGET-40-PAKFVX	-1.4051	high
TARGET-40-PAKXLD	-1.55253	high
TARGET-40-PAKZZK	-2.02183	low
TARGET-40-PALECC	-1.5348	high
TARGET-40-PALFYN	-2.55693	low
TARGET-40-PALHRL	-1.62705	high
TARGET-40-PALKDP	-1.40625	high
TARGET-40-PALKGN	-2.28484	low
TARGET-40-PALWWX	-1.79798	low
TARGET-40-PALZGU	-1.33988	high
TARGET-40-PAMEKS	-1.22037	high
TARGET-40-PAMHLF	-2.0515	low
TARGET-40-PAMHYN	-1.70526	low
TARGET-40-PAMJXS	-1.32493	high
TARGET-40-PAMLKS	-0.903262	high
TARGET-40-PAMRHD	-1.63205	high
TARGET-40-PAMTCM	-1.17336	high
TARGET-40-PAMYYJ	-1.55185	high
TARGET-40-PANGPE	-1.9156	low
TARGET-40-PANGRW	-2.1279	low
TARGET-40-PANMIG	-1.63891	high
TARGET-40-PANPUM	-0.227424	high
TARGET-40-PANSEN	-1.45662	high
TARGET-40-PANVJJ	-1.95495	low
TARGET-40-PANXSC	-1.93897	low
TARGET-40-PANZHX	-2.47226	low
TARGET-40-PANZZJ	-1.73578	low
TARGET-40-PAPIJR	-1.9542	low
TARGET-40-PAPKWD	-1.16733	high
TARGET-40-PAPNVD	-0.774341	high
TARGET-40-PAPWWC	-1.89024	low
TARGET-40-PAPXGT	-1.62659	high
TARGET-40-PARBGW	-1.27308	high
TARGET-40-PARDAX	-2.46084	low
TARGET-40-PARFTG	-1.76198	low
TARGET-40-PARGTM	-1.42638	high
TARGET-40-PARJXU	-1.91659	low
TARGET-40-PARKAF	-0.341882	high
TARGET-40-PASEBY	-2.19678	low
TARGET-40-PASEFS	-2.34572	low
TARGET-40-PASFCV	-2.9788	low
TARGET-40-PASKZZ	-1.33289	high
TARGET-40-PASNZV	-2.21099	low
TARGET-40-PASRNE	-1.52314	high
TARGET-40-PASSLM	-1.78652	low
TARGET-40-PASUUH	-2.69469	low
TARGET-40-PASYUK	-3.72177	low
TARGET-40-PATAWV	-2.2516	low
TARGET-40-PATEEM	-1.75078	low
TARGET-40-PATJVI	-2.31153	low
TARGET-40-PATKSS	-0.481811	high
TARGET-40-PATMIF	-2.506	low
TARGET-40-PATMPU	-1.24656	high
TARGET-40-PATMXR	-1.24696	high
TARGET-40-PATPBS	-1.68054	low
TARGET-40-PATUXZ	-1.41261	high
TARGET-40-PAUBIT	-1.63644	high
TARGET-40-PAUTWB	-2.24208	low
TARGET-40-PAUTYB	-1.18788	high
TARGET-40-PAUUML	-1.16941	high
TARGET-40-PAUVUL	0.182829	high
TARGET-40-PAUXPZ	-0.839162	high
TARGET-40-PAUYTT	-1.23149	high
TARGET-40-PAVALD	-0.288184	high
TARGET-40-PAVCLP	-1.15748	high
TARGET-40-PAVDTY	-1.71541	low
TARGET-40-PAVECB	-1.61765	high
GSM530667	-1.34578	high
GSM530899	-0.545053	high
GSM531283	-0.76321	high
GSM531284	-0.574347	high
GSM531285	-0.900058	high
GSM531286	-1.30864	high
GSM531287	-1.5024	high
GSM531288	-0.868819	high
GSM531289	-0.901329	high
GSM531290	-0.148578	high
GSM531291	-1.43978	high
GSM531292	-0.909316	high
GSM531293	-1.1618	high
GSM531294	-0.190211	high
GSM531295	0.358169	high
GSM531296	-0.321553	high
GSM531297	-0.599468	high
GSM531298	-0.582635	high
GSM531299	-2.09131	low
GSM531300	-2.84766	low
GSM531301	-1.4692	high
GSM531302	-3.19023	low
GSM531303	-3.40357	low
GSM531304	-3.04294	low
GSM531305	-3.16473	low
GSM531306	-1.78512	low
GSM531307	-0.790894	high
GSM531308	-2.59844	low
GSM531309	-3.71058	low
GSM531310	-2.49135	low
GSM531311	-2.23156	low
GSM531312	-1.86269	low
GSM531313	-3.50325	low
GSM531314	-1.6026	high
GSM531319	-1.2772	high
GSM531320	-2.79106	low
GSM531321	-2.39529	low
GSM531322	-1.58965	high
GSM531323	-2.6206	low
GSM531324	-2.21748	low
GSM531325	-1.68797	low
GSM531326	-1.4159	high
GSM531327	-0.239459	high
GSM531328	-0.885959	high
GSM531329	-0.0273504	high
GSM531330	-2.47163	low
GSM531331	-2.48107	low
GSM531332	-2.25215	low
GSM531333	-2.16697	low
GSM531334	-1.53591	high
GSM531335	-1.11898	high
GSM531351	-1.46648	high
GSM531352	-2.21364	low
