# Supplementary material for: A CIC-related-epigenetic factors-based model associated with prediction, the tumor microenvironment and drug sensitivity in osteosarcoma
Source: Sci Rep. 2024 Jan 15;14:1308. doi: 10.1038/s41598-023-49770-2 (PMC10789798; doi:10.1038/s41598-023-49770-2)
Supplement: Supplementary file 13 — Supplementary Table S12. [file 41598_2023_49770_MOESM13_ESM.xlsx]

## Sheet: Sheet1
Type	Score	Cell	r	p
TME celll	riskScore	aDC	-0.166385	0.10707
TME celll	riskScore	Adipocytes	0.0283131	0.785343
TME celll	riskScore	Astrocytes	-0.22341	0.0295334
TME celll	riskScore	B-cells	-0.453071	4.02048e-06
TME celll	riskScore	Basophils	0.026865	0.796077
TME celll	riskScore	CD4+ memory T-cells	0.0482888	0.642145
TME celll	riskScore	CD4+ naive T-cells	-0.232159	0.0235814
TME celll	riskScore	CD4+ T-cells	-0.00368959	0.971692
TME celll	riskScore	CD4+ Tcm	0.319403	0.00160486
TME celll	riskScore	CD4+ Tem	-0.210316	0.0407853
TME celll	riskScore	CD8+ naive T-cells	-0.100596	0.332063
TME celll	riskScore	CD8+ T-cells	-0.267736	0.00871352
TME celll	riskScore	CD8+ Tcm	-0.377656	0.000161344
TME celll	riskScore	CD8+ Tem	-0.412484	3.27159e-05
TME celll	riskScore	cDC	-0.138806	0.179757
TME celll	riskScore	Chondrocytes	0.103299	0.319166
TME celll	riskScore	Class-switched memory B-cells	-0.401803	5.43918e-05
TME celll	riskScore	CLP	0.232043	0.0236531
TME celll	riskScore	CMP	-0.0656381	0.527404
TME celll	riskScore	DC	-0.234853	0.0219688
TME celll	riskScore	Endothelial cells	-0.318787	0.0016406
TME celll	riskScore	Eosinophils	0.106377	0.304882
TME celll	riskScore	Epithelial cells	0.110338	0.287119
TME celll	riskScore	Erythrocytes	0.130985	0.205783
TME celll	riskScore	Fibroblasts	0.0337289	0.745568
TME celll	riskScore	GMP	-0.19717	0.05547
TME celll	riskScore	Hepatocytes	0.0982042	0.343743
TME celll	riskScore	HSC	-0.118666	0.252063
TME celll	riskScore	iDC	-0.302204	0.00291609
TME celll	riskScore	Keratinocytes	0.169683	0.100194
TME celll	riskScore	ly Endothelial cells	-0.345663	0.000601566
TME celll	riskScore	Macrophages	-0.558725	4.00431e-09
TME celll	riskScore	Macrophages M1	-0.487436	5.45334e-07
TME celll	riskScore	Macrophages M2	-0.493856	3.66299e-07
TME celll	riskScore	Mast cells	-0.210777	0.0403351
TME celll	riskScore	Megakaryocytes	-0.0920045	0.375208
TME celll	riskScore	Melanocytes	0.289991	0.00436387
TME celll	riskScore	Memory B-cells	-0.438172	8.95676e-06
TME celll	riskScore	MEP	0.238621	0.0198727
TME celll	riskScore	Mesangial cells	-0.275517	0.0068846
TME celll	riskScore	Monocytes	-0.468425	1.6915e-06
TME celll	riskScore	MPP	-0.326404	0.00124584
TME celll	riskScore	MSC	0.0128153	0.901901
TME celll	riskScore	mv Endothelial cells	-0.366057	0.000264162
TME celll	riskScore	Myocytes	-0.181434	0.0784712
TME celll	riskScore	naive B-cells	-0.310063	0.0022293
TME celll	riskScore	Neurons	0.188136	0.0678823
TME celll	riskScore	Neutrophils	0.159226	0.123255
TME celll	riskScore	NK cells	-0.14371	0.164714
TME celll	riskScore	NKT	0.0322703	0.75622
TME celll	riskScore	Osteoblast	0.231227	0.0241627
TME celll	riskScore	pDC	-0.24935	0.0148173
TME celll	riskScore	Pericytes	0.0115298	0.9117
TME celll	riskScore	Plasma cells	0.19376	0.0599164
TME celll	riskScore	Platelets	-0.151311	0.143272
TME celll	riskScore	Preadipocytes	-0.00264894	0.979675
TME celll	riskScore	pro B-cells	-0.0395326	0.703675
TME celll	riskScore	Sebocytes	0.261068	0.0106074
TME celll	riskScore	Skeletal muscle	-0.118466	0.252867
TME celll	riskScore	Smooth muscle	0.201076	0.0507127
TME celll	riskScore	Tgd cells	-0.280264	0.00594364
TME celll	riskScore	Th1 cells	0.0381479	0.713596
TME celll	riskScore	Th2 cells	-0.0759039	0.46473
TME celll	riskScore	Tregs	0.0791949	0.445536
TME celll	riskScore	Score	1	0
Immunoinhibitor	riskScore	ADORA2A	-0.322872	0.00141668
Immunoinhibitor	riskScore	IL10RB	-0.122922	0.235331
Immunoinhibitor	riskScore	HAVCR2	-0.456535	3.31915e-06
Immunoinhibitor	riskScore	CD96	-0.0603415	0.561322
Immunoinhibitor	riskScore	CD244	-0.250343	0.0144117
Immunoinhibitor	riskScore	IL10	-0.431616	1.25927e-05
Immunoinhibitor	riskScore	PDCD1	-0.301749	0.00296113
Immunoinhibitor	riskScore	CD160	0.0518313	0.617894
Immunoinhibitor	riskScore	VTCN1	0.266936	0.00892373
Immunoinhibitor	riskScore	BTLA	-0.109415	0.291198
Immunoinhibitor	riskScore	CTLA4	-0.318082	0.00168229
Immunoinhibitor	riskScore	LAG3	-0.502366	2.13431e-07
Immunoinhibitor	riskScore	TGFBR1	-0.121693	0.240078
Immunoinhibitor	riskScore	CD274	-0.32862	0.00114842
Immunoinhibitor	riskScore	PDCD1LG2	-0.273474	0.0073287
Immunoinhibitor	riskScore	KDR	-0.31413	0.00193457
Immunoinhibitor	riskScore	TGFB1	-0.201261	0.0504951
Immunoinhibitor	riskScore	KIR2DL1	-0.134424	0.194024
Immunoinhibitor	riskScore	LGALS9	-0.512154	1.12579e-07
Immunoinhibitor	riskScore	CSF1R	-0.37926	0.000150489
Immunoinhibitor	riskScore	KIR2DL3	-0.0725137	0.484965
Immunostimulator	riskScore	TNFRSF13C	0.147461	0.153852
Immunostimulator	riskScore	ICOSLG	-0.000907769	0.993034
Immunostimulator	riskScore	CXCL12	-0.41944	2.32753e-05
Immunostimulator	riskScore	CXCR4	-0.403313	5.06717e-05
Immunostimulator	riskScore	IL6	-0.169148	0.101285
Immunostimulator	riskScore	MICB	-0.115956	0.263135
Immunostimulator	riskScore	CD40LG	-0.246248	0.0161494
Immunostimulator	riskScore	TNFSF18	0.0156564	0.8803
Immunostimulator	riskScore	IL2RA	-0.372236	0.000203614
Immunostimulator	riskScore	NT5E	-0.0611043	0.556373
Immunostimulator	riskScore	CD86	-0.237711	0.0203626
Immunostimulator	riskScore	CD28	-0.281094	0.0057913
Immunostimulator	riskScore	TNFRSF8	-0.0953799	0.357866
Immunostimulator	riskScore	RAET1E	0.151174	0.143638
Immunostimulator	riskScore	TNFRSF4	-0.0710828	0.493644
Immunostimulator	riskScore	ULBP1	0.0677024	0.514469
Immunostimulator	riskScore	HHLA2	0.218739	0.0332011
Immunostimulator	riskScore	IL6R	0.0818253	0.430522
Immunostimulator	riskScore	LTA	-0.393772	7.88217e-05
Immunostimulator	riskScore	TNFRSF17	0.0386346	0.710104
Immunostimulator	riskScore	TNFRSF9	-0.0764696	0.461398
Immunostimulator	riskScore	ENTPD1	-0.450501	4.62876e-06
Immunostimulator	riskScore	TNFRSF14	-0.261418	0.0104997
Immunostimulator	riskScore	ICOS	-0.419173	2.35851e-05
Immunostimulator	riskScore	BTNL2	0.0899884	0.385806
Immunostimulator	riskScore	CD40	-0.343202	0.000661958
Immunostimulator	riskScore	TNFSF4	-0.277371	0.00650256
Immunostimulator	riskScore	CD80	-0.45935	2.83595e-06
Immunostimulator	riskScore	TNFSF15	-0.186348	0.0705878
Immunostimulator	riskScore	CD48	-0.506027	1.68407e-07
Immunostimulator	riskScore	TNFSF13B	-0.429232	1.42282e-05
Immunostimulator	riskScore	KLRC1	0.0645421	0.534337
Immunostimulator	riskScore	KLRK1	-0.176096	0.0878184
Immunostimulator	riskScore	CD276	-0.292086	0.00407716
Immunostimulator	riskScore	TNFRSF18	0.130965	0.205855
Immunostimulator	riskScore	TNFRSF25	-0.039082	0.706898
Immunostimulator	riskScore	PVR	-0.257074	0.0119067
Immunostimulator	riskScore	TNFSF9	0.0392904	0.705407
Immunostimulator	riskScore	TNFSF14	-0.0925595	0.372322
Immunostimulator	riskScore	TNFSF13	-0.491224	4.31645e-07
Immunostimulator	riskScore	TNFRSF13B	-0.22173	0.0308111
