# Supplementary material for: A CIC-related-epigenetic factors-based model associated with prediction, the tumor microenvironment and drug sensitivity in osteosarcoma
Source: Sci Rep. 2024 Jan 15;14:1308. doi: 10.1038/s41598-023-49770-2 (PMC10789798; doi:10.1038/s41598-023-49770-2)
Supplement: Supplementary file 14 — Supplementary Table S13. [file 41598_2023_49770_MOESM14_ESM.xlsx]

## Sheet: Sheet1
id	Camptothecin_1003	Vinblastine_1004	Cisplatin_1005	Cytarabine_1006	Docetaxel_1007	Gefitinib_1010	Navitoclax_1011	Vorinostat_1012	Nilotinib_1013	Olaparib_1017	Axitinib_1021	AZD7762_1022	SB216763_1025	KU-55933_1030	Afatinib_1032	Staurosporine_1034	PLX-4720_1036	NU7441_1038	Doramapimod_1042	Wee1 Inhibitor_1046	Nutlin-3a (-)_1047	Mirin_1048	PD173074_1049	ZM447439_1050	Alisertib_1051	RO-3306_1052	MK-2206_1053	Palbociclib_1054	Dactolisib_1057	Pictilisib_1058	AZD8055_1059	PD0325901_1060	Obatoclax Mesylate_1068	5-Fluorouracil_1073	Dasatinib_1079	Paclitaxel_1080	Crizotinib_1083	Rapamycin_1084	Sorafenib_1085	BI-2536_1086	Irinotecan_1088	Oxaliplatin_1089	BMS-536924_1091	GSK1904529A_1093	Tozasertib_1096	PF-4708671_1129	PRIMA-1MET_1131	Erlotinib_1168	Niraparib_1177
TARGET-40-0A4HLD	0.0889413	0.0141795	24.4953	6.40847	0.011924	15.8246	3.12511	3.62768	28.4818	58.0584	9.20635	1.86025	77.5589	82.2231	3.60492	0.103073	48.6533	15.4769	60.8256	6.99305	93.4705	71.274	46.2021	12.9662	4.07007	9.31278	16.6424	74.2195	0.446875	6.96759	0.784767	2.83072	3.1184	170.484	10.38	0.0866756	16.8067	0.238418	11.4353	0.942262	12.0197	28.4587	14.1781	43.1717	9.9538	37.9334	40.5766	11.4219	40.0476
TARGET-40-0A4HMC	0.104719	0.0149227	30.6506	4.04901	0.00876333	18.5524	8.86059	3.58546	34.699	86.4611	21.9721	0.560579	116.665	85.2705	3.91485	0.0315596	80.2654	15.2357	73.8802	4.66686	91.6328	82.1376	58.3011	18.3476	6.35616	15.5651	20.1531	29.7609	0.164683	3.75542	0.745132	0.704133	2.94336	63.6022	2.13404	0.0490633	27.4639	0.124783	11.6138	1.92615	17.376	25.0623	7.7568	75.889	23.6946	39.3885	54.6604	8.89751	71.4305
TARGET-40-0A4HX8	0.101692	0.0277707	28.6131	5.47021	0.0163005	36.6697	1.25982	4.00866	39.3988	53.3229	16.563	1.01909	199.878	100.513	7.77492	0.0689395	65.3068	16.3826	67.9944	4.82903	121.046	66.5222	33.5469	12.7731	2.34833	18.1408	9.11106	84.2251	0.21487	2.56598	0.917166	2.53598	4.25258	127.211	10.711	0.0762671	17.588	0.168241	9.26	1.60968	11.9143	33.4345	9.56344	59.2626	9.63573	48.0881	43.7517	19.7387	49.5053
TARGET-40-0A4HXS	0.0645631	0.0129949	16.3105	4.05317	0.00572387	24.8448	17.9845	3.78612	27.7881	51.9732	27.7968	0.645668	149.028	89.8494	6.47225	0.0512692	60.593	15.4876	89.7512	6.3358	128.052	122.426	29.5999	19.1841	4.35236	18.1701	15.7237	21.5376	0.132432	3.0812	0.822093	1.61211	4.2808	26.3573	3.8372	0.019532	22.4783	0.0527066	16.8783	1.48019	8.94204	40.0888	8.32943	54.5737	20.8713	52.9197	79.4057	19.7357	41.5016
TARGET-40-0A4HY5	0.0467469	0.00732431	12.0502	2.5954	0.00446496	25.7016	4.90891	2.58571	21.9195	45.9472	21.0449	0.792051	140.732	84.4892	6.06811	0.0308759	75.3739	15.586	105.874	5.31093	143.186	77.092	37.992	19.5961	3.20886	21.2712	23.7614	24.0898	0.111463	3.03209	0.782136	1.34742	3.40971	34.1888	2.18738	0.0140475	15.0094	0.0599882	12.5053	1.0273	7.00973	19.5149	7.0709	58.347	18.3013	60.5928	47.8959	12.2326	66.8122
TARGET-40-0A4I0Q	0.0626191	0.0126324	21.0225	4.28466	0.00442674	25.3452	10.5664	4.16022	34.4916	79.213	16.9701	1.48192	131.812	80.4846	5.08742	0.0335184	79.0321	14.6786	83.4618	9.26614	45.3173	104.631	48.301	18.7901	3.96045	13.4721	11.8994	26.8154	0.168271	2.31364	0.7499	2.38047	3.56525	54.1459	3.92789	0.0217838	13.4448	0.107091	15.0117	0.871398	9.34761	31.853	6.7882	77.8239	16.0632	56.624	96.7233	16.8623	65.0667
TARGET-40-0A4I0U	0.0415492	0.0227222	22.062	4.33202	0.0156467	19.148	2.85927	2.80508	23.1983	105.496	13.306	1.45367	65.5023	84.9109	4.2151	0.0742799	63.4969	16.3356	61.8866	11.1504	27.3474	62.7731	83.3577	19.0626	2.91734	18.0653	11.6619	21.2727	0.187386	3.20182	0.661389	0.382342	2.83773	117.238	9.92801	0.146188	15.1513	0.157341	9.05085	5.30425	5.84676	14.4297	10.6087	77.6399	26.5319	25.3839	28.1987	12.165	49.7949
TARGET-40-0A4I0W	0.197724	0.0639893	56.7392	8.25089	0.0231258	38.1976	19.9086	7.00874	70.6615	101.725	33.1714	2.07589	163.034	81.4859	8.34077	0.047192	115.368	14.8423	75.4356	11.397	81.2599	103.191	76.053	20.8678	6.76167	20.8517	27.8414	95.9445	0.472971	6.93352	0.84153	2.50789	3.22244	427.921	7.25012	0.315299	31.489	0.339524	19.7801	0.848302	18.8142	62.1031	12.1526	123.853	29.2729	58.7141	90.7238	17.8019	108.827
TARGET-40-0A4I3S	0.19037	0.0279278	95.1291	5.36493	0.0162573	60.4523	9.59064	4.24861	38.8646	97.8215	22.5192	1.10933	184.629	100.541	10.7948	0.0709814	139.386	16.438	92.1872	8.99687	158.233	72.5842	70.7952	22.2292	5.38151	20.8758	29.3575	64.8614	0.261086	4.37164	0.843559	2.14646	6.35487	186.115	11.7343	0.101067	26.5984	0.165922	15.4163	1.82462	39.279	49.2232	12.2729	83.7166	18.8661	47.1087	101.734	23.6613	110.82
TARGET-40-0A4I3W	0.302963	0.0370262	87.3315	12.4911	0.0288748	34.4868	8.68119	3.79038	33.8529	126.279	15.1128	4.23238	143.573	99.4692	8.36395	0.108568	126.186	16.0449	69.8375	19.5284	54.4168	114.827	51.433	16.9886	13.9115	14.237	17.1177	40.7194	0.311999	4.2976	0.937544	4.71528	5.01982	290.587	11.5284	0.139738	16.1682	0.160284	14.2627	1.57761	34.4162	75.5201	13.3566	77.9077	15.6329	57.2519	72.0196	29.8336	94.031
TARGET-40-0A4I42	0.202262	0.0447461	38.8939	12.4537	0.0269136	31.5351	6.65406	5.19559	26.0442	101.334	18.8617	1.38201	154.372	87.0968	10.2135	0.10194	140.495	15.2772	80.0676	7.86362	143.421	183.275	63.8079	20.2498	28.8004	10.334	22.0288	44.4773	0.163368	4.3247	0.792324	1.82795	4.76427	221.303	5.85837	0.136443	32.4312	0.135605	14.6009	1.42837	37.5439	62.9575	10.16	88.5273	18.9873	48.1313	145.127	23.3722	104.379
TARGET-40-0A4I48	0.151682	0.0423648	53.0738	9.72763	0.0178941	25.7051	10.4695	5.02339	41.2575	82.6967	16.6133	0.842712	181.339	86.6093	6.67569	0.0430297	73.6019	16.0842	101.784	7.96946	168.64	94.6824	46.7084	14.7081	7.82871	18.3328	15.4038	51.8758	0.256731	3.28862	0.797389	0.935507	5.27117	90.5537	4.67639	0.112576	21.3327	0.121603	11.4257	3.32086	31.162	52.4803	7.38107	73.5163	20.7785	28.8118	129.777	21.2434	98.8485
TARGET-40-0A4I4A	0.124318	0.0190402	52.4663	5.37993	0.0167868	31.6071	3.82517	5.29387	35.3362	69.0315	20.2243	2.5457	111.461	89.3509	7.69269	0.0436072	79.6472	15.5151	62.9831	9.43007	18.4082	78.4247	49.5782	19.4058	4.26907	14.2104	15.0401	32.4928	0.15099	2.4173	0.803363	1.0921	4.31042	157.077	8.38413	0.0929106	23.0737	0.10827	11.403	2.73108	16.6185	37.2664	7.63078	88.1488	21.4128	39.6994	70.238	22.9793	54.8079
TARGET-40-0A4I4M	0.132185	0.0828084	39.4748	9.34519	0.0288105	41.0998	6.97108	6.22249	58.4251	98.0749	30.2261	1.15387	223.039	92.8224	9.34223	0.0651956	93.3498	16.4613	99.7738	12.2987	103.955	161.336	89.9324	21.3635	11.0647	27.8383	26.5928	50.1009	0.289007	5.74194	0.892342	1.14419	5.04966	113.682	5.9599	0.270906	32.2941	0.137766	18.3358	3.39146	25.0748	52.9646	10.8927	108.091	30.3232	42.5892	131.055	18.4194	84.92
TARGET-40-0A4I4O	0.085693	0.0102543	32.6972	3.85595	0.00619518	30.1736	9.7042	5.39287	33.8604	58.1901	16.8752	0.575474	201.844	83.9204	5.70908	0.0406516	70.2656	14.7634	85.3043	6.77994	131.623	130.995	47.9799	14.9202	4.28079	12.0665	24.1342	31.167	0.278168	5.18033	0.776917	2.19581	5.30262	89.6247	4.29879	0.0475658	22.2811	0.13934	15.7638	0.832225	14.8482	48.3656	7.6819	57.6808	14.5885	40.9852	147.039	11.9179	67.1471
TARGET-40-0A4I5B	0.0680945	0.00738951	17.0789	4.04995	0.00579687	18.3739	2.31878	2.73596	19.8525	44.8812	16.8647	0.414529	112.521	79.5077	3.98052	0.025155	52.4225	14.9855	76.3186	3.10585	120.501	76.1786	25.2249	13.1643	3.08455	10.4886	13.4118	23.2697	0.107275	2.61823	0.727702	0.895222	3.28391	34.7832	2.19006	0.0219006	15.5713	0.0520354	8.45793	1.82824	14.7952	31.2233	5.87003	44.2785	13.506	36.4923	63.4504	10.9601	49.588
TARGET-40-0A4I65	0.169068	0.0292538	26.5539	9.98156	0.0121769	45.4489	3.4202	4.20374	40.9581	61.4009	23.1531	1.49409	308.82	88.5667	9.97773	0.0541695	82.208	15.6439	86.4861	8.62552	83.4386	139.818	37.5783	16.8874	11.1721	18.8627	15.9366	40.1913	0.146737	2.77987	0.863983	3.08185	5.18785	149.457	7.03351	0.0871468	28.5135	0.169647	15.5313	1.27148	22.0421	65.2723	7.6998	92.4424	19.7225	57.1891	120.403	22.7698	72.1076
TARGET-40-0A4I6O	0.129348	0.0400185	25.7883	8.92093	0.0145863	24.4914	19.1049	6.1594	55.9813	111.986	16.2206	2.82883	95.3301	77.3851	6.87703	0.100929	117.63	14.3257	75.0968	11.0241	151.322	142.61	72.5857	16.3385	9.20312	9.76411	19.6825	98.34	0.400216	5.51897	0.761277	2.81138	4.55814	310.244	14.7644	0.0966898	19.2825	0.15262	21.0374	0.647475	15.8407	63.8432	17.6219	113.483	12.6159	51.5869	137.004	13.665	110.403
TARGET-40-0A4I8O	0.0704684	0.0139066	24.5969	3.2638	0.0103562	23.496	6.59993	4.14868	41.7202	69.8865	21.6286	1.28613	132.708	88.4665	6.03664	0.036473	113.42	15.3812	83.3434	6.8479	65.3754	102.149	46.8856	16.7571	5.08394	13.1114	25.2501	39.0588	0.205024	3.9318	0.820418	1.22941	4.77592	80.6148	4.62446	0.0429709	20.6373	0.0994412	12.0488	1.21142	10.2759	32.588	8.48762	81.8015	17.9719	47.4265	78.0835	17.1979	68.047
TARGET-40-0A4I8S	0.0578441	0.0118148	21.9319	2.83543	0.0101869	24.3638	4.04775	4.17901	31.8274	61.6961	19.0767	1.02712	138.189	94.1108	4.50228	0.0536867	63.8801	16.1055	77.8477	6.91574	36.1764	113.523	53.2975	17.3132	6.49059	18.8323	16.1004	15.3632	0.159686	2.69013	0.846192	1.53347	3.84198	100.122	3.61997	0.0483337	20.5896	0.0983058	9.40457	2.43358	8.09336	29.8803	7.50501	66.279	21.8015	32.4196	85.2645	17.0436	44.1891
TARGET-40-0A4I8U	0.0487033	0.0292251	19.1751	3.97454	0.00905614	20.1035	3.4311	3.13039	41.4186	52.1793	17.7718	0.709387	159.197	87.7746	4.59923	0.0523906	56.327	15.5478	75.0678	6.59696	41.3935	72.9322	45.5944	16.0922	2.89444	15.0854	15.9164	34.4226	0.185209	3.00083	0.788025	1.92451	3.25598	63.3019	7.69923	0.0706769	22.619	0.142673	9.80217	1.56195	6.38243	24.6575	6.05365	55.509	17.5107	40.93	99.8373	9.66795	38.3305
TARGET-40-0A4I9K	0.14559	0.0221804	26.1723	7.16734	0.010242	21.6461	7.4428	4.87895	38.2014	94.4574	18.114	0.968034	124.871	75.3344	6.32103	0.0285212	63.8046	14.1248	89.1456	8.87042	127.171	132.826	53.6681	15.3601	10.6212	8.20271	12.1782	47.9404	0.0941905	2.92666	0.652028	1.01364	5.6943	74.1155	2.58047	0.0416492	31.4917	0.0436705	17.3405	1.49811	20.5515	72.4389	9.93043	96.8381	14.6636	44.5793	91.2303	14.9693	83.8329
TARGET-40-NAAEDA	0.0378538	0.0263845	14.8566	2.27417	0.0100573	24.8048	5.44499	3.49128	40.7326	45.5618	34.5668	0.823153	169.959	97.3824	5.24316	0.0286745	97.5624	16.0392	87.2829	6.58341	79.2015	98.8031	50.1164	26.9739	3.54372	24.4836	18.2629	30.9493	0.161349	3.62725	0.899965	1.20739	3.19222	53.6438	2.7191	0.0458312	22.4982	0.106211	12.2773	1.48935	5.78855	24.3098	8.09556	74.9672	30.6501	71.4341	65.8303	11.6454	45.0002
TARGET-40-NAAEDD	0.054487	0.0139195	12.8908	2.66681	0.00488926	17.0784	3.21797	1.95415	16.2285	61.3572	25.4721	0.699704	314.865	104.212	5.27171	0.0559276	102.49	16.5086	107.176	4.09162	143.279	119.802	64.0555	25.0303	5.76917	18.6759	17.179	28.4307	0.127775	3.01238	0.871648	1.84414	2.91147	56.844	6.11372	0.0174357	23.193	0.103068	10.1847	0.371006	7.36169	17.8282	6.58627	52.8427	18.0364	70.9833	64.3161	9.1192	67.131
TARGET-40-NAAEDH	0.0635124	0.0601785	20.0429	7.4113	0.0216832	29.4298	4.62672	5.39972	47.9633	76.6565	31.0823	0.925104	170.262	85.2569	8.11308	0.0399285	101.568	15.5265	77.7237	9.63323	92.6656	142.495	92.1421	21.2769	10.6409	17.4119	31.6213	53.1696	0.238461	5.71233	0.790936	0.936267	3.44318	123.482	5.09528	0.21855	42.5556	0.17321	19.5649	2.32458	10.598	44.3633	8.06808	106.734	31.6266	52.5218	126.164	10.9244	87.0409
TARGET-40-NAAEDI	0.0868095	0.0391773	30.4798	8.77928	0.0112904	23.4041	10.9309	5.40311	51.433	89.6327	25.159	0.798734	169.554	82.0532	7.01028	0.0451329	87.2621	14.9849	90.8179	8.2691	104.213	132.521	111.089	23.4046	9.02205	16.8087	29.3307	50.4406	0.36753	6.79881	0.709775	0.802863	3.58901	107.209	3.7179	0.126895	29.6845	0.166344	17.0791	1.96551	15.5957	54.1711	10.3451	94.593	30.9754	42.1929	141.989	10.6226	99.893
TARGET-40-NAASJI	0.127217	0.025083	45.7375	5.75097	0.0165043	27.0892	11.6679	3.55012	30.8787	94.2351	18.2028	3.80828	100.927	101.524	6.10407	0.11771	187.851	15.9916	63.941	13.4092	104.413	145.146	66.3212	23.3916	9.7784	16.1386	21.8744	46.203	0.273243	4.62574	0.900901	2.32657	5.0892	241.317	13.511	0.0873098	27.6777	0.150961	17.1408	1.00641	18.0568	58.5784	15.4601	89.0536	21.73	67.0884	55.8437	19.4506	53.9678
TARGET-40-NAASJK	0.0767441	0.0100866	25.978	3.29194	0.0109935	19.9105	2.9141	3.0081	17.7065	51.6342	12.9695	0.753074	135.894	99.497	4.33565	0.0620477	112.585	16.3214	71.9201	4.27418	57.1144	62.9362	28.2654	15.6484	4.07503	19.662	10.6617	33.944	0.212434	2.01104	0.801895	1.36362	4.65375	82.6329	9.65702	0.0476217	10.9801	0.0882485	7.45199	2.34184	11.1587	33.2138	6.13092	45.3719	13.0083	35.5021	42.7423	18.4791	42.4796
TARGET-40-PAKFVX	0.0681875	0.0178552	18.2694	5.58606	0.00583923	21.3292	21.6482	4.18843	50.0007	80.7328	30.1207	0.976112	273.032	88.8924	5.39686	0.0376635	78.5851	15.9088	136.278	5.82733	62.4953	77.4271	126.09	29.1935	7.13608	16.4144	28.4207	25.9632	0.213811	4.29875	0.804632	0.70563	2.63248	70.4591	3.9525	0.050323	41.1336	0.132408	15.0626	1.59515	9.97948	25.4291	5.55465	89.6826	33.9988	40.8788	154.722	9.71195	120.596
TARGET-40-PAKXLD	0.175436	0.0175029	92.4849	6.39575	0.00750912	15.2348	6.66267	3.4736	62.2512	110.724	21.4266	1.48807	219.435	102.713	3.08566	0.0524557	123.617	16.1329	101.623	7.01641	215.488	188.204	52.7651	23.1904	7.50549	17.252	14.6782	39.7891	0.157561	2.44474	0.928589	3.06918	4.24233	118.286	4.27062	0.0322156	14.5706	0.139594	14.4013	0.700504	23.5374	41.6189	8.09553	86.8957	13.8282	72.9686	119.997	12.5476	103.207
TARGET-40-PAKZZK	0.074937	0.023035	20.3938	4.15274	0.00981178	21.0409	3.95395	4.18875	33.8453	51.4747	15.98	0.685737	127.011	81.9931	5.19138	0.0335279	78.8695	14.9163	83.07	6.98807	113.312	87.8511	46.1695	13.7498	4.99468	10.2069	20.5608	42.7315	0.19527	3.56604	0.761073	1.29395	2.94726	74.4331	5.33765	0.0653012	20.7102	0.0971343	12.1685	0.901684	9.16376	37.1652	7.53918	65.241	13.4036	40.3644	106.478	10.398	61.4151
TARGET-40-PALECC	0.0788928	0.0323971	20.6941	5.18594	0.0139077	26.8518	16.4075	6.86266	58.9079	116.584	25.039	0.874232	164.643	81.6055	7.70615	0.0527763	104.999	14.9669	102.996	10.164	105.287	153.335	97.3133	22.618	16.0994	15.2062	27.0678	34.0419	0.217459	5.25744	0.763768	1.50011	4.04906	59.865	2.8543	0.0960424	43.6476	0.106931	20.1928	1.70468	14.7614	39.4116	8.69464	125.345	27.6771	43.051	119.305	11.5029	99.3635
TARGET-40-PALFYN	0.182969	3.07752	54.2052	27.1476	0.124461	30.0125	18.0631	8.7142	163.919	161.472	73.8988	3.75835	234.439	82.8253	9.2208	0.107114	168.916	15.6933	80.7407	103.649	119.618	224.726	274.741	36.8506	17.3206	38.5836	66.1967	173.694	1.77922	23.2822	1.07452	2.33789	3.22635	2447.04	12.2708	10.7504	86.835	1.22834	61.4208	1.39608	16.6069	72.1828	22.0625	254.606	87.797	71.773	99.3566	10.5291	136.35
TARGET-40-PALHRL	0.0573781	0.0238027	23.519	8.39672	0.00703753	25.349	14.5113	4.66902	50.8911	108.802	23.0352	0.865404	272.953	96.6114	7.89813	0.0641286	106.36	16.3057	132.819	8.60605	273.837	131.726	101.322	30.4154	8.62936	18.2268	29.1767	25.589	0.233902	4.75051	0.694394	1.97034	2.97622	75.3801	6.9118	0.056739	35.362	0.119092	17.9703	0.948447	8.88645	44.2432	9.33548	76.1164	21.8355	44.4311	129.609	14.3908	85.6085
TARGET-40-PALKDP	0.222081	0.0174056	58.1944	11.3841	0.0111873	23.723	10.8879	5.18331	32.558	121.424	25.95	1.26092	241.422	89.3702	4.42356	0.0226157	121.217	14.7181	105.428	5.80832	234.179	112.69	59.7956	17.2861	13.8221	10.9316	23.1217	46.1965	0.39477	4.15573	0.903345	2.56526	5.34037	215.094	4.33428	0.0419877	29.3423	0.109944	15.334	0.379942	38.3497	133.062	7.24277	67.9856	13.4965	60.5474	195.024	12.6435	107.695
TARGET-40-PALKGN	0.0588591	0.019963	17.7086	5.35003	0.00877256	24.0796	9.77108	5.14176	43.3285	80.7767	24.2649	0.526631	315.692	96.2002	5.64395	0.0398333	83.4754	16.4285	117.39	5.74284	100.013	60.5649	74.6911	21.777	4.464	26.3991	21.7702	25.9064	0.165401	3.72065	0.776531	1.37799	3.2519	85.9318	4.38499	0.0924132	28.0116	0.0833007	11.7244	2.20819	8.95463	35.6483	6.75185	75.8116	25.1445	39.2856	100.625	9.70893	94.4786
TARGET-40-PALWWX	0.060243	0.00790598	17.3519	5.25089	0.0042412	22.221	23.7678	5.52385	47.3227	76.9979	19.1377	0.866468	298.929	87.2772	6.06541	0.043929	77.3571	16.1563	141.965	4.31157	198.016	68.7286	56.0776	18.3599	4.56536	24.9251	39.6389	46.0976	0.238265	6.92718	0.781476	1.84287	3.70551	44.3809	4.56605	0.0242644	16.386	0.10563	16.0849	2.48806	9.55165	31.6901	8.73833	77.2276	20.0794	36.4351	83.7073	12.1504	87.2246
TARGET-40-PALZGU	0.054129	0.0377641	27.3049	5.97374	0.00932747	38.3322	2.98993	5.29107	38.897	63.765	20.997	0.691065	368.378	96.8738	7.44546	0.0425387	80.3874	16.7515	127.342	7.70643	118.346	128.522	67.0296	20.7747	9.87382	30.2867	18.7641	29.4583	0.119933	2.66296	0.925566	1.45608	5.54266	49.1591	2.60824	0.0458087	30.9736	0.0889291	14.5446	3.56261	9.47939	36.5737	5.52226	52.7997	23.4955	41.7585	109.468	17.092	56.5016
TARGET-40-PAMEKS	0.0834487	0.00528617	12.7466	1.9535	0.0032182	20.1214	7.762	3.5403	14.7691	58.0735	24.1168	0.632718	157.422	80.369	4.7643	0.00910876	51.6412	13.9809	87.4885	2.61839	104.075	110.725	23.5656	15.2767	4.71352	12.234	13.2439	37.0686	0.0973055	2.06786	0.758521	2.31563	3.7833	137.111	1.47327	0.0107239	13.9234	0.0501787	10.2321	0.490246	10.5277	69.5554	4.91119	69.1697	14.6041	89.2762	108.331	13.5268	102.531
TARGET-40-PAMHLF	0.0628188	0.0112128	25.8778	4.41995	0.00669827	25.8292	10.774	4.33162	39.7716	57.0383	18.4878	1.09685	159.709	83.4074	5.28971	0.0327466	74.3342	14.8115	79.64	5.79116	136.549	98.2475	39.3564	15.7018	4.07841	11.4903	18.2319	29.0126	0.167612	3.286	0.77047	2.46847	4.356	61.3997	2.66159	0.0304816	18.6668	0.0783083	17.1438	0.800885	9.24811	52.1388	9.20068	53.7543	11.5561	48.3995	113.301	13.8419	56.1751
TARGET-40-PAMHYN	0.0783394	0.0158566	30.2628	7.98807	0.00716492	17.7574	3.06587	3.64586	26.7016	81.4257	18.3515	0.729007	189.463	82.9114	4.26372	0.0522921	38.4073	15.1691	86.3584	7.70918	75.5027	91.6844	55.5703	18.0963	3.19335	16.6077	11.8366	23.7495	0.131002	2.69411	0.710067	1.74827	2.88412	136.18	2.7816	0.063304	21.2264	0.101619	10.8317	2.0315	10.3427	36.3477	5.75268	52.238	20.741	32.919	83.952	9.45146	85.4713
TARGET-40-PAMJXS	0.0861848	0.016009	33.4365	6.09311	0.00762494	27.8025	9.53925	4.82147	32.4742	73.5846	20.5156	0.648287	251.112	83.0111	5.82303	0.0409924	71.7708	15.4144	120.697	4.71241	113.082	95.7043	51.4098	18.4504	10.7328	11.4295	19.0645	26.416	0.14424	3.18659	0.73447	1.39644	4.69624	58.3834	2.62655	0.0450203	27.6463	0.0799701	17.3258	1.86458	15.871	46.8427	5.58467	70.9823	16.5753	36.601	123.256	17.099	93.2428
TARGET-40-PAMLKS	0.0581233	0.0120121	20.1179	4.55722	0.00527815	15.3221	5.58515	1.96546	26.2922	119.488	49.2923	0.710941	490.785	122.736	5.01959	0.0746531	75.5446	18.2301	138.909	4.80302	153.178	122.168	90.5675	59.2467	2.34868	36.5516	15.8325	18.0909	0.113649	2.90023	0.955278	2.27188	2.90763	125.198	10.0079	0.0215114	27.4871	0.120971	8.4315	0.80137	10.2069	21.4486	4.35534	53.2719	41.7887	78.4338	103.037	8.94493	118.358
TARGET-40-PAMRHD	0.047964	0.025571	10.9584	4.2673	0.0118876	19.2209	8.81371	4.29869	29.1373	56.9948	16.4081	0.942509	175.348	89.3978	5.04435	0.0424935	68.2378	15.3969	94.5933	7.75978	100.613	99.5118	63.7235	17.0285	6.04647	14.3685	18.2588	38.4427	0.177052	3.78982	0.759704	0.985395	3.20604	69.1297	4.87488	0.0707768	22.4536	0.0828016	11.4488	1.24779	7.20001	22.6277	8.5049	71.9011	15.4343	37.3664	86.3376	9.67042	39.886
TARGET-40-PAMTCM	0.0790339	0.0124466	36.8362	5.57003	0.00558323	19.846	9.77342	5.46632	55.8661	76.6963	27.4886	1.1585	325.425	89.7124	4.23536	0.0417193	85.5526	15.1793	134.374	7.79235	149.3	140.425	60.3053	18.2688	2.5857	12.4233	27.268	46.4752	0.282706	3.91334	0.944753	3.58848	4.46596	131.178	5.2227	0.0327177	22.4265	0.150756	16.5551	0.253282	12.256	36.2781	7.30881	53.8359	13.9495	67.0906	162.939	6.08648	81.7157
TARGET-40-PAMYYJ	0.111861	0.0323238	32.995	15.9806	0.0117528	25.2635	6.87786	3.68325	39.3171	86.0827	21.2515	1.72474	338.097	92.8796	6.82125	0.0747812	97.4703	16.298	116.977	9.30783	95.7656	106.474	54.7636	20.1281	10.2669	18.6951	16.2804	39.7411	0.131784	3.20673	0.879023	2.39409	4.49063	93.3912	5.42056	0.0933001	36.9248	0.107218	13.7474	2.49258	21.6713	65.9929	5.42143	103.323	25.6924	39.1538	135.881	16.0214	113.171
TARGET-40-PANGPE	0.0887413	0.0311025	24.7541	7.8985	0.0103432	26.5893	9.80255	5.01365	62.3506	79.0817	27.4493	1.15837	231.506	83.1565	6.98555	0.0376863	85.5676	14.9352	96.1258	10.9782	128.515	162.68	60.1522	17.4955	5.98935	16.7797	18.3923	44.9342	0.171524	3.19639	0.759591	1.80712	5.21881	107.665	4.00825	0.0779858	28.3107	0.103867	18.8973	1.50302	15.9913	62.6185	7.02149	97.1929	21.9684	45.9289	169.753	14.0305	102.74
TARGET-40-PANGRW	0.0574998	0.0264294	18.0953	5.3583	0.0125214	30.6646	7.74469	4.88106	52.6749	76.3483	21.6309	1.40705	148.495	81.832	8.06552	0.0570776	80.9355	14.8641	79.4442	8.46105	100.806	93.9305	68.6435	19.2785	5.56672	13.0545	29.5467	46.7703	0.231164	7.20608	0.793124	1.28903	3.24118	107.404	10.5143	0.101572	30.3055	0.146242	15.6551	1.12209	8.02973	36.2671	8.93692	95.8384	19.4017	52.6929	98.1357	11.8878	82.0059
TARGET-40-PANMIG	0.0829635	0.0258731	28.6411	6.55135	0.0104014	24.5045	8.24515	4.57329	47.7443	73.8246	21.7035	1.57309	129.916	78.8237	4.69106	0.0349893	79.4419	14.2054	70.5483	8.24097	153.025	116.182	47.9621	15.4338	7.17708	11.2559	17.4152	70.6985	0.197174	4.01245	0.827097	2.15262	3.27461	110.129	4.1475	0.0563762	23.8334	0.140829	17.081	0.8109	11.1721	48.6393	10.0713	80.2135	18.4162	58.8002	64.6567	13.9285	77.5038
TARGET-40-PANPUM	0.0489995	0.00833951	14.8874	1.47747	0.00495197	24.5531	6.56398	3.08651	29.4853	34.8287	17.1055	0.709985	233.63	100.63	5.5051	0.0297967	52.3644	16.3298	98.3749	4.00997	70.7728	81.5314	28.8981	15.7697	4.88647	19.1622	8.47514	18.13	0.097579	1.74029	0.896014	2.1804	4.47948	28.6843	2.96213	0.0130475	18.0837	0.0652602	9.47832	1.76217	6.33382	21.7602	6.70092	53.5681	16.0312	46.875	67.027	21.8953	37.9269
TARGET-40-PANSEN	0.228856	0.0247072	70.8948	11.6529	0.0103109	17.8411	5.53956	3.59578	30.9964	78.5535	15.654	1.36794	153.17	83.7074	3.34084	0.0513457	72.4465	14.9689	80.1358	8.95286	111.846	113.849	43.3204	13.531	5.43399	13.9051	14.1345	52.6485	0.288707	3.5709	0.788091	1.79627	5.27436	167.675	3.14956	0.0617472	20.2218	0.11036	13.1022	1.48449	35.3686	80.1058	8.00707	72.4768	14.6735	36.8801	95.5853	16.2838	102.932
TARGET-40-PANVJJ	0.152285	0.0208859	31.3874	5.52256	0.0109855	26.2629	11.0496	6.03496	55.372	77.7926	23.0268	1.6996	136.336	86.6738	5.6637	0.036449	66.5197	15.2945	90.4119	14.7969	120.859	155.91	39.0595	18.3744	7.32991	19.611	23.7102	50.0127	0.274024	4.37038	0.751256	4.23116	5.52689	185.774	2.90896	0.0559589	26.4957	0.120087	21.2455	1.45775	18.7693	51.0819	6.75767	72.969	17.4673	51.0214	104.041	14.2085	92.3986
TARGET-40-PANXSC	0.0689199	0.0270058	35.1825	6.34164	0.011722	26.2303	4.29669	3.81528	46.3993	86.6102	25.2603	0.622692	253.772	94.5503	5.37455	0.0381434	89.7014	16.2287	100.177	7.29229	86.4453	112.556	60.4205	22.3317	7.44826	22.716	22.7022	33.4625	0.216743	4.2528	0.878043	1.49189	4.49187	123.312	4.23693	0.0820601	36.4853	0.182254	14.5045	2.94575	11.6355	44.282	5.22711	58.7275	27.8041	39.4219	110.018	13.2263	73.7749
TARGET-40-PANZHX	0.0377548	0.0218984	8.43339	3.85354	0.0082082	25.0582	5.66156	5.78582	41.9565	68.9395	23.9056	0.887918	143.288	81.1024	7.48816	0.0348181	69.6673	15.5211	117.649	7.89612	75.6247	122.072	73.5796	23.2592	3.85114	17.6816	27.387	36.0286	0.134032	4.35745	0.721655	0.881167	4.35669	45.4267	5.34067	0.0401953	29.9085	0.0608323	13.9293	2.07197	6.26713	25.376	7.6822	90.796	23.289	45.3474	106.279	11.2131	75.7388
TARGET-40-PANZZJ	0.057949	0.0238993	20.2255	5.95356	0.00898275	24.4298	11.5692	5.17434	53.7728	87.0162	28.2207	1.41119	167.293	87.9176	5.75534	0.0428512	111.691	15.507	93.4176	12.6962	157.181	120.67	59.5988	21.4632	4.91391	15.8385	26.4361	55.8107	0.261143	5.86311	0.777843	2.87268	3.76725	111.201	4.41306	0.0826325	30.7149	0.168415	13.7754	0.996081	8.02191	39.5355	9.3205	79.8684	25.6498	55.0825	135.858	10.9746	112.991
TARGET-40-PAPIJR	0.0738622	0.0151177	23.4544	4.16922	0.0101944	25.7593	8.59405	4.27488	32.6946	85.6657	23.4277	0.537463	133.981	86.1742	6.49729	0.0412127	90.8344	15.4909	89.4642	5.58795	112.983	106.847	76.5908	23.3834	6.40581	16.0021	27.2774	29.5771	0.287862	5.38386	0.768918	0.488451	3.6035	68.6021	3.77861	0.0572466	22.8465	0.155367	11.4862	2.13951	14.0507	37.9624	6.76584	85.963	27.5733	43.036	94.2462	13.0141	81.4125
TARGET-40-PAPKWD	0.0698068	0.0235254	17.2572	4.44644	0.00742631	23.605	3.7513	2.22499	31.5645	63.1371	29.3322	0.834263	259.123	102.135	6.72621	0.0742515	147.56	16.5203	104.284	3.69877	229.727	152.464	81.2813	27.9408	7.24111	15.968	29.2484	48.1101	0.179199	4.48516	1.01966	2.34076	3.86952	183.624	9.88214	0.03497	33.3823	0.122807	10.4803	0.690992	10.9746	47.3621	6.76034	66.3641	21.6289	78.1965	126.657	10.9565	94.1203
TARGET-40-PAPNVD	0.0797642	0.0199903	33.5647	5.05448	0.0201764	21.1877	1.19216	2.39029	16.3409	88.4326	8.96737	1.80984	72.4367	91.079	4.23084	0.115433	103.323	15.9677	58.3581	8.49648	97.3444	90.6138	54.2396	13.8607	5.60398	7.5387	11.5529	25.3378	0.171156	4.39607	0.716849	1.58146	4.68341	160.362	20.9699	0.0860391	26.5027	0.0906476	11.21	1.13731	12.8616	37.2841	10.9738	49.431	8.0584	35.0559	45.1971	14.3168	56.9952
TARGET-40-PAPWWC	0.0780752	0.0251537	27.719	3.797	0.00989504	31.0108	11.556	4.99207	44.0276	96.2067	27.7074	1.23847	244.937	103.149	7.12965	0.0815478	97.2785	16.9947	135.163	6.96706	70.4464	108.37	101.333	33.5695	9.38857	18.7714	27.2278	20.2869	0.103704	3.16175	0.796334	1.8886	3.6969	105.108	3.79686	0.08473	39.8039	0.0826512	12.9	1.63996	12.2234	34.1306	8.83305	67.3234	22.5566	59.9239	136.98	14.4155	86.8661
TARGET-40-PAPXGT	0.184388	0.0931327	40.939	8.36786	0.0235956	33.1173	2.19275	4.69868	34.303	117.868	29.6361	1.21106	169.5	89.745	7.80095	0.0651708	129.061	15.8185	102.685	11.8517	147.638	242.393	74.7448	27.8732	22.2043	16.8727	14.4418	50.1256	0.184163	3.11108	0.819096	1.59763	4.95574	211.589	3.17541	0.143203	51.4557	0.127498	16.8062	2.76649	30.7526	85.5992	7.59056	92.0175	35.827	55.1299	89.7032	14.8723	105.556
TARGET-40-PARBGW	0.0693811	0.0193786	21.2829	3.25858	0.00935212	21.7164	5.60539	3.44676	33.5832	64.2766	30.8232	0.931905	157.893	86.8462	5.60164	0.0352219	89.7014	15.7384	93.6503	6.78127	54.2816	122.151	84.2164	27.016	7.2187	15.9376	20.0826	21.7067	0.156413	3.55231	0.790098	0.566189	2.49678	118.041	4.83041	0.0471748	31.0125	0.106448	12.1278	1.40867	10.7296	28.0574	6.76931	109.664	25.5095	53.6856	76.5974	9.39241	73.2074
TARGET-40-PARDAX	0.063487	0.0268158	12.0545	4.52874	0.0108974	27.0326	2.72895	3.43887	32.8119	64.3785	17.4525	1.74286	238.773	89.7201	7.75754	0.0576134	120.577	15.1203	89.0007	5.93072	128.254	106.805	61.7597	14.4042	6.23641	7.26777	21.7613	64.4299	0.150315	3.0919	0.889481	1.50632	5.41303	115.457	11.6541	0.0411242	19.8631	0.0762554	9.80786	0.505569	9.05133	48.0887	8.29658	77.2357	10.969	53.0044	192.107	12.0247	71.2995
TARGET-40-PARFTG	0.0740248	0.0411035	24.6967	5.65453	0.0131921	37.3689	5.71185	6.0918	51.0807	91.0243	27.8634	1.14719	200.354	88.1366	8.39319	0.0457633	112.181	15.4973	113.318	10.6258	60.9529	123.94	86.721	27.8193	8.10369	12.8554	26.3324	24.4753	0.109713	3.38703	0.776403	1.37713	3.27509	108.65	3.66598	0.111877	41.325	0.0984012	16.0157	1.10923	17.9808	38.4852	8.03788	102.423	22.9081	52.3048	166.653	15.3862	104.621
TARGET-40-PARGTM	0.113901	0.011593	28.5552	8.41913	0.0075686	23.15	8.2141	4.90624	26.4875	92.9837	17.5162	0.564468	165.437	72.8606	4.892	0.0254361	90.8379	13.8674	98.6101	3.23422	100.204	133.299	57.1173	18.8299	11.1397	6.32982	14.7342	25.6441	0.0873102	3.17469	0.756988	1.05827	4.35773	86.2531	2.66023	0.0325411	24.6049	0.0557006	13.3198	0.780714	23.3435	51.387	7.65473	96.9527	13.4041	44.6707	182.74	15.0519	109.19
TARGET-40-PARJXU	0.0698799	0.0160656	11.2407	3.65533	0.00774176	38.3059	36.2138	4.77183	56.1706	48.8509	21.7034	0.830306	172.439	75.6217	10.1725	0.0230892	106.892	14.0718	103.121	4.02455	76.7555	124.857	42.2638	17.3654	7.93102	13.9813	28.1736	56.2376	0.265933	5.07054	0.930231	1.4048	3.58686	126.011	5.06386	0.0465584	13.9854	0.135628	29.3196	1.0133	12.2625	62.3227	7.67042	88.3096	16.8037	83.1328	170.516	16.1516	59.412
TARGET-40-PARKAF	0.0543435	0.0147319	11.329	2.51743	0.00710011	14.9526	7.64498	3.69559	24.8399	50.7983	18.4844	0.954287	128.724	75.9151	3.68462	0.0289516	69.8975	14.083	86.5168	6.60082	56.22	138.705	52.7445	17.7179	5.90273	7.99889	20.5551	23.5765	0.0982063	3.11685	0.74339	1.04341	3.74394	80.0182	3.61971	0.0348982	24.9647	0.068219	12.3615	0.600994	10.0087	22.1148	6.61116	75.7409	14.3404	50.1573	139.48	6.90164	66.4507
TARGET-40-PASEBY	0.100473	0.0517043	26.566	5.87464	0.0155882	27.352	5.32548	5.24608	47.7537	85.4496	25.4532	0.94731	147.576	81.616	6.39858	0.0726366	83.0292	15.0184	86.0224	10.1149	94.2909	200.316	88.6809	18.1593	9.4995	12.2784	22.7958	38.0155	0.205035	5.96798	0.843843	1.33562	4.64166	118.868	4.1551	0.132262	36.4039	0.1238	20.4608	1.25301	15.7238	47.8907	8.08207	94.9887	21.1071	46.5722	158.043	11.1542	76.3552
TARGET-40-PASEFS	0.236812	0.0133613	36.9938	2.40295	0.00759604	20.8542	1.38942	2.32683	11.866	78.2504	14.9621	0.925806	157.105	109.446	4.63257	0.141469	136.516	16.1159	82.0735	2.03957	264.789	98.6471	38.2044	24.1788	4.59703	12.7979	18.4701	54.3572	0.191273	5.54232	0.846574	2.9622	4.52902	298.096	22.9509	0.0304814	23.5016	0.0934121	7.90595	0.321207	28.6764	40.0115	10.9376	29.0409	7.63168	72.214	52.4535	12.4327	64.7169
TARGET-40-PASFCV	0.0841118	0.0118841	14.9951	3.81961	0.00617042	24.2235	13.8807	4.99712	38.9379	60.0573	23.6524	0.782032	96.6234	74.473	4.74298	0.0229857	49.9893	14.6304	91.2726	4.27534	64.2235	87.0641	47.3048	18.5771	5.72479	15.5556	30.1631	41.0117	0.203817	5.86849	0.674685	0.956482	2.96083	82.156	2.1828	0.0434175	22.2735	0.0956151	13.7435	1.79073	14.3896	23.5186	6.83016	83.5841	22.8246	49.7882	82.6554	9.24981	74.0383
TARGET-40-PASKZZ	0.0913381	0.142471	20.1847	11.149	0.0256706	22.8955	9.79489	5.07018	65.3477	78.914	35.514	1.83919	191.079	79.44	6.06624	0.0545211	73.6018	14.6316	60.1355	19.307	65.8015	130.548	86.4922	19.6574	8.39771	19.3731	27.2259	107.806	0.831357	9.74812	1.02821	1.43375	3.2118	481.837	10.3275	0.356137	27.6508	0.512189	28.7996	0.627602	11.1747	54.8514	11.6664	123.429	28.9024	78.4047	79.0693	9.9834	79.2002
TARGET-40-PASNZV	0.0474632	0.0173547	8.08817	4.1668	0.00691536	18.1491	4.67284	3.84325	28.9783	43.9807	20.2479	1.13963	167.555	85.4917	5.47803	0.0408035	60.756	15.7963	94.8971	6.3274	108.856	116.163	52.5384	14.9147	5.31514	13.6352	19.5422	28.8496	0.113298	2.55448	0.788271	0.881886	4.57323	81.997	4.51961	0.027395	21.6814	0.0584321	10.3376	1.79263	7.1168	32.5413	6.29163	77.4848	16.2542	34.525	149.635	9.97368	59.458
TARGET-40-PASRNE	0.0642891	0.0112922	11.0877	3.79877	0.00750804	20.9187	4.53253	3.23166	28.3308	41.6575	17.8559	0.566905	115.131	79.7009	5.55312	0.0270977	63.2233	14.8775	77.2471	3.47211	88.1007	97.5493	50.1783	14.3348	4.37128	10.5946	17.909	25.0555	0.118653	3.86189	0.694782	0.870472	3.32584	60.5197	2.61933	0.0284701	14.3103	0.0764076	10.969	1.29173	9.24399	37.8174	7.44568	70.1736	11.6614	37.4327	71.1204	10.9981	37.2702
TARGET-40-PASSLM	0.0444027	0.0105009	11.0043	3.18765	0.00746819	35.7114	2.41128	3.40732	25.7156	40.8265	20.354	1.01811	184.836	92.0775	6.15468	0.0542753	108.729	15.087	83.2101	5.5983	119.675	120.098	37.8422	18.462	4.1794	11.0555	29.2534	34.94	0.178985	5.89703	0.936531	2.70333	4.64174	68.4672	5.00194	0.0247976	17.3581	0.125356	13.0597	0.512804	7.49388	22.8022	9.46919	65.7277	12.4625	60.6957	81.041	14.3352	40.0311
TARGET-40-PASUUH	0.0688131	0.0195367	18.731	5.92701	0.00769917	28.2619	6.85107	3.88569	51.3267	84.5913	28.566	0.826043	235.439	102.215	6.88982	0.0660342	109.459	17.3616	113.738	7.73721	143.475	112.889	91.3895	30.2323	6.89566	24.5337	32.0975	21.5814	0.235377	6.59884	0.731021	1.86696	3.27848	60.9296	6.4261	0.0545441	32.0936	0.100728	14.9908	3.4243	14.3598	33.736	6.76263	66.3998	31.254	34.5795	94.9506	12.0992	72.0348
TARGET-40-PASYUK	0.056955	0.0145417	11.6805	2.03301	0.0105987	21.2341	3.83429	4.35572	17.7003	43.6934	17.2279	0.698515	72.3683	78.5138	4.76134	0.0306503	63.1569	15.3402	78.9938	4.61332	45.5321	74.7149	40.1086	18.291	2.77762	17.9673	14.4457	26.1055	0.163582	3.71208	0.673254	0.825476	3.79968	46.3051	2.46044	0.0468282	19.7018	0.0856205	10.5011	4.18364	9.46302	19.7965	6.23594	60.1144	20.4198	33.2068	43.6108	9.70728	36.5403
TARGET-40-PATAWV	0.102207	0.0184214	29.0018	2.21751	0.0150026	22.2049	9.01544	5.49512	30.7051	70.9401	17.4885	0.89548	172.522	82.6948	5.44215	0.038507	123.506	14.8171	100.167	5.10083	284.92	152.24	49.4029	16.8174	14.7171	14.1622	36.8617	49.2426	0.349613	7.94578	0.816595	2.64675	4.75287	166.238	4.43717	0.0557108	38.2842	0.138099	16.4352	0.6502	18.4558	54.8185	6.14538	61.3659	12.3576	64.0353	53.9273	10.4267	87.8834
TARGET-40-PATEEM	0.117511	0.0315293	23.5252	8.96223	0.0206381	38.2866	6.38676	8.14447	33.4429	80.0332	15.5712	1.82534	191.366	91.6753	13.4174	0.07833	138.808	15.8453	97.6633	12.7451	174.072	166.038	53.7739	17.5864	16.9163	13.873	26.7732	62.3641	0.195735	5.1277	0.79047	3.58963	4.91102	215.878	13.6014	0.11548	52.1442	0.0799532	14.9995	1.6855	15.9988	88.8458	12.6261	69.299	13.3279	53.8399	147.408	22.6404	89.7028
TARGET-40-PATJVI	0.0586782	0.0240668	18.0327	4.83274	0.00969962	31.9378	14.5939	5.60757	34.1184	83.1686	15.3473	1.16595	201.969	90.7632	10.6505	0.0311147	62.8645	15.7416	127.939	6.64062	350.115	164.829	75.3815	21.3673	11.0289	14.3716	54.0119	33.8631	0.21661	7.9582	0.684198	0.761724	4.46274	97.6532	4.03141	0.0674432	30.6257	0.0718462	14.7595	1.50681	8.12354	44.4961	8.34009	89.5627	16.3876	37.9613	90.5628	22.9076	150.366
TARGET-40-PATKSS	0.10477	0.0130501	25.6107	5.11616	0.00601246	31.6244	3.51765	2.63912	41.6468	45.7021	15.8439	0.903736	218.926	95.7338	6.64664	0.0567633	63.1065	15.6983	86.367	4.47393	144.97	124.367	33.1155	16.0891	5.87133	14.4408	13.9396	31.9446	0.0890713	2.66677	0.855833	3.12312	6.07457	126.254	9.04674	0.0219521	20.0421	0.0980403	12.369	0.759028	10.5644	55.6317	9.57192	56.4612	10.7126	67.351	93.4785	19.984	54.7686
TARGET-40-PATMIF	0.0733607	0.0136292	11.9694	5.06463	0.00812894	24.2214	8.44172	4.21275	21.0598	57.8464	20.0483	0.426422	139.967	78.5719	5.78169	0.0276335	50.6566	14.9333	103.741	4.49414	84.3852	104.187	52.3268	20.1866	4.15793	14.6437	21.9974	28.6182	0.166136	6.85923	0.658151	0.810957	3.12607	51.9014	3.26638	0.0447525	16.3387	0.0812626	11.2874	1.84856	11.4282	29.3707	7.85986	69.8251	20.6933	37.4453	110.487	11.1352	54.3384
TARGET-40-PATMPU	0.0647718	0.0139362	14.2049	1.91179	0.00652935	21.7726	2.59984	2.46013	17.4376	42.143	19.1422	0.400877	214.108	84.7519	4.49603	0.0227216	72.6522	14.8319	86.5996	3.37086	77.9561	107.709	36.4367	15.199	4.94545	10.8643	11.7182	21.4481	0.113338	1.78099	0.818555	0.983863	4.48576	77.1528	2.36268	0.0198398	16.8409	0.085301	9.10148	0.908459	9.78049	29.1832	4.54946	60.1396	14.0885	38.5697	109.811	10.5133	58.8127
TARGET-40-PATMXR	0.223479	0.0211135	52.178	11.733	0.011368	21.8073	2.70164	3.57371	19.8669	86.7226	14.4342	0.695309	207.06	84.9586	6.2281	0.0543029	89.1743	14.9544	89.943	6.19185	83.8068	124.018	43.221	13.6344	12.6228	9.79393	14.6669	37.1728	0.130601	2.05696	0.742516	2.65792	5.66976	111.122	4.3845	0.0509888	34.0877	0.08669	10.5923	1.14061	34.4387	67.8282	6.88831	64.5938	12.0765	43.56	104.344	14.5309	94.2382
TARGET-40-PATPBS	0.071995	0.0190069	14.3993	6.39681	0.0083098	23.1766	5.63631	4.66941	27.5887	60.2706	15.7842	0.928713	158.935	76.7086	5.29691	0.0260948	53.3057	14.547	88.7404	5.58998	108.449	140.122	41.4313	14.1391	8.29766	9.58949	18.8608	33.5949	0.156635	3.41906	0.729099	1.39775	4.69009	63.5882	2.15107	0.0409251	21.5402	0.0676891	15.1781	1.23477	13.1453	39.3922	5.72251	81.2644	14.6561	47.4064	88.9721	13.1451	77.2632
TARGET-40-PATUXZ	0.169002	0.0457551	35.1183	9.56667	0.0214235	19.0411	3.92609	2.75832	28.0047	87.4934	11.4386	1.65324	135.541	87.5991	4.37667	0.06938	109.913	15.4382	69.9345	12.2491	95.1939	109.237	69.2012	12.9732	10.3999	8.67409	16.8408	35.6926	0.242513	4.0705	0.748505	1.76736	4.33774	256.168	7.85985	0.13567	21.8568	0.126502	14.3794	1.11126	21.4706	47.4845	9.74099	88.3613	11.4881	30.2262	110.295	15.204	69.4487
TARGET-40-PAUBIT	0.22429	0.0100882	37.8926	6.37114	0.00739131	38.1681	19.0171	4.44499	25.397	93.3502	13.9625	0.778235	129.784	79.7336	8.54567	0.0444621	83.1975	14.527	92.4552	4.49683	96.7929	103.151	49.8269	17.8174	13.0193	11.3383	16.4542	28.9974	0.161624	4.65162	0.702966	2.6006	3.94155	130.399	6.50993	0.0289635	19.8706	0.142536	15.0976	1.27555	25.7872	72.2857	7.96576	61.3385	13.2016	36.149	107.688	22.2217	68.4843
TARGET-40-PAUTWB	0.0658679	0.0145591	22.7704	3.24392	0.00865644	22.9149	5.91782	3.81382	28.5543	59.0917	20.9308	0.748029	144.671	88.9809	5.1312	0.0417819	50.9487	15.5231	81.2122	6.55454	62.4163	93.1748	53.4046	16.3646	4.67855	15.5133	14.0257	18.4902	0.142613	3.11981	0.768475	0.669724	4.02464	55.1614	3.13962	0.0478527	20.8997	0.0814134	8.10339	2.38251	11.3645	32.5893	6.06959	51.8032	21.5521	34.3951	82.6441	11.1688	62.8676
TARGET-40-PAUTYB	0.0341685	0.0194064	7.31239	2.94201	0.00770783	22.0359	3.06482	4.16203	29.8243	48.9785	23.9769	0.995925	213.697	93.1492	6.49004	0.038637	54.4603	16.4846	111.034	10.2426	86.582	65.7691	75.1882	21.2357	4.26735	20.9189	20.0931	20.8626	0.127617	3.33867	0.801007	0.779558	2.30636	74.3596	5.79208	0.0548741	27.5908	0.0685498	10.9229	2.27484	3.48108	20.7219	6.01038	62.6136	24.0855	36.6337	51.1481	11.0415	46.04
TARGET-40-PAUUML	0.244379	0.0121705	55.2956	12.8663	0.00728338	30.5865	7.65292	2.49392	27.9225	99.8863	16.7028	1.48598	210.742	88.5894	6.12532	0.0458488	121.834	14.8803	81.1849	6.90813	242.194	128.298	25.9842	12.4514	4.5965	9.20146	15.1998	45.9231	0.321037	2.95348	0.850581	4.06325	4.86937	138.89	8.06228	0.0188566	10.2926	0.148099	13.9927	0.320492	37.7053	87.7679	9.09428	52.1142	8.5301	50.8176	85.1254	23.4111	88.3164
TARGET-40-PAUVUL	0.0885289	0.0280106	18.9881	6.21368	0.0131072	24.3878	3.18111	3.22207	26.7192	48.6422	20.7964	1.11599	148.442	81.4167	6.58676	0.058049	69.1438	15.3668	74.732	4.4822	169.807	93.8613	63.0888	16.2304	9.78493	13.5408	33.5439	65.7483	0.296653	7.08819	0.880629	2.09729	3.21866	228.048	13.8239	0.0845392	30.2117	0.154696	16.539	0.93576	9.76102	55.1144	12.8285	48.6916	16.2304	54.047	74.2665	9.37024	52.6426
TARGET-40-PAUXPZ	0.140956	0.110767	41.8865	10.4955	0.0200586	18.7072	8.03442	4.17188	69.9942	77.6613	25.1254	1.60827	181.904	85.3397	4.69881	0.058429	86.0149	15.4316	84.2051	16.7897	130.231	121.36	88.5513	17.6502	15.0822	14.8654	19.6957	82.2643	0.532778	5.33656	1.05291	1.92344	4.05875	216.365	5.33775	0.196334	38.2741	0.363709	23.7985	0.944799	13.5983	63.1972	10.0542	94.3007	23.4378	54.202	114.975	8.99077	101.642
TARGET-40-PAUYTT	0.134612	0.379577	53.9422	25.5381	0.062545	43.5949	9.36621	10.7233	104.168	127.696	36.9796	3.75459	280.59	92.4677	15.2776	0.199812	176.891	15.3705	90.0931	27.8746	156.132	217.414	123.767	21.981	22.5541	17.3288	49.7069	147.552	0.840879	15.1562	1.01532	4.51204	5.12924	750.635	15.8832	0.586526	35.9839	0.419954	35.5243	0.62109	15.8894	104.737	23.9566	82.7523	24.3039	78.2112	116.844	21.4464	92.7794
TARGET-40-PAVALD	0.207396	0.0373437	67.7058	12.5755	0.00999889	38.0462	17.1015	4.63674	45.4578	77.7441	26.5937	3.05551	223.723	94.3764	7.74902	0.0793045	110.133	15.8804	93.2205	10.0445	291.373	162.339	46.9836	19.7594	5.02467	16.2731	24.7087	74.6255	0.351597	6.29316	0.938409	4.43181	4.49417	174.515	11.731	0.0544636	20.6661	0.222665	17.5729	0.369618	26.9154	68.1594	12.898	65.5123	16.788	77.9323	174.956	16.0136	109.345
TARGET-40-PAVCLP	0.0387589	0.0179053	8.87666	2.97972	0.00647895	25.5577	2.47614	3.67458	34.189	55.1998	23.2325	1.00975	145.504	85.0908	6.83369	0.0342902	55.1365	15.6548	102.407	7.24708	72.2335	92.099	42.7474	18.1416	3.97481	17.3143	14.2799	31.9285	0.117053	2.44813	0.716059	1.40318	3.7144	40.8499	3.2742	0.0206142	19.586	0.0566872	10.3586	2.12451	4.78895	24.8828	8.12641	80.4126	21.2798	42.4554	62.4952	14.8249	57.7946
TARGET-40-PAVDTY	0.0774945	0.0437224	14.283	3.8033	0.0130727	22.6581	9.50405	4.45665	60.0512	64.8374	29.4542	0.720073	165.667	83.2289	7.04268	0.0431578	77.2077	14.7634	81.2041	7.1179	73.5495	112.579	69.3163	19.7781	7.43801	15.7186	25.3098	41.7352	0.201392	5.07598	0.882803	1.57217	3.3696	161.027	3.09163	0.114187	27.534	0.143189	16.3431	0.925582	7.41927	38.4793	9.31503	93.7232	27.4802	58.7539	114.162	10.3667	70.8025
TARGET-40-PAVECB	0.167689	0.0473912	57.3107	11.5808	0.0230076	42.3311	16.0742	5.34349	74.412	126.374	30.647	2.48609	155.821	81.6541	8.7419	0.0384101	109.669	14.372	73.3693	12.936	198.4	141.337	73.3666	20.1258	10.4585	15.8977	38.2587	134.022	0.564244	8.80246	0.824174	3.0469	3.86495	756.861	6.10471	0.1881	38.4852	0.238075	24.9109	0.700955	19.2584	106.304	13.6544	143.602	25.1505	71.723	118.793	17.6394	132.626
GSM530667	0.0574	0.0129734	14.9264	3.05502	0.00700716	19.3635	4.84057	3.58341	34.9069	57.623	16.6017	0.557828	214.873	84.4426	3.89854	0.0224456	49.0307	15.1463	95.4764	5.41869	82.5919	105.907	40.1883	13.8247	5.88349	14.9963	19.7904	20.8424	0.206236	3.64899	0.800371	1.03463	3.59895	52.3846	1.86797	0.0364555	18.3097	0.110951	12.2959	1.41669	7.96056	27.7388	5.00626	79.5564	16.3129	37.8725	74.9196	14.874	68.3961
GSM530899	0.0616207	0.0124687	16.017	7.06955	0.00529877	20.1867	5.71782	2.78652	42.9343	69.6572	26.6342	1.09123	235.399	89.7402	3.68706	0.0223116	50.9618	15.3026	96.8614	5.78962	78.4725	87.8118	36.9698	21.3742	4.51961	19.8461	19.7777	27.0317	0.21336	4.53821	0.835583	1.94262	4.20125	65.7333	2.52754	0.0203661	20.3293	0.109728	18.4401	0.826815	11.7536	34.5312	7.93016	77.563	18.4111	72.7157	64.884	14.3802	67.3251
GSM531283	0.0794163	0.0155153	18.2237	4.51555	0.0065327	20.4137	3.86201	3.15324	27.0673	51.0324	18.3923	0.775803	307.143	88.283	4.20765	0.0289984	67.5053	15.1781	103.855	4.26233	119.931	111.297	42.1663	14.6961	4.49392	10.4202	16.9251	28.7708	0.138112	3.34494	0.864154	1.80484	4.17014	142.243	3.35084	0.0347654	19.6555	0.12163	13.3251	0.574899	8.54314	36.154	6.34068	73.9085	10.2419	49.7972	96.1346	12.0313	61.0678
GSM531284	0.0719051	0.0254599	19.8859	3.99426	0.0112256	22.7249	3.09539	4.04098	38.5211	89.1425	21.8213	1.80742	275.299	95.433	5.34647	0.0792631	108.925	15.8341	112.158	12.0975	94.1642	172.451	56.4033	25.1299	13.3911	17.7283	18.6591	39.546	0.189635	4.03958	0.884807	4.08061	6.09772	174.7	4.03972	0.0547253	30.5139	0.128385	17.7944	1.2197	9.82679	46.8532	7.84033	82.3121	19.7499	59.0047	99.7814	15.2651	101.239
GSM531285	0.0821047	0.0266935	23.6129	5.43579	0.0100647	25.32	4.26633	4.17718	32.7474	85.0618	34.7826	1.33255	241.77	94.7294	10.1001	0.0518691	90.7514	15.9868	119.55	6.84343	96.9052	129.944	72.548	27.3304	13.3732	10.9053	30.377	28.7996	0.133647	4.50464	0.815122	3.27506	3.76466	89.1228	4.00758	0.0558718	36.6488	0.0987947	14.3207	0.984501	15.1285	41.6121	6.44689	90.7133	19.9845	57.2656	129.511	13.7233	101.04
GSM531286	0.200216	0.0458714	93.9952	15.7017	0.0181251	36.724	17.6242	4.18903	44.3256	99.6256	19.893	1.86651	230.051	90.1406	9.8182	0.0566552	167.318	14.8215	72.1191	15.6752	221.685	169.127	62.8588	16.982	10.9341	14.2804	26.8963	86.2666	0.332325	4.97645	0.92278	2.60123	5.74983	263.587	12.0064	0.133222	18.1488	0.161151	19.2259	0.655107	17.5161	74.2185	8.49832	73.1185	15.1213	61.0265	103.921	25.3758	132.846
GSM531287	0.218263	0.0287776	56.9438	6.75509	0.0162519	36.1097	3.31685	4.2756	34.9668	77.8226	25.2835	1.37382	171.449	91.3695	7.73878	0.0575331	85.5826	15.0427	80.0439	7.77941	91.419	133.865	51.0877	19.8717	9.83384	15.5089	15.9097	48.7549	0.199222	2.47997	0.823169	2.53582	6.07476	256.559	5.41553	0.0751962	28.1273	0.143978	13.9517	1.3305	24.409	67.3813	6.18177	83.0222	20.195	48.8389	98.0486	22.2675	81.6302
GSM531288	0.073009	0.0417703	35.1474	4.56146	0.0109792	40.4499	11.684	3.25812	47.1221	77.9356	24.3424	0.944484	146.453	83.794	8.8919	0.0467939	113.616	14.9503	70.0046	8.41464	53.4712	109.172	62.1165	19.4853	4.81972	19.5056	15.092	41.1109	0.194348	3.2958	0.839904	1.35854	4.53171	57.1577	5.55491	0.0861175	17.4532	0.119554	20.1712	1.31754	10.8483	38.4785	8.13541	93.6376	22.1521	54.8741	85.811	25.1958	69.9735
GSM531289	0.17596	0.0302434	26.0088	10.0056	0.015053	26.1673	9.60978	5.79676	49.9067	73.2695	22.6934	1.77527	252.432	89.2187	6.70123	0.0493281	73.3476	14.5992	75.1921	10.9343	127.883	157.954	53.9629	14.8265	7.78446	13.2683	19.4469	61.6626	0.19622	4.4691	0.87931	3.80945	5.06529	318.793	5.9266	0.105753	25.7006	0.136893	17.3522	0.502758	17.9226	78.4273	11.7457	75.6989	14.122	57.0971	125.108	14.373	104.224
GSM531290	0.183955	0.0143444	40.5467	5.99362	0.007396	19.8799	2.98201	2.73821	22.1263	57.6116	19.8957	0.684697	240.039	83.646	4.22177	0.0412087	127.627	14.679	86.125	3.06717	331.165	122.053	41.2164	14.2586	5.43473	6.91648	21.9598	41.0349	0.250433	4.97131	0.881415	3.03348	2.35595	211.414	9.47544	0.0424287	19.1005	0.201342	17.6373	0.247299	33.159	104.458	6.98095	36.6749	12.3021	55.8843	99.9149	9.10006	65.9399
GSM531291	0.0225242	0.00715573	7.65444	0.954366	0.00491155	20.4842	2.5834	1.97644	12.7657	34.0927	20.7246	0.540713	130.088	90.2846	4.60768	0.0230949	52.0322	15.5634	93.9873	2.02338	26.6422	70.7623	38.6657	24.3632	2.01569	15.4865	15.478	13.7456	0.0923339	3.36379	0.768725	0.740677	2.05005	47.4296	4.55777	0.0174337	16.3928	0.0669288	6.41958	1.00094	3.32742	12.7393	7.13463	39.7182	17.3341	59.0332	44.3136	11.1931	31.9809
GSM531292	0.114809	0.0309534	21.465	5.12671	0.0111129	25.72	7.21428	4.75172	25.0541	60.6586	14.9752	1.3058	99.5643	79.5104	7.45733	0.06423	49.8774	15.3615	91.583	11.5004	122.182	167.042	58.5931	16.3384	13.9081	12.4671	15.0454	28.0056	0.109285	4.49232	0.679003	2.0022	3.28961	64.861	4.84704	0.0462376	31.0163	0.0697516	12.1351	1.96309	16.206	33.7385	14.2802	59.3312	15.8381	29.3263	119.833	14.2076	69.5856
GSM531293	0.0928594	0.0261695	20.8153	3.91978	0.0158257	27.5726	4.12367	3.56638	41.8354	69.2808	20.8188	0.944475	174.038	84.9874	5.85635	0.0445837	83.7872	14.9839	78.0354	6.05932	95.3465	99.03	68.8857	17.1033	3.65782	12.6648	31.419	32.9763	0.236834	5.10636	0.849192	0.561241	3.46302	122.54	8.89351	0.104884	19.1705	0.111858	12.3723	0.907839	12.9762	33.2023	6.09547	96.5106	16.1864	45.5736	116.195	15.7181	61.8238
GSM531294	0.0584731	0.00993137	10.1541	2.71679	0.00498659	19.361	3.95819	1.62879	10.5967	47.3516	19.2714	1.11184	166.532	96.3748	5.31728	0.0593515	86.2812	16.2593	105.28	4.35006	136.676	102.55	50.1273	24.2689	3.78579	13.319	17.0072	25.0561	0.169775	4.85918	0.842364	1.04195	3.26571	70.8505	10.6168	0.0182014	10.9544	0.0952223	7.87346	0.518275	8.26013	22.6656	7.93532	42.9765	14.7299	58.9193	62.8012	12.4878	42.5706
GSM531295	0.114706	0.0223729	30.2045	8.38825	0.0074179	18.7848	3.39014	4.02263	33.4758	45.7216	21.5623	1.56122	178.571	86.5876	4.20883	0.0338715	77.491	14.7505	80.7786	8.55987	117.749	135.892	47.1837	16.899	2.7865	10.2129	17.2736	41.2618	0.184706	2.94156	0.83587	3.15077	4.38874	177.609	3.9004	0.0482297	25.1752	0.114044	13.437	0.381105	11.2813	43.8985	6.94761	71.5734	10.4687	59.9093	131.547	11.3501	76.8717
GSM531296	0.0509371	0.0216335	11.8572	4.51803	0.0083539	15.4599	2.69219	3.22649	32.5033	50.846	21.0794	0.711529	163.664	84.2985	3.95368	0.0347976	57.2901	15.1792	81.7211	5.29593	109.524	99.6289	46.9666	16.3697	5.205	13.2661	16.6647	46.7985	0.184978	3.60022	0.860316	1.21119	3.99774	74.3844	4.12707	0.0357862	18.5639	0.0990517	11.1963	1.28781	8.18004	30.5979	8.30369	93.1801	18.9501	44.4124	85.5498	9.3394	78.236
GSM531297	0.188187	0.0317392	57.4332	7.50583	0.0123185	29.1595	7.26849	4.73355	45.2002	91.2224	23.6149	1.53197	149.219	81.006	6.86007	0.0344951	140.773	14.197	80.9147	12.0729	54.2697	168.452	59.3314	22.4602	17.8833	10.719	27.3029	47.3597	0.194639	4.40286	0.782838	2.87858	4.65552	364.657	2.98419	0.116731	48.5841	0.105264	20.4559	0.64459	24.6116	62.0221	9.61148	119.131	18.088	56.5404	190.057	15.3726	130.611
GSM531298	0.109303	0.0263474	58.5752	4.58571	0.0235346	31.0546	1.97916	3.35907	47.6089	76.6066	17.6863	0.868708	274.554	115.075	8.64633	0.0704921	111.744	16.5405	67.9287	4.84447	13.9749	57.7903	58.0957	21.8058	4.25802	21.7855	10.7508	46.2234	0.219185	2.1941	1.10826	1.81604	2.75592	153.996	33.4761	0.162103	13.6726	0.200356	11.0841	0.866279	16.4026	16.3328	8.65398	79.5221	15.0203	55.8673	37.8004	17.7414	41.122
GSM531299	0.193601	0.025913	72.7829	5.4999	0.00943397	29.719	21.8588	5.46123	42.4187	110.73	21.1704	1.3862	275.683	92.4059	7.13362	0.0742338	104.238	15.7835	109.656	15.4219	115.933	131.732	63.3249	19.9408	7.82555	14.3239	22.7735	26.846	0.170384	4.24712	0.828943	2.03043	5.93042	160.219	2.88171	0.0906424	28.2912	0.124529	20.327	0.838129	25.0814	65.1315	10.1492	52.7071	13.4712	57.8621	129.421	14.3942	114.414
GSM531300	0.120076	0.0228248	25.4048	5.35711	0.00833925	32.2645	9.40807	4.02397	26.3502	84.9401	18.3334	0.725448	200.052	80.3394	6.62185	0.0297871	61.2856	15.0479	98.087	4.85909	63.7429	89.3263	56.7479	17.3197	7.96496	13.4835	12.8919	33.4846	0.0946714	2.24981	0.795215	1.263	3.53899	107.92	3.58307	0.0420453	23.356	0.0540809	10.6709	0.874758	20.0031	47.8471	9.34787	65.9718	16.3097	44.5221	116.264	17.5483	82.1425
GSM531301	0.0616381	0.0236627	13.9965	3.34039	0.00896094	23.0209	5.32087	4.03342	47.8461	54.3283	21.811	0.852443	320.989	98.5363	4.84864	0.0547657	53.5676	16.3079	108.813	6.13502	115.59	92.4213	48.6538	16.0372	4.16648	16.9031	23.1184	44.6298	0.198409	3.41222	1.01048	2.30711	5.17096	143.104	7.23094	0.0518227	25.2836	0.134121	12.8393	1.26241	8.06397	35.7798	7.25893	43.1955	16.6476	48.6302	124.903	13.1544	74.8886
GSM531302	0.104691	0.0435755	39.7848	3.47847	0.0279322	26.8098	3.49563	5.60993	70.4447	61.8518	27.2317	1.45992	144.255	99.068	6.42335	0.0600015	95.6928	16.8038	91.5182	9.11449	61.407	113.97	58.1297	23.1936	4.09999	23.8441	36.8263	59.0336	0.315304	6.48656	0.897866	1.12024	4.7184	260.901	4.97802	0.307374	33.2767	0.184889	12.4742	3.6323	15.6397	34.3436	7.9679	127	31.4495	51.8885	147.941	11.2021	118.188
GSM531303	0.0811774	0.0264271	34.6702	6.64886	0.0118752	34.3843	9.02219	7.21108	50.0457	110.303	21.5437	1.14692	113.976	76.1097	9.94187	0.0714317	59.5441	15.241	86.2972	7.66519	55.6175	91.2482	88.6925	18.9133	5.01787	15.8433	20.0734	30.1634	0.21174	4.77633	0.758258	0.758231	3.9118	34.7932	5.84172	0.0709003	23.2897	0.114919	16.7131	3.98815	20.0503	31.7985	10.3272	110.612	32.8815	38.7583	71.5702	16.3098	74.8912
GSM531304	0.177562	0.0372674	34.6208	6.18774	0.0153622	22.8828	9.2706	4.36636	50.0645	115.757	18.5499	1.12965	103.241	80.2921	5.6667	0.0657423	91.7086	15.2073	92.7366	9.54372	99.0034	141.322	59.7708	21.6822	8.08231	16.4088	24.6602	43.5972	0.386732	5.69853	0.701991	1.78187	4.63255	225.804	4.34294	0.0849269	28.776	0.1825	21.9507	2.34115	31.7914	61.8076	8.13249	94.0867	24.6411	46.3422	99.5162	12.8336	91.6572
GSM531305	0.0923501	0.0352995	85.4683	9.04697	0.0177693	32.1532	9.25559	7.20942	119.321	155.389	34.9693	1.96921	149.061	92.3232	7.83953	0.0537204	134.364	16.5498	115.018	16.5757	72.5169	111.641	121.372	25.797	6.34467	21.7522	33.89	35.8735	0.201866	4.93965	0.825324	1.21654	3.98544	127.341	1.7787	0.177298	49.294	0.180637	26.0938	4.78965	21.5009	50.6809	7.58761	147.985	46.3589	44.8553	101.431	16.0968	122.846
GSM531306	0.128006	0.0377442	24.4798	8.84913	0.0138175	24.3124	5.40539	3.70673	30.2554	121.097	14.6502	0.939954	255.719	89.6057	7.11958	0.0545792	137.957	16.1013	115.459	6.63351	340.362	187.648	66.7307	16.0862	15.1651	10.2455	27.9744	43.2977	0.312132	5.91555	0.822497	2.12318	4.22732	87.6577	8.36923	0.050903	33.7493	0.104882	14.0748	1.16103	19.892	42.9573	6.30766	67.3075	13.6129	46.4182	131.743	14.0303	97.8363
GSM531307	0.0688736	0.0292113	20.6978	5.58845	0.0137542	25.5707	8.98183	6.25311	58.2943	66.1732	24.4464	0.964518	107.864	82.6625	6.44641	0.0419575	133.209	14.8133	77.02	9.74973	105.606	143.637	68.015	19.5931	4.56434	15.3683	29.8628	58.0806	0.295186	5.98526	0.794358	1.69456	3.96493	108.484	4.39119	0.106876	23.1903	0.170804	18.6124	0.993703	9.79826	38.8151	9.9057	98.1736	19.5612	54.0151	120.082	11.1164	73.1786
GSM531308	0.0612332	0.00870835	19.0283	4.44011	0.0066913	21.2827	10.8837	4.95016	26.2392	100.964	19.7114	0.606355	225.957	88.2928	5.80611	0.0637447	67.3998	15.8802	112.185	4.76831	105.476	105.711	57.7195	24.4248	7.68743	16.4143	15.0149	14.8217	0.0903449	2.90375	0.787609	1.19031	4.40489	73.4617	5.10999	0.0249951	27.9828	0.0657206	9.21766	1.89398	9.89564	30.671	8.09117	68.4764	20.9956	40.8921	106.29	13.5717	74.9501
GSM531309	0.0668626	0.0153423	19.9265	4.74989	0.00788021	23.264	10.1851	3.58634	26.846	71.6884	24.0965	0.740677	132.731	89.6285	4.96216	0.0460796	50.3566	16.1804	84.9455	6.95939	65.9877	75.0897	59.3991	18.6679	5.64488	26.0842	8.86817	17.782	0.11014	2.19032	0.733347	0.59224	3.11271	45.3009	2.55531	0.0482309	20.9388	0.072174	13.8005	4.88642	11.5061	34.9494	6.54624	66.2661	36.8536	32.8061	41.3701	12.0073	47.6872
GSM531310	0.0730719	0.0329576	17.0279	6.55618	0.012633	29.1888	7.0258	4.00411	46.4604	75.6744	25.9162	0.723262	188.351	92.155	7.35518	0.0513944	70.204	16.2696	95.7716	5.8669	109.368	84.4554	59.5893	19.7983	7.01474	19.6091	25.1443	37.7009	0.204529	3.95907	0.822625	1.09872	3.43329	60.5533	6.41854	0.0637774	29.1735	0.106158	12.2352	2.85398	13.8167	45.4512	6.33103	70.3794	25.9679	44.8535	90.6962	15.0283	73.2149
GSM531311	0.0761875	0.0161737	22.2297	4.09053	0.00781803	31.2835	14.44	4.65904	41.9624	108.833	17.3339	1.05614	182.176	82.0491	8.73048	0.0499238	72.8643	15.3146	108.711	6.03266	138.801	121.977	67.7144	20.4736	10.5874	15.1609	24.6052	28.4771	0.212625	4.84036	0.754982	1.5186	4.33061	62.8609	5.81758	0.0426121	23.8486	0.138627	12.8941	1.38427	12.4884	44.983	7.0042	89.7842	17.4949	46.8767	115.479	16.0532	127.545
GSM531312	0.15123	0.019589	38.0008	7.81477	0.0085117	30.137	14.0347	5.14052	29.515	80.9171	21.2428	0.896514	249.122	89.3366	7.24343	0.0711864	89.1973	16.0443	119.819	6.45217	191.906	87.1011	71.344	23.306	11.3078	17.0891	21.1743	24.2067	0.140925	2.94636	0.664026	1.98931	3.71923	140.055	7.15803	0.0573362	43.9876	0.0657174	12.4365	1.6911	20.9551	45.5072	8.53798	54.1684	18.8197	38.2096	141.715	11.3393	94.7003
GSM531313	0.0351384	0.00584033	9.04434	1.71023	0.00432925	17.4124	8.58005	4.35206	30.815	49.234	15.6095	0.519175	130.891	79.0401	3.97877	0.0210546	58.0182	15.0803	83.9385	2.77184	108.261	53.9139	41.8831	13.4595	2.51093	14.7086	11.6613	40.3271	0.131101	2.63524	0.661276	1.57002	2.44782	38.192	2.66886	0.0189179	13.396	0.0528799	7.78862	2.18587	4.19699	20.9722	7.5701	54.9719	16.8762	32.4237	56.9318	8.74246	50.7505
GSM531314	0.0617379	0.0135446	20.4889	5.40818	0.00684422	22.2718	8.99829	4.24855	32.0478	95.0303	19.0631	0.851477	167.148	92.5093	5.81028	0.0572049	88.2785	15.5862	83.7808	5.38962	62.5671	80.7342	54.7699	16.7533	3.49157	13.3276	15.1012	39.629	0.191183	2.73679	0.80277	1.37405	3.88259	76.362	3.73493	0.0405864	13.493	0.111173	14.6585	1.26187	8.20231	35.2142	9.23591	86.7002	16.9754	53.0642	64.9162	14.8979	65.512
GSM531319	0.0943723	0.0329817	22.4895	7.89145	0.0125022	25.4218	6.2822	6.17749	40.1534	65.6562	25.0362	1.26217	158.484	86.8623	5.95426	0.0610758	129.471	15.1176	77.5258	8.19798	158.334	158.105	51.2776	16.2167	8.24088	12.8725	23.1465	65.803	0.270441	5.4311	0.877913	2.1132	4.30127	173.267	7.17457	0.075584	28.1087	0.135375	15.4895	0.784677	15.1395	47.1747	11.296	67.1872	17.7906	48.0281	113.865	12.1004	74.1542
GSM531320	0.061732	0.014574	20.1696	4.96212	0.00813916	22.4317	7.93136	4.01779	29.4973	61.0193	17.3925	0.988848	114.889	80.6581	6.02836	0.0342758	41.5091	14.5605	71.5412	6.09821	64.8993	75.6675	43.606	13.9162	3.79152	9.83267	12.7946	46.4353	0.118484	3.25329	0.714303	0.844985	3.24091	96.6497	6.72826	0.0379895	15.2173	0.0922389	10.0674	1.07196	9.20925	38.8708	8.00896	58.0354	15.8965	40.7281	69.7439	12.6994	55.138
GSM531321	0.0730992	0.0219288	21.9703	3.10483	0.0107307	21.7789	9.97204	5.00254	35.5647	71.8461	25.7992	0.724436	72.122	82.5765	5.73056	0.0297265	110.641	15.4784	83.5068	7.47161	72.1871	99.5742	76.7476	23.3046	6.06732	18.7003	24.3335	35.3272	0.188096	5.39705	0.690675	0.613944	4.25825	49.4199	2.30652	0.0587979	28.7256	0.139961	13.1892	3.03199	12.8641	22.7633	8.62842	96.6575	27.7614	43.1521	66.6076	8.72731	54.4354
GSM531322	0.0614773	0.0256404	10.4987	8.84598	0.0125423	17.6575	4.92299	4.94907	35.8874	50.4923	20.9416	1.14171	185.406	81.5694	5.19656	0.0375915	60.9484	15.3455	90.0988	7.51455	191.3	94.7826	42.5014	15.4343	9.55092	16.7965	22.9548	70.4955	0.234466	4.42994	0.913959	1.29394	3.27111	107.316	6.35184	0.0642728	34.1668	0.136826	11.8193	1.77754	8.45016	48.0088	7.34679	60.0944	19.906	46.9143	87.8145	10.1855	53.6111
GSM531323	0.0903205	0.0227696	35.1502	6.62581	0.0127929	30.8225	10.4763	5.08079	37.4078	99.9583	19.4404	1.04239	136.559	85.1571	7.64759	0.0612575	81.1007	15.2981	85.9347	9.70483	130.709	147.272	71.6615	19.3307	8.92359	15.3792	26.1506	41.0892	0.287144	4.92086	0.734156	1.3824	4.14215	165.179	5.17078	0.0979743	26.0271	0.153145	17.3863	1.96466	14.3903	55.2034	7.04441	70.5348	21.0319	42.3956	116.738	15.0381	86.9768
GSM531324	0.054513	0.0160661	18.3889	3.11463	0.0097928	26.0787	4.12699	4.44529	38.6281	56.3218	23.5633	0.9329	169.371	92.7361	6.31228	0.0460419	61.5287	16.0534	81.9699	6.21534	20.2461	79.8805	60.4883	20.4507	3.29195	18.2009	13.5904	21.8758	0.106187	2.55643	0.8174	0.796856	2.93429	77.2486	3.57768	0.0651085	18.6405	0.0990163	11.1123	2.87631	7.94198	20.0705	4.96162	74.2238	22.8107	40.7007	65.146	16.069	46.8756
GSM531325	0.0625096	0.0186931	16.1624	4.7209	0.00972863	29.5718	7.48238	4.14865	26.4528	75.6979	20.6533	0.800217	266.521	89.4207	8.00663	0.0557716	91.8446	15.8641	98.0301	7.02651	161.164	113.505	46.7465	18.1105	9.62684	18.8607	15.563	36.7761	0.126367	3.02198	0.856597	1.89022	5.04591	58.9699	7.53186	0.0403118	25.7404	0.0737648	15.3053	1.01611	9.35927	47.2204	9.36869	58.0457	16.0493	57.2596	91.9726	18.2523	74.2416
GSM531326	0.136679	0.0468371	34.3491	10.765	0.022373	26.8277	2.72346	3.55159	39.3768	95.8984	23.5178	1.32454	129.943	84.356	7.75907	0.0660931	132.544	14.9016	68.8553	7.75185	144.459	167.777	77.8052	19.6606	15.0109	10.135	21.6606	42.4488	0.181812	5.18642	0.733876	1.95568	4.72125	129.081	6.48707	0.128807	34.9634	0.109653	17.5157	0.98332	23.6077	82.6581	9.8809	117.265	19.3709	53.1286	123.045	15.6418	84.3338
GSM531327	0.112896	0.0129375	22.6024	4.73017	0.00654021	17.1294	2.99686	1.66895	13.8621	39.8158	25.0433	1.00652	165.622	90.4086	2.98528	0.0291582	125.548	15.202	90.9629	3.9002	176.106	162.732	48.897	19.2653	7.22466	9.07367	24.4594	23.0785	0.201846	3.43597	0.813279	3.09064	3.17898	135.845	4.53532	0.024154	25.2148	0.0882648	9.62754	0.252091	17.1844	63.3238	6.31908	59.0015	14.4244	50.4197	117.127	8.16829	56.8507
GSM531328	0.0693936	0.0397665	23.9988	8.58508	0.0153519	33.3176	15.3776	8.60686	58.773	102.629	24.9001	1.65791	129.706	80.8657	7.85645	0.0452195	161	14.5383	68.5096	11.0689	326.894	141.057	97.6009	20.7947	6.78115	15.492	55.1261	133.594	0.908483	14.088	0.779126	2.53905	3.98033	239.212	5.79014	0.161396	30.4934	0.27478	28.0735	0.938572	12.0236	60.8704	15.0368	139.236	19.479	60.7513	95.3134	13.0646	87.432
GSM531329	0.0784028	0.0296507	25.305	4.54172	0.00791377	24.5027	3.76273	3.49624	41.5497	51.192	19.6644	1.32349	262.308	98.3492	4.91296	0.0550702	101.96	15.7902	86.3329	7.57219	222.796	181.203	42.997	20.1541	4.6451	15.3754	17.8864	45.6806	0.197793	3.48947	0.888531	4.17612	5.26319	221.36	7.93384	0.0430892	25.3093	0.141696	14.0853	0.390366	10.9379	54.0507	11.2855	55.6701	11.4704	76.1908	102.824	11.1403	69.7292
GSM531330	0.0571766	0.0149051	12.8398	4.62565	0.00799944	22.6466	9.7021	4.21451	34.9326	75.835	20.419	1.25839	101.782	81.4234	5.62826	0.0567911	53.9993	15.3226	100.378	7.47247	62.7551	87.741	64.0743	19.1192	5.62579	15.1688	18.7866	32.7346	0.154284	3.30946	0.697403	0.94788	3.95349	73.957	3.68631	0.0401692	20.2661	0.0731304	12.5353	2.2982	10.7992	32.3014	7.97531	69.34	22.2704	38.0287	55.5547	11.3716	62.0273
GSM531331	0.130661	0.0256938	60.8318	5.36506	0.0122127	30.5581	7.31535	3.31947	33.8043	73.2925	21.1	1.08546	215.666	101.923	5.71851	0.0428395	107.181	16.1356	90.4388	9.34221	141.818	110.889	45.8357	21.302	5.42125	19.4247	17.7501	41.0765	0.130647	2.47691	0.907983	1.49788	5.03185	291.944	5.06239	0.0630788	27.4569	0.1067	11.1463	1.34536	15.7646	58.7902	7.19698	54.1804	20.4327	60.1883	99.354	18.056	65.4179
GSM531332	0.141953	0.0854669	68.6605	18.5562	0.0244688	52.676	16.822	6.51884	56.2505	138.38	23.2678	1.84058	214.469	88.7175	13.0634	0.0930942	163.866	16.1523	99.546	16.4697	182.659	106.985	104.778	24.8338	11.062	25.5277	21.3227	67.993	0.267076	4.93665	0.765071	1.89387	4.82015	103.623	8.95337	0.231611	41.0248	0.111772	23.2279	3.57727	28.8833	70.9144	11.5709	111.432	32.4456	42.13	97.1925	26.8153	124.605
GSM531333	0.0975798	0.0150919	19.9796	6.0265	0.00953523	25.1891	14.2937	4.8217	43.0269	63.165	22.9409	1.21872	134.815	86.7976	5.16866	0.037111	71.5172	16.1141	106.282	8.9754	131.992	103.091	59.5939	23.5294	9.33614	25.7717	25.0501	32.7906	0.248025	6.05346	0.697696	2.25748	3.27316	92.5872	4.86005	0.0808004	43.046	0.132099	14.5049	2.89006	13.4718	35.2424	10.2078	64.6908	30.087	44.442	94.8525	11.655	67.694
GSM531334	0.127624	0.0259457	30.9557	10.5038	0.00902461	27.6277	7.78307	3.5943	27.9796	56.9662	18.9986	1.37722	175.821	91.3558	6.32737	0.0601642	77.123	15.7387	90.4488	8.68037	90.8189	85.0927	57.4719	16.2537	11.1086	15.8328	18.5243	60.9314	0.199166	3.39178	0.775169	1.84427	4.47126	113.995	5.39267	0.045628	25.9684	0.125589	13.2016	1.465	16.7558	66.7265	11.9672	65.9475	16.048	38.8245	87.2705	14.1095	74.147
GSM531335	0.0981618	0.0204923	15.2561	6.24409	0.0106561	27.83	4.75615	5.52603	36.5709	62.8005	17.1418	0.885034	96.3803	77.271	5.35027	0.0340449	88.9003	14.5877	76.013	5.48839	183.619	119.244	60.7519	15.8879	6.76674	18.1305	24.0547	83.1353	0.458879	6.46801	0.771109	1.48233	3.38386	119.797	4.99012	0.0574931	20.9102	0.19421	15.1789	1.03056	10.6631	32.1527	9.76406	96.6991	16.8661	48.1691	108.238	11.0671	61.2328
GSM531351	0.054897	0.0136447	11.782	2.46533	0.00551501	17.7652	8.65432	3.7479	26.1359	47.4209	15.3224	0.738763	111.149	78.1141	3.6006	0.0284018	84.9132	14.7028	90.7379	7.83081	89.1955	124.074	49.1555	16.6103	5.64651	9.07209	17.2309	26.8154	0.259308	4.73796	0.738613	1.54401	3.96512	57.3538	4.84415	0.0265547	19.651	0.117001	10.1314	0.793991	6.87412	30.5627	6.85942	71.8681	13.5559	37.0668	135.557	7.18379	62.5723
GSM531352	0.0713555	0.0590224	18.8498	13.5362	0.0242446	26.9116	5.50505	7.29058	65.9595	124.832	24.1895	2.82919	273.814	90.6129	8.08057	0.104795	89.7032	15.9945	103.833	15.2429	203.244	176.093	74.3709	18.3359	15.2785	14.2491	40.5755	75.5121	0.367063	6.8112	0.944784	2.51147	6.03624	234.153	10.1966	0.13728	41.6879	0.200797	20.8737	1.36585	13.7437	72.5318	10.4624	80.1182	20.3752	51.9762	230.396	11.5921	94.031
[truncated: 149 more columns]
