# Supplementary material for: A CIC-related-epigenetic factors-based model associated with prediction, the tumor microenvironment and drug sensitivity in osteosarcoma
Source: Sci Rep. 2024 Jan 15;14:1308. doi: 10.1038/s41598-023-49770-2 (PMC10789798; doi:10.1038/s41598-023-49770-2)
Supplement: Supplementary file 15 — Supplementary Table S14. [file 41598_2023_49770_MOESM15_ESM.xlsx]

## Sheet: Sheet1
From	To	r	p
riskScore	Camptothecin_1003	0.0611002	0.555768
riskScore	Vinblastine_1004	0.000993841	0.992412
riskScore	Cisplatin_1005	0.074958	0.469661
riskScore	Cytarabine_1006	0.134644	0.192949
riskScore	Docetaxel_1007	-0.0710666	0.49308
riskScore	Gefitinib_1010	-0.134043	0.19496
riskScore	Navitoclax_1011	-0.107671	0.298442
riskScore	Vorinostat_1012	-0.343547	0.000699886
riskScore	Nilotinib_1013	-0.189502	0.0659645
riskScore	Olaparib_1017	0.0253499	0.80704
riskScore	Axitinib_1021	-0.0270857	0.794108
riskScore	AZD7762_1022	0.240328	0.0191861
riskScore	SB216763_1025	0.0573488	0.58032
riskScore	KU-55933_1030	0.143407	0.165355
riskScore	Afatinib_1032	-0.129857	0.209366
riskScore	Staurosporine_1034	0.177058	0.0860894
riskScore	PLX-4720_1036	0.075196	0.468249
riskScore	NU7441_1038	0.0410834	0.692135
riskScore	Doramapimod_1042	-0.0618701	0.550792
riskScore	Wee1 Inhibitor_1046	0.0831747	0.422268
riskScore	Nutlin-3a (-)_1047	0.0018477	0.985848
riskScore	Mirin_1048	0.105893	0.306527
riskScore	PD173074_1049	-0.0354423	0.732687
riskScore	ZM447439_1050	-0.0298432	0.77368
riskScore	Alisertib_1051	0.0691209	0.505017
riskScore	RO-3306_1052	-0.134099	0.194772
riskScore	MK-2206_1053	-0.281593	0.00585175
riskScore	Palbociclib_1054	-0.0705907	0.495986
riskScore	Dactolisib_1057	-0.109714	0.289324
riskScore	Pictilisib_1058	-0.22416	0.0291768
riskScore	AZD8055_1059	0.261422	0.0106838
riskScore	PD0325901_1060	0.304101	0.00284179
riskScore	Obatoclax Mesylate_1068	-0.0195129	0.850891
riskScore	5-Fluorouracil_1073	0.198432	0.0540268
riskScore	Dasatinib_1079	0.170927	0.097666
riskScore	Paclitaxel_1080	-0.110372	0.286428
riskScore	Crizotinib_1083	-0.0850924	0.41162
riskScore	Rapamycin_1084	0.10189	0.325253
riskScore	Sorafenib_1085	-0.0115062	0.911764
riskScore	BI-2536_1086	-0.371137	0.000235573
riskScore	Irinotecan_1088	-0.0355683	0.731773
riskScore	Oxaliplatin_1089	0.0642357	0.535639
riskScore	BMS-536924_1091	0.068449	0.509174
riskScore	GSK1904529A_1093	-0.110778	0.284651
riskScore	Tozasertib_1096	-0.115663	0.263845
riskScore	PF-4708671_1129	0.290887	0.00437128
riskScore	PRIMA-1MET_1131	-0.0635358	0.5401
riskScore	Erlotinib_1168	0.0905095	0.382403
riskScore	Niraparib_1177	-0.012416	0.904814
riskScore	MK-1775_1179	0.162038	0.116591
riskScore	Dinaciclib_1180	0.0923572	0.372732
riskScore	Gemcitabine_1190	0.0304591	0.769138
riskScore	Bortezomib_1191	0.0702688	0.497957
riskScore	GSK269962A_1192	0.154955	0.133615
riskScore	SB505124_1194	-0.23764	0.0206067
riskScore	Tamoxifen_1199	-0.250896	0.0143882
riskScore	Fulvestrant_1200	-0.0430711	0.678045
riskScore	EPZ004777_1237	-0.099762	0.335498
riskScore	YK-4-279_1239	0.120717	0.243439
riskScore	Daporinad_1248	-0.215859	0.035834
riskScore	BMS-345541_1249	0.00527716	0.959496
riskScore	AZ960_1250	0.316797	0.00184536
riskScore	Talazoparib_1259	0.081509	0.431646
riskScore	XAV939_1268	0.38638	0.000123928
riskScore	Trametinib_1372	0.331719	0.00108551
riskScore	Dabrafenib_1373	0.121445	0.240592
riskScore	Temozolomide_1375	0.154927	0.133686
riskScore	AZD5438_1401	0.0335106	0.746751
riskScore	IAP_5620_1428	0.0584127	0.573307
riskScore	AZD2014_1441	0.0726624	0.483402
riskScore	AZD1208_1449	-0.169051	0.101443
riskScore	AZD1332_1463	0.214096	0.0374022
riskScore	Ruxolitinib_1507	0.292413	0.00416324
riskScore	Linsitinib_1510	-0.268113	0.0087906
riskScore	Epirubicin_1511	0.143771	0.164276
riskScore	Cyclophosphamide_1512	-0.179297	0.0821442
riskScore	Pevonedistat_1529	0.250434	0.0145737
riskScore	Sapitinib_1549	0.181761	0.0779731
riskScore	Uprosertib_1553	0.0224524	0.828742
riskScore	LCL161_1557	-0.0828807	0.423914
riskScore	Lapatinib_1558	-0.349244	0.000563199
riskScore	Luminespib_1559	0.141321	0.17164
riskScore	Alpelisib_1560	-0.120269	0.245202
riskScore	Taselisib_1561	-0.0865342	0.403719
riskScore	EPZ5676_1563	-0.0870661	0.400827
riskScore	SCH772984_1564	0.334896	0.00096633
riskScore	IWP-2_1576	0.0698348	0.50062
riskScore	Leflunomide_1578	0.13932	0.177837
riskScore	Entinostat_1593	-0.0720465	0.487125
riskScore	OSI-027_1594	-0.13855	0.180264
riskScore	LGK974_1598	0.00494121	0.962076
riskScore	VE-822_1613	0.00510918	0.960786
riskScore	WZ4003_1614	0.043715	0.673504
riskScore	CZC24832_1615	0.233721	0.0228405
riskScore	AZD5582_1617	0.0992301	0.338091
riskScore	GSK2606414_1618	0.319625	0.00167207
riskScore	PFI3_1620	0.0335106	0.746751
riskScore	PCI-34051_1621	0.00832867	0.936084
riskScore	Wnt-C59_1622	0.00991041	0.923969
riskScore	I-BET-762_1624	-0.012332	0.905455
riskScore	RVX-208_1625	0.1625	0.115542
riskScore	OTX015_1626	-0.0144037	0.889656
riskScore	GSK343_1627	0.0902996	0.383511
riskScore	ML323_1629	0.0465286	0.653801
riskScore	Entospletinib_1630	0.365076	0.000301643
riskScore	PRT062607_1631	0.0195969	0.850256
riskScore	Ribociclib_1632	0.297592	0.00352159
riskScore	AGI-6780_1634	0.0974384	0.346918
riskScore	Picolinici-acid_1635	0.109672	0.289509
riskScore	AZD5153_1706	-0.150742	0.144607
riskScore	CDK9_5576_1708	0.018799	0.856288
riskScore	CDK9_5038_1709	-0.0333567	0.747876
riskScore	Eg5_9814_1712	0.0914474	0.377475
riskScore	ERK_2440_1713	0.285736	0.00514406
riskScore	ERK_6604_1714	0.343701	0.000695823
riskScore	IRAK4_4710_1716	0.0681831	0.510824
riskScore	JAK1_8709_1718	0.154717	0.134218
riskScore	AZD5991_1720	-0.233119	0.0232013
riskScore	PAK_5339_1730	-0.0609043	0.557038
riskScore	TAF1_5496_1732	-0.0607783	0.557855
riskScore	ULK1_4989_1733	-0.0646697	0.532882
riskScore	VSP34_8731_1734	-0.0616461	0.552237
riskScore	Selumetinib_1736	0.292441	0.00415951
riskScore	IGF1R_3801_1738	0.0130739	0.899793
riskScore	JAK_8517_1739	0.166251	0.107293
riskScore	AZD4547_1786	0.129605	0.210257
riskScore	Ibrutinib_1799	0.018981	0.854912
riskScore	Zoledronate_1802	-0.0453387	0.662105
riskScore	Acetalax_1804	-0.236814	0.0210611
riskScore	Oxaliplatin_1806	0.09972	0.335702
riskScore	Carmustine_1807	-0.148278	0.151344
riskScore	Topotecan_1808	0.197158	0.0556119
riskScore	Teniposide_1809	0.201554	0.0502995
riskScore	Mitoxantrone_1810	0.202562	0.0491425
riskScore	Dactinomycin_1811	0.037682	0.716491
riskScore	Fludarabine_1813	0.174062	0.0916008
riskScore	Nelarabine_1814	0.0505459	0.626079
riskScore	Fulvestrant_1816	-0.122088	0.238094
riskScore	Vincristine_1818	0.0738802	0.476086
riskScore	Docetaxel_1819	0.0332447	0.748694
riskScore	Podophyllotoxin bromide_1825	0.12332	0.233364
riskScore	Dihydrorotenone_1827	-0.139054	0.178673
riskScore	Gallibiscoquinazole_1830	0.00895857	0.931257
riskScore	Elephantin_1835	-0.0631579	0.542517
riskScore	Sinularin_1838	-0.0898236	0.386031
riskScore	Sabutoclax_1849	-0.191419	0.0632348
riskScore	LY2109761_1852	0.00852464	0.934582
riskScore	OF-1_1853	0.0523656	0.613689
riskScore	MN-64_1854	0.0199328	0.847719
riskScore	KRAS (G12C) Inhibitor-12_1855	-0.0725084	0.484332
riskScore	MG-132_1862	-0.119261	0.249202
riskScore	BDP-00009066_1866	0.00300952	0.976917
riskScore	Buparlisib_1873	-0.0775336	0.454501
riskScore	Ulixertinib_1908	0.202478	0.049238
riskScore	Venetoclax_1909	0.0441769	0.670254
riskScore	ABT737_1910	-0.0634658	0.540547
riskScore	Dactinomycin_1911	-0.0359462	0.729033
riskScore	Afuresertib_1912	-0.344359	0.000678707
riskScore	AGI-5198_1913	-0.0893897	0.388337
riskScore	AZD3759_1915	-0.0441629	0.670352
riskScore	AZD5363_1916	-0.121431	0.240647
riskScore	AZD6738_1917	0.144821	0.161193
riskScore	AZD8186_1918	-0.0180151	0.862222
riskScore	Osimertinib_1919	-0.0384099	0.711254
riskScore	Cediranib_1922	0.0143337	0.890189
riskScore	Ipatasertib_1924	-0.217217	0.0346647
riskScore	GDC0810_1925	0.0198768	0.848142
riskScore	GNE-317_1926	-0.142483	0.168118
riskScore	GSK2578215A_1927	-0.0442889	0.669467
riskScore	I-BRD9_1928	-0.208371	0.0428957
riskScore	Telomerase Inhibitor IX_1930	-0.101442	0.327393
riskScore	MIRA-1_1931	-0.115146	0.266
riskScore	NVP-ADW742_1932	-0.311324	0.00222776
riskScore	P22077_1933	-0.0193869	0.851843
riskScore	Savolitinib_1936	0.0701988	0.498386
riskScore	UMI-77_1939	-0.244219	0.0172792
riskScore	WIKI4_1940	0.0267217	0.796815
riskScore	Sepantronium bromide_1941	0.0586506	0.571744
riskScore	MIM1_1996	0.0194429	0.85142
riskScore	WEHI-539_1997	-0.0167413	0.871882
riskScore	BPD-00008900_1998	0.166671	0.106399
riskScore	Foretinib_2040	-0.0482083	0.64215
riskScore	BIBR-1532_2043	-0.205571	0.0458181
riskScore	Pyridostatin_2044	-0.219947	0.0324113
riskScore	AMG-319_2045	0.105095	0.310201
riskScore	MK-8776_2046	0.231523	0.0241816
riskScore	Ulixertinib_2047	0.132713	0.199457
riskScore	Vinorelbine_2048	0.00391937	0.969926
riskScore	VX-11e_2096	0.080963	0.434745
riskScore	Uprosertib_2106	-0.346781	0.000618978
riskScore	LJI308_2107	-0.120381	0.244761
riskScore	AZ6102_2109	-0.0819849	0.428954
riskScore	GSK591_2110	-0.05014	0.628858
riskScore	VE821_2111	0.0397536	0.701622
riskScore	AZD6482_2169	0.280529	0.00604689
riskScore	AT13148_2170	0.0605963	0.559037
riskScore	BMS-754807_2171	0.153625	0.137013
riskScore	JQ1_2172	0.0880179	0.395682
