# Supplementary material for: A CIC-related-epigenetic factors-based model associated with prediction, the tumor microenvironment and drug sensitivity in osteosarcoma
Source: Sci Rep. 2024 Jan 15;14:1308. doi: 10.1038/s41598-023-49770-2 (PMC10789798; doi:10.1038/s41598-023-49770-2)
Supplement: Supplementary file 16 — Supplementary Table S15. [file 41598_2023_49770_MOESM16_ESM.xlsx]

## Sheet: Sheet1
id	TARGET-40-0A4HLD	TARGET-40-0A4HMC	TARGET-40-0A4HX8	TARGET-40-0A4HXS	TARGET-40-0A4HY5	TARGET-40-0A4I0Q	TARGET-40-0A4I0U	TARGET-40-0A4I0W	TARGET-40-0A4I3S	TARGET-40-0A4I3W	TARGET-40-0A4I42	TARGET-40-0A4I48	TARGET-40-0A4I4A	TARGET-40-0A4I4M	TARGET-40-0A4I4O	TARGET-40-0A4I5B	TARGET-40-0A4I65	TARGET-40-0A4I6O	TARGET-40-0A4I8O	TARGET-40-0A4I8S	TARGET-40-0A4I8U	TARGET-40-0A4I9K	TARGET-40-NAAEDA	TARGET-40-NAAEDD	TARGET-40-NAAEDH	TARGET-40-NAAEDI	TARGET-40-NAASJI	TARGET-40-NAASJK	TARGET-40-PAKFVX	TARGET-40-PAKXLD	TARGET-40-PAKZZK	TARGET-40-PALECC	TARGET-40-PALFYN	TARGET-40-PALHRL	TARGET-40-PALKDP	TARGET-40-PALKGN	TARGET-40-PALWWX	TARGET-40-PALZGU	TARGET-40-PAMEKS	TARGET-40-PAMHLF	TARGET-40-PAMHYN	TARGET-40-PAMJXS	TARGET-40-PAMLKS	TARGET-40-PAMRHD	TARGET-40-PAMTCM	TARGET-40-PAMYYJ	TARGET-40-PANGPE	TARGET-40-PANGRW	TARGET-40-PANMIG
TIS	-0.547431	0.559263	-0.219213	0.653177	0.0691852	-0.222152	0.0879422	0.0705931	-0.166945	-0.549408	-0.539522	0.521752	0.450815	0.700759	-0.471713	0.730673	-0.519944	0.101472	-0.333375	0.485693	-0.370706	-0.247997	-0.0931772	-0.688639	0.745028	0.427771	-0.575891	-0.225744	-0.0167171	-0.488348	0.371452	-0.389417	0.79854	-0.156463	-0.48941	0.407243	0.1995	0.445979	-0.044711	0.152661	0.361783	-0.130815	-0.42086	-0.558987	-0.597861	-0.0409491	0.221623	0.349565	-0.461445
MHC_IPS	1.61518	2.76829	2.38744	3.19431	2.4818	2.70232	3.08295	2.85074	2.26381	2.04099	2.29199	2.74834	2.6584	3.20404	2.21647	2.97505	2.43622	2.617	2.63844	2.76121	2.58093	2.67778	2.38965	1.56882	3.02765	2.77864	2.15265	2.28667	2.77919	2.16096	2.80009	2.80752	3.8716	2.6871	2.27357	2.75705	3.09597	3.32863	2.3996	2.53866	2.81855	2.79671	1.9339	2.53446	2.08468	2.6525	2.60019	2.72584	2.56648
EC_IPS	0.582249	0.792069	0.682622	0.832058	0.742746	0.708321	0.883582	0.632658	0.619965	0.512359	0.604639	0.759455	0.683001	0.786888	0.689035	0.931861	0.608715	0.76955	0.721891	0.746198	0.566596	0.67032	0.71461	0.542366	0.957489	0.782886	0.595137	0.659314	0.517238	0.532048	0.711976	0.676815	0.805076	0.591181	0.493032	0.706585	0.693112	0.720451	0.726072	0.701813	0.617923	0.644857	0.506606	0.677107	0.599422	0.63174	0.668465	0.696834	0.612998
SC_IPS	-0.470033	-1.0181	-0.571077	-0.824105	-0.65158	-0.858761	-1.43277	-0.888095	-0.906737	-0.485651	-0.65277	-1.13031	-1.10602	-1.1132	-0.92894	-0.993583	-0.690576	-0.691922	-0.956101	-0.900781	-0.823355	-0.680945	-0.889841	-0.312066	-1.14131	-1.26847	-0.578261	-0.843506	-0.51988	-0.409773	-0.882005	-0.846657	-1.04995	-0.780769	-0.395423	-1.00363	-0.972238	-0.897344	-0.530924	-0.652014	-0.813453	-0.632673	-0.440427	-0.786469	-0.353462	-0.680734	-0.819824	-0.698694	-0.700585
CP_IPS	-0.0849919	-0.0188763	0.154563	-0.343402	-0.189566	0.125345	0.0927106	0.0698167	0.136897	0.303661	0.199684	-0.0118946	0.146267	-0.0501757	0.200149	-0.252372	0.136245	0.00385685	0.102551	0.10287	0.220666	0.0297301	0.208698	0.289627	0.0224472	0.0935166	0.164247	0.199403	0.151177	0.267342	0.148556	0.129489	-0.197329	0.185849	0.149686	0.124753	0.0431698	-0.00352063	0.0286102	0.0537346	0.135958	0.0409526	0.276648	0.137162	0.26118	0.0246447	0.0612839	0.0874057	0.182301
[truncated: 46 more columns]
